# Supplementary material for: Energy homeostasis in leptin deficient Lepob/ob mice
Source: PLoS One. 2017 Dec 20;12(12):e0189784. doi: 10.1371/journal.pone.0189784 (PMC5738099; doi:10.1371/journal.pone.0189784)
Supplement: S1 File — The six included files are: 1. 050515 OB Calo Group 1 during CR Deleted. Raw file from the TSE machine from the first group of mice in calorimeter while on caloric restriction, food intake was deleted as the food was weighed and placed in the cages twice daily without using the TSE scale. 2. 051415 OB Calo Group 1 after CR release. Raw file from the TSE machine from the first group of mice in calorimeter after the caloric restriction was lifted and mice were allowed to eat ad libitum. 3. 052715 OB Calo Group 2 after CR release. Raw file from the TSE machine from the second group of mice in calorimeter after the caloric restriction was lifted and mice were allowed to eat ad libitum. 4. Insulin Elisa and Glucose. Insulin and Glucose raw data including standard curves used to calculate the values used in the manuscript. 5. OB study mice 022116. Raw data from food intake, body composition, body temperature, and body weight. and 6. TEE and Tot Mvt ob by mouse during and post CR. Raw data that shows how we ordered and averaged data to generate Fig 6C and 6D. (ZIP) [file pone.0189784.s002.zip › raw_data/050515 OB Calo Group 1 during CR deleted.xlsx]

## Sheet: 050515 Calo Group 1 Week 1
Charles 5.5.15	Charles	OB group 1
Box	Animal No.	Weight [g]	Text1	Text2	Text3
1	1	36.2	ob	al
2	2	52.3	ob	al
3	3	47.2	ob	al
4	4	47.5	ob	al
5	6	52.2	ob	al
6	7	37.7	ob	wr
7	8	33.4	ob	wr
8	9	32.8	ob	wr
9	10	33.4	ob	wr
10	11	32.9	ob	wr
11	12	37.2	ob	wr
12	13	33.2	ob	wr
13	14	34.9	ob	wr
14	15	35.2	ob	wr
15	100	1
16	101	1
Date	Time	Animal No.	Box	FlowSamp	Ref O2	Ref CO2	Flow	Temp	O2	CO2	dO2	dCO2	VO2(1)	VO2(3)	VCO2(1)	VCO2(3)	RER	H(1)	H(3)	XT	XA	YT	Z	Feed
				l/min	%	%	[l/min]	[°C]	[%]	[%]	[%]	[%]	[ml/h/kg]	[ml/h]	[ml/h/kg]	[ml/h]		[kcal/h/kg]	[kcal/h]	[Cnts]	[Cnts]	[Cnts]	[Cnts]	[g]
2015-05-05	15:06:00	1	1	0.4	20.77	0.051	0.4	21.3	20.48	0.273	0.288	0.222	2029	73	1479	54	0.729	9.633	0.349	76	26	567	54	0
2015-05-05	15:23:00	1	1	0.4	20.77	0.051	0.4	21.4	20.5	0.266	0.275	0.215	1929	70	1430	52	0.741	9.182	0.332	197	89	338	24	0
2015-05-05	15:40:00	1	1	0.4	20.77	0.051	0.4	21.5	20.41	0.338	0.366	0.287	2567	93	1910	69	0.744	12.229	0.443	575	328	718	146	0.09
2015-05-05	15:57:00	1	1	0.4	20.77	0.051	0.4	21.7	20.38	0.356	0.395	0.305	2783	101	2030	73	0.729	13.215	0.478	235	109	340	61	0.09
2015-05-05	16:14:00	1	1	0.4	20.77	0.051	0.4	21.5	20.51	0.244	0.257	0.193	1823	66	1283	46	0.704	8.601	0.311	77	17	406	28	0.09
2015-05-05	16:31:00	1	1	0.4	20.77	0.051	0.4	21.5	20.55	0.218	0.22	0.167	1558	56	1110	40	0.712	7.368	0.267	188	80	264	76	0.09
2015-05-05	16:48:00	1	1	0.4	20.77	0.051	0.4	21.1	20.52	0.245	0.25	0.194	1758	64	1293	47	0.735	8.358	0.303	72	17	338	49	0.09
2015-05-05	17:05:00	1	1	0.4	20.77	0.051	0.4	20.8	20.53	0.234	0.241	0.183	1705	62	1218	44	0.714	8.068	0.292	34	0	126	52	0.09
2015-05-05	17:22:00	1	1	0.4	20.77	0.051	0.4	20.4	20.52	0.235	0.25	0.185	1775	64	1227	44	0.691	8.353	0.302	4	2	136	64	0.09
2015-05-05	17:39:00	1	1	0.4	20.77	0.051	0.4	20.3	20.47	0.278	0.298	0.227	2104	76	1508	55	0.717	9.961	0.361	63	12	350	58	0.09
2015-05-05	17:56:00	1	1	0.4	20.77	0.051	0.4	20.4	20.38	0.36	0.387	0.31	2703	98	2060	75	0.762	12.932	0.468	421	207	575	166	0.13
2015-05-05	18:13:00	1	1	0.4	20.77	0.051	0.4	20.9	20.36	0.373	0.412	0.322	2899	105	2141	78	0.739	13.793	0.499	262	109	255	101	0.18
2015-05-05	18:30:00	1	1	0.4	20.77	0.051	0.4	21.2	20.54	0.234	0.235	0.183	1654	60	1218	44	0.736	7.864	0.285	7	3	6	27	0.18
2015-05-05	18:47:00	1	1	0.4	20.77	0.051	0.4	21.2	20.53	0.228	0.236	0.177	1674	61	1178	43	0.704	7.902	0.286	34	16	57	37	0.18
2015-05-05	19:04:00	1	1	0.4	20.77	0.051	0.4	21.2	20.51	0.25	0.26	0.199	1832	66	1325	48	0.723	8.686	0.314	6	0	22	32	0.18
2015-05-05	19:21:00	1	1	0.4	20.77	0.051	0.4	21.2	20.54	0.224	0.228	0.173	1610	58	1149	42	0.714	7.615	0.276	62	11	83	24	0.18
2015-05-05	19:38:00	1	1	0.4	20.77	0.051	0.4	21.2	20.53	0.236	0.236	0.186	1660	60	1234	45	0.743	7.906	0.286	116	39	77	20	0.18
2015-05-05	19:55:00	1	1	0.4	20.77	0.051	0.4	21.3	20.5	0.258	0.268	0.208	1890	68	1381	50	0.731	8.975	0.325	176	64	365	21	0.18
2015-05-05	20:12:00	1	1	0.4	20.77	0.051	0.4	21.3	20.36	0.383	0.406	0.332	2829	102	2210	80	0.781	13.595	0.492	212	101	133	81	0.2
2015-05-05	20:29:00	1	1	0.4	20.77	0.051	0.4	21.4	20.54	0.229	0.228	0.179	1599	58	1188	43	0.743	7.618	0.276	14	6	31	56	0.2
2015-05-05	20:46:00	1	1	0.4	20.77	0.051	0.4	21.3	20.54	0.228	0.231	0.178	1632	59	1182	43	0.724	7.739	0.28	7	2	81	45	0.2
2015-05-05	21:03:00	1	1	0.4	20.77	0.051	0.4	21.3	20.51	0.248	0.257	0.197	1815	66	1312	48	0.723	8.604	0.311	331	177	343	83	0.2
2015-05-05	21:20:00	1	1	0.4	20.77	0.051	0.4	21.5	20.34	0.388	0.427	0.337	2997	109	2239	81	0.747	14.289	0.517	727	412	439	133	0.2
2015-05-05	21:37:00	1	1	0.4	20.77	0.051	0.4	21.5	20.4	0.344	0.374	0.294	2628	95	1952	71	0.743	12.517	0.453	727	429	485	167	0.29
2015-05-05	21:54:00	1	1	0.4	20.77	0.051	0.4	21.5	20.4	0.351	0.369	0.3	2575	93	1998	72	0.776	12.358	0.447	257	143	94	59	0.32
2015-05-05	22:11:00	1	1	0.4	20.77	0.051	0.4	21.5	20.42	0.335	0.352	0.284	2459	89	1890	68	0.769	11.78	0.426	74	20	8	49	0.32
2015-05-05	22:28:00	1	1	0.4	20.77	0.051	0.4	21.4	20.54	0.229	0.235	0.178	1662	60	1185	43	0.713	7.862	0.285	360	235	117	64	0.33
2015-05-05	22:45:00	1	1	0.4	20.77	0.051	0.4	21.5	20.35	0.393	0.423	0.342	2957	107	2275	82	0.769	14.169	0.513	726	483	481	140	0.39
2015-05-05	23:02:00	1	1	0.4	20.77	0.051	0.4	21.5	20.37	0.374	0.401	0.324	2803	101	2151	78	0.767	13.428	0.486	561	330	568	137	0.47
2015-05-05	23:19:00	1	1	0.4	20.77	0.051	0.4	21.6	20.39	0.357	0.379	0.306	2647	96	2037	74	0.769	12.686	0.459	913	637	673	145	0.47
2015-05-05	23:36:00	1	1	0.4	20.77	0.051	0.4	21.6	20.36	0.377	0.409	0.327	2860	104	2171	79	0.759	13.673	0.495	998	684	478	90	0.47
2015-05-05	23:53:00	1	1	0.4	20.77	0.051	0.4	21.6	20.42	0.326	0.346	0.275	2423	88	1828	66	0.754	11.572	0.419	691	422	668	129	0.47
2015-06-05	00:10:00	1	1	0.4	20.77	0.051	0.4	21.6	20.41	0.342	0.366	0.292	2560	93	1939	70	0.758	12.232	0.443	982	667	631	177	0.47
2015-06-05	00:27:00	1	1	0.4	20.77	0.051	0.4	21.6	20.36	0.378	0.414	0.327	2900	105	2177	79	0.751	13.837	0.501	579	403	413	202	0.47
2015-06-05	00:44:00	1	1	0.4	20.77	0.051	0.4	21.6	20.5	0.268	0.273	0.217	1915	69	1443	52	0.753	9.142	0.331	560	366	423	177	0.47
2015-06-05	01:01:00	1	1	0.4	20.77	0.051	0.4	21.6	20.45	0.307	0.321	0.256	2249	81	1704	62	0.758	10.749	0.389	658	445	634	259	0.47
2015-06-05	01:18:00	1	1	0.4	20.77	0.051	0.4	21.6	20.43	0.323	0.345	0.273	2425	88	1817	66	0.749	11.565	0.419	242	133	184	94	0.49
2015-06-05	01:35:00	1	1	0.4	20.77	0.051	0.4	21.6	20.49	0.272	0.286	0.221	2010	73	1472	53	0.732	9.552	0.346	64	37	45	146	0.49
2015-06-05	01:52:00	1	1	0.4	20.77	0.051	0.4	21.5	20.57	0.205	0.202	0.154	1430	52	1028	37	0.719	6.771	0.245	33	2	2	149	0.49
2015-06-05	02:09:00	1	1	0.4	20.77	0.051	0.4	21.4	20.55	0.218	0.219	0.167	1548	56	1110	40	0.717	7.327	0.265	95	28	100	125	0.49
2015-06-05	02:26:00	1	1	0.4	20.77	0.051	0.4	21.4	20.5	0.265	0.273	0.215	1919	69	1426	52	0.743	9.141	0.331	42	23	88	49	0.49
2015-06-05	02:43:00	1	1	0.4	20.77	0.051	0.4	21.4	20.56	0.214	0.215	0.164	1523	55	1087	39	0.714	7.203	0.261	22	3	238	42	0.49
2015-06-05	03:00:00	1	1	0.4	20.77	0.051	0.4	21.4	20.53	0.236	0.24	0.185	1692	61	1231	45	0.727	8.028	0.291	60	29	503	24	0.49
2015-06-05	03:17:00	1	1	0.4	20.77	0.051	0.4	21.4	20.49	0.277	0.284	0.226	1992	72	1502	54	0.754	9.513	0.344	853	607	641	207	0.49
2015-06-05	03:34:00	1	1	0.4	20.77	0.051	0.4	21.4	20.4	0.337	0.367	0.286	2579	93	1903	69	0.738	12.27	0.444	529	339	387	143	0.56
2015-06-05	03:51:00	1	1	0.4	20.77	0.051	0.4	21.4	20.51	0.256	0.262	0.205	1842	67	1364	49	0.741	8.77	0.317	32	10	82	31	0.56
2015-06-05	04:08:00	1	1	0.4	20.77	0.051	0.4	21.2	20.59	0.196	0.18	0.145	1256	45	963	35	0.767	6.014	0.218	0	0	12	19	0.56
2015-06-05	04:25:00	1	1	0.4	20.77	0.051	0.4	21.1	20.66	0.14	0.116	0.089	816	30	591	21	0.724	3.87	0.14	8	1	22	17	0.56
2015-06-05	04:42:00	1	1	0.4	20.77	0.051	0.4	21.1	20.62	0.166	0.153	0.115	1080	39	767	28	0.71	5.104	0.185	18	6	46	24	0.56
2015-06-05	04:59:00	1	1	0.4	20.77	0.051	0.4	21	20.53	0.242	0.239	0.191	1670	60	1273	46	0.762	7.99	0.289	0	0	14	24	0.56
2015-06-05	05:16:00	1	1	0.4	20.77	0.051	0.4	21	20.59	0.19	0.183	0.139	1296	47	927	34	0.715	6.133	0.222	0	0	20	21	0.56
2015-06-05	05:33:00	1	1	0.4	20.77	0.051	0.4	21	20.55	0.216	0.218	0.165	1540	56	1100	40	0.714	7.285	0.264	1	1	87	21	0.56
2015-06-05	05:50:00	1	1	0.4	20.77	0.051	0.4	21	20.54	0.229	0.23	0.178	1626	59	1188	43	0.731	7.722	0.28	172	125	200	47	0.56
2015-06-05	06:07:00	1	1	0.4	20.77	0.051	0.4	21	20.47	0.285	0.299	0.235	2101	76	1560	56	0.743	10.006	0.362	59	41	114	27	0.57
2015-06-05	06:24:00	1	1	0.4	20.77	0.051	0.4	21	20.66	0.138	0.116	0.087	819	30	581	21	0.71	3.869	0.14	0	0	427	19	0.57
2015-06-05	06:41:00	1	1	0.4	20.77	0.051	0.4	21	20.68	0.119	0.087	0.068	614	22	454	16	0.738	2.923	0.106	0	0	234	29	0.57
2015-06-05	06:58:00	1	1	0.4	20.77	0.051	0.4	20.9	20.68	0.116	0.086	0.065	609	22	434	16	0.713	2.881	0.104	0	0	119	36	0.57
2015-06-05	07:15:00	1	1	0.4	20.77	0.051	0.4	20.9	20.64	0.151	0.133	0.1	941	34	666	24	0.708	4.445	0.161	0	0	208	31	0.57
2015-06-05	07:32:00	1	1	0.4	20.77	0.051	0.4	20.9	20.6	0.182	0.175	0.131	1238	45	872	32	0.704	5.844	0.212	34	8	210	34	0.57
2015-06-05	07:49:00	1	1	0.4	20.77	0.051	0.4	20.9	20.49	0.274	0.283	0.223	1986	72	1485	54	0.748	9.471	0.343	0	0	266	43	0.57
2015-06-05	08:06:00	1	1	0.4	20.77	0.051	0.4	20.9	20.64	0.147	0.128	0.097	906	33	643	23	0.71	4.28	0.155	0	0	198	37	0.57
2015-06-05	08:23:00	1	1	0.4	20.77	0.051	0.4	20.9	20.56	0.208	0.208	0.157	1472	53	1045	38	0.71	6.956	0.252	127	78	229	61	0.57
2015-06-05	08:40:00	1	1	0.4	20.77	0.051	0.4	21	20.5	0.269	0.276	0.218	1934	70	1449	52	0.749	9.224	0.334	0	0	55	69	0.57
2015-06-05	08:57:00	1	1	0.4	20.77	0.051	0.4	20.9	20.65	0.145	0.124	0.095	878	32	630	23	0.717	4.157	0.15	44	2	20	92	0.57
2015-06-05	09:14:00	1	1	0.4	20.77	0.051	0.4	20.9	20.56	0.212	0.212	0.162	1495	54	1074	39	0.718	7.08	0.256	7	0	50	113	0.57
2015-06-05	09:31:00	1	1	0.4	20.77	0.051	0.4	20.9	20.56	0.212	0.212	0.161	1491	54	1067	39	0.716	7.058	0.256	0	0	82	113	0.57
2015-06-05	09:48:00	1	1	0.4	20.77	0.051	0.4	20.9	20.51	0.248	0.257	0.197	1816	66	1309	47	0.721	8.603	0.311	239	147	285	108	0.57
2015-06-05	10:05:00	1	1	0.4	20.77	0.051	0.4	20.9	20.49	0.265	0.278	0.215	1960	71	1426	52	0.728	9.304	0.337	48	2	303	1	0.57
2015-06-05	10:22:00	1	1	0.4	20.77	0.051	0.4	20.9	20.63	0.154	0.138	0.103	977	35	685	25	0.701	4.609	0.167	1	0	31	1	0.57
2015-06-05	10:39:00	1	1	0.4	20.77	0.051	0.4	20.9	20.62	0.162	0.146	0.111	1036	37	738	27	0.712	4.898	0.177	12	0	43	1	0.57
2015-06-05	10:56:00	1	1	0.4	20.77	0.051	0.4	20.8	20.64	0.155	0.132	0.104	924	33	692	25	0.749	4.406	0.16	92	44	49	4	0.57
2015-06-05	11:13:00	1	1	0.4	20.77	0.051	0.4	20.8	20.66	0.13	0.106	0.08	750	27	529	19	0.705	3.539	0.128	21	1	0	3	0.57
2015-06-05	11:30:00	1	1	0.4	20.77	0.051	0.4	20.8	20.57	0.201	0.202	0.151	1436	52	1005	36	0.7	6.77	0.245	40	9	3	0	0.57
2015-06-05	11:47:00	1	1	0.4	20.77	0.051	0.4	20.9	20.5	0.259	0.27	0.208	1899	69	1384	50	0.729	9.016	0.326	567	154	93	1	0.57
2015-06-05	12:04:00	1	1	0.4	20.77	0.051	0.4	21	20.55	0.217	0.223	0.166	1580	57	1107	40	0.701	7.449	0.27	113	72	8	3	0.57
2015-06-05	12:21:00	1	1	0.4	20.77	0.051	0.4	21.1	20.48	0.277	0.288	0.226	2029	73	1509	55	0.744	9.665	0.35	682	436	328	156	0.64
2015-06-05	12:38:00	1	1	0.4	20.77	0.051	0.4	21	20.39	0.356	0.383	0.305	2681	97	2027	73	0.756	12.808	0.464	829	538	742	208	0.64
2015-06-05	12:55:00	1	1	0.4	20.77	0.051	0.4	21	20.41	0.342	0.359	0.291	2509	91	1936	70	0.772	12.028	0.435	162	83	90	20	0.64
2015-06-05	13:12:00	1	1	0.4	20.77	0.051	0.4	20.9	20.62	0.163	0.151	0.112	1075	39	744	27	0.692	5.061	0.183	42	24	40	0	0.64
2015-06-05	13:29:00	1	1	0.4	20.77	0.051	0.4	20.8	20.62	0.169	0.155	0.118	1095	40	787	28	0.718	5.187	0.188	3	1	15	0	0.64
2015-06-05	13:46:00	1	1	0.4	20.77	0.051	0.4	20.8	20.59	0.189	0.183	0.138	1299	47	917	33	0.706	6.132	0.222	17	0	11	0	0.64
2015-06-05	14:03:00	1	1	0.4	20.77	0.051	0.4	20.8	20.52	0.24	0.251	0.19	1777	64	1260	46	0.709	8.396	0.304	47	6	28	2	0.64
2015-06-05	14:20:00	1	1	0.4	20.77	0.051	0.4	20.9	20.47	0.297	0.305	0.246	2132	77	1639	59	0.769	10.215	0.37	90	53	73	3	0.64
2015-06-05	14:37:00	1	1	0.4	20.77	0.051	0.4	20.9	20.57	0.204	0.206	0.154	1457	53	1022	37	0.701	6.873	0.249	24	1	76	0	0.64
2015-06-05	14:54:00	1	1	0.4	20.77	0.051	0.4	20.9	20.52	0.242	0.25	0.191	1764	64	1270	46	0.72	8.356	0.302	25	0	31	0	0.64
2015-06-05	15:11:00	1	1	0.4	20.77	0.051	0.4	20.9	20.53	0.24	0.245	0.19	1725	62	1260	46	0.73	8.193	0.297	34	0	46	0	0.64
2015-06-05	15:28:00	1	1	0.4	20.77	0.051	0.4	20.9	20.52	0.248	0.254	0.197	1785	65	1309	47	0.733	8.481	0.307	17	0	20	0	0.64
2015-06-05	15:45:00	1	1	0.4	20.77	0.051	0.4	20.9	20.54	0.23	0.231	0.179	1630	59	1191	43	0.731	7.74	0.28	42	0	36	0	0.64
2015-06-05	16:02:00	1	1	0.4	20.77	0.051	0.4	20.9	20.52	0.248	0.254	0.197	1784	65	1312	48	0.736	8.481	0.307	50	0	60	0	0.64
2015-06-05	16:19:00	1	1	0.4	20.77	0.051	0.4	20.9	20.57	0.211	0.202	0.161	1414	51	1067	39	0.755	6.754	0.244	657	462	484	108	0.64
2015-06-05	16:36:00	1	1	0.4	20.77	0.051	0.4	21	20.35	0.392	0.425	0.341	2969	107	2269	82	0.764	14.209	0.514	836	558	840	262	0.64
2015-06-05	16:53:00	1	1	0.4	20.77	0.051	0.4	21.1	20.36	0.385	0.409	0.334	2839	103	2213	80	0.78	13.635	0.494	788	493	737	153	0.67
2015-06-05	17:10:00	1	1	0.4	20.77	0.051	0.4	21.3	20.4	0.345	0.369	0.294	2586	94	1955	71	0.756	12.355	0.447	784	520	921	139	0.81
2015-06-05	17:27:00	1	1	0.4	20.77	0.051	0.4	21.2	20.49	0.271	0.284	0.22	2002	72	1466	53	0.732	9.51	0.344	386	237	309	49	0.83
2015-06-05	17:44:00	1	1	0.4	20.77	0.051	0.4	21.3	20.5	0.273	0.275	0.222	1917	69	1475	53	0.77	9.185	0.333	77	51	49	4	0.83
2015-06-05	18:01:00	1	1	0.4	20.77	0.051	0.4	21.2	20.62	0.164	0.151	0.113	1073	39	754	27	0.703	5.062	0.183	41	19	1	0	0.83
2015-06-05	18:18:00	1	1	0.4	20.77	0.051	0.4	21.1	20.57	0.204	0.203	0.154	1437	52	1022	37	0.711	6.791	0.246	22	2	114	7	0.83
2015-06-05	18:35:00	1	1	0.4	20.77	0.051	0.4	21.1	20.49	0.269	0.282	0.218	1985	72	1453	53	0.732	9.428	0.341	170	95	68	3	0.85
2015-06-05	18:52:00	1	1	0.4	20.77	0.051	0.4	21.1	20.56	0.219	0.213	0.168	1494	54	1116	40	0.747	7.124	0.258	11	3	45	0	0.85
2015-06-05	19:09:00	1	1	0.4	20.77	0.051	0.4	21.1	20.54	0.221	0.227	0.17	1605	58	1129	41	0.704	7.573	0.274	23	0	69	0	0.85
2015-06-05	19:26:00	1	1	0.4	20.77	0.051	0.4	21.1	20.53	0.235	0.241	0.185	1703	62	1227	44	0.721	8.068	0.292	51	2	32	1	0.85
2015-06-05	19:43:00	1	1	0.4	20.77	0.051	0.4	21.1	20.49	0.274	0.282	0.223	1977	72	1482	54	0.75	9.43	0.341	454	326	320	49	0.85
2015-06-05	20:00:00	1	1	0.4	20.77	0.051	0.4	21.2	20.55	0.225	0.224	0.174	1576	57	1159	42	0.735	7.493	0.271	46	0	158	0	0.85
2015-06-05	20:17:00	1	1	0.4	20.77	0.051	0.4	21.2	20.53	0.234	0.241	0.184	1705	62	1221	44	0.716	8.068	0.292	46	0	43	0	0.85
2015-06-05	20:34:00	1	1	0.4	20.77	0.051	0.4	21.2	20.54	0.223	0.23	0.172	1632	59	1142	41	0.7	7.696	0.279	50	0	27	0	0.85
2015-06-05	20:51:00	1	1	0.4	20.77	0.051	0.4	21.2	20.48	0.286	0.294	0.236	2058	74	1567	57	0.761	9.843	0.356	148	81	124	5	0.85
2015-06-05	21:08:00	1	1	0.4	20.77	0.051	0.4	21.3	20.49	0.275	0.281	0.224	1964	71	1492	54	0.76	9.39	0.34	64	0	97	0	0.85
2015-06-05	21:25:00	1	1	0.4	20.77	0.051	0.4	21.3	20.53	0.235	0.236	0.185	1667	60	1231	45	0.739	7.929	0.287	71	21	258	1	0.85
2015-06-05	21:42:00	1	1	0.4	20.77	0.051	0.4	21.4	20.47	0.291	0.302	0.241	2111	76	1599	58	0.758	10.09	0.365	1076	841	587	131	0.85
2015-06-05	21:59:00	1	1	0.4	20.77	0.051	0.4	21.4	20.41	0.339	0.362	0.289	2534	92	1919	69	0.758	12.108	0.438	1488	1172	904	201	0.85
2015-06-05	22:16:00	1	1	0.4	20.77	0.051	0.4	21.4	20.44	0.313	0.331	0.262	2322	84	1743	63	0.751	11.077	0.401	761	546	538	210	0.85
2015-06-05	22:33:00	1	1	0.4	20.77	0.051	0.4	21.6	20.39	0.352	0.377	0.301	2635	95	2004	73	0.76	12.603	0.456	601	337	470	182	0.85
2015-06-05	22:50:00	1	1	0.4	20.77	0.051	0.4	21.6	20.38	0.365	0.393	0.315	2747	99	2092	76	0.762	13.138	0.476	705	419	603	104	0.86
2015-06-05	23:07:00	1	1	0.4	20.77	0.051	0.4	21.6	20.41	0.344	0.364	0.293	2547	92	1949	71	0.765	12.192	0.441	601	298	704	93	0.91
2015-06-05	23:24:00	1	1	0.4	20.77	0.051	0.4	21.7	20.39	0.367	0.385	0.317	2681	97	2105	76	0.785	12.895	0.467	698	377	590	68	0.96
2015-06-05	23:41:00	1	1	0.4	20.77	0.051	0.4	21.7	20.39	0.363	0.379	0.312	2637	95	2076	75	0.787	12.689	0.459	824	524	774	122	1.04
2015-06-05	23:58:00	1	1	0.4	20.77	0.051	0.4	21.7	20.42	0.33	0.347	0.279	2427	88	1854	67	0.764	11.615	0.42	611	353	643	115	1.09
2015-07-05	00:15:00	1	1	0.4	20.77	0.051	0.4	21.7	20.38	0.366	0.388	0.316	2704	98	2099	76	0.776	12.976	0.47	812	506	715	98	1.09
2015-07-05	00:32:00	1	1	0.4	20.77	0.051	0.4	21.8	20.38	0.374	0.388	0.324	2690	97	2151	78	0.8	12.98	0.47	581	347	670	81	1.22
2015-07-05	00:49:00	1	1	0.4	20.77	0.051	0.4	21.8	20.4	0.36	0.374	0.309	2601	94	2056	74	0.791	12.525	0.453	892	581	871	106	1.22
2015-07-05	01:06:00	1	1	0.4	20.77	0.051	0.4	21.8	20.37	0.391	0.398	0.34	2743	99	2262	82	0.825	13.313	0.482	780	505	787	106	1.32
2015-07-05	01:23:00	1	1	0.4	20.77	0.051	0.4	21.8	20.37	0.391	0.405	0.341	2804	102	2265	82	0.808	13.558	0.491	706	418	661	91	1.39
2015-07-05	01:40:00	1	1	0.4	20.77	0.051	0.4	21.8	20.4	0.365	0.369	0.315	2550	92	2092	76	0.82	12.365	0.448	424	208	388	57	1.49
2015-07-05	01:57:00	1	1	0.4	20.77	0.051	0.4	21.8	20.41	0.366	0.366	0.315	2518	91	2096	76	0.832	12.243	0.443	591	354	404	59	1.49
2015-07-05	02:14:00	1	1	0.4	20.77	0.051	0.4	21.8	20.39	0.372	0.379	0.321	2622	95	2135	77	0.814	12.693	0.46	661	391	474	59	1.51
2015-07-05	02:31:00	1	1	0.4	20.77	0.051	0.4	21.8	20.36	0.403	0.414	0.353	2856	103	2344	85	0.821	13.849	0.501	636	361	493	73	1.57
2015-07-05	02:48:00	1	1	0.4	20.77	0.051	0.4	21.8	20.35	0.412	0.421	0.361	2904	105	2399	87	0.826	14.097	0.51	648	394	641	78	1.59
2015-07-05	03:05:00	1	1	0.4	20.77	0.051	0.4	21.8	20.38	0.389	0.394	0.339	2723	99	2259	82	0.83	13.231	0.479	667	377	566	85	1.69
2015-07-05	03:22:00	1	1	0.4	20.77	0.051	0.4	21.8	20.39	0.382	0.38	0.331	2614	95	2203	80	0.843	12.739	0.461	759	468	646	87	1.76
2015-07-05	03:39:00	1	1	0.4	20.77	0.051	0.4	21.8	20.36	0.408	0.414	0.357	2848	103	2376	86	0.834	13.851	0.501	723	440	471	96	1.84
2015-07-05	03:56:00	1	1	0.4	20.77	0.051	0.4	21.8	20.39	0.381	0.382	0.33	2626	95	2197	80	0.836	12.779	0.463	632	395	718	78	1.99
2015-07-05	04:13:00	1	1	0.4	20.77	0.051	0.4	21.8	20.38	0.382	0.391	0.331	2708	98	2200	80	0.812	13.105	0.474	709	430	981	110	2.11
2015-07-05	04:30:00	1	1	0.4	20.77	0.051	0.4	21.8	20.37	0.396	0.405	0.345	2797	101	2295	83	0.82	13.56	0.491	768	456	1097	153	2.21
2015-07-05	04:47:00	1	1	0.4	20.77	0.051	0.4	21.8	20.37	0.397	0.403	0.346	2774	100	2301	83	0.829	13.479	0.488	709	451	686	133	2.31
2015-07-05	05:04:00	1	1	0.4	20.77	0.051	0.4	21.8	20.37	0.392	0.4	0.342	2761	100	2272	82	0.823	13.395	0.485	527	292	964	104	2.56
2015-07-05	05:21:00	1	1	0.4	20.77	0.051	0.4	21.8	20.41	0.358	0.362	0.307	2501	91	2043	74	0.817	12.117	0.439	470	249	930	99	2.57
2015-07-05	05:38:00	1	1	0.4	20.77	0.051	0.4	21.8	20.4	0.366	0.369	0.315	2549	92	2096	76	0.822	12.365	0.448	798	502	840	115	2.61
2015-07-05	05:55:00	1	1	0.4	20.77	0.051	0.4	21.7	20.41	0.363	0.364	0.313	2512	91	2079	75	0.828	12.201	0.442	383	189	362	55	2.62
2015-07-05	06:12:00	1	1	0.4	20.77	0.051	0.4	21.7	20.5	0.272	0.276	0.221	1929	70	1469	53	0.762	9.226	0.334	137	49	182	36	2.64
2015-07-05	06:29:00	1	1	0.4	20.77	0.051	0.4	21.7	20.41	0.359	0.364	0.308	2520	91	2050	74	0.813	12.199	0.442	39	0	52	1	2.64
2015-07-05	06:46:00	1	1	0.4	20.77	0.051	0.4	21.6	20.57	0.21	0.206	0.16	1447	52	1061	38	0.733	6.876	0.249	57	35	60	4	2.74
2015-07-05	07:03:00	1	1	0.4	20.77	0.051	0.4	21.5	20.49	0.284	0.281	0.234	1948	71	1554	56	0.798	9.395	0.34	13	0	43	11	2.74
2015-07-05	07:20:00	1	1	0.4	20.77	0.051	0.4	21.5	20.5	0.269	0.266	0.218	1851	67	1449	52	0.783	8.898	0.322	15	11	37	14	2.74
2015-07-05	07:37:00	1	1	0.4	20.77	0.051	0.4	21.6	20.45	0.332	0.318	0.281	2175	79	1867	68	0.858	10.639	0.385	104	61	372	97	2.74
2015-07-05	07:54:00	1	1	0.4	20.77	0.051	0.4	21.6	20.37	0.396	0.4	0.345	2755	100	2295	83	0.833	13.397	0.485	271	132	475	126	2.86
2015-07-05	08:11:00	1	1	0.4	20.77	0.051	0.4	21.7	20.37	0.403	0.403	0.353	2763	100	2344	85	0.848	13.482	0.488	301	180	439	61	2.91
2015-07-05	08:28:00	1	1	0.4	20.77	0.051	0.4	21.6	20.39	0.371	0.379	0.321	2631	95	2138	77	0.813	12.732	0.461	113	51	61	23	3.12
2015-07-05	08:45:00	1	1	0.4	20.77	0.051	0.4	21.6	20.33	0.423	0.438	0.373	3028	110	2478	90	0.818	14.672	0.531	90	29	226	45	3.12
2015-07-05	09:02:00	1	1	0.4	20.77	0.051	0.4	21.6	20.51	0.276	0.26	0.225	1788	65	1495	54	0.836	8.698	0.315	279	151	342	89	3.12
2015-07-05	09:19:00	1	1	0.4	20.77	0.051	0.4	21.6	20.35	0.42	0.423	0.37	2909	105	2458	89	0.845	14.182	0.513	254	119	371	85	3.12
2015-07-05	09:36:00	1	1	0.4	20.77	0.051	0.4	21.7	20.45	0.327	0.323	0.276	2224	81	1838	67	0.826	10.799	0.391	210	94	291	16	3.12
2015-07-05	09:53:00	1	1	0.4	20.77	0.051	0.4	21.7	20.51	0.269	0.259	0.218	1789	65	1449	52	0.81	8.654	0.313	170	106	533	14	3.12
2015-07-05	10:10:00	1	1	0.4	20.77	0.051	0.4	21.6	20.51	0.267	0.263	0.217	1833	66	1439	52	0.785	8.816	0.319	79	39	355	6	3.12
2015-07-05	10:27:00	1	1	0.4	20.77	0.051	0.4	21.5	20.47	0.298	0.298	0.247	2069	75	1642	59	0.793	9.971	0.361	167	95	130	74	3.12
2015-07-05	10:44:00	1	1	0.4	20.77	0.051	0.4	21.4	20.41	0.348	0.362	0.297	2519	91	1975	71	0.784	12.112	0.438	216	139	97	13	3.12
2015-07-05	11:01:00	1	1	0.4	20.77	0.051	0.4	21.4	20.55	0.233	0.225	0.183	1577	57	1218	44	0.772	7.561	0.274	62	30	22	1	3.12
2015-07-05	11:18:00	1	1	0.4	20.77	0.051	0.4	21.3	20.53	0.241	0.24	0.19	1683	61	1263	46	0.751	8.03	0.291	47	31	35	0	3.12
2015-07-05	11:35:00	1	1	0.4	20.77	0.051	0.4	21.3	20.49	0.277	0.282	0.226	1972	71	1502	54	0.761	9.432	0.341	1	0	62	0	3.12
2015-07-05	11:52:00	1	1	0.4	20.77	0.051	0.4	21.3	20.51	0.258	0.262	0.207	1839	67	1377	50	0.749	8.771	0.318	70	45	34	0	3.12
2015-07-05	12:09:00	1	1	0.4	20.77	0.051	0.4	21.2	20.53	0.242	0.24	0.191	1681	61	1270	46	0.755	8.031	0.291	24	0	6	0	3.12
2015-07-05	12:26:00	1	1	0.4	20.77	0.051	0.4	21.2	20.52	0.252	0.252	0.201	1767	64	1338	48	0.758	8.443	0.306	24	0	0	0	3.12
2015-07-05	12:43:00	1	1	0.4	20.77	0.051	0.4	21.3	20.5	0.264	0.272	0.213	1911	69	1417	51	0.741	9.1	0.329	78	51	37	5	3.12
2015-07-05	13:00:00	1	1	0.4	20.77	0.051	0.4	21.3	20.45	0.318	0.318	0.267	2199	80	1776	64	0.807	10.632	0.385	34	5	59	0	3.12
2015-07-05	13:17:00	1	1	0.4	20.77	0.051	0.4	21.2	20.56	0.212	0.207	0.162	1454	53	1074	39	0.739	6.917	0.25	6	0	35	0	3.12
2015-07-05	13:34:00	1	1	0.4	20.77	0.051	0.4	21.2	20.56	0.212	0.213	0.162	1505	54	1074	39	0.713	7.121	0.258	20	1	37	0	3.12
2015-07-05	13:51:00	1	1	0.4	20.77	0.051	0.4	21.1	20.52	0.245	0.249	0.194	1748	63	1293	47	0.74	8.317	0.301	32	0	2	0	3.12
2015-07-05	14:08:00	1	1	0.4	20.77	0.051	0.4	21.1	20.52	0.24	0.246	0.189	1736	63	1257	45	0.724	8.233	0.298	158	77	52	3	3.12
2015-07-05	14:25:00	1	1	0.4	20.77	0.051	0.4	21.1	20.5	0.268	0.27	0.217	1884	68	1443	52	0.766	9.02	0.327	23	0	30	0	3.12
2015-07-05	14:42:00	1	1	0.4	20.77	0.051	0.4	21.1	20.53	0.233	0.239	0.183	1686	61	1214	44	0.72	7.986	0.289	3	2	21	0	3.12
2015-07-05	14:59:00	1	1	0.4	20.77	0.051	0.4	21	20.56	0.212	0.213	0.161	1506	55	1071	39	0.711	7.121	0.258	1	1	0	0	3.12
2015-07-05	15:16:00	1	1	0.4	20.77	0.051	0.4	21	20.53	0.234	0.243	0.184	1715	62	1221	44	0.712	8.108	0.294	36	8	66	26	3.12
2015-07-05	15:33:00	1	1	0.4	20.77	0.051	0.4	21	20.39	0.363	0.379	0.312	2637	95	2076	75	0.787	12.689	0.459	156	63	276	97	3.28
2015-07-05	15:50:00	1	1	0.4	20.77	0.051	0.4	21.2	20.39	0.362	0.377	0.312	2617	95	2073	75	0.792	12.608	0.456	213	72	327	105	3.41
2015-07-05	16:07:00	1	1	0.4	20.77	0.051	0.4	21.3	20.43	0.342	0.345	0.292	2384	86	1939	70	0.813	11.539	0.418	50	1	84	41	3.57
2015-07-05	16:24:00	1	1	0.4	20.77	0.051	0.4	21.2	20.41	0.353	0.364	0.302	2523	91	2005	73	0.795	12.159	0.44	281	191	304	28	3.77
2015-07-05	16:41:00	1	1	0.4	20.77	0.051	0.4	21.2	20.45	0.312	0.321	0.262	2240	81	1740	63	0.777	10.752	0.389	44	35	176	6	3.77
2015-07-05	16:58:00	1	1	0.4	20.77	0.051	0.4	21.1	20.52	0.251	0.249	0.2	1738	63	1329	48	0.764	8.32	0.301	36	31	167	1	3.77
2015-07-05	17:15:00	1	1	0.4	20.77	0.051	0.4	21.1	20.51	0.266	0.265	0.216	1845	67	1433	52	0.777	8.857	0.321	74	36	157	18	3.77
2015-07-05	17:32:00	1	1	0.4	20.77	0.051	0.4	21.1	20.44	0.32	0.33	0.269	2292	83	1783	65	0.778	11.006	0.398	101	71	286	33	3.77
2015-07-05	17:49:00	1	1	0.4	20.77	0.051	0.4	21.1	20.46	0.304	0.313	0.253	2183	79	1681	61	0.77	10.462	0.379	22	16	112	7	3.77
2015-07-05	18:06:00	1	1	0.4	20.77	0.051	0.4	21	20.56	0.228	0.215	0.177	1499	54	1178	43	0.786	7.21	0.261	44	25	127	9	3.77
2015-07-05	18:23:00	1	1	0.4	20.77	0.051	0.4	21	20.51	0.258	0.261	0.207	1829	66	1377	50	0.753	8.73	0.316	59	31	146	4	3.77
2015-07-05	18:40:00	1	1	0.4	20.77	0.051	0.4	21	20.45	0.316	0.324	0.266	2254	82	1766	64	0.784	10.835	0.392	86	59	204	21	3.77
2015-07-05	18:57:00	1	1	0.4	20.77	0.051	0.4	21.1	20.42	0.336	0.355	0.285	2478	90	1896	69	0.765	11.862	0.429	0	0	213	0	3.77
2015-07-05	19:14:00	1	1	0.4	20.77	0.051	0.4	21	20.53	0.232	0.236	0.181	1667	60	1204	44	0.722	7.904	0.286	74	46	157	5	3.77
2015-07-05	19:31:00	1	1	0.4	20.77	0.051	0.4	21.1	20.44	0.328	0.332	0.277	2305	83	1844	67	0.8	11.125	0.403	26	17	83	0	3.77
2015-07-05	19:48:00	1	1	0.4	20.77	0.051	0.4	21	20.52	0.25	0.247	0.199	1730	63	1322	48	0.764	8.279	0.3	414	214	627	211	3.77
2015-07-05	20:05:00	1	1	0.4	20.77	0.051	0.4	21.1	20.37	0.379	0.401	0.328	2803	101	2190	79	0.781	13.471	0.488	429	243	498	202	3.77
2015-07-05	20:22:00	1	1	0.4	20.77	0.051	0.4	21.2	20.34	0.412	0.432	0.361	2997	108	2399	87	0.801	14.463	0.524	365	187	255	130	3.88
2015-07-05	20:39:00	1	1	0.4	20.77	0.051	0.4	21.3	20.34	0.412	0.431	0.361	2995	108	2410	87	0.805	14.467	0.524	415	266	233	152	3.89
2015-07-05	20:56:00	1	1	0.4	20.77	0.051	0.4	21.3	20.39	0.369	0.382	0.319	2647	96	2118	77	0.8	12.774	0.462	338	186	340	91	4.1
2015-07-05	21:13:00	1	1	0.4	20.77	0.051	0.4	21.3	20.39	0.365	0.378	0.314	2623	95	2089	76	0.796	12.649	0.458	537	331	362	112	4.1
2015-07-05	21:30:00	1	1	0.4	20.77	0.051	0.4	21.3	20.36	0.401	0.415	0.35	2871	104	2327	84	0.811	13.888	0.503	624	352	488	87	4.12
2015-07-05	21:47:00	1	1	0.4	20.77	0.051	0.4	21.3	20.4	0.36	0.372	0.309	2580	93	2056	74	0.797	12.444	0.45	578	337	228	52	4.2
2015-07-05	22:04:00	1	1	0.4	20.77	0.051	0.4	21.4	20.39	0.373	0.385	0.322	2672	97	2141	78	0.801	12.897	0.467	533	282	218	104	4.33
2015-07-05	22:21:00	1	1	0.4	20.77	0.051	0.4	21.4	20.37	0.392	0.403	0.341	2783	101	2269	82	0.815	13.477	0.488	622	334	187	87	4.44
2015-07-05	22:38:00	1	1	0.4	20.77	0.051	0.4	21.4	20.35	0.406	0.42	0.355	2904	105	2360	85	0.813	14.053	0.509	436	199	122	104	4.69
2015-07-05	22:55:00	1	1	0.4	20.77	0.051	0.4	21.5	20.35	0.417	0.422	0.367	2904	105	2438	88	0.84	14.14	0.512	578	371	354	108	4.82
2015-07-05	23:12:00	1	1	0.4	20.77	0.051	0.4	21.5	20.41	0.365	0.358	0.315	2457	89	2092	76	0.851	11.998	0.434	427	236	252	72	4.82
2015-07-05	23:29:00	1	1	0.4	20.77	0.051	0.4	21.4	20.38	0.38	0.388	0.329	2680	97	2187	79	0.816	12.982	0.47	113	72	76	9	4.82
2015-07-05	23:46:00	1	1	0.4	20.77	0.051	0.4	21.4	20.49	0.282	0.278	0.231	1931	70	1537	56	0.796	9.312	0.337	84	40	150	6	4.82
2015-08-05	00:03:00	1	1	0.4	20.77	0.051	0.4	21.3	20.46	0.317	0.313	0.267	2159	78	1772	64	0.821	10.469	0.379	30	0	8	0	4.82
2015-08-05	00:20:00	1	1	0.4	20.77	0.051	0.4	21.2	20.51	0.259	0.257	0.208	1796	65	1384	50	0.771	8.609	0.312	123	71	32	35	4.84
2015-08-05	00:37:00	1	1	0.4	20.77	0.051	0.4	21.3	20.37	0.382	0.396	0.331	2749	100	2200	80	0.8	13.268	0.48	315	135	439	153	4.97
2015-08-05	00:54:00	1	1	0.4	20.77	0.051	0.4	21.3	20.37	0.394	0.401	0.343	2769	100	2282	83	0.824	13.437	0.486	73	35	59	13	5.06
2015-08-05	01:11:00	1	1	0.4	20.77	0.051	0.4	21.3	20.51	0.259	0.257	0.208	1801	65	1388	50	0.771	8.635	0.313	312	174	149	54	5.14
2015-08-05	01:28:00	1	1	0.4	20.77	0.051	0.4	21.4	20.38	0.374	0.388	0.323	2691	97	2148	78	0.798	12.979	0.47	365	157	77	85	5.36
2015-08-05	01:45:00	1	1	0.4	20.77	0.051	0.4	21.5	20.36	0.403	0.406	0.352	2795	101	2340	85	0.837	13.604	0.492	177	52	31	26	5.62
2015-08-05	02:02:00	1	1	0.4	20.77	0.051	0.4	21.6	20.4	0.367	0.375	0.317	2598	94	2105	76	0.81	12.569	0.455	238	156	152	36	5.68
2015-08-05	02:19:00	1	1	0.4	20.77	0.051	0.4	21.5	20.47	0.31	0.304	0.26	2099	76	1727	63	0.823	10.181	0.369	272	140	70	13	5.71
2015-08-05	02:36:00	1	1	0.4	20.77	0.051	0.4	21.4	20.45	0.316	0.316	0.265	2193	79	1763	64	0.804	10.59	0.383	148	73	253	12	5.76
2015-08-05	02:53:00	1	1	0.4	20.77	0.051	0.4	21.5	20.4	0.369	0.373	0.319	2574	93	2118	77	0.823	12.489	0.452	168	83	77	25	5.98
2015-08-05	03:10:00	1	1	0.4	20.77	0.051	0.4	21.5	20.37	0.4	0.398	0.349	2728	99	2321	84	0.851	13.318	0.482	453	304	114	28	6.02
2015-08-05	03:27:00	1	1	0.4	20.77	0.051	0.4	21.4	20.37	0.393	0.404	0.343	2791	101	2278	82	0.816	13.518	0.489	105	36	15	7	6.02
2015-08-05	03:44:00	1	1	0.4	20.77	0.051	0.4	21.4	20.45	0.325	0.323	0.274	2229	81	1821	66	0.817	10.798	0.391	50	12	16	12	6.02
2015-08-05	04:01:00	1	1	0.4	20.77	0.051	0.4	21.4	20.47	0.31	0.302	0.259	2079	75	1723	62	0.829	10.099	0.366	120	27	41	2	6.02
2015-08-05	04:18:00	1	1	0.4	20.77	0.051	0.4	21.4	20.5	0.278	0.275	0.227	1907	69	1511	55	0.792	9.188	0.333	360	202	293	69	6.06
2015-08-05	04:35:00	1	1	0.4	20.77	0.051	0.4	21.5	20.34	0.424	0.431	0.373	2965	107	2481	90	0.837	14.428	0.522	696	369	539	157	6.11
2015-08-05	04:52:00	1	1	0.4	20.77	0.051	0.4	21.6	20.35	0.415	0.423	0.364	2918	106	2422	88	0.83	14.18	0.513	658	390	608	205	6.19
2015-08-05	05:09:00	1	1	0.4	20.77	0.051	0.4	21.6	20.34	0.418	0.43	0.368	2964	107	2445	89	0.825	14.385	0.521	575	300	290	62	6.31
2015-08-05	05:26:00	1	1	0.4	20.77	0.051	0.4	21.6	20.33	0.434	0.441	0.383	3030	110	2549	92	0.841	14.759	0.534	549	316	258	110	6.38
2015-08-05	05:43:00	1	1	0.4	20.77	0.051	0.4	21.7	20.36	0.405	0.415	0.355	2863	104	2357	85	0.823	13.89	0.503	440	209	141	120	6.6
2015-08-05	06:00:00	1	1	0.4	20.77	0.051	0.4	21.7	20.36	0.403	0.406	0.353	2803	101	2351	85	0.839	13.646	0.494	661	398	297	120	6.67
2015-08-05	06:17:00	1	1	0.4	20.77	0.051	0.4	21.7	20.36	0.404	0.414	0.354	2855	103	2350	85	0.823	13.849	0.501	469	259	253	104	6.83
2015-08-05	06:34:00	1	1	0.4	20.77	0.051	0.4	21.7	20.34	0.411	0.426	0.36	2946	107	2396	87	0.813	14.259	0.516	282	162	233	63	6.99
2015-08-05	06:51:00	1	1	0.4	20.77	0.051	0.4	21.7	20.35	0.402	0.417	0.351	2890	105	2334	84	0.808	13.97	0.506	613	365	235	55	7.04
2015-08-05	07:08:00	1	1	0.4	20.77	0.051	0.4	21.7	20.4	0.355	0.368	0.304	2558	93	2024	73	0.791	12.319	0.446	57	6	0	0	7.04
2015-08-05	07:25:00	1	1	0.4	20.77	0.051	0.4	21.5	20.54	0.231	0.228	0.181	1601	58	1205	44	0.753	7.642	0.277	120	58	53	4	7.09
2015-08-05	07:42:00	1	1	0.4	20.77	0.051	0.4	21.5	20.51	0.256	0.257	0.205	1801	65	1364	49	0.758	8.607	0.312	57	6	39	4	7.09
2015-08-05	07:59:00	1	1	0.4	20.77	0.051	0.4	21.4	20.53	0.244	0.241	0.193	1687	61	1286	47	0.762	8.072	0.292	110	50	53	0	7.09
2015-08-05	08:16:00	1	1	0.4	20.77	0.051	0.4	21.4	20.47	0.298	0.303	0.247	2110	76	1645	60	0.78	10.134	0.367	15	1	0	0	7.09
2015-08-05	08:33:00	1	1	0.4	20.77	0.051	0.4	21.3	20.5	0.268	0.267	0.218	1862	67	1446	52	0.776	8.939	0.324	6	0	0	0	7.09
2015-08-05	08:50:00	1	1	0.4	20.77	0.051	0.4	21.3	20.46	0.315	0.31	0.265	2142	78	1759	64	0.821	10.386	0.376	564	349	59	26	7.17
2015-08-05	09:07:00	1	1	0.4	20.77	0.051	0.4	21.4	20.32	0.433	0.452	0.382	3125	113	2540	92	0.813	15.125	0.548	159	56	115	11	7.17
2015-08-05	09:24:00	1	1	0.4	20.77	0.051	0.4	21.4	20.52	0.255	0.255	0.204	1782	65	1358	49	0.762	8.525	0.309	86	28	22	0	7.17
2015-08-05	09:41:00	1	1	0.4	20.77	0.051	0.4	21.3	20.39	0.367	0.377	0.316	2610	94	2102	76	0.806	12.61	0.456	197	93	129	48	7.22
2015-08-05	09:58:00	1	1	0.4	20.77	0.051	0.4	21.4	20.36	0.388	0.411	0.338	2861	104	2246	81	0.785	13.76	0.498	326	136	186	66	7.38
2015-08-05	10:15:00	1	1	0.4	20.77	0.051	0.4	21.5	20.39	0.372	0.379	0.322	2621	95	2138	77	0.816	12.694	0.46	495	268	152	140	7.52
2015-08-05	10:32:00	1	1	0.4	20.77	0.051	0.4	21.3	20.4	0.369	0.372	0.319	2572	93	2125	77	0.826	12.486	0.452	467	292	360	56	7.62
2015-08-05	10:49:00	1	1	0.4	20.77	0.051	0.4	21.4	20.37	0.393	0.396	0.343	2729	99	2278	82	0.835	13.274	0.481	378	172	169	201	7.87
2015-08-05	11:06:00	1	1	0.4	20.77	0.051	0.4	21.6	20.4	0.361	0.369	0.311	2557	93	2066	75	0.808	12.363	0.448	273	96	91	85	7.98
2015-08-05	11:23:00	1	1	0.4	20.77	0.051	0.4	21.5	20.46	0.306	0.31	0.256	2157	78	1701	62	0.788	10.382	0.376	124	40	48	84	7.98
2015-08-05	11:40:00	1	1	0.4	20.77	0.051	0.4	21.3	20.46	0.306	0.307	0.255	2127	77	1697	61	0.798	10.26	0.371	61	32	38	69	8.01
2015-08-05	11:57:00	1	1	0.4	20.77	0.051	0.4	21.3	20.39	0.372	0.383	0.322	2652	96	2138	77	0.806	12.816	0.464	137	50	149	56	8.06
2015-08-05	12:14:00	1	1	0.4	20.77	0.051	0.4	21.5	20.4	0.361	0.371	0.311	2567	93	2066	75	0.805	12.404	0.449	154	75	154	79	8.41
2015-08-05	12:31:00	1	1	0.4	20.77	0.051	0.4	21.3	20.39	0.364	0.379	0.314	2635	95	2086	76	0.792	12.69	0.459	206	87	111	22	8.41
2015-08-05	12:48:00	1	1	0.4	20.77	0.051	0.4	21.2	20.51	0.259	0.261	0.209	1826	66	1387	50	0.76	8.731	0.316	68	40	31	59	8.41
2015-08-05	13:05:00	1	1	0.4	20.77	0.051	0.4	21.2	20.47	0.302	0.302	0.251	2093	76	1671	60	0.799	10.095	0.365	41	29	53	42	8.41
2015-08-05	13:22:00	1	1	0.4	20.77	0.051	0.4	21.2	20.45	0.315	0.325	0.264	2267	82	1756	64	0.775	10.875	0.394	21	6	29	51	8.42
2015-08-05	13:39:00	1	1	0.4	20.77	0.051	0.4	21.2	20.44	0.328	0.329	0.277	2275	82	1841	67	0.809	11.003	0.398	127	56	31	55	8.42
2015-08-05	13:56:00	1	1	0.4	20.77	0.051	0.4	21.1	20.39	0.366	0.382	0.315	2653	96	2096	76	0.79	12.772	0.462	192	61	77	11	8.42
2015-08-05	14:13:00	1	1	0.4	20.77	0.051	0.4	21.2	20.52	0.245	0.246	0.194	1727	63	1293	47	0.748	8.236	0.298	91	0	106	7	8.42
2015-08-05	14:30:00	1	1	0.4	20.77	0.051	0.4	21.1	20.51	0.261	0.262	0.211	1833	66	1400	51	0.764	8.773	0.318	308	155	275	151	8.42
2015-08-05	14:47:00	1	1	0.4	20.77	0.051	0.4	21.2	20.35	0.399	0.416	0.348	2885	104	2314	84	0.802	13.928	0.504	484	248	239	145	8.57
2015-08-05	15:04:00	1	1	0.4	20.77	0.051	0.4	21.4	20.38	0.383	0.389	0.332	2685	97	2210	80	0.823	13.025	0.471	271	108	267	124	8.57
2015-08-05	15:21:00	1	1	0.4	20.77	0.051	0.4	21.4	20.5	0.266	0.267	0.216	1866	68	1433	52	0.768	8.938	0.324	225	80	242	161	8.57
2015-08-05	15:38:00	1	1	0.4	20.77	0.051	0.4	21.4	20.36	0.391	0.406	0.341	2815	102	2265	82	0.805	13.599	0.492	307	158	289	88	8.57
2015-08-05	15:55:00	1	1	0.4	20.77	0.051	0.4	21.4	20.51	0.261	0.256	0.211	1781	64	1400	51	0.786	8.569	0.31	261	109	169	83	8.62
2015-08-05	16:12:00	1	1	0.4	20.77	0.051	0.4	21.4	20.5	0.271	0.272	0.22	1905	69	1467	53	0.77	9.131	0.331	47	10	55	43	8.62
2015-08-05	16:29:00	1	1	0.4	20.77	0.051	0.4	21.3	20.52	0.252	0.25	0.202	1745	63	1342	49	0.769	8.361	0.303	124	26	144	27	8.62
2015-08-05	16:46:00	1	1	0.4	20.77	0.051	0.4	21.4	20.49	0.277	0.277	0.226	1930	70	1505	54	0.78	9.269	0.336	2	2	2	8	8.62
2015-08-05	17:03:00	1	1	0.4	20.77	0.051	0.4	21.3	20.52	0.249	0.25	0.198	1752	63	1315	48	0.751	8.36	0.303	70	41	33	16	8.62
2015-08-05	17:20:00	1	1	0.4	20.77	0.051	0.4	21.2	20.49	0.275	0.282	0.224	1980	72	1496	54	0.756	9.46	0.342	37	7	32	11	8.62
2015-08-05	17:37:00	1	1	0.4	20.77	0.051	0.4	21.1	20.49	0.274	0.282	0.223	1977	72	1482	54	0.75	9.43	0.341	40	11	52	38	8.62
2015-08-05	17:54:00	1	1	0.4	20.77	0.051	0.4	21.1	20.44	0.319	0.331	0.269	2311	84	1785	65	0.773	11.081	0.401	119	46	57	43	8.62
2015-08-05	18:11:00	1	1	0.4	20.77	0.051	0.4	21.1	20.52	0.25	0.255	0.199	1792	65	1322	48	0.738	8.523	0.309	129	63	106	52	8.62
2015-08-05	18:28:00	1	1	0.4	20.77	0.051	0.4	21.1	20.53	0.239	0.238	0.188	1666	60	1250	45	0.75	7.948	0.288	95	32	73	63	8.62
2015-08-05	18:45:00	1	1	0.4	20.77	0.051	0.4	21.1	20.48	0.281	0.288	0.23	2016	73	1531	55	0.759	9.637	0.349	0	0	20	29	8.62
2015-08-05	19:02:00	1	1	0.4	20.77	0.051	0.4	21	20.49	0.274	0.277	0.223	1936	70	1482	54	0.766	9.267	0.335	76	25	49	41	8.62
2015-08-05	19:19:00	1	1	0.4	20.77	0.051	0.4	21	20.43	0.331	0.342	0.28	2384	86	1861	67	0.781	11.452	0.415	466	239	415	158	8.62
2015-08-05	19:36:00	1	1	0.4	20.77	0.051	0.4	21.1	20.35	0.394	0.42	0.343	2924	106	2282	83	0.78	14.048	0.509	447	216	426	212	8.8
2015-08-05	19:53:00	1	1	0.4	20.77	0.051	0.4	21.2	20.36	0.395	0.415	0.345	2880	104	2291	83	0.796	13.885	0.503	563	304	275	224	8.98
2015-08-05	20:10:00	1	1	0.4	20.77	0.051	0.4	21.3	20.37	0.384	0.405	0.333	2817	102	2216	80	0.787	13.554	0.491	609	367	287	251	9.04
2015-08-05	20:27:00	1	1	0.4	20.77	0.051	0.4	21.4	20.38	0.373	0.388	0.323	2692	97	2145	78	0.797	12.979	0.47	82	42	68	51	9.04
2015-08-05	20:44:00	1	1	0.4	20.77	0.051	0.4	21.4	20.43	0.329	0.337	0.278	2345	85	1851	67	0.789	11.289	0.409	161	37	155	67	9.04
2015-08-05	21:01:00	1	1	0.4	20.77	0.051	0.4	21.4	20.41	0.338	0.357	0.288	2494	90	1913	69	0.767	11.945	0.432	110	24	106	66	9.04
2015-08-05	21:18:00	1	1	0.4	20.77	0.051	0.4	21.4	20.35	0.396	0.42	0.345	2930	106	2302	83	0.786	14.091	0.51	587	322	315	289	9.1
2015-08-05	21:35:00	1	1	0.4	20.77	0.051	0.4	21.5	20.32	0.428	0.453	0.378	3143	114	2510	91	0.799	15.163	0.549	656	402	381	228	9.26
2015-08-05	21:52:00	1	1	0.4	20.77	0.051	0.4	21.6	20.34	0.413	0.436	0.362	3025	110	2409	87	0.796	14.586	0.528	564	316	319	185	9.33
2015-08-05	22:09:00	1	1	0.4	20.77	0.051	0.4	21.6	20.34	0.417	0.431	0.366	2977	108	2435	88	0.818	14.425	0.522	642	375	413	198	9.45
2015-08-05	22:26:00	1	1	0.4	20.77	0.051	0.4	21.6	20.34	0.41	0.427	0.359	2959	107	2386	86	0.806	14.299	0.518	560	286	367	178	9.45
2015-08-05	22:43:00	1	1	0.4	20.77	0.051	0.4	21.6	20.35	0.403	0.423	0.352	2940	106	2340	85	0.796	14.174	0.513	696	411	391	237	9.51
2015-08-05	23:00:00	1	1	0.4	20.77	0.051	0.4	21.6	20.35	0.4	0.42	0.35	2913	105	2324	84	0.798	14.051	0.509	679	431	523	163	9.63
2015-08-05	23:17:00	1	1	0.4	20.77	0.051	0.4	21.7	20.32	0.427	0.451	0.376	3125	113	2500	91	0.8	15.081	0.546	472	265	589	263	9.75
2015-08-05	23:34:00	1	1	0.4	20.77	0.051	0.4	21.7	20.33	0.42	0.446	0.369	3096	112	2455	89	0.793	14.915	0.54	216	97	171	92	9.77
2015-08-05	23:51:00	1	1	0.4	20.77	0.051	0.4	21.7	20.39	0.362	0.38	0.312	2648	96	2073	75	0.783	12.73	0.461	544	260	405	220	9.93
2015-09-05	00:08:00	1	1	0.4	20.77	0.051	0.4	21.7	20.35	0.401	0.417	0.351	2891	105	2331	84	0.806	13.97	0.506	338	153	198	238	10.25
2015-09-05	00:25:00	1	1	0.4	20.77	0.051	0.4	21.7	20.35	0.401	0.419	0.35	2902	105	2327	84	0.802	14.01	0.507	425	188	166	213	10.53
2015-09-05	00:42:00	1	1	0.4	20.77	0.051	0.4	21.7	20.34	0.414	0.431	0.363	2982	108	2415	87	0.81	14.424	0.522	338	143	187	200	10.82
2015-09-05	00:59:00	1	1	0.4	20.77	0.051	0.4	21.8	20.34	0.417	0.436	0.367	3017	109	2438	88	0.808	14.588	0.528	449	230	271	136	11.04
2015-09-05	01:16:00	1	1	0.4	20.77	0.051	0.4	21.7	20.33	0.424	0.442	0.374	3057	111	2484	90	0.813	14.795	0.536	95	31	185	60	11.04
2015-09-05	01:33:00	1	1	0.4	20.77	0.051	0.4	21.6	20.45	0.31	0.319	0.26	2223	80	1727	63	0.777	10.669	0.386	67	26	119	93	11.04
2015-09-05	01:50:00	1	1	0.4	20.77	0.051	0.4	21.6	20.5	0.278	0.276	0.227	1918	69	1508	55	0.786	9.228	0.334	62	35	90	33	11.04
2015-09-05	02:07:00	1	1	0.4	20.77	0.051	0.4	21.5	20.5	0.276	0.27	0.225	1870	68	1495	54	0.799	9.024	0.327	29	2	49	75	11.04
2015-09-05	02:24:00	1	1	0.4	20.77	0.051	0.4	21.5	20.49	0.285	0.283	0.235	1967	71	1560	56	0.793	9.476	0.343	86	43	36	6	11.04
2015-09-05	02:41:00	1	1	0.4	20.77	0.051	0.4	21.4	20.5	0.273	0.268	0.222	1865	68	1475	53	0.791	8.982	0.325	14	1	5	20	11.04
2015-09-05	02:58:00	1	1	0.4	20.77	0.051	0.4	21.4	20.43	0.345	0.341	0.295	2348	85	1959	71	0.834	11.419	0.413	76	32	69	48	11.04
2015-09-05	03:15:00	1	1	0.4	20.77	0.051	0.4	21.4	20.51	0.269	0.263	0.218	1831	66	1449	52	0.792	8.817	0.319	22	0	13	44	11.04
2015-09-05	03:32:00	1	1	0.4	20.77	0.051	0.4	21.3	20.5	0.279	0.272	0.228	1886	68	1515	55	0.803	9.107	0.33	106	41	75	102	11.04
2015-09-05	03:49:00	1	1	0.4	20.77	0.051	0.4	21.5	20.39	0.373	0.383	0.322	2651	96	2141	78	0.808	12.816	0.464	49	15	8	68	11.04
2015-09-05	04:06:00	1	1	0.4	20.77	0.051	0.4	21.4	20.47	0.3	0.303	0.249	2107	76	1655	60	0.785	10.135	0.367	194	96	199	117	11.04
2015-09-05	04:23:00	1	1	0.4	20.77	0.051	0.4	21.5	20.31	0.441	0.459	0.39	3173	115	2592	94	0.817	15.373	0.556	628	329	514	266	11.27
2015-09-05	04:40:00	1	1	0.4	20.77	0.051	0.4	21.6	20.31	0.45	0.463	0.399	3188	115	2654	96	0.832	15.499	0.561	399	177	344	228	11.53
2015-09-05	04:57:00	1	1	0.4	20.77	0.051	0.4	21.7	20.32	0.437	0.451	0.386	3107	112	2569	93	0.827	15.086	0.546	482	264	594	215	11.78
2015-09-05	05:14:00	1	1	0.4	20.77	0.051	0.4	21.8	20.34	0.431	0.435	0.38	2984	108	2526	91	0.847	14.554	0.527	447	259	388	218	11.91
2015-09-05	05:31:00	1	1	0.4	20.77	0.051	0.4	21.8	20.31	0.452	0.462	0.401	3174	115	2667	97	0.84	15.46	0.56	520	249	531	224	12.18
2015-09-05	05:48:00	1	1	0.4	20.77	0.051	0.4	21.8	20.3	0.452	0.47	0.401	3247	118	2667	97	0.821	15.745	0.57	404	204	322	141	12.32
2015-09-05	06:05:00	1	1	0.4	20.77	0.051	0.4	21.8	20.32	0.438	0.452	0.387	3126	113	2580	93	0.825	15.173	0.549	487	234	286	195	12.7
2015-09-05	06:22:00	1	1	0.4	20.77	0.051	0.4	21.9	20.31	0.444	0.457	0.394	3146	114	2618	95	0.832	15.293	0.554	406	217	255	166	13
2015-09-05	06:39:00	1	1	0.4	20.77	0.051	0.4	21.8	20.32	0.434	0.448	0.383	3092	112	2546	92	0.823	15.003	0.543	556	302	278	77	13.2
2015-09-05	06:56:00	1	1	0.4	20.77	0.051	0.4	21.9	20.35	0.405	0.421	0.355	2915	106	2357	85	0.809	14.094	0.51	193	71	120	47	13.23
2015-09-05	07:13:00	1	1	0.4	20.77	0.051	0.4	21.9	20.45	0.312	0.32	0.261	2230	81	1737	63	0.779	10.711	0.388	179	81	193	102	13.28
2015-09-05	07:30:00	1	1	0.4	20.77	0.051	0.4	21.9	20.39	0.38	0.384	0.329	2649	96	2187	79	0.825	12.86	0.466	169	68	288	71	13.56
2015-09-05	07:47:00	1	1	0.4	20.77	0.051	0.4	21.9	20.41	0.349	0.359	0.299	2496	90	1985	72	0.795	12.031	0.436	58	35	112	34	13.56
2015-09-05	08:04:00	1	1	0.4	20.77	0.051	0.4	21.8	20.46	0.319	0.313	0.269	2156	78	1785	65	0.828	10.47	0.379	149	63	161	36	13.61
2015-09-05	08:21:00	1	1	0.4	20.77	0.051	0.4	21.7	20.41	0.349	0.357	0.298	2476	90	1981	72	0.8	11.95	0.433	64	13	32	27	13.61
2015-09-05	08:38:00	1	1	0.4	20.77	0.051	0.4	21.5	20.47	0.304	0.299	0.253	2068	75	1684	61	0.814	10.015	0.363	57	35	53	26	13.61
2015-09-05	08:55:00	1	1	0.4	20.77	0.051	0.4	21.5	20.42	0.344	0.351	0.293	2440	88	1955	71	0.801	11.779	0.426	182	47	118	93	13.95
2015-09-05	09:12:00	1	1	0.4	20.77	0.051	0.4	21.6	20.35	0.414	0.422	0.363	2911	105	2412	87	0.829	14.138	0.512	301	145	129	38	13.95
2015-09-05	09:29:00	1	1	0.4	20.77	0.051	0.4	21.6	20.4	0.362	0.367	0.312	2535	92	2073	75	0.818	12.282	0.445	80	25	32	5	13.95
2015-09-05	09:46:00	1	1	0.4	20.77	0.051	0.4	21.4	20.48	0.288	0.293	0.238	2044	74	1580	57	0.773	9.804	0.355	40	8	82	4	13.95
2015-09-05	10:03:00	1	1	0.4	20.77	0.051	0.4	21.5	20.46	0.32	0.315	0.269	2182	79	1794	65	0.822	10.584	0.383	295	167	111	138	13.95
2015-09-05	10:20:00	1	1	0.4	20.77	0.051	0.4	21.5	20.42	0.347	0.348	0.296	2407	87	1968	71	0.818	11.664	0.422	273	149	159	136	13.95
2015-09-05	10:37:00	1	1	0.4	20.77	0.051	0.4	21.6	20.41	0.358	0.359	0.307	2481	90	2040	74	0.822	12.035	0.436	3	0	11	19	13.95
2015-09-05	10:54:00	1	1	0.4	20.77	0.051	0.4	21.5	20.45	0.327	0.323	0.276	2225	81	1834	66	0.824	10.799	0.391	98	6	133	113	13.95
2015-09-05	11:11:00	1	1	0.4	20.77	0.051	0.4	21.5	20.35	0.412	0.422	0.361	2914	105	2399	87	0.823	14.137	0.512	228	76	160	175	13.99
2015-09-05	11:28:00	1	1	0.4	20.77	0.051	0.4	21.5	20.35	0.41	0.416	0.359	2874	104	2397	87	0.834	13.976	0.506	293	144	198	199	14.14
2015-09-05	11:45:00	1	1	0.4	20.77	0.051	0.4	21.6	20.39	0.371	0.383	0.321	2654	96	2132	77	0.803	12.815	0.464	95	39	90	58	14.14
2015-09-05	12:02:00	1	1	0.4	20.77	0.051	0.4	21.5	20.48	0.292	0.288	0.242	1996	72	1606	58	0.805	9.643	0.349	15	2	16	29	14.14
2015-09-05	12:19:00	1	1	0.4	20.77	0.051	0.4	21.4	20.48	0.299	0.291	0.248	2005	73	1652	60	0.824	9.727	0.352	48	30	20	43	14.14
2015-09-05	12:36:00	1	1	0.4	20.77	0.051	0.4	21.3	20.49	0.279	0.283	0.228	1978	72	1518	55	0.767	9.473	0.343	195	107	153	156	14.19
2015-09-05	12:53:00	1	1	0.4	20.77	0.051	0.4	21.4	20.32	0.435	0.454	0.384	3141	114	2556	93	0.814	15.207	0.551	374	158	422	277	14.55
2015-09-05	13:10:00	1	1	0.4	20.77	0.051	0.4	21.5	20.39	0.369	0.379	0.319	2626	95	2118	77	0.807	12.692	0.459	314	144	218	113	14.68
2015-09-05	13:27:00	1	1	0.4	20.77	0.051	0.4	21.6	20.41	0.352	0.366	0.301	2543	92	2001	72	0.787	12.236	0.443	60	29	125	46	14.68
2015-09-05	13:44:00	1	1	0.4	20.77	0.051	0.4	21.5	20.42	0.343	0.346	0.292	2393	87	1942	70	0.811	11.58	0.419	39	13	27	96	14.69
2015-09-05	14:01:00	1	1	0.4	20.77	0.051	0.4	21.4	20.5	0.277	0.272	0.226	1888	68	1505	54	0.797	9.106	0.33	122	28	130	86	14.69
2015-09-05	14:18:00	1	1	0.4	20.77	0.051	0.4	21.5	20.39	0.379	0.379	0.328	2610	94	2180	79	0.835	12.697	0.46	343	146	244	297	14.83
2015-09-05	14:35:00	1	1	0.4	20.77	0.051	0.4	21.6	20.4	0.359	0.367	0.308	2541	92	2050	74	0.807	12.28	0.445	25	6	89	47	14.83
2015-09-05	14:52:00	1	1	0.4	20.77	0.051	0.4	21.5	20.43	0.348	0.345	0.297	2374	86	1975	71	0.832	11.542	0.418	76	34	71	19	14.83
2015-09-05	15:09:00	1	1	0.4	20.77	0.051	0.4	21.5	20.45	0.322	0.321	0.271	2224	80	1802	65	0.81	10.756	0.389	42	4	34	15	14.83
2015-09-05	15:26:00	1	1	0.4	20.77	0.051	0.4	21.4	20.49	0.29	0.282	0.239	1949	71	1590	58	0.816	9.438	0.342	169	53	231	125	15
2015-09-05	15:43:00	1	1	0.4	20.77	0.051	0.4	21.5	20.34	0.418	0.431	0.367	2975	108	2442	88	0.821	14.426	0.522	280	126	193	177	15.1
2015-09-05	16:00:00	1	1	0.4	20.77	0.051	0.4	21.6	20.42	0.343	0.355	0.292	2466	89	1942	70	0.788	11.865	0.43	82	16	14	31	15.11
2015-09-05	16:17:00	1	1	0.4	20.77	0.051	0.4	21.4	20.46	0.316	0.313	0.266	2161	78	1766	64	0.817	10.468	0.379	87	37	65	40	15.11
2015-09-05	16:34:00	1	1	0.4	20.77	0.051	0.4	21.4	20.47	0.299	0.305	0.248	2130	77	1648	60	0.774	10.216	0.37	302	110	238	331	15.41
2015-09-05	16:51:00	1	1	0.4	20.77	0.051	0.4	21.6	20.32	0.446	0.455	0.396	3132	113	2631	95	0.84	15.253	0.552	167	73	148	79	15.5
2015-09-05	17:08:00	1	1	0.4	20.77	0.051	0.4	21.6	20.42	0.338	0.348	0.288	2422	88	1913	69	0.79	11.66	0.422	41	6	92	44	15.5
2015-09-05	17:25:00	1	1	0.4	20.77	0.051	0.4	21.5	20.4	0.369	0.371	0.318	2555	92	2115	77	0.828	12.407	0.449	241	99	216	159	15.83
2015-09-05	17:42:00	1	1	0.4	20.77	0.051	0.4	21.5	20.39	0.375	0.384	0.324	2658	96	2154	78	0.811	12.858	0.465	295	139	242	74	15.83
2015-09-05	17:59:00	1	1	0.4	20.77	0.051	0.4	21.5	20.43	0.336	0.345	0.286	2394	87	1900	69	0.793	11.537	0.418	101	20	58	45	15.83
2015-09-05	18:16:00	1	1	0.4	20.77	0.051	0.4	21.5	20.45	0.32	0.325	0.269	2258	82	1789	65	0.792	10.877	0.394	274	136	230	298	15.92
2015-09-05	18:33:00	1	1	0.4	20.77	0.051	0.4	21.6	20.34	0.42	0.428	0.369	2951	107	2455	89	0.832	14.345	0.519	356	167	372	99	16.11
2015-09-05	18:50:00	1	1	0.4	20.77	0.051	0.4	21.7	20.36	0.403	0.414	0.353	2865	104	2351	85	0.821	13.891	0.503	148	57	82	24	16.11
2015-09-05	19:07:00	1	1	0.4	20.77	0.051	0.4	21.6	20.41	0.358	0.362	0.307	2501	91	2043	74	0.817	12.117	0.439	42	2	48	38	16.11
2015-09-05	19:24:00	1	1	0.4	20.77	0.051	0.4	21.6	20.41	0.356	0.362	0.305	2505	91	2030	73	0.811	12.116	0.439	54	0	34	5	16.11
2015-09-05	19:41:00	1	1	0.4	20.77	0.051	0.4	21.6	20.46	0.308	0.309	0.258	2143	78	1714	62	0.8	10.343	0.374	132	60	190	3	16.11
2015-09-05	19:58:00	1	1	0.4	20.77	0.051	0.4	21.5	20.45	0.312	0.318	0.261	2210	80	1737	63	0.786	10.629	0.385	49	12	72	34	16.11
2015-09-05	20:15:00	1	1	0.4	20.77	0.051	0.4	21.5	20.42	0.342	0.346	0.292	2394	87	1939	70	0.81	11.58	0.419	148	17	447	6	16.11
2015-09-05	20:32:00	1	1	0.4	20.77	0.051	0.4	21.6	20.39	0.383	0.385	0.332	2655	96	2207	80	0.831	12.902	0.467	97	33	56	42	16.11
2015-09-05	20:49:00	1	1	0.4	20.77	0.051	0.4	21.6	20.47	0.301	0.297	0.25	2053	74	1665	60	0.811	9.932	0.36	66	8	21	99	16.25
2015-09-05	21:06:00	1	1	0.4	20.77	0.051	0.4	21.7	20.32	0.438	0.451	0.387	3116	113	2580	93	0.828	15.132	0.548	218	81	145	67	16.26
2015-09-05	21:23:00	1	1	0.4	20.77	0.051	0.4	21.7	20.42	0.35	0.355	0.3	2453	89	1991	72	0.812	11.869	0.43	9	0	18	9	16.26
2015-09-05	21:40:00	1	1	0.4	20.77	0.051	0.4	21.7	20.48	0.293	0.294	0.242	2047	74	1609	58	0.786	9.846	0.356	121	31	101	43	16.26
2015-09-05	21:57:00	1	1	0.4	20.77	0.051	0.4	21.6	20.44	0.333	0.335	0.282	2318	84	1877	68	0.81	11.209	0.406	110	54	67	58	16.27
2015-09-05	22:14:00	1	1	0.4	20.77	0.051	0.4	21.7	20.41	0.356	0.363	0.305	2515	91	2030	73	0.807	12.157	0.44	365	169	375	189	16.44
2015-09-05	22:31:00	1	1	0.4	20.77	0.051	0.4	21.7	20.31	0.434	0.457	0.383	3165	115	2546	92	0.805	15.288	0.553	370	123	224	228	16.67
2015-09-05	22:48:00	1	1	0.4	20.77	0.051	0.4	21.8	20.36	0.397	0.414	0.346	2867	104	2301	83	0.803	13.845	0.501	510	274	338	229	16.82
2015-09-05	23:05:00	1	1	0.4	20.77	0.051	0.4	21.8	20.33	0.427	0.446	0.376	3084	112	2500	91	0.811	14.918	0.54	495	269	297	129	16.97
2015-09-05	23:22:00	1	1	0.4	20.77	0.051	0.4	21.9	20.3	0.455	0.475	0.404	3293	119	2695	98	0.818	15.957	0.578	553	286	321	288	17.25
2015-09-05	23:39:00	1	1	0.4	20.77	0.051	0.4	21.9	20.32	0.439	0.451	0.388	3104	112	2582	93	0.832	15.087	0.546	296	132	224	106	17.31
2015-09-05	23:56:00	1	1	0.4	20.77	0.051	0.4	22	20.3	0.461	0.47	0.41	3231	117	2726	99	0.844	15.749	0.57	383	173	243	134	17.45
2015-10-05	00:13:00	1	1	0.4	20.77	0.051	0.4	21.9	20.36	0.398	0.409	0.348	2823	102	2311	84	0.819	13.683	0.495	122	38	128	17	17.45
2015-10-05	00:30:00	1	1	0.4	20.77	0.051	0.4	21.9	20.41	0.371	0.366	0.32	2510	91	2128	77	0.848	12.245	0.443	172	83	98	36	17.46
2015-10-05	00:47:00	1	1	0.4	20.77	0.051	0.4	21.8	20.44	0.336	0.329	0.285	2261	82	1896	69	0.839	11.007	0.398	96	35	215	24	17.46
2015-10-05	01:04:00	1	1	0.4	20.77	0.051	0.4	21.8	20.43	0.346	0.342	0.296	2356	85	1965	71	0.834	11.46	0.415	392	179	288	246	17.56
2015-10-05	01:21:00	1	1	0.4	20.77	0.051	0.4	21.8	20.33	0.435	0.446	0.384	3069	111	2556	93	0.833	14.922	0.54	590	306	361	222	17.73
2015-10-05	01:38:00	1	1	0.4	20.77	0.051	0.4	21.9	20.33	0.438	0.441	0.387	3024	109	2572	93	0.851	14.761	0.534	160	81	159	26	17.73
2015-10-05	01:55:00	1	1	0.4	20.77	0.051	0.4	21.9	20.45	0.329	0.323	0.278	2222	80	1848	67	0.831	10.8	0.391	116	35	87	29	17.73
2015-10-05	02:12:00	1	1	0.4	20.77	0.051	0.4	21.9	20.41	0.356	0.358	0.305	2481	90	2036	74	0.821	12.03	0.435	27	10	34	12	17.73
2015-10-05	02:29:00	1	1	0.4	20.77	0.051	0.4	21.7	20.47	0.301	0.298	0.25	2063	75	1665	60	0.807	9.973	0.361	19	4	45	7	17.73
2015-10-05	02:46:00	1	1	0.4	20.77	0.051	0.4	21.7	20.39	0.374	0.385	0.324	2669	97	2151	78	0.806	12.898	0.467	214	43	113	82	17.73
2015-10-05	03:03:00	1	1	0.4	20.77	0.051	0.4	21.7	20.46	0.312	0.31	0.262	2147	78	1740	63	0.81	10.385	0.376	0	0	3	0	17.73
2015-10-05	03:20:00	1	1	0.4	20.77	0.051	0.4	21.6	20.5	0.277	0.272	0.226	1889	68	1502	54	0.795	9.106	0.33	62	20	18	24	17.73
2015-10-05	03:37:00	1	1	0.4	20.77	0.051	0.4	21.6	20.45	0.319	0.319	0.269	2207	80	1785	65	0.809	10.673	0.386	0	0	0	3	17.73
2015-10-05	03:54:00	1	1	0.4	20.77	0.051	0.4	21.6	20.49	0.285	0.283	0.235	1967	71	1560	56	0.793	9.476	0.343	17	7	19	19	17.73
2015-10-05	04:11:00	1	1	0.4	20.77	0.051	0.4	21.6	20.48	0.295	0.293	0.244	2033	74	1622	59	0.798	9.807	0.355	71	19	44	15	17.73
2015-10-05	04:28:00	1	1	0.4	20.77	0.051	0.4	21.6	20.46	0.309	0.31	0.258	2153	78	1717	62	0.798	10.383	0.376	46	0	42	1	17.73
2015-10-05	04:45:00	1	1	0.4	20.77	0.051	0.4	21.6	20.49	0.285	0.281	0.234	1947	70	1557	56	0.8	9.395	0.34	9	0	0	4	17.73
2015-10-05	05:02:00	1	1	0.4	20.77	0.051	0.4	21.6	20.49	0.28	0.277	0.229	1924	70	1524	55	0.792	9.27	0.336	307	148	218	149	17.77
2015-10-05	05:19:00	1	1	0.4	20.77	0.051	0.4	21.6	20.33	0.417	0.444	0.367	3090	112	2438	88	0.789	14.873	0.538	577	333	257	266	17.82
2015-10-05	05:36:00	1	1	0.4	20.77	0.051	0.4	21.7	20.38	0.386	0.394	0.335	2721	98	2229	81	0.819	13.189	0.477	200	108	132	54	17.85
2015-10-05	05:53:00	1	1	0.4	20.77	0.051	0.4	21.7	20.51	0.264	0.257	0.214	1787	65	1420	51	0.795	8.611	0.312	10	2	99	0	17.85
2015-10-05	06:10:00	1	1	0.4	20.77	0.051	0.4	21.6	20.45	0.319	0.318	0.269	2197	80	1785	65	0.813	10.633	0.385	427	187	91	176	17.85
2015-10-05	06:27:00	1	1	0.4	20.77	0.051	0.4	21.7	20.42	0.333	0.346	0.282	2411	87	1874	68	0.777	11.575	0.419	57	15	32	2	17.85
2015-10-05	06:44:00	1	1	0.4	20.77	0.051	0.4	21.6	20.54	0.246	0.235	0.195	1633	59	1296	47	0.793	7.87	0.285	28	0	0	2	17.85
2015-10-05	07:01:00	1	1	0.4	20.77	0.051	0.4	21.6	20.5	0.272	0.272	0.221	1898	69	1469	53	0.774	9.103	0.33	388	202	115	141	17.87
2015-10-05	07:18:00	1	1	0.4	20.77	0.051	0.4	21.7	20.37	0.384	0.399	0.333	2766	100	2216	80	0.801	13.351	0.483	449	291	257	247	18.11
2015-10-05	07:35:00	1	1	0.4	20.77	0.051	0.4	21.8	20.47	0.296	0.3	0.245	2093	76	1629	59	0.778	10.051	0.364	20	2	12	7	18.11
2015-10-05	07:52:00	1	1	0.4	20.77	0.051	0.4	21.7	20.54	0.239	0.23	0.189	1603	58	1253	45	0.782	7.704	0.279	32	12	8	4	18.11
2015-10-05	08:09:00	1	1	0.4	20.77	0.051	0.4	21.6	20.45	0.315	0.316	0.264	2194	79	1756	64	0.8	10.59	0.383	109	61	66	23	18.11
2015-10-05	08:26:00	1	1	0.4	20.77	0.051	0.4	21.6	20.54	0.239	0.229	0.189	1593	58	1253	45	0.787	7.663	0.277	27	0	3	0	18.11
2015-10-05	08:43:00	1	1	0.4	20.77	0.051	0.4	21.6	20.49	0.278	0.277	0.227	1928	70	1511	55	0.784	9.269	0.336	57	14	17	18	18.11
2015-10-05	09:00:00	1	1	0.4	20.77	0.051	0.4	21.5	20.5	0.271	0.27	0.22	1884	68	1467	53	0.778	9.049	0.328	17	4	10	7	18.11
2015-10-05	09:17:00	1	1	0.4	20.77	0.051	0.4	21.5	20.49	0.279	0.283	0.229	1977	72	1521	55	0.769	9.474	0.343	32	2	24	1	18.11
2015-10-05	09:34:00	1	1	0.4	20.77	0.051	0.4	21.5	20.48	0.287	0.293	0.236	2047	74	1570	57	0.767	9.803	0.355	42	9	15	3	18.11
2015-10-05	09:51:00	1	1	0.4	20.77	0.051	0.4	21.5	20.5	0.274	0.276	0.223	1931	70	1486	54	0.77	9.255	0.335	397	291	258	316	33.75
2015-10-05	10:08:00	1	1	0.4	20.77	0.051	0.4	21.5	20.31	0.411	0.459	0.36	3225	117	2396	87	0.743	15.359	0.556	516	268	340	171	33.9
2015-10-05	10:25:00	1	1	0.4	20.77	0.051	0.4	21.7	20.33	0.402	0.437	0.351	3055	111	2334	84	0.764	14.621	0.529	522	292	435	163	34.19
2015-10-05	10:42:00	1	1	0.4	20.77	0.051	0.4	21.7	20.27	0.464	0.497	0.413	3453	125	2745	99	0.795	16.646	0.603	404	188	339	112	34.47
2015-10-05	10:59:00	1	1	0.4	20.77	0.051	0.4	21.6	20.38	0.378	0.39	0.327	2704	98	2177	79	0.805	13.063	0.473	423	233	300	63	34.59
2015-10-05	11:16:00	1	1	0.4	20.77	0.051	0.4	21.7	20.37	0.381	0.405	0.33	2822	102	2197	80	0.778	13.553	0.491	399	199	308	85	34.71
2015-10-05	11:33:00	1	1	0.4	20.77	0.051	0.4	21.7	20.37	0.39	0.403	0.34	2786	101	2259	82	0.811	13.476	0.488	509	267	217	72	34.93
2015-10-05	11:50:00	1	1	0.4	20.77	0.051	0.4	21.7	20.36	0.392	0.411	0.341	2864	104	2276	82	0.795	13.804	0.5	345	192	238	37	35.06
2015-10-05	12:07:00	1	1	0.4	20.77	0.051	0.4	21.7	20.42	0.333	0.353	0.282	2473	90	1874	68	0.758	11.82	0.428	66	31	95	27	35.06
2015-10-05	12:24:00	1	1	0.4	20.77	0.051	0.4	21.6	20.44	0.327	0.327	0.276	2266	82	1838	67	0.811	10.962	0.397	243	119	110	7	35.16
2015-10-05	12:41:00	1	1	0.4	20.77	0.051	0.4	21.6	20.39	0.372	0.384	0.321	2663	96	2135	77	0.802	12.856	0.465	219	129	129	12	35.16
2015-10-05	12:58:00	1	1	0.4	20.77	0.051	0.4	21.6	20.5	0.273	0.275	0.222	1922	70	1483	54	0.772	9.214	0.334	147	57	67	29	35.16
2015-10-05	13:15:00	1	1	0.4	20.77	0.051	0.4	21.6	20.44	0.329	0.329	0.278	2274	82	1848	67	0.813	11.004	0.398	225	139	113	42	35.32
2015-10-05	13:32:00	1	1	0.4	20.77	0.051	0.4	21.6	20.38	0.382	0.388	0.331	2676	97	2203	80	0.823	12.983	0.47	409	246	172	46	35.49
2015-10-05	13:49:00	1	1	0.4	20.77	0.051	0.4	21.6	20.35	0.405	0.42	0.355	2904	105	2357	85	0.811	14.053	0.509	125	78	107	40	35.49
2015-10-05	14:06:00	1	1	0.4	20.77	0.051	0.4	21.6	20.4	0.359	0.367	0.308	2549	92	2053	74	0.805	12.317	0.446	269	159	203	43	35.66
2015-10-05	14:23:00	1	1	0.4	20.77	0.051	0.4	21.7	20.4	0.36	0.375	0.309	2611	95	2056	74	0.787	12.566	0.455	84	45	68	26	35.66
2015-10-05	14:40:00	1	1	0.4	20.77	0.051	0.4	21.7	20.39	0.373	0.385	0.323	2671	97	2145	78	0.803	12.898	0.467	31	24	26	1	35.66
2015-10-05	14:57:00	1	1	0.4	20.77	0.051	0.4	21.6	20.43	0.341	0.34	0.291	2344	85	1932	70	0.824	11.376	0.412	49	17	53	12	35.66
2015-10-05	15:14:00	1	1	0.4	20.77	0.051	0.4	21.5	20.49	0.29	0.283	0.24	1958	71	1593	58	0.813	9.479	0.343	378	184	108	84	35.79
2015-10-05	15:31:00	1	1	0.4	20.77	0.051	0.4	21.5	20.36	0.389	0.407	0.338	2829	102	2249	81	0.795	13.638	0.494	271	120	190	78	36.06
2015-10-05	15:48:00	1	1	0.4	20.77	0.051	0.4	21.5	20.37	0.388	0.403	0.338	2789	101	2246	81	0.805	13.475	0.488	333	156	238	98	36.15
2015-10-05	16:05:00	1	1	0.4	20.77	0.051	0.4	21.5	20.34	0.414	0.427	0.363	2961	107	2420	88	0.817	14.345	0.519	461	233	254	91	36.32
2015-10-05	16:22:00	1	1	0.4	20.77	0.051	0.4	21.6	20.33	0.423	0.443	0.372	3070	111	2474	90	0.806	14.835	0.537	19	5	63	6	36.32
2015-10-05	16:39:00	1	1	0.4	20.77	0.051	0.4	21.5	20.5	0.277	0.271	0.226	1879	68	1502	54	0.799	9.065	0.328	84	35	53	21	36.32
2015-10-05	16:56:00	1	1	0.4	20.77	0.051	0.4	21.5	20.42	0.34	0.353	0.29	2460	89	1926	70	0.783	11.823	0.428	16	5	42	32	36.32
2015-10-05	17:13:00	1	1	0.4	20.77	0.051	0.4	21.5	20.39	0.378	0.383	0.327	2643	96	2174	79	0.823	12.818	0.464	419	196	233	86	36.53
2015-10-05	17:30:00	1	1	0.4	20.77	0.051	0.4	21.5	20.4	0.363	0.374	0.312	2596	94	2076	75	0.8	12.526	0.453	100	47	32	23	36.53
2015-10-05	17:47:00	1	1	0.4	20.77	0.051	0.4	21.4	20.49	0.28	0.283	0.229	1976	72	1524	55	0.771	9.474	0.343	124	41	79	39	36.54
2015-10-05	18:04:00	1	1	0.4	20.77	0.051	0.4	21.5	20.4	0.367	0.375	0.317	2598	94	2105	76	0.81	12.569	0.455	268	135	102	63	36.63
2015-10-05	18:21:00	1	1	0.4	20.77	0.051	0.4	21.4	20.42	0.348	0.355	0.298	2456	89	1978	72	0.805	11.868	0.43	79	36	26	4	36.63
2015-10-05	18:38:00	1	1	0.4	20.77	0.051	0.4	21.4	20.5	0.278	0.276	0.227	1918	69	1508	55	0.786	9.228	0.334	44	1	33	13	36.63
2015-10-05	18:55:00	1	1	0.4	20.77	0.051	0.4	21.4	20.48	0.287	0.287	0.236	2001	72	1575	57	0.787	9.629	0.349	65	29	40	12	36.63
2015-10-05	19:12:00	1	1	0.4	20.77	0.051	0.4	21.3	20.44	0.319	0.327	0.269	2280	83	1785	65	0.783	10.958	0.397	46	10	57	14	36.63
2015-10-05	19:29:00	1	1	0.4	20.77	0.051	0.4	21.3	20.39	0.358	0.378	0.307	2635	95	2043	74	0.775	12.646	0.458	358	154	275	72	36.89
2015-10-05	19:46:00	1	1	0.4	20.77	0.051	0.4	21.3	20.4	0.364	0.374	0.314	2601	94	2092	76	0.804	12.565	0.455	216	105	181	53	37.04
2015-10-05	20:03:00	1	1	0.4	20.77	0.051	0.4	21.3	20.44	0.318	0.335	0.268	2343	85	1779	64	0.759	11.202	0.406	81	38	34	31	37.04
2015-10-05	20:20:00	1	1	0.4	20.77	0.051	0.4	21.3	20.36	0.4	0.41	0.349	2831	102	2321	84	0.82	13.725	0.497	286	111	191	59	37.35
2015-10-05	20:37:00	1	1	0.4	20.77	0.051	0.4	21.4	20.39	0.368	0.385	0.317	2688	97	2115	77	0.787	12.934	0.468	209	80	149	49	37.35
2015-10-05	20:54:00	1	1	0.4	20.77	0.051	0.4	21.4	20.38	0.38	0.389	0.329	2698	98	2197	80	0.814	13.063	0.473	186	46	131	37	37.65
2015-10-05	21:11:00	1	1	0.4	20.77	0.051	0.4	21.5	20.36	0.394	0.412	0.344	2861	104	2285	83	0.799	13.804	0.5	189	64	264	64	37.97
2015-10-05	21:28:00	1	1	0.4	20.77	0.051	0.4	21.5	20.35	0.403	0.423	0.352	2940	106	2340	85	0.796	14.174	0.513	183	63	126	46	37.97
2015-10-05	21:45:00	1	1	0.4	20.77	0.051	0.4	21.5	20.33	0.423	0.441	0.372	3049	110	2474	90	0.811	14.754	0.534	316	142	188	44	38
2015-10-05	22:02:00	1	1	0.4	20.77	0.051	0.4	21.5	20.35	0.4	0.417	0.35	2892	105	2324	84	0.804	13.969	0.506	325	151	207	73	38.23
2015-10-05	22:19:00	1	1	0.4	20.77	0.051	0.4	21.5	20.38	0.387	0.395	0.336	2730	99	2236	81	0.819	13.23	0.479	222	85	194	36	38.41
2015-10-05	22:36:00	1	1	0.4	20.77	0.051	0.4	21.5	20.36	0.394	0.412	0.343	2862	104	2282	83	0.797	13.803	0.5	185	89	60	33	38.41
2015-10-05	22:53:00	1	1	0.4	20.77	0.051	0.4	21.5	20.4	0.36	0.367	0.31	2538	92	2060	75	0.811	12.281	0.445	225	101	169	52	38.51
2015-10-05	23:10:00	1	1	0.4	20.77	0.051	0.4	21.5	20.33	0.435	0.446	0.384	3070	111	2553	92	0.831	14.922	0.54	314	159	277	54	38.81
2015-10-05	23:27:00	1	1	0.4	20.77	0.051	0.4	21.5	20.3	0.445	0.467	0.395	3227	117	2624	95	0.813	15.619	0.565	241	105	162	59	38.92
2015-10-05	23:44:00	1	1	0.4	20.77	0.051	0.4	21.6	20.3	0.443	0.467	0.392	3241	117	2616	95	0.807	15.666	0.567	192	81	124	51	39.08
2015-11-05	00:01:00	1	1	0.4	20.77	0.051	0.4	21.6	20.35	0.412	0.42	0.361	2892	105	2402	87	0.831	14.056	0.509	112	47	65	20	39.08
2015-11-05	00:18:00	1	1	0.4	20.77	0.051	0.4	21.6	20.43	0.335	0.337	0.284	2335	85	1890	68	0.809	11.292	0.409	90	48	31	28	39.08
2015-11-05	00:35:00	1	1	0.4	20.77	0.051	0.4	21.5	20.44	0.329	0.331	0.278	2301	83	1853	67	0.805	11.119	0.402	28	7	29	9	39.08
2015-11-05	00:52:00	1	1	0.4	20.77	0.051	0.4	21.5	20.46	0.308	0.309	0.257	2144	78	1710	62	0.798	10.342	0.374	90	25	72	14	39.08
2015-11-05	01:09:00	1	1	0.4	20.77	0.051	0.4	21.5	20.45	0.317	0.316	0.267	2190	79	1772	64	0.809	10.591	0.383	170	55	79	37	39.24
2015-11-05	01:26:00	1	1	0.4	20.77	0.051	0.4	21.5	20.34	0.4	0.427	0.349	2976	108	2321	84	0.78	14.295	0.517	236	87	204	51	39.61
2015-11-05	01:43:00	1	1	0.4	20.77	0.051	0.4	21.5	20.35	0.407	0.423	0.356	2932	106	2370	86	0.808	14.176	0.513	91	36	52	32	39.61
2015-11-05	02:00:00	1	1	0.4	20.77	0.051	0.4	21.5	20.46	0.308	0.314	0.258	2185	79	1714	62	0.784	10.505	0.38	63	16	42	13	39.61
2015-11-05	02:17:00	1	1	0.4	20.77	0.051	0.4	21.5	20.45	0.319	0.32	0.268	2218	80	1782	65	0.803	10.714	0.388	86	15	47	11	39.61
2015-11-05	02:34:00	1	1	0.4	20.77	0.051	0.4	21.5	20.39	0.377	0.383	0.327	2643	96	2171	79	0.821	12.818	0.464	59	12	23	9	39.61
2015-11-05	02:51:00	1	1	0.4	20.77	0.051	0.4	21.4	20.46	0.307	0.309	0.257	2145	78	1707	62	0.796	10.342	0.374	36	12	37	7	39.61
2015-11-05	03:08:00	1	1	0.4	20.77	0.051	0.4	21.4	20.47	0.299	0.304	0.248	2118	77	1652	60	0.78	10.175	0.368	133	30	138	12	39.62
2015-11-05	03:25:00	1	1	0.4	20.77	0.051	0.4	21.5	20.32	0.443	0.455	0.392	3138	114	2608	94	0.831	15.252	0.552	243	125	212	41	39.95
2015-11-05	03:42:00	1	1	0.4	20.77	0.051	0.4	21.5	20.36	0.405	0.414	0.354	2854	103	2353	85	0.825	13.849	0.501	285	128	206	42	40.15
2015-11-05	03:59:00	1	1	0.4	20.77	0.051	0.4	21.6	20.35	0.408	0.416	0.357	2868	104	2376	86	0.828	13.932	0.504	311	135	158	39	40.34
2015-11-05	04:16:00	1	1	0.4	20.77	0.051	0.4	21.7	20.36	0.398	0.411	0.348	2844	103	2311	84	0.813	13.765	0.498	143	34	84	48	40.4
2015-11-05	04:33:00	1	1	0.4	20.77	0.051	0.4	21.6	20.4	0.368	0.372	0.317	2567	93	2109	76	0.822	12.447	0.451	204	72	224	22	40.6
2015-11-05	04:50:00	1	1	0.4	20.77	0.051	0.4	21.6	20.37	0.396	0.405	0.346	2796	101	2298	83	0.822	13.56	0.491	281	145	249	49	40.75
2015-11-05	05:07:00	1	1	0.4	20.77	0.051	0.4	21.6	20.33	0.431	0.441	0.381	3044	110	2537	92	0.834	14.803	0.536	153	69	111	20	40.75
2015-11-05	05:24:00	1	1	0.4	20.77	0.051	0.4	21.6	20.45	0.312	0.321	0.261	2241	81	1737	63	0.775	10.751	0.389	18	0	31	0	40.75
2015-11-05	05:41:00	1	1	0.4	20.77	0.051	0.4	21.5	20.49	0.29	0.284	0.24	1968	71	1593	58	0.809	9.52	0.345	110	57	61	22	40.75
2015-11-05	05:58:00	1	1	0.4	20.77	0.051	0.4	21.5	20.41	0.355	0.358	0.304	2476	90	2021	73	0.816	11.993	0.434	366	195	216	46	40.88
2015-11-05	06:15:00	1	1	0.4	20.77	0.051	0.4	21.6	20.34	0.418	0.436	0.367	3016	109	2442	88	0.809	14.588	0.528	415	226	228	77	41.06
2015-11-05	06:32:00	1	1	0.4	20.77	0.051	0.4	21.6	20.34	0.421	0.435	0.371	3000	109	2464	89	0.821	14.549	0.527	179	97	138	41	41.41
2015-11-05	06:49:00	1	1	0.4	20.77	0.051	0.4	21.7	20.38	0.385	0.39	0.334	2692	97	2223	80	0.826	13.066	0.473	200	54	180	32	41.43
2015-11-05	07:06:00	1	1	0.4	20.77	0.051	0.4	21.6	20.37	0.391	0.405	0.341	2813	102	2272	82	0.808	13.599	0.492	82	23	67	17	41.43
2015-11-05	07:23:00	1	1	0.4	20.77	0.051	0.4	21.6	20.42	0.348	0.347	0.298	2394	87	1978	72	0.826	11.624	0.421	73	14	128	10	41.43
2015-11-05	07:40:00	1	1	0.4	20.77	0.051	0.4	21.6	20.47	0.302	0.298	0.251	2062	75	1668	60	0.809	9.973	0.361	17	4	24	0	41.44
2015-11-05	07:57:00	1	1	0.4	20.77	0.051	0.4	21.5	20.51	0.265	0.26	0.214	1806	65	1423	52	0.788	8.693	0.315	72	23	125	13	41.44
2015-11-05	08:14:00	1	1	0.4	20.77	0.051	0.4	21.4	20.42	0.339	0.35	0.289	2430	88	1919	69	0.79	11.701	0.424	80	35	66	16	41.44
2015-11-05	08:31:00	1	1	0.4	20.77	0.051	0.4	21.5	20.35	0.402	0.416	0.352	2879	104	2337	85	0.812	13.929	0.504	239	131	218	32	41.71
2015-11-05	08:48:00	1	1	0.4	20.77	0.051	0.4	21.5	20.31	0.448	0.463	0.397	3192	116	2641	96	0.827	15.498	0.561	192	91	102	32	41.85
2015-11-05	09:05:00	1	1	0.4	20.77	0.051	0.4	21.5	20.36	0.405	0.41	0.354	2823	102	2353	85	0.834	13.727	0.497	72	24	56	5	41.85
2015-11-05	09:22:00	1	1	0.4	20.77	0.051	0.4	21.4	20.47	0.303	0.297	0.252	2050	74	1675	61	0.817	9.933	0.36	87	19	26	32	41.85
2015-11-05	09:39:00	1	1	0.4	20.77	0.051	0.4	21.5	20.37	0.383	0.401	0.332	2788	101	2210	80	0.793	13.432	0.486	37	11	21	28	41.85
2015-11-05	09:56:00	1	1	0.4	20.77	0.051	0.4	21.4	20.33	0.425	0.439	0.375	3035	110	2491	90	0.821	14.714	0.533	709	533	711	236	63.97
2015-11-05	10:13:00	1	1	0.4	20.77	0.051	0.4	21.2	20.39	0.363	0.384	0.312	2679	97	2076	75	0.775	12.852	0.465	377	204	426	12	63.97
2015-11-05	10:30:00	1	1	0.4	20.77	0.051	0.4	21.1	20.4	0.363	0.372	0.312	2575	93	2076	75	0.806	12.445	0.451	187	80	53	8	63.97
2015-11-05	10:47:00	1	1	0.4	20.77	0.051	0.4	21.1	20.38	0.388	0.391	0.337	2697	98	2242	81	0.832	13.108	0.475	668	476	194	32	64.14
2015-11-05	11:04:00	1	1	0.4	20.77	0.051	0.4	21.1	20.37	0.384	0.396	0.333	2746	99	2213	80	0.806	13.269	0.48	606	377	638	89	64.31
2015-11-05	11:21:00	1	1	0.4	20.77	0.051	0.4	21.2	20.37	0.385	0.403	0.334	2795	101	2223	80	0.795	13.473	0.488	584	390	600	132	64.31
2015-11-05	11:38:00	1	1	0.4	20.77	0.051	0.4	21.3	20.4	0.356	0.367	0.305	2546	92	2030	73	0.797	12.279	0.444	262	120	619	75	64.31
2015-11-05	11:55:00	1	1	0.4	20.77	0.051	0.4	21.2	20.35	0.396	0.417	0.346	2899	105	2298	83	0.793	13.967	0.506	293	162	624	86	64.48
2015-11-05	12:12:00	1	1	0.4	20.77	0.051	0.4	21.2	20.32	0.422	0.447	0.371	3103	112	2468	89	0.795	14.957	0.541	180	55	254	6	64.48
2015-11-05	12:29:00	1	1	0.4	20.77	0.051	0.4	21	20.47	0.289	0.297	0.238	2074	75	1583	57	0.763	9.926	0.359	113	36	181	10	64.48
2015-11-05	12:46:00	1	1	0.4	20.77	0.051	0.4	20.9	20.51	0.255	0.256	0.204	1793	65	1358	49	0.758	8.566	0.31	12	2	150	0	64.48
2015-11-05	13:03:00	1	1	0.4	20.77	0.051	0.4	20.8	20.5	0.269	0.275	0.218	1924	70	1449	52	0.753	9.183	0.332	185	107	128	9	64.48
2015-11-05	13:20:00	1	1	0.4	20.77	0.051	0.4	20.8	20.52	0.248	0.254	0.197	1784	65	1312	48	0.736	8.481	0.307	64	32	53	3	64.48
2015-11-05	13:37:00	1	1	0.4	20.77	0.051	0.4	20.8	20.5	0.27	0.273	0.219	1911	69	1456	53	0.762	9.143	0.331	4	0	96	0	64.48
2015-11-05	13:54:00	1	1	0.4	20.77	0.051	0.4	20.7	20.51	0.255	0.265	0.204	1865	68	1358	49	0.728	8.851	0.32	233	118	336	20	64.48
2015-11-05	14:11:00	1	1	0.4	20.77	0.051	0.4	20.8	20.4	0.358	0.372	0.307	2585	94	2040	74	0.789	12.442	0.45	341	203	642	81	64.56
2015-11-05	14:28:00	1	1	0.4	20.77	0.051	0.4	21	20.36	0.394	0.412	0.344	2861	104	2285	83	0.799	13.804	0.5	402	224	643	75	64.56
2015-11-05	14:45:00	1	1	0.4	20.77	0.051	0.4	21.1	20.32	0.423	0.448	0.373	3110	113	2478	90	0.797	14.998	0.543	331	189	606	86	64.71
2015-11-05	15:02:00	1	1	0.4	20.77	0.051	0.4	21.2	20.35	0.408	0.425	0.357	2941	106	2373	86	0.807	14.217	0.515	317	158	348	47	64.97
2015-11-05	15:19:00	1	1	0.4	20.77	0.051	0.4	21.2	20.35	0.393	0.417	0.343	2904	105	2278	82	0.784	13.966	0.506	240	118	367	58	64.97
2015-11-05	15:36:00	1	1	0.4	20.77	0.051	0.4	21	20.41	0.342	0.357	0.291	2488	90	1936	70	0.778	11.946	0.432	127	20	138	2	64.97
2015-11-05	15:53:00	1	1	0.4	20.77	0.051	0.4	20.9	20.45	0.322	0.324	0.271	2244	81	1802	65	0.803	10.837	0.392	121	37	57	4	64.97
2015-11-05	16:10:00	1	1	0.4	20.77	0.051	0.4	20.8	20.51	0.252	0.259	0.201	1818	66	1338	48	0.736	8.646	0.313	82	34	64	0	64.97
2015-11-05	16:27:00	1	1	0.4	20.77	0.051	0.4	20.8	20.43	0.325	0.341	0.274	2383	86	1825	66	0.766	11.409	0.413	97	37	212	1	64.97
2015-11-05	16:44:00	1	1	0.4	20.77	0.051	0.4	20.7	20.5	0.264	0.268	0.214	1880	68	1420	51	0.755	8.978	0.325	106	68	361	28	64.97
2015-11-05	17:01:00	1	1	0.4	20.77	0.051	0.4	20.9	20.42	0.334	0.35	0.283	2440	88	1883	68	0.772	11.698	0.423	133	24	76	0	64.97
2015-11-05	17:18:00	1	1	0.4	20.77	0.051	0.4	20.7	20.38	0.375	0.388	0.324	2689	97	2154	78	0.801	12.98	0.47	392	221	171	8	64.97
2015-11-05	17:35:00	1	1	0.4	20.77	0.051	0.4	20.9	20.28	0.453	0.486	0.402	3379	122	2673	97	0.791	16.274	0.589	575	328	662	135	65.03
2015-11-05	17:52:00	1	1	0.4	20.77	0.051	0.4	21.1	20.28	0.458	0.492	0.408	3421	124	2709	98	0.792	16.48	0.597	409	223	463	91	65.43
2015-11-05	18:09:00	1	1	0.4	20.77	0.051	0.4	21.1	20.37	0.386	0.403	0.335	2794	101	2226	81	0.797	13.474	0.488	285	157	391	54	65.43
2015-11-05	18:26:00	1	1	0.4	20.77	0.051	0.4	21.2	20.34	0.403	0.426	0.352	2960	107	2340	85	0.791	14.255	0.516	418	192	465	86	65.49
2015-11-05	18:43:00	1	1	0.4	20.77	0.051	0.4	21.2	20.33	0.419	0.446	0.368	3097	112	2448	89	0.79	14.915	0.54	254	106	245	35	65.49
2015-11-05	19:00:00	1	1	0.4	20.77	0.051	0.4	21	20.41	0.335	0.358	0.284	2510	91	1890	68	0.753	11.984	0.434	158	88	67	5	65.49
2015-11-05	19:17:00	1	1	0.4	20.77	0.051	0.4	20.9	20.47	0.296	0.305	0.245	2135	77	1629	59	0.763	10.214	0.37	132	65	66	7	65.49
2015-11-05	19:34:00	1	1	0.4	20.77	0.051	0.4	20.7	20.49	0.28	0.282	0.23	1965	71	1528	55	0.777	9.433	0.341	157	53	58	25	65.49
2015-11-05	19:51:00	1	1	0.4	20.77	0.051	0.4	20.7	20.45	0.31	0.32	0.259	2234	81	1723	62	0.772	10.71	0.388	106	40	3	0	65.49
2015-11-05	20:08:00	1	1	0.4	20.77	0.051	0.4	20.6	20.5	0.273	0.276	0.222	1927	70	1475	53	0.766	9.226	0.334	464	228	300	14	65.63
2015-11-05	20:25:00	1	1	0.4	20.77	0.051	0.4	21	20.27	0.474	0.5	0.423	3456	125	2814	102	0.814	16.732	0.606	413	207	606	62	65.78
2015-11-05	20:42:00	1	1	0.4	20.77	0.051	0.4	21.1	20.32	0.432	0.454	0.381	3147	114	2533	92	0.805	15.206	0.55	422	231	373	92	65.9
2015-11-05	20:59:00	1	1	0.4	20.77	0.051	0.4	21.1	20.3	0.448	0.473	0.397	3274	119	2641	96	0.807	15.824	0.573	208	85	242	26	66.07
2015-11-05	21:16:00	1	1	0.4	20.77	0.051	0.4	20.9	20.42	0.341	0.355	0.291	2468	89	1932	70	0.783	11.865	0.429	98	50	91	41	66.07
2015-11-05	21:33:00	1	1	0.4	20.77	0.051	0.4	20.8	20.49	0.281	0.286	0.231	1994	72	1534	56	0.769	9.556	0.346	233	93	176	20	66.07
2015-11-05	21:50:00	1	1	0.4	20.77	0.051	0.4	20.8	20.36	0.389	0.407	0.338	2838	103	2256	82	0.795	13.68	0.495	475	278	552	74	66.31
2015-11-05	22:07:00	1	1	0.4	20.77	0.051	0.4	21	20.28	0.467	0.49	0.416	3386	123	2765	100	0.816	16.403	0.594	506	269	417	89	66.31
2015-11-05	22:24:00	1	1	0.4	20.77	0.051	0.4	21.1	20.35	0.408	0.422	0.357	2920	106	2376	86	0.814	14.136	0.512	350	140	345	79	66.35
2015-11-05	22:41:00	1	1	0.4	20.77	0.051	0.4	21.3	20.33	0.425	0.444	0.375	3076	111	2491	90	0.81	14.877	0.539	514	295	397	150	66.35
2015-11-05	22:58:00	1	1	0.4	20.77	0.051	0.4	21.3	20.34	0.416	0.435	0.365	3010	109	2429	88	0.807	14.547	0.527	304	95	294	82	66.48
2015-11-05	23:15:00	1	1	0.4	20.77	0.051	0.4	21.3	20.35	0.404	0.42	0.354	2906	105	2350	85	0.809	14.053	0.509	14	4	23	0	66.48
2015-11-05	23:32:00	1	1	0.4	20.77	0.051	0.4	21	20.48	0.291	0.291	0.241	2018	73	1599	58	0.792	9.724	0.352	408	228	237	87	66.6
2015-11-05	23:49:00	1	1	0.4	20.77	0.051	0.4	21.1	20.29	0.456	0.483	0.405	3343	121	2693	97	0.806	16.154	0.585	425	252	216	107	66.73
2015-12-05	00:06:00	1	1	0.4	20.77	0.051	0.4	21.2	20.27	0.477	0.5	0.427	3450	125	2837	103	0.822	16.734	0.606	358	189	482	95	66.88
2015-12-05	00:23:00	1	1	0.4	20.77	0.051	0.4	21.2	20.24	0.501	0.531	0.45	3678	133	3002	109	0.816	17.817	0.645	205	58	205	53	67.17
2015-12-05	00:40:00	1	1	0.4	20.77	0.051	0.4	21.3	20.35	0.411	0.42	0.36	2894	105	2396	87	0.828	14.056	0.509	135	56	90	4	67.17
2015-12-05	00:57:00	1	1	0.4	20.77	0.051	0.4	21.1	20.39	0.377	0.38	0.326	2624	95	2167	78	0.826	12.737	0.461	226	92	64	24	67.17
2015-12-05	01:14:00	1	1	0.4	20.77	0.051	0.4	21	20.4	0.368	0.374	0.317	2587	94	2109	76	0.815	12.529	0.454	268	134	308	84	67.43
2015-12-05	01:31:00	1	1	0.4	20.77	0.051	0.4	21.1	20.39	0.374	0.384	0.324	2659	96	2151	78	0.809	12.858	0.465	151	92	128	42	67.43
2015-12-05	01:48:00	1	1	0.4	20.77	0.051	0.4	21	20.44	0.327	0.334	0.276	2317	84	1838	67	0.793	11.166	0.404	28	5	17	1	67.43
2015-12-05	02:05:00	1	1	0.4	20.77	0.051	0.4	20.9	20.44	0.329	0.332	0.278	2305	83	1848	67	0.802	11.126	0.403	40	9	21	0	67.43
2015-12-05	02:22:00	1	1	0.4	20.77	0.051	0.4	20.9	20.41	0.368	0.364	0.317	2505	91	2109	76	0.842	12.203	0.442	75	14	19	2	67.43
2015-12-05	02:39:00	1	1	0.4	20.77	0.051	0.4	20.8	20.48	0.301	0.289	0.25	1992	72	1661	60	0.834	9.687	0.351	192	56	100	41	67.43
2015-12-05	02:56:00	1	1	0.4	20.77	0.051	0.4	20.9	20.34	0.414	0.428	0.363	2962	107	2412	87	0.814	14.342	0.519	52	18	96	2	67.43
2015-12-05	03:13:00	1	1	0.4	20.77	0.051	0.4	20.9	20.49	0.274	0.281	0.223	1966	71	1485	54	0.756	9.39	0.34	50	10	52	0	67.43
2015-12-05	03:30:00	1	1	0.4	20.77	0.051	0.4	20.8	20.49	0.276	0.281	0.225	1963	71	1495	54	0.762	9.39	0.34	70	3	15	0	67.43
2015-12-05	03:47:00	1	1	0.4	20.77	0.051	0.4	20.8	20.53	0.25	0.24	0.199	1668	60	1322	48	0.793	8.034	0.291	433	217	202	17	67.43
2015-12-05	04:04:00	1	1	0.4	20.77	0.051	0.4	20.9	20.25	0.5	0.526	0.45	3627	131	2990	108	0.824	17.6	0.637	379	228	513	160	67.8
2015-12-05	04:21:00	1	1	0.4	20.77	0.051	0.4	21.1	20.3	0.445	0.467	0.394	3228	117	2621	95	0.812	15.619	0.565	254	145	261	55	67.8
2015-12-05	04:38:00	1	1	0.4	20.77	0.051	0.4	21	20.42	0.337	0.352	0.287	2462	89	1912	69	0.777	11.817	0.428	44	2	37	0	67.8
2015-12-05	04:55:00	1	1	0.4	20.77	0.051	0.4	20.9	20.51	0.256	0.259	0.205	1811	66	1364	49	0.753	8.648	0.313	82	26	49	42	67.8
2015-12-05	05:12:00	1	1	0.4	20.77	0.051	0.4	21	20.26	0.48	0.513	0.429	3559	129	2853	103	0.802	17.183	0.622	354	219	474	65	67.94
2015-12-05	05:29:00	1	1	0.4	20.77	0.051	0.4	21.1	20.28	0.467	0.495	0.416	3428	124	2765	100	0.807	16.566	0.6	323	166	371	69	68.09
2015-12-05	05:46:00	1	1	0.4	20.77	0.051	0.4	21.1	20.29	0.452	0.476	0.401	3298	119	2667	97	0.809	15.948	0.577	309	148	618	118	68.5
2015-12-05	06:03:00	1	1	0.4	20.77	0.051	0.4	21.3	20.3	0.448	0.471	0.398	3263	118	2644	96	0.81	15.784	0.571	332	157	442	87	68.71
2015-12-05	06:20:00	1	1	0.4	20.77	0.051	0.4	21.3	20.29	0.466	0.476	0.415	3273	119	2761	100	0.844	15.955	0.578	326	188	327	68	68.94
2015-12-05	06:37:00	1	1	0.4	20.77	0.051	0.4	21.3	20.31	0.452	0.464	0.402	3194	116	2670	97	0.836	15.541	0.563	498	301	344	70	69.05
2015-12-05	06:54:00	1	1	0.4	20.77	0.051	0.4	21.3	20.27	0.477	0.5	0.427	3450	125	2837	103	0.822	16.734	0.606	404	220	164	22	69.05
2015-12-05	07:11:00	1	1	0.4	20.77	0.051	0.4	21.2	20.4	0.361	0.371	0.31	2568	93	2063	75	0.803	12.403	0.449	110	40	65	29	69.05
2015-12-05	07:28:00	1	1	0.4	20.77	0.051	0.4	21.2	20.44	0.331	0.334	0.28	2311	84	1861	67	0.805	11.167	0.404	110	60	100	11	69.05
2015-12-05	07:45:00	1	1	0.4	20.77	0.051	0.4	21.1	20.46	0.311	0.311	0.261	2166	78	1739	63	0.803	10.457	0.379	65	10	44	0	69.05
2015-12-05	08:02:00	1	1	0.4	20.77	0.051	0.4	21	20.46	0.314	0.315	0.264	2185	79	1753	63	0.802	10.549	0.382	166	67	105	32	69.05
2015-12-05	08:19:00	1	1	0.4	20.77	0.051	0.4	21	20.43	0.33	0.336	0.279	2333	84	1857	67	0.796	11.249	0.407	26	10	21	0	69.05
2015-12-05	08:36:00	1	1	0.4	20.77	0.051	0.4	20.9	20.43	0.333	0.337	0.282	2339	85	1874	68	0.801	11.29	0.409	8	4	4	1	69.05
2015-12-05	08:53:00	1	1	0.4	20.77	0.051	0.4	20.8	20.43	0.335	0.342	0.285	2375	86	1893	69	0.797	11.455	0.415	216	113	117	40	69.05
2015-12-05	09:10:00	1	1	0.4	20.77	0.051	0.4	20.9	20.38	0.379	0.389	0.328	2692	97	2184	79	0.811	13.023	0.471	35	8	0	3	69.05
2015-12-05	09:27:00	1	1	0.4	20.77	0.051	0.4	20.8	20.49	0.284	0.282	0.233	1959	71	1550	56	0.791	9.435	0.342	64	19	2	3	69.05
2015-12-05	09:44:00	1	1	0.4	20.77	0.051	0.4	20.7	20.5	0.273	0.275	0.222	1917	69	1475	53	0.77	9.185	0.333	200	112	236	71	69.05
2015-12-05	10:01:00	1	1	0.4	20.77	0.051	0.4	20.8	20.33	0.415	0.438	0.364	3043	110	2419	88	0.795	14.668	0.531	313	180	384	113	69.05
2015-12-05	10:18:00	1	1	0.4	20.77	0.051	0.4	20.9	20.3	0.437	0.469	0.386	3263	118	2566	93	0.786	15.697	0.568	315	180	595	184	69.45
2015-12-05	10:35:00	1	1	0.4	20.77	0.051	0.4	21.1	20.3	0.445	0.47	0.394	3259	118	2621	95	0.804	15.741	0.57	176	53	248	54	69.59
2015-12-05	10:52:00	1	1	0.4	20.77	0.051	0.4	21	20.37	0.387	0.404	0.336	2802	101	2236	81	0.798	13.515	0.489	66	16	30	0	69.59
2015-12-05	11:09:00	1	1	0.4	20.77	0.051	0.4	20.9	20.48	0.299	0.294	0.248	2036	74	1652	60	0.811	9.849	0.357	18	5	57	0	69.59
2015-12-05	11:26:00	1	1	0.4	20.77	0.051	0.4	20.8	20.5	0.272	0.27	0.221	1882	68	1477	53	0.785	9.05	0.328	78	33	91	28	69.59
2015-12-05	11:43:00	1	1	0.4	20.77	0.051	0.4	20.8	20.49	0.279	0.284	0.228	1989	72	1515	55	0.761	9.514	0.344	60	11	17	1	69.59
2015-12-05	12:00:00	1	1	0.4	20.77	0.051	0.4	20.7	20.46	0.308	0.313	0.258	2174	79	1714	62	0.788	10.465	0.379	15	0	10	0	69.59
2015-12-05	12:17:00	1	1	0.4	20.77	0.051	0.4	20.7	20.46	0.301	0.309	0.25	2157	78	1661	60	0.77	10.339	0.374	127	42	85	5	69.59
2015-12-05	12:34:00	1	1	0.4	20.77	0.051	0.4	20.7	20.3	0.455	0.468	0.405	3220	117	2690	97	0.835	15.665	0.567	248	86	485	87	69.82
2015-12-05	12:51:00	1	1	0.4	20.77	0.051	0.4	20.8	20.33	0.426	0.444	0.375	3075	111	2494	90	0.811	14.877	0.539	247	86	445	29	70.31
2015-12-05	13:08:00	1	1	0.4	20.77	0.051	0.4	21	20.23	0.512	0.545	0.462	3771	137	3068	111	0.814	18.257	0.661	461	279	364	31	70.31
2015-12-05	13:25:00	1	1	0.4	20.77	0.051	0.4	20.9	20.39	0.369	0.383	0.318	2658	96	2115	77	0.796	12.814	0.464	162	53	89	22	70.31
2015-12-05	13:42:00	1	1	0.4	20.77	0.051	0.4	21	20.39	0.366	0.377	0.316	2611	95	2099	76	0.804	12.609	0.456	154	81	117	4	70.31
2015-12-05	13:59:00	1	1	0.4	20.77	0.051	0.4	20.9	20.39	0.371	0.378	0.32	2613	95	2128	77	0.814	12.652	0.458	483	234	579	213	70.35
2015-12-05	14:16:00	1	1	0.4	20.77	0.051	0.4	21.1	20.35	0.406	0.417	0.355	2892	105	2367	86	0.819	14.014	0.507	73	23	413	1	70.35
2015-12-05	14:33:00	1	1	0.4	20.77	0.051	0.4	20.9	20.47	0.297	0.299	0.246	2080	75	1639	59	0.788	10.011	0.362	79	40	440	2	70.35
2015-12-05	14:50:00	1	1	0.4	20.77	0.051	0.4	20.9	20.33	0.439	0.443	0.388	3042	110	2582	93	0.849	14.843	0.537	88	16	109	16	70.35
2015-05-05	15:06:00	2	2	0.4	20.77	0.051	0.4	21.2	20.42	0.359	0.355	0.308	1692	89	1423	74	0.841	8.243	0.431	68	31	69	3	0.03
2015-05-05	15:23:00	2	2	0.4	20.77	0.051	0.4	21.3	20.49	0.289	0.282	0.238	1350	71	1096	57	0.812	6.532	0.342	69	32	31	0	0.09
2015-05-05	15:40:00	2	2	0.4	20.77	0.051	0.4	21.3	20.48	0.293	0.287	0.242	1378	72	1117	58	0.811	6.666	0.349	149	77	73	1	0.09
2015-05-05	15:57:00	2	2	0.4	20.77	0.051	0.4	21.3	20.46	0.303	0.309	0.252	1495	78	1165	61	0.779	7.179	0.375	382	215	222	21	0.15
2015-05-05	16:14:00	2	2	0.4	20.77	0.051	0.4	21.3	20.45	0.316	0.323	0.265	1553	81	1220	64	0.785	7.471	0.391	39	16	47	0	0.15
2015-05-05	16:31:00	2	2	0.4	20.77	0.051	0.4	21.3	20.41	0.363	0.366	0.312	1747	91	1437	75	0.823	8.473	0.443	596	383	553	63	0.32
2015-05-05	16:48:00	2	2	0.4	20.77	0.051	0.4	21.3	20.36	0.412	0.415	0.361	1979	104	1668	87	0.843	9.646	0.504	52	31	42	2	0.32
2015-05-05	17:05:00	2	2	0.4	20.77	0.051	0.4	21	20.45	0.329	0.323	0.278	1537	80	1281	67	0.833	7.475	0.391	34	17	12	0	0.32
2015-05-05	17:22:00	2	2	0.4	20.77	0.051	0.4	20.7	20.43	0.343	0.336	0.293	1599	84	1347	70	0.842	7.79	0.407	96	51	31	0	0.37
2015-05-05	17:39:00	2	2	0.4	20.77	0.051	0.4	20.6	20.44	0.333	0.334	0.283	1596	83	1301	68	0.815	7.731	0.404	150	68	101	2	0.41
2015-05-05	17:56:00	2	2	0.4	20.77	0.051	0.4	20.6	20.34	0.429	0.428	0.379	2031	106	1742	91	0.858	9.932	0.519	49	24	29	2	0.41
2015-05-05	18:13:00	2	2	0.4	20.77	0.051	0.4	20.6	20.49	0.277	0.281	0.226	1362	71	1042	55	0.766	6.52	0.341	13	9	26	0	0.41
2015-05-05	18:30:00	2	2	0.4	20.77	0.051	0.4	20.7	20.42	0.349	0.351	0.299	1683	88	1378	72	0.819	8.155	0.427	89	40	25	0	0.41
2015-05-05	18:47:00	2	2	0.4	20.77	0.051	0.4	20.7	20.41	0.357	0.361	0.306	1726	90	1408	74	0.816	8.358	0.437	86	44	72	3	0.41
2015-05-05	19:04:00	2	2	0.4	20.77	0.051	0.4	20.8	20.32	0.448	0.447	0.397	2116	111	1828	96	0.864	10.361	0.542	628	406	345	90	0.87
2015-05-05	19:21:00	2	2	0.4	20.77	0.051	0.4	20.9	20.28	0.491	0.486	0.44	2293	120	2027	106	0.884	11.277	0.59	566	417	483	79	0.87
2015-05-05	19:38:00	2	2	0.4	20.77	0.051	0.4	21.1	20.41	0.369	0.358	0.319	1701	89	1471	77	0.865	8.331	0.436	46	16	128	0	0.87
2015-05-05	19:55:00	2	2	0.4	20.77	0.051	0.4	21	20.48	0.31	0.291	0.259	1379	72	1197	63	0.868	6.757	0.353	60	22	90	0	0.87
2015-05-05	20:12:00	2	2	0.4	20.77	0.051	0.4	21	20.44	0.341	0.326	0.291	1549	81	1342	70	0.866	7.587	0.397	44	25	52	0	0.87
2015-05-05	20:29:00	2	2	0.4	20.77	0.051	0.4	21	20.41	0.362	0.358	0.311	1705	89	1432	75	0.84	8.304	0.434	271	150	136	21	0.87
2015-05-05	20:46:00	2	2	0.4	20.77	0.051	0.4	21.1	20.31	0.468	0.464	0.417	2192	115	1918	100	0.875	10.762	0.563	369	216	757	50	1
2015-05-05	21:03:00	2	2	0.4	20.77	0.051	0.4	21.1	20.42	0.354	0.347	0.303	1655	87	1401	73	0.846	8.072	0.422	61	24	496	0	1
2015-05-05	21:20:00	2	2	0.4	20.77	0.051	0.4	21.1	20.5	0.279	0.272	0.229	1308	68	1056	55	0.807	6.323	0.331	52	20	442	0	1
2015-05-05	21:37:00	2	2	0.4	20.77	0.051	0.4	21	20.42	0.359	0.35	0.308	1658	87	1419	74	0.856	8.105	0.424	97	50	424	8	1.01
2015-05-05	21:54:00	2	2	0.4	20.77	0.051	0.4	21.1	20.3	0.481	0.475	0.431	2247	118	1987	104	0.884	11.054	0.578	685	445	791	96	1.12
2015-05-05	22:11:00	2	2	0.4	20.77	0.051	0.4	21.1	20.25	0.525	0.517	0.474	2438	128	2189	114	0.898	12.029	0.629	887	650	751	159	1.35
2015-05-05	22:28:00	2	2	0.4	20.77	0.051	0.4	21.3	20.29	0.493	0.479	0.442	2247	118	2036	106	0.906	11.109	0.581	275	190	150	31	1.48
2015-05-05	22:45:00	2	2	0.4	20.77	0.051	0.4	21.2	20.41	0.378	0.357	0.327	1679	88	1505	79	0.896	8.281	0.433	146	73	46	0	1.48
2015-05-05	23:02:00	2	2	0.4	20.77	0.051	0.4	21.1	20.46	0.328	0.308	0.277	1458	76	1278	67	0.877	7.159	0.374	471	312	262	36	1.54
2015-05-05	23:19:00	2	2	0.4	20.77	0.051	0.4	21.2	20.27	0.518	0.502	0.467	2360	123	2157	113	0.914	11.688	0.611	377	236	311	50	1.67
2015-05-05	23:36:00	2	2	0.4	20.77	0.051	0.4	21.2	20.42	0.361	0.347	0.31	1647	86	1432	75	0.87	8.074	0.422	30	9	177	0	1.67
2015-05-05	23:53:00	2	2	0.4	20.77	0.051	0.4	21.2	20.45	0.343	0.323	0.293	1525	80	1351	71	0.886	7.503	0.392	53	33	224	0	1.67
2015-06-05	00:10:00	2	2	0.4	20.77	0.051	0.4	21.3	20.4	0.382	0.371	0.331	1753	92	1523	80	0.869	8.592	0.449	539	358	832	144	1.92
2015-06-05	00:27:00	2	2	0.4	20.77	0.051	0.4	21.3	20.27	0.503	0.496	0.452	2343	123	2087	109	0.891	11.542	0.604	962	685	986	178	2.08
2015-06-05	00:44:00	2	2	0.4	20.77	0.051	0.4	21.3	20.25	0.541	0.517	0.49	2419	127	2262	118	0.935	12.035	0.629	392	280	368	62	2.08
2015-06-05	01:01:00	2	2	0.4	20.77	0.051	0.4	21.4	20.44	0.342	0.327	0.292	1550	81	1342	70	0.866	7.593	0.397	97	53	61	0	2.08
2015-06-05	01:18:00	2	2	0.4	20.77	0.051	0.4	21.4	20.46	0.324	0.309	0.273	1470	77	1260	66	0.857	7.186	0.376	16	5	14	0	2.08
2015-06-05	01:35:00	2	2	0.4	20.77	0.051	0.4	21.3	20.48	0.312	0.293	0.262	1386	72	1204	63	0.869	6.794	0.355	535	352	325	149	2.28
2015-06-05	01:52:00	2	2	0.4	20.77	0.051	0.4	21.3	20.3	0.479	0.473	0.429	2235	117	1978	103	0.885	10.997	0.575	613	435	376	108	2.43
2015-06-05	02:09:00	2	2	0.4	20.77	0.051	0.4	21.3	20.31	0.486	0.465	0.435	2178	114	2002	105	0.919	10.796	0.565	162	112	94	9	2.53
2015-06-05	02:26:00	2	2	0.4	20.77	0.051	0.4	21.3	20.5	0.283	0.271	0.232	1293	68	1069	56	0.827	6.277	0.328	71	37	51	5	2.53
2015-06-05	02:43:00	2	2	0.4	20.77	0.051	0.4	21.2	20.52	0.287	0.25	0.237	1166	61	1089	57	0.934	5.799	0.303	57	21	20	1	2.53
2015-06-05	03:00:00	2	2	0.4	20.77	0.051	0.4	21.2	20.47	0.308	0.297	0.257	1417	74	1187	62	0.838	6.898	0.361	273	158	10	3	2.53
2015-06-05	03:17:00	2	2	0.4	20.77	0.051	0.4	21.1	20.43	0.344	0.342	0.294	1633	85	1351	71	0.827	7.931	0.415	209	104	213	109	2.7
2015-06-05	03:34:00	2	2	0.4	20.77	0.051	0.4	21.2	20.31	0.472	0.462	0.422	2172	114	1941	102	0.893	10.707	0.56	351	221	270	50	2.84
2015-06-05	03:51:00	2	2	0.4	20.77	0.051	0.4	21.2	20.35	0.436	0.419	0.385	1972	103	1779	93	0.902	9.739	0.509	273	185	271	41	2.84
2015-06-05	04:08:00	2	2	0.4	20.77	0.051	0.4	21.3	20.42	0.385	0.356	0.334	1663	87	1539	80	0.925	8.255	0.432	2	1	0	0	2.84
2015-06-05	04:25:00	2	2	0.4	20.77	0.051	0.4	21.3	20.53	0.27	0.236	0.219	1109	58	1008	53	0.909	5.483	0.287	58	23	30	6	2.84
2015-06-05	04:42:00	2	2	0.4	20.77	0.051	0.4	21.2	20.42	0.368	0.351	0.317	1655	87	1460	76	0.882	8.136	0.426	30	0	25	0	2.84
2015-06-05	04:59:00	2	2	0.4	20.77	0.051	0.4	21.2	20.53	0.274	0.241	0.223	1132	59	1028	54	0.908	5.597	0.293	0	0	25	0	2.84
2015-06-05	05:16:00	2	2	0.4	20.77	0.051	0.4	21.1	20.58	0.224	0.196	0.173	931	49	800	42	0.86	4.552	0.238	224	118	88	41	2.92
2015-06-05	05:33:00	2	2	0.4	20.77	0.051	0.4	21.1	20.29	0.48	0.483	0.43	2284	119	1977	103	0.865	11.189	0.585	443	290	167	40	3.17
2015-06-05	05:50:00	2	2	0.4	20.77	0.051	0.4	21.1	20.37	0.411	0.403	0.36	1910	100	1661	87	0.87	9.363	0.49	131	3	36	0	3.17
2015-06-05	06:07:00	2	2	0.4	20.77	0.051	0.4	21.2	20.53	0.262	0.241	0.211	1150	60	974	51	0.847	5.61	0.293	450	0	79	0	3.17
2015-06-05	06:24:00	2	2	0.4	20.77	0.051	0.4	21.2	20.55	0.251	0.219	0.2	1031	54	922	48	0.894	5.082	0.266	143	28	50	0	3.17
2015-06-05	06:41:00	2	2	0.4	20.77	0.051	0.4	21.1	20.51	0.282	0.262	0.232	1243	65	1066	56	0.858	6.079	0.318	26	19	62	0	3.17
2015-06-05	06:58:00	2	2	0.4	20.77	0.051	0.4	21.1	20.48	0.305	0.291	0.254	1385	72	1174	61	0.848	6.755	0.353	112	70	94	0	3.17
2015-06-05	07:15:00	2	2	0.4	20.77	0.051	0.4	21.1	20.45	0.339	0.324	0.288	1537	80	1330	70	0.865	7.53	0.394	245	151	186	7	3.19
2015-06-05	07:32:00	2	2	0.4	20.77	0.051	0.4	21	20.57	0.221	0.206	0.17	989	52	782	41	0.79	4.762	0.249	20	1	16	0	3.19
2015-06-05	07:49:00	2	2	0.4	20.77	0.051	0.4	21	20.52	0.264	0.247	0.214	1183	62	986	52	0.833	5.752	0.301	0	0	41	0	3.19
2015-06-05	08:06:00	2	2	0.4	20.77	0.051	0.4	21	20.5	0.28	0.268	0.23	1281	67	1057	55	0.825	6.219	0.325	2	0	3	0	3.19
2015-06-05	08:23:00	2	2	0.4	20.77	0.051	0.4	21	20.5	0.279	0.276	0.229	1330	70	1056	55	0.794	6.408	0.335	16	4	9	0	3.19
2015-06-05	08:40:00	2	2	0.4	20.77	0.051	0.4	21	20.45	0.325	0.321	0.274	1540	81	1267	66	0.823	7.469	0.391	65	21	49	0	3.19
2015-06-05	08:57:00	2	2	0.4	20.77	0.051	0.4	21.1	20.51	0.277	0.265	0.226	1265	66	1039	54	0.822	6.134	0.321	75	28	25	0	3.19
2015-06-05	09:14:00	2	2	0.4	20.77	0.051	0.4	21	20.58	0.203	0.194	0.153	948	50	705	37	0.743	4.517	0.236	22	3	14	0	3.19
2015-06-05	09:31:00	2	2	0.4	20.77	0.051	0.4	21	20.49	0.282	0.278	0.232	1336	70	1066	56	0.798	6.446	0.337	48	6	12	0	3.19
2015-06-05	09:48:00	2	2	0.4	20.77	0.051	0.4	20.9	20.59	0.194	0.182	0.143	888	46	662	35	0.745	4.231	0.221	182	80	123	49	3.19
2015-06-05	10:05:00	2	2	0.4	20.77	0.051	0.4	21	20.29	0.45	0.476	0.399	2292	120	1842	96	0.804	11.072	0.579	424	187	310	23	3.19
2015-06-05	10:22:00	2	2	0.4	20.77	0.051	0.4	21	20.39	0.371	0.382	0.32	1836	96	1478	77	0.805	8.869	0.464	71	20	38	0	3.19
2015-06-05	10:39:00	2	2	0.4	20.77	0.051	0.4	21	20.55	0.237	0.225	0.187	1087	57	861	45	0.793	5.235	0.274	41	24	30	0	3.19
2015-06-05	10:56:00	2	2	0.4	20.77	0.051	0.4	20.9	20.55	0.247	0.225	0.196	1071	56	904	47	0.843	5.222	0.273	28	11	69	0	3.19
2015-06-05	11:13:00	2	2	0.4	20.77	0.051	0.4	20.9	20.48	0.296	0.288	0.245	1377	72	1127	59	0.818	6.675	0.349	8	5	7	0	3.19
2015-06-05	11:30:00	2	2	0.4	20.77	0.051	0.4	20.9	20.47	0.303	0.302	0.252	1452	76	1165	61	0.802	7.009	0.367	26	11	66	0	3.19
2015-06-05	11:47:00	2	2	0.4	20.77	0.051	0.4	20.9	20.48	0.296	0.291	0.245	1392	73	1127	59	0.81	6.732	0.352	34	0	4	0	3.19
2015-06-05	12:04:00	2	2	0.4	20.77	0.051	0.4	21	20.52	0.259	0.255	0.209	1228	64	960	50	0.782	5.902	0.309	50	30	45	0	3.19
2015-06-05	12:21:00	2	2	0.4	20.77	0.051	0.4	21	20.47	0.299	0.304	0.248	1467	77	1141	60	0.778	7.043	0.368	48	22	38	0	3.19
2015-06-05	12:38:00	2	2	0.4	20.77	0.051	0.4	20.9	20.46	0.305	0.311	0.254	1507	79	1174	61	0.779	7.236	0.378	158	62	167	2	3.22
2015-06-05	12:55:00	2	2	0.4	20.77	0.051	0.4	20.9	20.37	0.391	0.403	0.341	1927	101	1568	82	0.814	9.328	0.488	139	77	102	7	3.22
2015-06-05	13:12:00	2	2	0.4	20.77	0.051	0.4	20.9	20.47	0.301	0.298	0.25	1429	75	1150	60	0.805	6.902	0.361	45	3	42	0	3.22
2015-06-05	13:29:00	2	2	0.4	20.77	0.051	0.4	20.8	20.51	0.277	0.263	0.226	1258	66	1039	54	0.826	6.105	0.319	26	0	29	0	3.22
2015-06-05	13:46:00	2	2	0.4	20.77	0.051	0.4	20.8	20.43	0.331	0.339	0.28	1633	85	1292	68	0.791	7.866	0.411	12	5	33	0	3.22
2015-06-05	14:03:00	2	2	0.4	20.77	0.051	0.4	20.9	20.42	0.339	0.347	0.289	1668	87	1328	69	0.797	8.042	0.421	63	15	38	1	3.22
2015-06-05	14:20:00	2	2	0.4	20.77	0.051	0.4	21	20.44	0.338	0.329	0.288	1567	82	1328	69	0.848	7.643	0.4	112	34	58	3	3.22
2015-06-05	14:37:00	2	2	0.4	20.77	0.051	0.4	21	20.49	0.281	0.282	0.231	1359	71	1062	56	0.781	6.53	0.342	42	6	55	0	3.22
2015-06-05	14:54:00	2	2	0.4	20.77	0.051	0.4	21	20.45	0.314	0.321	0.263	1553	81	1215	64	0.782	7.465	0.39	150	24	62	0	3.22
2015-06-05	15:11:00	2	2	0.4	20.77	0.051	0.4	21.1	20.47	0.291	0.299	0.24	1452	76	1108	58	0.763	6.948	0.363	340	26	72	0	3.22
2015-06-05	15:28:00	2	2	0.4	20.77	0.051	0.4	21.1	20.47	0.294	0.3	0.243	1456	76	1122	59	0.771	6.978	0.365	48	8	64	0	3.22
2015-06-05	15:45:00	2	2	0.4	20.77	0.051	0.4	21	20.47	0.292	0.299	0.241	1451	76	1113	58	0.767	6.949	0.363	169	103	199	74	3.22
2015-06-05	16:02:00	2	2	0.4	20.77	0.051	0.4	21.1	20.29	0.47	0.481	0.42	2296	120	1938	101	0.844	11.192	0.585	191	88	464	139	3.32
2015-06-05	16:19:00	2	2	0.4	20.77	0.051	0.4	21.2	20.41	0.359	0.359	0.308	1722	90	1421	74	0.825	8.356	0.437	166	93	153	5	3.37
2015-06-05	16:36:00	2	2	0.4	20.77	0.051	0.4	21.2	20.5	0.271	0.266	0.22	1282	67	1018	53	0.794	6.179	0.323	1	0	38	0	3.37
2015-06-05	16:53:00	2	2	0.4	20.77	0.051	0.4	21.1	20.51	0.278	0.259	0.227	1228	64	1044	55	0.85	5.993	0.313	17	2	104	0	3.37
2015-06-05	17:10:00	2	2	0.4	20.77	0.051	0.4	21.1	20.45	0.316	0.316	0.266	1517	79	1222	64	0.806	7.33	0.383	27	2	49	0	3.37
2015-06-05	17:27:00	2	2	0.4	20.77	0.051	0.4	21	20.47	0.303	0.302	0.252	1448	76	1159	61	0.801	6.988	0.365	34	5	85	3	3.37
2015-06-05	17:44:00	2	2	0.4	20.77	0.051	0.4	21	20.48	0.297	0.292	0.246	1402	73	1135	59	0.81	6.781	0.355	14	0	69	0	3.37
2015-06-05	18:01:00	2	2	0.4	20.77	0.051	0.4	21	20.47	0.299	0.297	0.248	1428	75	1147	60	0.803	6.895	0.361	151	69	143	23	3.41
2015-06-05	18:18:00	2	2	0.4	20.77	0.051	0.4	21	20.28	0.488	0.489	0.437	2311	121	2013	105	0.871	11.333	0.593	318	188	291	141	3.51
2015-06-05	18:35:00	2	2	0.4	20.77	0.051	0.4	21.1	20.4	0.383	0.374	0.332	1772	93	1530	80	0.863	8.677	0.454	60	3	36	0	3.51
2015-06-05	18:52:00	2	2	0.4	20.77	0.051	0.4	21.1	20.49	0.292	0.281	0.241	1339	70	1109	58	0.828	6.505	0.34	17	2	8	0	3.51
2015-06-05	19:09:00	2	2	0.4	20.77	0.051	0.4	21.1	20.42	0.357	0.353	0.306	1682	88	1410	74	0.838	8.189	0.428	53	23	72	0	3.52
2015-06-05	19:26:00	2	2	0.4	20.77	0.051	0.4	21	20.47	0.303	0.297	0.252	1419	74	1159	61	0.817	6.875	0.36	406	261	204	129	3.52
2015-06-05	19:43:00	2	2	0.4	20.77	0.051	0.4	21.1	20.26	0.52	0.51	0.469	2402	126	2164	113	0.901	11.858	0.62	374	233	221	73	3.9
2015-06-05	20:00:00	2	2	0.4	20.77	0.051	0.4	21.1	20.45	0.332	0.324	0.281	1546	81	1299	68	0.84	7.528	0.394	48	0	12	0	3.9
2015-06-05	20:17:00	2	2	0.4	20.77	0.051	0.4	21	20.51	0.263	0.256	0.213	1234	65	981	51	0.795	5.95	0.311	282	42	62	14	3.9
2015-06-05	20:34:00	2	2	0.4	20.77	0.051	0.4	21	20.48	0.297	0.287	0.246	1373	72	1135	59	0.827	6.668	0.349	188	93	131	63	3.97
2015-06-05	20:51:00	2	2	0.4	20.77	0.051	0.4	21.1	20.34	0.423	0.433	0.372	2068	108	1713	90	0.828	10.043	0.525	403	229	328	116	3.97
2015-06-05	21:08:00	2	2	0.4	20.77	0.051	0.4	21.1	20.31	0.474	0.459	0.423	2156	113	1948	102	0.903	10.652	0.557	549	341	480	149	3.97
2015-06-05	21:25:00	2	2	0.4	20.77	0.051	0.4	21.2	20.39	0.387	0.384	0.336	1826	95	1545	81	0.847	8.904	0.466	21	8	29	0	3.97
2015-06-05	21:42:00	2	2	0.4	20.77	0.051	0.4	21.2	20.46	0.333	0.314	0.282	1487	78	1303	68	0.876	7.302	0.382	40	2	37	0	3.97
2015-06-05	21:59:00	2	2	0.4	20.77	0.051	0.4	21.2	20.44	0.336	0.329	0.286	1564	82	1315	69	0.841	7.619	0.398	348	207	284	72	3.97
2015-06-05	22:16:00	2	2	0.4	20.77	0.051	0.4	21.2	20.29	0.498	0.484	0.448	2276	119	2067	108	0.908	11.257	0.589	697	417	369	99	4.05
2015-06-05	22:33:00	2	2	0.4	20.77	0.051	0.4	21.2	20.42	0.361	0.356	0.311	1702	89	1439	75	0.846	8.297	0.434	632	252	162	29	4.05
2015-06-05	22:50:00	2	2	0.4	20.77	0.051	0.4	21.1	20.23	0.569	0.537	0.518	2500	131	2391	125	0.956	12.496	0.654	855	605	561	190	4.15
2015-06-05	23:07:00	2	2	0.4	20.77	0.051	0.4	21.2	20.22	0.564	0.55	0.513	2577	135	2361	123	0.916	12.767	0.668	234	150	222	127	4.46
2015-06-05	23:24:00	2	2	0.4	20.77	0.051	0.4	21.2	20.4	0.38	0.369	0.329	1753	92	1521	80	0.868	8.589	0.449	399	226	17	0	4.46
2015-06-05	23:41:00	2	2	0.4	20.77	0.051	0.4	21.1	20.42	0.367	0.35	0.317	1653	86	1462	76	0.884	8.133	0.425	863	616	548	198	4.46
2015-06-05	23:58:00	2	2	0.4	20.77	0.051	0.4	21.2	20.29	0.497	0.481	0.447	2256	118	2056	108	0.911	11.167	0.584	938	731	659	184	4.5
2015-07-05	00:15:00	2	2	0.4	20.77	0.051	0.4	21.3	20.29	0.495	0.476	0.444	2238	117	2051	107	0.917	11.087	0.58	200	133	282	16	4.5
2015-07-05	00:32:00	2	2	0.4	20.77	0.051	0.4	21.2	20.47	0.312	0.299	0.262	1426	75	1208	63	0.847	6.956	0.364	241	161	313	20	4.5
2015-07-05	00:49:00	2	2	0.4	20.77	0.051	0.4	21.1	20.21	0.578	0.561	0.527	2624	137	2427	127	0.925	13.025	0.681	193	125	335	36	4.5
2015-07-05	01:06:00	2	2	0.4	20.77	0.051	0.4	21.1	20.48	0.303	0.292	0.252	1390	73	1161	61	0.835	6.762	0.354	301	108	316	16	4.55
2015-07-05	01:23:00	2	2	0.4	20.77	0.051	0.4	21.2	20.27	0.51	0.496	0.459	2327	122	2112	110	0.908	11.509	0.602	180	76	88	58	4.74
2015-07-05	01:40:00	2	2	0.4	20.77	0.051	0.4	21.2	20.36	0.439	0.414	0.388	1940	101	1790	94	0.923	9.626	0.503	957	693	504	134	4.89
2015-07-05	01:57:00	2	2	0.4	20.77	0.051	0.4	21.3	20.38	0.395	0.388	0.345	1836	96	1586	83	0.864	8.991	0.47	800	554	678	135	4.89
2015-07-05	02:14:00	2	2	0.4	20.77	0.051	0.4	21.3	20.42	0.361	0.352	0.31	1676	88	1432	75	0.855	8.187	0.428	70	42	59	8	4.89
2015-07-05	02:31:00	2	2	0.4	20.77	0.051	0.4	21.2	20.5	0.299	0.275	0.248	1299	68	1144	60	0.881	6.386	0.334	5	0	3	0	4.89
2015-07-05	02:48:00	2	2	0.4	20.77	0.051	0.4	21.1	20.51	0.28	0.262	0.229	1250	65	1058	55	0.847	6.097	0.319	4	0	7	0	4.89
2015-07-05	03:05:00	2	2	0.4	20.77	0.051	0.4	21.1	20.52	0.27	0.25	0.219	1191	62	1011	53	0.849	5.811	0.304	47	28	55	17	4.89
2015-07-05	03:22:00	2	2	0.4	20.77	0.051	0.4	21.1	20.47	0.313	0.298	0.262	1418	74	1210	63	0.853	6.928	0.362	14	9	7	5	4.9
2015-07-05	03:39:00	2	2	0.4	20.77	0.051	0.4	21	20.5	0.292	0.276	0.241	1315	69	1113	58	0.846	6.412	0.335	140	79	236	65	4.9
2015-07-05	03:56:00	2	2	0.4	20.77	0.051	0.4	21.2	20.29	0.502	0.479	0.452	2243	117	2085	109	0.93	11.146	0.583	643	454	313	75	4.94
2015-07-05	04:13:00	2	2	0.4	20.77	0.051	0.4	21.2	20.44	0.342	0.335	0.291	1593	83	1340	70	0.841	7.762	0.406	16	0	0	0	4.94
2015-07-05	04:30:00	2	2	0.4	20.77	0.051	0.4	21.2	20.54	0.262	0.228	0.212	1071	56	977	51	0.912	5.3	0.277	105	29	17	0	4.94
2015-07-05	04:47:00	2	2	0.4	20.77	0.051	0.4	21.1	20.6	0.204	0.175	0.153	830	43	705	37	0.849	4.052	0.212	323	165	255	35	4.94
2015-07-05	05:04:00	2	2	0.4	20.77	0.051	0.4	21.1	20.34	0.432	0.436	0.382	2071	108	1755	92	0.848	10.102	0.528	415	222	334	81	5.13
2015-07-05	05:21:00	2	2	0.4	20.77	0.051	0.4	21.2	20.37	0.405	0.396	0.355	1874	98	1631	85	0.87	9.192	0.481	322	182	77	5	5.3
2015-07-05	05:38:00	2	2	0.4	20.77	0.051	0.4	21.2	20.53	0.254	0.24	0.204	1152	60	940	49	0.816	5.58	0.292	107	42	48	0	5.3
2015-07-05	05:55:00	2	2	0.4	20.77	0.051	0.4	21.2	20.51	0.287	0.265	0.237	1255	66	1092	57	0.87	6.156	0.322	85	15	19	0	5.3
2015-07-05	06:12:00	2	2	0.4	20.77	0.051	0.4	21.2	20.52	0.271	0.252	0.22	1200	63	1014	53	0.846	5.85	0.306	34	11	25	0	5.3
2015-07-05	06:29:00	2	2	0.4	20.77	0.051	0.4	21.2	20.49	0.29	0.278	0.239	1331	70	1104	58	0.829	6.468	0.338	62	18	2	1	5.3
2015-07-05	06:46:00	2	2	0.4	20.77	0.051	0.4	21.1	20.49	0.297	0.284	0.246	1354	71	1134	59	0.838	6.591	0.345	73	31	7	2	5.3
2015-07-05	07:03:00	2	2	0.4	20.77	0.051	0.4	21.2	20.48	0.301	0.295	0.25	1414	74	1150	60	0.813	6.846	0.358	44	9	9	1	5.3
2015-07-05	07:20:00	2	2	0.4	20.77	0.051	0.4	21.2	20.48	0.304	0.294	0.253	1404	73	1164	61	0.829	6.819	0.357	53	17	31	1	5.3
2015-07-05	07:37:00	2	2	0.4	20.77	0.051	0.4	21.2	20.55	0.237	0.225	0.186	1087	57	859	45	0.79	5.235	0.274	41	3	13	0	5.3
2015-07-05	07:54:00	2	2	0.4	20.77	0.051	0.4	21.2	20.59	0.206	0.185	0.155	888	46	716	37	0.806	4.291	0.224	48	8	13	0	5.3
2015-07-05	08:11:00	2	2	0.4	20.77	0.051	0.4	21.1	20.62	0.184	0.154	0.134	735	38	616	32	0.839	3.578	0.187	44	0	7	0	5.3
2015-07-05	08:28:00	2	2	0.4	20.77	0.051	0.4	21	20.6	0.193	0.175	0.142	843	44	655	34	0.777	4.049	0.212	50	2	22	0	5.3
2015-07-05	08:45:00	2	2	0.4	20.77	0.051	0.4	21	20.59	0.195	0.176	0.144	848	44	664	35	0.783	4.078	0.213	28	0	11	0	5.3
2015-07-05	09:02:00	2	2	0.4	20.77	0.051	0.4	20.9	20.61	0.182	0.164	0.131	793	41	603	32	0.761	3.791	0.198	55	3	58	0	5.3
2015-07-05	09:19:00	2	2	0.4	20.77	0.051	0.4	20.9	20.47	0.306	0.297	0.255	1420	74	1176	62	0.828	6.897	0.361	337	99	211	51	5.3
2015-07-05	09:36:00	2	2	0.4	20.77	0.051	0.4	21.1	20.34	0.413	0.432	0.362	2079	109	1672	87	0.805	10.042	0.525	171	100	82	13	5.3
2015-07-05	09:53:00	2	2	0.4	20.77	0.051	0.4	21.1	20.49	0.284	0.278	0.233	1339	70	1076	56	0.804	6.466	0.338	35	10	4	0	5.3
2015-07-05	10:10:00	2	2	0.4	20.77	0.051	0.4	21.1	20.46	0.316	0.313	0.266	1496	78	1222	64	0.817	7.246	0.379	53	30	11	0	5.32
2015-07-05	10:27:00	2	2	0.4	20.77	0.051	0.4	21.1	20.47	0.306	0.304	0.256	1457	76	1177	62	0.808	7.045	0.368	156	104	24	60	5.32
2015-07-05	10:44:00	2	2	0.4	20.77	0.051	0.4	21.1	20.33	0.435	0.437	0.384	2074	108	1769	93	0.853	10.131	0.53	441	296	379	79	5.35
2015-07-05	11:01:00	2	2	0.4	20.77	0.051	0.4	21.2	20.38	0.393	0.394	0.342	1881	98	1580	83	0.84	9.159	0.479	1	0	229	1	5.38
2015-07-05	11:18:00	2	2	0.4	20.77	0.051	0.4	21.1	20.53	0.266	0.244	0.215	1160	61	993	52	0.856	5.668	0.296	8	3	157	0	5.39
2015-07-05	11:35:00	2	2	0.4	20.77	0.051	0.4	21.1	20.49	0.291	0.283	0.24	1359	71	1108	58	0.816	6.581	0.344	35	5	135	1	5.39
2015-07-05	11:52:00	2	2	0.4	20.77	0.051	0.4	21.1	20.48	0.291	0.287	0.24	1380	72	1108	58	0.803	6.666	0.349	18	0	302	0	5.39
2015-07-05	12:09:00	2	2	0.4	20.77	0.051	0.4	21	20.49	0.289	0.282	0.239	1358	71	1105	58	0.814	6.572	0.344	23	13	428	0	5.39
2015-07-05	12:26:00	2	2	0.4	20.77	0.051	0.4	21	20.47	0.302	0.303	0.251	1456	76	1155	60	0.793	7.015	0.367	69	18	280	0	5.39
2015-07-05	12:43:00	2	2	0.4	20.77	0.051	0.4	21.1	20.48	0.292	0.291	0.241	1401	73	1113	58	0.794	6.751	0.353	29	8	226	1	5.42
2015-07-05	13:00:00	2	2	0.4	20.77	0.051	0.4	21.1	20.52	0.256	0.254	0.206	1225	64	947	50	0.773	5.873	0.307	26	6	212	1	5.42
2015-07-05	13:17:00	2	2	0.4	20.77	0.051	0.4	21.1	20.49	0.278	0.278	0.227	1346	70	1049	55	0.78	6.464	0.338	45	15	121	1	5.42
2015-07-05	13:34:00	2	2	0.4	20.77	0.051	0.4	21.1	20.49	0.284	0.279	0.234	1345	70	1079	56	0.802	6.494	0.34	26	10	136	1	5.42
2015-07-05	13:51:00	2	2	0.4	20.77	0.051	0.4	21	20.48	0.29	0.294	0.24	1424	74	1106	58	0.777	6.835	0.357	13	3	138	0	5.42
2015-07-05	14:08:00	2	2	0.4	20.77	0.051	0.4	21	20.47	0.31	0.302	0.26	1443	75	1199	63	0.831	7.012	0.367	139	83	301	143	5.57
2015-07-05	14:25:00	2	2	0.4	20.77	0.051	0.4	21.1	20.4	0.369	0.375	0.318	1802	94	1469	77	0.815	8.727	0.456	34	22	545	2	5.57
2015-07-05	14:42:00	2	2	0.4	20.77	0.051	0.4	21.2	20.53	0.241	0.236	0.19	1147	60	877	46	0.765	5.49	0.287	13	9	694	1	5.57
2015-07-05	14:59:00	2	2	0.4	20.77	0.051	0.4	21.1	20.46	0.315	0.314	0.264	1509	79	1219	64	0.808	7.296	0.382	21	7	689	2	5.57
2015-07-05	15:16:00	2	2	0.4	20.77	0.051	0.4	21	20.43	0.338	0.339	0.287	1625	85	1326	69	0.816	7.869	0.412	39	22	571	5	5.57
2015-07-05	15:33:00	2	2	0.4	20.77	0.051	0.4	21	20.48	0.294	0.292	0.243	1406	74	1122	59	0.798	6.78	0.355	0	0	566	0	5.57
2015-07-05	15:50:00	2	2	0.4	20.77	0.051	0.4	21	20.48	0.29	0.291	0.239	1399	73	1100	58	0.787	6.73	0.352	229	111	468	24	5.57
2015-07-05	16:07:00	2	2	0.4	20.77	0.051	0.4	21	20.46	0.313	0.308	0.262	1471	77	1206	63	0.82	7.132	0.373	169	46	0	0	5.57
2015-07-05	16:24:00	2	2	0.4	20.77	0.051	0.4	21	20.47	0.3	0.299	0.249	1441	75	1151	60	0.799	6.952	0.364	131	14	1	1	5.57
2015-07-05	16:41:00	2	2	0.4	20.77	0.051	0.4	20.9	20.44	0.327	0.331	0.276	1590	83	1272	67	0.8	7.672	0.401	228	111	139	65	5.68
2015-07-05	16:58:00	2	2	0.4	20.77	0.051	0.4	21	20.31	0.462	0.462	0.411	2191	115	1899	99	0.867	10.737	0.562	88	64	100	87	5.77
2015-07-05	17:15:00	2	2	0.4	20.77	0.051	0.4	20.9	20.48	0.3	0.291	0.249	1391	73	1149	60	0.826	6.754	0.353	12	0	22	3	5.78
2015-07-05	17:32:00	2	2	0.4	20.77	0.051	0.4	20.9	20.52	0.268	0.252	0.218	1207	63	1004	53	0.832	5.867	0.307	8	3	29	0	5.8
2015-07-05	17:49:00	2	2	0.4	20.77	0.051	0.4	20.9	20.51	0.273	0.259	0.222	1237	65	1027	54	0.83	6.01	0.314	15	1	45	4	5.8
2015-07-05	18:06:00	2	2	0.4	20.77	0.051	0.4	20.9	20.49	0.292	0.283	0.241	1358	71	1113	58	0.82	6.581	0.344	20	0	24	0	5.8
2015-07-05	18:23:00	2	2	0.4	20.77	0.051	0.4	20.9	20.46	0.314	0.311	0.264	1491	78	1213	63	0.814	7.217	0.377	134	61	72	26	5.9
2015-07-05	18:40:00	2	2	0.4	20.77	0.051	0.4	20.9	20.29	0.48	0.478	0.43	2256	118	1977	103	0.876	11.076	0.579	83	52	59	41	5.95
2015-07-05	18:57:00	2	2	0.4	20.77	0.051	0.4	20.9	20.5	0.284	0.275	0.233	1313	69	1073	56	0.817	6.361	0.333	217	116	59	37	5.96
2015-07-05	19:14:00	2	2	0.4	20.77	0.051	0.4	20.9	20.37	0.428	0.399	0.377	1867	98	1740	91	0.932	9.284	0.486	301	215	493	184	6.12
2015-07-05	19:31:00	2	2	0.4	20.77	0.051	0.4	21	20.45	0.334	0.324	0.283	1543	81	1308	68	0.847	7.528	0.394	48	25	61	14	6.12
2015-07-05	19:48:00	2	2	0.4	20.77	0.051	0.4	20.9	20.5	0.281	0.266	0.23	1270	66	1063	56	0.837	6.182	0.323	26	0	29	0	6.12
2015-07-05	20:05:00	2	2	0.4	20.77	0.051	0.4	20.9	20.49	0.286	0.283	0.235	1361	71	1082	57	0.795	6.559	0.343	26	0	175	0	6.12
2015-07-05	20:22:00	2	2	0.4	20.77	0.051	0.4	20.9	20.46	0.31	0.309	0.259	1482	77	1193	62	0.805	7.159	0.374	39	0	86	1	6.12
2015-07-05	20:39:00	2	2	0.4	20.77	0.051	0.4	20.9	20.46	0.321	0.311	0.271	1487	78	1249	65	0.84	7.241	0.379	43	0	158	4	6.12
2015-07-05	20:56:00	2	2	0.4	20.77	0.051	0.4	20.9	20.39	0.383	0.379	0.332	1807	94	1534	80	0.849	8.816	0.461	334	220	233	111	6.38
2015-07-05	21:13:00	2	2	0.4	20.77	0.051	0.4	20.9	20.38	0.396	0.389	0.345	1843	96	1588	83	0.862	9.019	0.472	1	0	29	5	6.38
2015-07-05	21:30:00	2	2	0.4	20.77	0.051	0.4	20.9	20.52	0.266	0.25	0.215	1192	62	990	52	0.83	5.792	0.303	2	0	72	3	6.38
2015-07-05	21:47:00	2	2	0.4	20.77	0.051	0.4	20.9	20.51	0.28	0.265	0.229	1264	66	1058	55	0.837	6.153	0.322	69	53	38	20	6.38
2015-07-05	22:04:00	2	2	0.4	20.77	0.051	0.4	20.9	20.36	0.423	0.411	0.373	1944	102	1720	90	0.885	9.565	0.5	11	4	4	19	6.38
2015-07-05	22:21:00	2	2	0.4	20.77	0.051	0.4	20.9	20.47	0.308	0.297	0.257	1417	74	1187	62	0.838	6.898	0.361	414	265	193	108	6.38
2015-07-05	22:38:00	2	2	0.4	20.77	0.051	0.4	20.9	20.29	0.493	0.478	0.442	2248	118	2040	107	0.907	11.114	0.581	164	112	90	111	6.55
2015-07-05	22:55:00	2	2	0.4	20.77	0.051	0.4	21	20.34	0.455	0.427	0.404	1993	104	1859	97	0.933	9.912	0.518	803	596	617	233	6.55
2015-07-05	23:12:00	2	2	0.4	20.77	0.051	0.4	21.1	20.38	0.392	0.387	0.342	1833	96	1572	82	0.858	8.962	0.469	0	0	1	3	6.55
2015-07-05	23:29:00	2	2	0.4	20.77	0.051	0.4	21	20.51	0.273	0.256	0.222	1223	64	1024	54	0.837	5.953	0.311	0	0	0	0	6.55
2015-07-05	23:46:00	2	2	0.4	20.77	0.051	0.4	21	20.5	0.282	0.267	0.232	1276	67	1070	56	0.838	6.211	0.325	37	29	3	9	6.55
2015-08-05	00:03:00	2	2	0.4	20.77	0.051	0.4	21	20.35	0.42	0.416	0.37	1977	103	1706	89	0.863	9.677	0.506	335	246	198	78	6.55
2015-08-05	00:20:00	2	2	0.4	20.77	0.051	0.4	21	20.35	0.439	0.419	0.388	1968	103	1793	94	0.911	9.74	0.509	744	568	475	234	6.55
2015-08-05	00:37:00	2	2	0.4	20.77	0.051	0.4	21.1	20.34	0.45	0.436	0.4	2055	107	1845	96	0.898	10.139	0.53	38	19	53	60	6.55
2015-08-05	00:54:00	2	2	0.4	20.77	0.051	0.4	21	20.51	0.276	0.263	0.225	1262	66	1040	54	0.824	6.124	0.32	99	63	90	55	6.55
2015-08-05	01:11:00	2	2	0.4	20.77	0.051	0.4	21	20.45	0.358	0.324	0.307	1515	79	1416	74	0.935	7.536	0.394	488	312	620	198	6.91
2015-08-05	01:28:00	2	2	0.4	20.77	0.051	0.4	21.1	20.37	0.418	0.399	0.368	1878	98	1697	89	0.904	9.28	0.485	1792	1411	1234	419	6.91
2015-08-05	01:45:00	2	2	0.4	20.77	0.051	0.4	21.2	20.41	0.365	0.357	0.314	1699	89	1450	76	0.853	8.302	0.434	17	12	36	2	6.91
2015-08-05	02:02:00	2	2	0.4	20.77	0.051	0.4	21.1	20.53	0.258	0.241	0.207	1155	60	956	50	0.828	5.609	0.293	136	82	223	11	6.91
2015-08-05	02:19:00	2	2	0.4	20.77	0.051	0.4	21.1	20.51	0.275	0.26	0.224	1238	65	1033	54	0.834	6.02	0.315	0	0	454	0	6.91
2015-08-05	02:36:00	2	2	0.4	20.77	0.051	0.4	21	20.52	0.268	0.251	0.218	1200	63	1004	53	0.837	5.839	0.305	54	34	598	0	6.91
2015-08-05	02:53:00	2	2	0.4	20.77	0.051	0.4	21	20.56	0.228	0.208	0.178	997	52	820	43	0.823	4.836	0.253	0	0	472	0	6.91
2015-08-05	03:10:00	2	2	0.4	20.77	0.051	0.4	21	20.52	0.259	0.246	0.209	1178	62	960	50	0.815	5.705	0.298	30	14	495	2	6.91
2015-08-05	03:27:00	2	2	0.4	20.77	0.051	0.4	21	20.44	0.327	0.326	0.276	1566	82	1276	67	0.815	7.582	0.397	38	20	347	10	6.91
2015-08-05	03:44:00	2	2	0.4	20.77	0.051	0.4	21	20.32	0.442	0.449	0.391	2144	112	1806	94	0.842	10.447	0.546	662	522	280	188	6.94
2015-08-05	04:01:00	2	2	0.4	20.77	0.051	0.4	21	20.4	0.395	0.369	0.345	1729	90	1586	83	0.917	8.568	0.448	366	250	266	73	6.94
2015-08-05	04:18:00	2	2	0.4	20.77	0.051	0.4	21.1	20.54	0.255	0.235	0.204	1123	59	943	49	0.84	5.467	0.286	12	3	33	0	6.94
2015-08-05	04:35:00	2	2	0.4	20.77	0.051	0.4	21	20.6	0.196	0.169	0.145	804	42	669	35	0.832	3.909	0.204	30	13	44	0	6.94
2015-08-05	04:52:00	2	2	0.4	20.77	0.051	0.4	21	20.61	0.188	0.16	0.137	764	40	630	33	0.825	3.709	0.194	15	8	62	0	6.94
2015-08-05	05:09:00	2	2	0.4	20.77	0.051	0.4	20.9	20.65	0.158	0.126	0.107	602	31	494	26	0.821	2.919	0.153	16	9	65	0	6.94
2015-08-05	05:26:00	2	2	0.4	20.77	0.051	0.4	20.9	20.66	0.142	0.107	0.091	514	27	419	22	0.816	2.489	0.13	20	11	54	0	6.94
2015-08-05	05:43:00	2	2	0.4	20.77	0.051	0.4	20.8	20.68	0.127	0.094	0.077	452	24	354	18	0.782	2.174	0.114	19	13	33	0	6.94
2015-08-05	06:00:00	2	2	0.4	20.77	0.051	0.4	20.8	20.69	0.117	0.082	0.067	398	21	307	16	0.771	1.91	0.1	189	94	163	40	7.23
2015-08-05	06:17:00	2	2	0.4	20.77	0.051	0.4	20.8	20.47	0.305	0.302	0.254	1450	76	1172	61	0.808	7.01	0.367	284	194	382	69	7.27
2015-08-05	06:34:00	2	2	0.4	20.77	0.051	0.4	20.8	20.51	0.273	0.265	0.222	1269	66	1023	54	0.807	6.132	0.321	0	0	128	0	7.27
2015-08-05	06:51:00	2	2	0.4	20.77	0.051	0.4	20.8	20.52	0.26	0.25	0.21	1198	63	965	50	0.805	5.79	0.303	4	0	273	1	7.27
2015-08-05	07:08:00	2	2	0.4	20.77	0.051	0.4	20.8	20.47	0.306	0.304	0.256	1462	76	1181	62	0.808	7.067	0.37	56	39	252	21	7.27
2015-08-05	07:25:00	2	2	0.4	20.77	0.051	0.4	20.8	20.43	0.341	0.34	0.291	1623	85	1338	70	0.824	7.874	0.412	2	0	580	3	7.27
2015-08-05	07:42:00	2	2	0.4	20.77	0.051	0.4	20.9	20.5	0.283	0.276	0.233	1325	69	1074	56	0.811	6.409	0.335	65	39	541	7	7.27
2015-08-05	07:59:00	2	2	0.4	20.77	0.051	0.4	20.9	20.45	0.333	0.324	0.282	1545	81	1301	68	0.842	7.528	0.394	286	179	314	51	7.27
2015-08-05	08:16:00	2	2	0.4	20.77	0.051	0.4	21	20.52	0.263	0.251	0.213	1202	63	978	51	0.814	5.819	0.304	1	0	0	0	7.27
2015-08-05	08:33:00	2	2	0.4	20.77	0.051	0.4	21	20.59	0.207	0.182	0.156	870	45	718	38	0.826	4.222	0.221	5	2	14	0	7.27
2015-08-05	08:50:00	2	2	0.4	20.77	0.051	0.4	20.9	20.52	0.263	0.252	0.212	1213	63	979	51	0.807	5.865	0.307	53	4	9	0	7.27
2015-08-05	09:07:00	2	2	0.4	20.77	0.051	0.4	20.9	20.47	0.309	0.304	0.258	1454	76	1188	62	0.817	7.046	0.369	28	0	0	0	7.27
2015-08-05	09:24:00	2	2	0.4	20.77	0.051	0.4	20.9	20.47	0.298	0.297	0.247	1425	75	1139	60	0.799	6.873	0.359	61	6	10	0	7.27
2015-08-05	09:41:00	2	2	0.4	20.77	0.051	0.4	20.9	20.52	0.258	0.249	0.207	1198	63	956	50	0.798	5.779	0.302	13	6	2	1	7.27
2015-08-05	09:58:00	2	2	0.4	20.77	0.051	0.4	21	20.56	0.225	0.213	0.174	1030	54	805	42	0.781	4.948	0.259	13	8	106	0	7.27
2015-08-05	10:15:00	2	2	0.4	20.77	0.051	0.4	21	20.52	0.259	0.25	0.208	1204	63	961	50	0.798	5.807	0.304	311	188	120	53	7.27
2015-08-05	10:32:00	2	2	0.4	20.77	0.051	0.4	21	20.39	0.366	0.379	0.315	1822	95	1450	76	0.796	8.784	0.459	283	195	184	34	7.27
2015-08-05	10:49:00	2	2	0.4	20.77	0.051	0.4	21	20.51	0.262	0.259	0.211	1247	65	972	51	0.779	5.988	0.313	0	0	57	1	7.27
2015-08-05	11:06:00	2	2	0.4	20.77	0.051	0.4	21	20.48	0.298	0.293	0.247	1403	73	1139	60	0.812	6.789	0.355	0	0	54	0	7.27
2015-08-05	11:23:00	2	2	0.4	20.77	0.051	0.4	21	20.54	0.235	0.229	0.185	1110	58	852	45	0.767	5.319	0.278	29	24	104	1	7.27
2015-08-05	11:40:00	2	2	0.4	20.77	0.051	0.4	20.9	20.5	0.273	0.266	0.222	1277	67	1021	53	0.8	6.16	0.322	0	0	80	4	7.27
2015-08-05	11:57:00	2	2	0.4	20.77	0.051	0.4	20.9	20.45	0.312	0.321	0.262	1550	81	1204	63	0.777	7.442	0.389	0	0	94	0	7.27
2015-08-05	12:14:00	2	2	0.4	20.77	0.051	0.4	21	20.51	0.263	0.256	0.212	1235	65	979	51	0.793	5.95	0.311	0	0	67	0	7.27
2015-08-05	12:31:00	2	2	0.4	20.77	0.051	0.4	20.9	20.51	0.255	0.259	0.205	1254	66	942	49	0.751	5.986	0.313	27	19	93	1	7.27
2015-08-05	12:48:00	2	2	0.4	20.77	0.051	0.4	20.9	20.46	0.301	0.31	0.25	1505	79	1153	60	0.767	7.206	0.377	39	0	78	0	7.27
2015-08-05	13:05:00	2	2	0.4	20.77	0.051	0.4	20.9	20.51	0.261	0.26	0.21	1259	66	970	51	0.77	6.034	0.316	0	0	97	0	7.27
2015-08-05	13:22:00	2	2	0.4	20.77	0.051	0.4	20.8	20.54	0.23	0.227	0.179	1103	58	827	43	0.75	5.261	0.275	0	0	103	3	7.27
2015-08-05	13:39:00	2	2	0.4	20.77	0.051	0.4	20.9	20.5	0.271	0.271	0.22	1316	69	1018	53	0.774	6.311	0.33	4	0	84	4	7.27
2015-08-05	13:56:00	2	2	0.4	20.77	0.051	0.4	20.8	20.36	0.396	0.407	0.346	1950	102	1591	83	0.816	9.442	0.494	157	88	345	112	7.3
2015-08-05	14:13:00	2	2	0.4	20.77	0.051	0.4	20.8	20.5	0.272	0.27	0.221	1299	68	1017	53	0.783	6.245	0.327	32	24	272	1	7.3
2015-08-05	14:30:00	2	2	0.4	20.77	0.051	0.4	20.8	20.54	0.245	0.235	0.194	1134	59	897	47	0.791	5.463	0.286	256	155	347	91	7.48
2015-08-05	14:47:00	2	2	0.4	20.77	0.051	0.4	20.9	20.35	0.412	0.425	0.361	2031	106	1661	87	0.818	9.842	0.515	234	168	74	31	7.59
2015-08-05	15:04:00	2	2	0.4	20.77	0.051	0.4	21	20.51	0.265	0.262	0.215	1264	66	987	52	0.781	6.074	0.318	0	0	0	0	7.59
2015-08-05	15:21:00	2	2	0.4	20.77	0.051	0.4	20.9	20.53	0.25	0.244	0.199	1179	62	920	48	0.781	5.663	0.296	0	0	1	0	7.59
2015-08-05	15:38:00	2	2	0.4	20.77	0.051	0.4	21	20.48	0.291	0.289	0.24	1391	73	1105	58	0.795	6.702	0.351	0	0	16	0	7.59
2015-08-05	15:55:00	2	2	0.4	20.77	0.051	0.4	20.9	20.54	0.238	0.234	0.188	1132	59	863	45	0.762	5.416	0.283	0	0	9	1	7.59
2015-08-05	16:12:00	2	2	0.4	20.77	0.051	0.4	21	20.48	0.304	0.293	0.253	1400	73	1169	61	0.835	6.812	0.356	0	0	0	0	7.59
2015-08-05	16:29:00	2	2	0.4	20.77	0.051	0.4	20.9	20.47	0.305	0.302	0.254	1449	76	1174	61	0.81	7.01	0.367	0	0	58	1	7.59
2015-08-05	16:46:00	2	2	0.4	20.77	0.051	0.4	20.9	20.51	0.271	0.263	0.22	1269	66	1015	53	0.8	6.122	0.32	0	0	27	0	7.59
2015-08-05	17:03:00	2	2	0.4	20.77	0.051	0.4	20.9	20.49	0.287	0.282	0.236	1356	71	1090	57	0.804	6.551	0.343	172	106	159	135	7.59
2015-08-05	17:20:00	2	2	0.4	20.77	0.051	0.4	21	20.36	0.407	0.409	0.356	1950	102	1643	86	0.843	9.503	0.497	120	59	93	62	7.61
2015-08-05	17:37:00	2	2	0.4	20.77	0.051	0.4	20.9	20.53	0.251	0.24	0.201	1155	60	927	48	0.802	5.579	0.292	55	0	2	0	7.61
2015-08-05	17:54:00	2	2	0.4	20.77	0.051	0.4	20.9	20.52	0.264	0.249	0.213	1191	62	984	51	0.826	5.781	0.302	15	2	0	0	7.61
2015-08-05	18:11:00	2	2	0.4	20.77	0.051	0.4	20.9	20.52	0.266	0.254	0.216	1216	64	995	52	0.818	5.894	0.308	137	6	10	0	7.67
2015-08-05	18:28:00	2	2	0.4	20.77	0.051	0.4	20.9	20.5	0.277	0.266	0.226	1272	67	1039	54	0.817	6.162	0.322	185	0	0	0	7.67
2015-08-05	18:45:00	2	2	0.4	20.77	0.051	0.4	20.9	20.48	0.294	0.292	0.243	1401	73	1118	58	0.798	6.759	0.354	108	0	4	0	7.67
2015-08-05	19:02:00	2	2	0.4	20.77	0.051	0.4	20.9	20.49	0.286	0.284	0.235	1368	72	1082	57	0.791	6.588	0.345	257	71	125	42	7.67
2015-08-05	19:19:00	2	2	0.4	20.77	0.051	0.4	20.9	20.37	0.395	0.398	0.345	1893	99	1586	83	0.838	9.216	0.482	0	0	62	79	7.75
2015-08-05	19:36:00	2	2	0.4	20.77	0.051	0.4	20.9	20.54	0.239	0.227	0.188	1092	57	868	45	0.795	5.263	0.275	0	0	2	0	7.75
2015-08-05	19:53:00	2	2	0.4	20.77	0.051	0.4	20.9	20.49	0.289	0.279	0.239	1335	70	1098	57	0.822	6.476	0.339	0	0	6	0	7.75
2015-08-05	20:10:00	2	2	0.4	20.77	0.051	0.4	20.8	20.48	0.297	0.288	0.246	1376	72	1134	59	0.824	6.676	0.349	0	0	28	0	7.75
2015-08-05	20:27:00	2	2	0.4	20.77	0.051	0.4	20.8	20.46	0.311	0.311	0.261	1494	78	1200	63	0.803	7.216	0.377	166	111	199	167	7.95
2015-08-05	20:44:00	2	2	0.4	20.77	0.051	0.4	20.9	20.37	0.403	0.405	0.352	1928	101	1620	85	0.84	9.388	0.491	0	0	31	31	7.99
2015-08-05	21:01:00	2	2	0.4	20.77	0.051	0.4	20.9	20.52	0.26	0.25	0.209	1199	63	962	50	0.803	5.79	0.303	15	1	24	2	7.99
2015-08-05	21:18:00	2	2	0.4	20.77	0.051	0.4	20.9	20.5	0.289	0.273	0.238	1304	68	1099	57	0.843	6.354	0.332	2	0	0	0	7.99
2015-08-05	21:35:00	2	2	0.4	20.77	0.051	0.4	20.9	20.46	0.315	0.309	0.264	1476	77	1216	64	0.824	7.161	0.375	33	20	33	5	7.99
2015-08-05	21:52:00	2	2	0.4	20.77	0.051	0.4	20.9	20.53	0.256	0.244	0.206	1167	61	947	50	0.811	5.648	0.295	6	0	0	1	7.99
2015-08-05	22:09:00	2	2	0.4	20.77	0.051	0.4	20.9	20.53	0.253	0.24	0.203	1150	60	933	49	0.812	5.562	0.291	8	0	0	0	7.99
2015-08-05	22:26:00	2	2	0.4	20.77	0.051	0.4	20.9	20.56	0.219	0.207	0.168	999	52	773	40	0.774	4.79	0.251	47	27	45	22	7.99
2015-08-05	22:43:00	2	2	0.4	20.77	0.051	0.4	20.9	20.35	0.413	0.423	0.362	2022	106	1667	87	0.824	9.814	0.513	158	90	109	46	8.03
2015-08-05	23:00:00	2	2	0.4	20.77	0.051	0.4	20.9	20.33	0.467	0.444	0.416	2085	109	1922	101	0.922	10.342	0.541	1074	784	841	264	8.03
2015-08-05	23:17:00	2	2	0.4	20.77	0.051	0.4	21	20.4	0.361	0.371	0.311	1777	93	1430	75	0.805	8.585	0.449	9	0	123	73	8.13
2015-08-05	23:34:00	2	2	0.4	20.77	0.051	0.4	21	20.49	0.286	0.278	0.235	1336	70	1086	57	0.812	6.466	0.338	45	33	73	0	8.13
2015-08-05	23:51:00	2	2	0.4	20.77	0.051	0.4	21	20.52	0.267	0.252	0.216	1209	63	997	52	0.825	5.866	0.307	0	0	21	0	8.13
2015-09-05	00:08:00	2	2	0.4	20.77	0.051	0.4	20.9	20.56	0.222	0.209	0.171	1012	53	789	41	0.779	4.862	0.254	0	0	52	0	8.13
2015-09-05	00:25:00	2	2	0.4	20.77	0.051	0.4	20.9	20.5	0.279	0.272	0.229	1304	68	1053	55	0.807	6.304	0.33	0	0	39	0	8.13
2015-09-05	00:42:00	2	2	0.4	20.77	0.051	0.4	20.9	20.47	0.306	0.299	0.255	1429	75	1175	61	0.822	6.932	0.363	558	375	323	197	8.2
2015-09-05	00:59:00	2	2	0.4	20.77	0.051	0.4	21	20.35	0.427	0.423	0.377	2011	105	1738	91	0.864	9.849	0.515	777	548	549	283	8.26
2015-09-05	01:16:00	2	2	0.4	20.77	0.051	0.4	21.1	20.27	0.512	0.497	0.461	2339	122	2128	111	0.91	11.573	0.605	742	578	533	199	8.35
2015-09-05	01:33:00	2	2	0.4	20.77	0.051	0.4	21.1	20.49	0.29	0.281	0.24	1341	70	1103	58	0.822	6.505	0.34	0	0	30	0	8.77
2015-09-05	01:50:00	2	2	0.4	20.77	0.051	0.4	21	20.56	0.231	0.212	0.18	1015	53	832	43	0.819	4.922	0.257	155	115	172	29	8.88
2015-09-05	02:07:00	2	2	0.4	20.77	0.051	0.4	21	20.47	0.325	0.304	0.274	1435	75	1263	66	0.88	7.051	0.369	345	273	447	82	8.88
2015-09-05	02:24:00	2	2	0.4	20.77	0.051	0.4	21	20.53	0.258	0.241	0.208	1151	60	956	50	0.83	5.592	0.292	0	0	118	0	8.88
2015-09-05	02:41:00	2	2	0.4	20.77	0.051	0.4	21	20.55	0.23	0.217	0.18	1045	55	829	43	0.794	5.035	0.263	60	47	146	1	8.88
2015-09-05	02:58:00	2	2	0.4	20.77	0.051	0.4	21	20.57	0.219	0.197	0.168	941	49	775	41	0.824	4.565	0.239	0	0	55	0	8.88
2015-09-05	03:15:00	2	2	0.4	20.77	0.051	0.4	21	20.57	0.227	0.206	0.177	981	51	813	43	0.829	4.765	0.249	0	0	39	1	8.88
2015-09-05	03:32:00	2	2	0.4	20.77	0.051	0.4	20.9	20.46	0.312	0.309	0.261	1484	78	1206	63	0.812	7.182	0.376	34	8	100	1	8.88
2015-09-05	03:49:00	2	2	0.4	20.77	0.051	0.4	21	20.36	0.398	0.406	0.348	1940	101	1600	84	0.825	9.415	0.492	728	510	568	252	8.88
2015-09-05	04:06:00	2	2	0.4	20.77	0.051	0.4	21.1	20.38	0.416	0.393	0.365	1846	97	1686	88	0.914	9.138	0.478	250	187	383	17	8.88
2015-09-05	04:23:00	2	2	0.4	20.77	0.051	0.4	21.1	20.57	0.223	0.201	0.172	961	50	793	41	0.825	4.664	0.244	0	0	187	0	8.88
2015-09-05	04:40:00	2	2	0.4	20.77	0.051	0.4	21	20.62	0.177	0.149	0.127	714	37	585	31	0.818	3.462	0.181	61	39	137	2	8.88
2015-09-05	04:57:00	2	2	0.4	20.77	0.051	0.4	21	20.63	0.172	0.142	0.122	677	35	562	29	0.83	3.291	0.172	9	0	36	0	8.88
2015-09-05	05:14:00	2	2	0.4	20.77	0.051	0.4	21	20.63	0.167	0.137	0.116	653	34	535	28	0.82	3.167	0.166	0	0	37	0	8.88
2015-09-05	05:31:00	2	2	0.4	20.77	0.051	0.4	20.9	20.67	0.137	0.101	0.086	483	25	395	21	0.819	2.339	0.122	0	0	38	0	8.88
2015-09-05	05:48:00	2	2	0.4	20.77	0.051	0.4	20.9	20.67	0.133	0.096	0.082	459	24	377	20	0.822	2.225	0.116	0	0	23	0	8.88
2015-09-05	06:05:00	2	2	0.4	20.77	0.051	0.4	20.8	20.69	0.117	0.078	0.066	372	19	306	16	0.823	1.803	0.094	0	0	15	0	8.88
2015-09-05	06:22:00	2	2	0.4	20.77	0.051	0.4	20.8	20.7	0.109	0.071	0.058	345	18	270	14	0.781	1.659	0.087	22	0	60	3	8.88
2015-09-05	06:39:00	2	2	0.4	20.77	0.051	0.4	20.8	20.66	0.142	0.108	0.092	520	27	424	22	0.815	2.518	0.132	0	0	4	0	8.88
2015-09-05	06:56:00	2	2	0.4	20.77	0.051	0.4	20.8	20.7	0.112	0.074	0.061	355	19	282	15	0.796	1.711	0.089	0	0	2	0	8.88
2015-09-05	07:13:00	2	2	0.4	20.77	0.051	0.4	20.7	20.69	0.117	0.079	0.066	378	20	305	16	0.808	1.825	0.095	0	0	5	0	8.88
2015-09-05	07:30:00	2	2	0.4	20.77	0.051	0.4	20.7	20.7	0.107	0.066	0.056	318	17	260	14	0.817	1.54	0.081	0	0	3	0	8.88
2015-09-05	07:47:00	2	2	0.4	20.77	0.051	0.4	20.7	20.71	0.1	0.059	0.049	284	15	226	12	0.796	1.369	0.072	0	0	5	0	8.88
2015-09-05	08:04:00	2	2	0.4	20.77	0.051	0.4	20.7	20.7	0.11	0.07	0.059	337	18	272	14	0.806	1.631	0.085	0	0	2	0	8.88
2015-09-05	08:21:00	2	2	0.4	20.77	0.051	0.4	20.6	20.68	0.129	0.094	0.078	449	23	359	19	0.8	2.168	0.113	0	0	6	0	8.88
2015-09-05	08:38:00	2	2	0.4	20.77	0.051	0.4	20.6	20.66	0.142	0.113	0.092	549	29	424	22	0.772	2.631	0.138	0	0	6	0	8.88
2015-09-05	08:55:00	2	2	0.4	20.77	0.051	0.4	20.6	20.57	0.216	0.198	0.165	955	50	761	40	0.797	4.606	0.241	1	1	31	0	8.88
2015-09-05	09:12:00	2	2	0.4	20.77	0.051	0.4	20.7	20.41	0.363	0.357	0.313	1701	89	1444	75	0.849	8.301	0.434	104	78	160	25	8.88
2015-09-05	09:29:00	2	2	0.4	20.77	0.051	0.4	20.7	20.54	0.242	0.231	0.191	1117	58	882	46	0.789	5.378	0.281	0	0	12	0	8.88
2015-09-05	09:46:00	2	2	0.4	20.77	0.051	0.4	20.8	20.45	0.318	0.319	0.268	1534	80	1235	65	0.805	7.41	0.388	109	84	106	3	8.88
2015-09-05	10:03:00	2	2	0.4	20.77	0.051	0.4	20.8	20.48	0.294	0.287	0.243	1377	72	1122	59	0.815	6.667	0.349	194	135	52	96	8.88
2015-09-05	10:20:00	2	2	0.4	20.77	0.051	0.4	20.9	20.31	0.45	0.46	0.4	2192	115	1839	96	0.839	10.672	0.558	243	153	75	40	8.88
2015-09-05	10:37:00	2	2	0.4	20.77	0.051	0.4	21	20.56	0.223	0.211	0.172	1018	53	795	42	0.782	4.891	0.256	1	1	1	0	8.88
2015-09-05	10:54:00	2	2	0.4	20.77	0.051	0.4	20.9	20.57	0.22	0.202	0.169	969	51	777	41	0.802	4.678	0.245	66	7	1	0	8.88
2015-09-05	11:11:00	2	2	0.4	20.77	0.051	0.4	20.9	20.52	0.254	0.25	0.203	1206	63	935	49	0.775	5.788	0.303	0	0	0	0	8.88
2015-09-05	11:28:00	2	2	0.4	20.77	0.051	0.4	20.9	20.52	0.267	0.251	0.216	1198	63	994	52	0.83	5.82	0.304	74	42	18	2	8.88
2015-09-05	11:45:00	2	2	0.4	20.77	0.051	0.4	20.9	20.47	0.307	0.303	0.256	1450	76	1179	62	0.814	7.017	0.367	0	0	1	0	8.88
2015-09-05	12:02:00	2	2	0.4	20.77	0.051	0.4	20.9	20.48	0.29	0.295	0.24	1427	75	1103	58	0.773	6.843	0.358	0	0	4	0	8.88
2015-09-05	12:19:00	2	2	0.4	20.77	0.051	0.4	21	20.5	0.272	0.27	0.221	1303	68	1022	53	0.785	6.264	0.328	7	3	7	1	8.88
2015-09-05	12:36:00	2	2	0.4	20.77	0.051	0.4	20.9	20.52	0.249	0.249	0.198	1206	63	911	48	0.755	5.758	0.301	0	0	4	0	8.88
2015-09-05	12:53:00	2	2	0.4	20.77	0.051	0.4	20.9	20.51	0.268	0.265	0.218	1275	67	1001	52	0.785	6.131	0.321	32	27	7	1	8.88
2015-09-05	13:10:00	2	2	0.4	20.77	0.051	0.4	21	20.54	0.233	0.234	0.182	1139	60	838	44	0.736	5.415	0.283	2	1	2	3	8.88
2015-09-05	13:27:00	2	2	0.4	20.77	0.051	0.4	20.9	20.5	0.266	0.266	0.215	1289	67	993	52	0.77	6.177	0.323	0	0	3	0	8.88
2015-09-05	13:44:00	2	2	0.4	20.77	0.051	0.4	20.9	20.51	0.258	0.26	0.208	1262	66	959	50	0.76	6.033	0.316	0	0	3	0	8.88
2015-09-05	14:01:00	2	2	0.4	20.77	0.051	0.4	20.9	20.48	0.287	0.293	0.237	1416	74	1089	57	0.769	6.785	0.355	11	3	9	1	8.88
2015-09-05	14:18:00	2	2	0.4	20.77	0.051	0.4	21	20.46	0.305	0.307	0.254	1478	77	1174	61	0.794	7.123	0.373	329	185	143	111	8.88
2015-09-05	14:35:00	2	2	0.4	20.77	0.051	0.4	21.1	20.38	0.368	0.39	0.318	1883	98	1462	76	0.776	9.038	0.473	279	191	84	82	8.88
2015-09-05	14:52:00	2	2	0.4	20.77	0.051	0.4	21.1	20.55	0.223	0.218	0.172	1061	55	795	42	0.75	5.06	0.265	4	0	30	2	8.88
2015-09-05	15:09:00	2	2	0.4	20.77	0.051	0.4	21.1	20.56	0.231	0.213	0.18	1023	53	832	43	0.813	4.95	0.259	38	29	12	2	8.88
2015-09-05	15:26:00	2	2	0.4	20.77	0.051	0.4	21	20.56	0.228	0.212	0.178	1015	53	818	43	0.806	4.906	0.257	10	0	11	0	8.88
2015-09-05	15:43:00	2	2	0.4	20.77	0.051	0.4	21	20.51	0.269	0.263	0.218	1271	66	1006	53	0.792	6.121	0.32	3	0	35	1	8.88
2015-09-05	16:00:00	2	2	0.4	20.77	0.051	0.4	21	20.51	0.265	0.259	0.214	1247	65	988	52	0.792	6.007	0.314	3	0	39	0	8.88
2015-09-05	16:17:00	2	2	0.4	20.77	0.051	0.4	21	20.53	0.249	0.243	0.198	1173	61	916	48	0.781	5.634	0.295	6	0	0	0	8.88
2015-09-05	16:34:00	2	2	0.4	20.77	0.051	0.4	21	20.58	0.203	0.191	0.153	924	48	703	37	0.76	4.419	0.231	8	2	2	0	8.88
2015-09-05	16:51:00	2	2	0.4	20.77	0.051	0.4	20.9	20.49	0.281	0.281	0.231	1352	71	1062	56	0.786	6.502	0.34	3	2	1	0	8.88
2015-09-05	17:08:00	2	2	0.4	20.77	0.051	0.4	20.9	20.51	0.261	0.259	0.211	1247	65	969	51	0.777	5.988	0.313	43	24	21	11	8.88
2015-09-05	17:25:00	2	2	0.4	20.77	0.051	0.4	20.9	20.31	0.441	0.458	0.39	2195	115	1802	94	0.821	10.645	0.557	98	58	40	25	8.88
2015-09-05	17:42:00	2	2	0.4	20.77	0.051	0.4	21	20.37	0.406	0.405	0.355	1924	101	1633	85	0.849	9.389	0.491	558	385	454	218	8.88
2015-09-05	17:59:00	2	2	0.4	20.77	0.051	0.4	21.1	20.42	0.349	0.351	0.299	1683	88	1378	72	0.819	8.155	0.427	580	402	484	199	8.88
2015-09-05	18:16:00	2	2	0.4	20.77	0.051	0.4	21.1	20.52	0.257	0.252	0.207	1220	64	954	50	0.782	5.863	0.307	20	8	1	0	8.88
2015-09-05	18:33:00	2	2	0.4	20.77	0.051	0.4	21	20.6	0.19	0.172	0.139	833	44	639	33	0.767	3.991	0.209	85	40	77	14	8.88
2015-09-05	18:50:00	2	2	0.4	20.77	0.051	0.4	21	20.56	0.224	0.208	0.174	999	52	800	42	0.801	4.82	0.252	52	0	48	1	8.88
2015-09-05	19:07:00	2	2	0.4	20.77	0.051	0.4	21	20.59	0.194	0.177	0.143	857	45	657	34	0.767	4.105	0.215	410	0	21	0	8.88
2015-09-05	19:24:00	2	2	0.4	20.77	0.051	0.4	20.9	20.51	0.266	0.261	0.216	1252	65	989	52	0.79	6.027	0.315	312	32	90	19	8.88
2015-09-05	19:41:00	2	2	0.4	20.77	0.051	0.4	20.9	20.57	0.22	0.199	0.169	957	50	780	41	0.814	4.635	0.242	0	0	43	2	8.88
2015-09-05	19:58:00	2	2	0.4	20.77	0.051	0.4	20.9	20.52	0.254	0.247	0.204	1199	63	943	49	0.787	5.767	0.302	1	1	4	1	8.88
2015-09-05	20:15:00	2	2	0.4	20.77	0.051	0.4	20.9	20.51	0.26	0.262	0.209	1271	66	962	50	0.758	6.072	0.318	1	0	33	4	8.88
2015-09-05	20:32:00	2	2	0.4	20.77	0.051	0.4	20.9	20.48	0.283	0.288	0.232	1397	73	1072	56	0.767	6.691	0.35	0	0	20	2	8.88
2015-09-05	20:49:00	2	2	0.4	20.77	0.051	0.4	20.9	20.49	0.281	0.279	0.231	1349	71	1065	56	0.79	6.493	0.34	1	0	12	3	8.88
2015-09-05	21:06:00	2	2	0.4	20.77	0.051	0.4	21	20.51	0.263	0.265	0.212	1281	67	976	51	0.762	6.129	0.321	1	0	25	2	8.88
2015-09-05	21:23:00	2	2	0.4	20.77	0.051	0.4	21	20.52	0.255	0.254	0.204	1230	64	943	49	0.766	5.891	0.308	89	65	81	31	8.88
2015-09-05	21:40:00	2	2	0.4	20.77	0.051	0.4	21	20.33	0.425	0.442	0.375	2115	111	1724	90	0.815	10.241	0.536	124	39	151	242	8.88
2015-09-05	21:57:00	2	2	0.4	20.77	0.051	0.4	21.1	20.36	0.396	0.407	0.345	1950	102	1588	83	0.814	9.442	0.494	26	15	16	6	8.88
2015-09-05	22:14:00	2	2	0.4	20.77	0.051	0.4	21.2	20.53	0.246	0.241	0.195	1170	61	900	47	0.769	5.605	0.293	27	17	8	0	8.88
2015-09-05	22:31:00	2	2	0.4	20.77	0.051	0.4	21.1	20.52	0.261	0.247	0.21	1187	62	970	51	0.817	5.751	0.301	0	0	0	0	8.88
2015-09-05	22:48:00	2	2	0.4	20.77	0.051	0.4	21.1	20.45	0.316	0.324	0.266	1565	82	1226	64	0.784	7.522	0.393	20	0	1	0	8.88
2015-09-05	23:05:00	2	2	0.4	20.77	0.051	0.4	21.1	20.42	0.347	0.355	0.297	1701	89	1365	71	0.802	8.214	0.43	492	348	219	120	8.88
2015-09-05	23:22:00	2	2	0.4	20.77	0.051	0.4	21.2	20.31	0.46	0.458	0.409	2173	114	1888	99	0.869	10.651	0.557	958	669	415	219	8.97
2015-09-05	23:39:00	2	2	0.4	20.77	0.051	0.4	21.2	20.39	0.362	0.379	0.312	1832	96	1439	75	0.786	8.81	0.461	1261	940	983	327	8.97
2015-09-05	23:56:00	2	2	0.4	20.77	0.051	0.4	21.3	20.34	0.432	0.432	0.382	2056	108	1761	92	0.857	10.048	0.526	425	282	479	207	9.16
2015-10-05	00:13:00	2	2	0.4	20.77	0.051	0.4	21.3	20.39	0.379	0.384	0.328	1841	96	1514	79	0.822	8.928	0.467	744	531	501	150	9.16
2015-10-05	00:30:00	2	2	0.4	20.77	0.051	0.4	21.4	20.48	0.293	0.291	0.242	1400	73	1117	58	0.798	6.751	0.353	2	1	0	0	9.16
2015-10-05	00:47:00	2	2	0.4	20.77	0.051	0.4	21.3	20.56	0.224	0.212	0.173	1021	53	795	42	0.779	4.904	0.256	76	46	22	3	9.16
2015-10-05	01:04:00	2	2	0.4	20.77	0.051	0.4	21.3	20.55	0.23	0.22	0.18	1066	56	829	43	0.778	5.119	0.268	0	0	1	0	9.16
2015-10-05	01:21:00	2	2	0.4	20.77	0.051	0.4	21.2	20.53	0.248	0.236	0.197	1135	59	906	47	0.798	5.476	0.286	0	0	0	0	9.16
2015-10-05	01:38:00	2	2	0.4	20.77	0.051	0.4	21.2	20.49	0.282	0.277	0.232	1333	70	1070	56	0.802	6.437	0.337	2	1	1	0	9.16
2015-10-05	01:55:00	2	2	0.4	20.77	0.051	0.4	21.2	20.5	0.28	0.27	0.23	1292	68	1061	55	0.821	6.267	0.328	209	89	64	42	9.43
2015-10-05	02:12:00	2	2	0.4	20.77	0.051	0.4	21.2	20.39	0.385	0.384	0.334	1839	96	1546	81	0.841	8.957	0.468	435	316	223	112	9.43
2015-10-05	02:29:00	2	2	0.4	20.77	0.051	0.4	21.2	20.52	0.261	0.255	0.211	1226	64	969	51	0.791	5.903	0.309	77	57	52	0	9.43
2015-10-05	02:46:00	2	2	0.4	20.77	0.051	0.4	21.2	20.56	0.236	0.214	0.186	1023	54	857	45	0.837	4.98	0.26	0	0	3	0	9.43
2015-10-05	03:03:00	2	2	0.4	20.77	0.051	0.4	21.2	20.55	0.243	0.225	0.192	1077	56	883	46	0.82	5.221	0.273	0	0	2	0	9.43
2015-10-05	03:20:00	2	2	0.4	20.77	0.051	0.4	21.2	20.59	0.193	0.177	0.142	860	45	657	34	0.764	4.118	0.215	112	71	182	28	9.43
2015-10-05	03:37:00	2	2	0.4	20.77	0.051	0.4	21.2	20.43	0.343	0.342	0.293	1635	85	1347	70	0.824	7.931	0.415	14	4	63	20	9.57
2015-10-05	03:54:00	2	2	0.4	20.77	0.051	0.4	21.2	20.44	0.338	0.33	0.288	1569	82	1324	69	0.844	7.648	0.4	1092	853	670	299	9.57
2015-10-05	04:11:00	2	2	0.4	20.77	0.051	0.4	21.3	20.49	0.294	0.283	0.243	1355	71	1122	59	0.828	6.582	0.344	10	2	10	0	9.57
2015-10-05	04:28:00	2	2	0.4	20.77	0.051	0.4	21.3	20.6	0.195	0.171	0.144	823	43	664	35	0.807	3.977	0.208	5	2	16	0	9.57
2015-10-05	04:45:00	2	2	0.4	20.77	0.051	0.4	21.2	20.59	0.2	0.177	0.15	849	44	689	36	0.812	4.108	0.215	12	5	14	0	9.57
2015-10-05	05:02:00	2	2	0.4	20.77	0.051	0.4	21.2	20.58	0.22	0.193	0.169	922	48	780	41	0.846	4.494	0.235	59	2	21	0	9.57
2015-10-05	05:19:00	2	2	0.4	20.77	0.051	0.4	21.1	20.53	0.254	0.238	0.203	1138	60	938	49	0.824	5.523	0.289	149	29	17	0	9.57
2015-10-05	05:36:00	2	2	0.4	20.77	0.051	0.4	21.1	20.48	0.3	0.293	0.249	1401	73	1148	60	0.819	6.79	0.355	202	102	203	27	9.62
2015-10-05	05:53:00	2	2	0.4	20.77	0.051	0.4	21.1	20.51	0.276	0.259	0.225	1234	65	1038	54	0.841	6.011	0.314	1	0	141	4	9.62
2015-10-05	06:10:00	2	2	0.4	20.77	0.051	0.4	21.1	20.6	0.192	0.167	0.141	804	42	653	34	0.812	3.891	0.204	0	0	77	0	9.62
2015-10-05	06:27:00	2	2	0.4	20.77	0.051	0.4	21.1	20.52	0.261	0.246	0.21	1180	62	970	51	0.822	5.723	0.299	1	0	78	0	9.62
2015-10-05	06:44:00	2	2	0.4	20.77	0.051	0.4	21.1	20.51	0.267	0.256	0.217	1230	64	999	52	0.813	5.951	0.311	37	6	69	0	9.62
2015-10-05	07:01:00	2	2	0.4	20.77	0.051	0.4	21.1	20.57	0.223	0.206	0.172	986	52	793	41	0.804	4.763	0.249	106	45	76	0	9.62
2015-10-05	07:18:00	2	2	0.4	20.77	0.051	0.4	21.1	20.59	0.199	0.178	0.148	860	45	684	36	0.795	4.148	0.217	124	65	119	2	9.62
2015-10-05	07:35:00	2	2	0.4	20.77	0.051	0.4	21.1	20.54	0.249	0.235	0.198	1127	59	911	48	0.808	5.448	0.285	103	61	85	0	9.62
2015-10-05	07:52:00	2	2	0.4	20.77	0.051	0.4	21.1	20.52	0.257	0.254	0.207	1227	64	954	50	0.777	5.892	0.308	34	19	76	0	9.62
2015-10-05	08:09:00	2	2	0.4	20.77	0.051	0.4	21.1	20.53	0.248	0.24	0.197	1160	61	909	48	0.783	5.577	0.292	149	68	148	3	9.65
2015-10-05	08:26:00	2	2	0.4	20.77	0.051	0.4	21.1	20.43	0.346	0.342	0.296	1636	86	1364	71	0.834	7.956	0.416	105	41	117	75	9.83
2015-10-05	08:43:00	2	2	0.4	20.77	0.051	0.4	21.2	20.51	0.267	0.261	0.216	1259	66	997	52	0.792	6.064	0.317	1	0	60	3	9.83
2015-10-05	09:00:00	2	2	0.4	20.77	0.051	0.4	21.1	20.59	0.2	0.185	0.149	892	47	687	36	0.77	4.276	0.224	1	0	36	1	9.83
2015-10-05	09:17:00	2	2	0.4	20.77	0.051	0.4	21.1	20.5	0.283	0.268	0.233	1282	67	1074	56	0.838	6.239	0.326	77	62	101	0	9.83
2015-10-05	09:34:00	2	2	0.4	20.77	0.051	0.4	21.1	20.52	0.272	0.255	0.221	1217	64	1022	53	0.84	5.925	0.31	10	2	18	3	9.83
2015-10-05	09:51:00	2	2	0.4	20.77	0.051	0.4	21.1	20.5	0.291	0.273	0.24	1298	68	1105	58	0.851	6.336	0.331	441	318	46	186	31.27
2015-10-05	10:08:00	2	2	0.4	20.77	0.051	0.4	21.3	20.47	0.309	0.299	0.258	1430	75	1192	62	0.834	6.955	0.364	342	200	73	0	31.32
2015-10-05	10:25:00	2	2	0.4	20.77	0.051	0.4	21.2	20.58	0.205	0.193	0.155	936	49	712	37	0.76	4.476	0.234	174	52	48	1	31.32
2015-10-05	10:42:00	2	2	0.4	20.77	0.051	0.4	21.2	20.55	0.236	0.22	0.185	1056	55	852	45	0.806	5.106	0.267	64	2	83	0	31.32
2015-10-05	10:59:00	2	2	0.4	20.77	0.051	0.4	21.2	20.49	0.286	0.284	0.236	1371	72	1088	57	0.793	6.608	0.346	52	2	2	0	31.32
2015-10-05	11:16:00	2	2	0.4	20.77	0.051	0.4	21.1	20.52	0.26	0.251	0.209	1210	63	965	50	0.798	5.836	0.305	87	8	30	1	31.32
2015-10-05	11:33:00	2	2	0.4	20.77	0.051	0.4	21.1	20.53	0.252	0.241	0.201	1158	61	926	48	0.8	5.59	0.292	70	7	22	1	31.32
2015-10-05	11:50:00	2	2	0.4	20.77	0.051	0.4	21	20.54	0.243	0.23	0.192	1105	58	886	46	0.802	5.333	0.279	50	0	12	0	31.32
2015-10-05	12:07:00	2	2	0.4	20.77	0.051	0.4	21	20.57	0.222	0.206	0.171	988	52	786	41	0.796	4.763	0.249	116	58	49	4	31.34
2015-10-05	12:24:00	2	2	0.4	20.77	0.051	0.4	21	20.55	0.235	0.22	0.185	1057	55	850	44	0.804	5.105	0.267	15	0	52	0	31.34
2015-10-05	12:41:00	2	2	0.4	20.77	0.051	0.4	21	20.5	0.273	0.268	0.222	1290	67	1023	54	0.793	6.217	0.325	11	0	28	0	31.34
2015-10-05	12:58:00	2	2	0.4	20.77	0.051	0.4	21	20.52	0.255	0.254	0.204	1226	64	940	49	0.766	5.873	0.307	15	2	22	0	31.34
2015-10-05	13:15:00	2	2	0.4	20.77	0.051	0.4	21	20.49	0.283	0.282	0.232	1361	71	1072	56	0.787	6.55	0.343	50	20	26	0	31.34
2015-10-05	13:32:00	2	2	0.4	20.77	0.051	0.4	21	20.51	0.263	0.262	0.213	1270	66	981	51	0.772	6.091	0.319	239	126	29	7	31.34
2015-10-05	13:49:00	2	2	0.4	20.77	0.051	0.4	21	20.55	0.23	0.223	0.179	1078	56	825	43	0.765	5.16	0.27	107	58	68	8	31.34
2015-10-05	14:06:00	2	2	0.4	20.77	0.051	0.4	21	20.45	0.316	0.318	0.266	1529	80	1226	64	0.802	7.381	0.386	12	1	44	46	31.61
2015-10-05	14:23:00	2	2	0.4	20.77	0.051	0.4	21	20.43	0.33	0.34	0.279	1636	86	1286	67	0.786	7.87	0.412	354	260	170	96	31.61
2015-10-05	14:40:00	2	2	0.4	20.77	0.051	0.4	21.1	20.45	0.319	0.323	0.269	1554	81	1240	65	0.798	7.495	0.392	10	0	0	0	31.61
2015-10-05	14:57:00	2	2	0.4	20.77	0.051	0.4	21.1	20.56	0.225	0.212	0.175	1022	53	807	42	0.789	4.92	0.257	47	0	1	0	31.61
2015-10-05	15:14:00	2	2	0.4	20.77	0.051	0.4	21.1	20.52	0.26	0.25	0.21	1202	63	968	51	0.805	5.808	0.304	13	0	0	0	31.61
2015-10-05	15:31:00	2	2	0.4	20.77	0.051	0.4	21.1	20.51	0.273	0.265	0.222	1273	67	1024	54	0.804	6.151	0.322	0	0	0	0	31.61
2015-10-05	15:48:00	2	2	0.4	20.77	0.051	0.4	21	20.55	0.232	0.22	0.181	1064	56	836	44	0.786	5.12	0.268	40	34	19	2	31.61
2015-10-05	16:05:00	2	2	0.4	20.77	0.051	0.4	21	20.51	0.274	0.257	0.223	1225	64	1028	54	0.839	5.964	0.312	0	0	6	0	31.61
2015-10-05	16:22:00	2	2	0.4	20.77	0.051	0.4	21	20.53	0.257	0.244	0.206	1170	61	952	50	0.813	5.665	0.296	4	1	25	0	31.61
2015-10-05	16:39:00	2	2	0.4	20.77	0.051	0.4	20.9	20.51	0.269	0.26	0.218	1249	65	1006	53	0.805	6.037	0.316	22	5	6	0	31.61
2015-10-05	16:56:00	2	2	0.4	20.77	0.051	0.4	20.9	20.49	0.286	0.284	0.236	1371	72	1088	57	0.793	6.608	0.346	23	2	33	0	31.61
2015-10-05	17:13:00	2	2	0.4	20.77	0.051	0.4	20.9	20.52	0.266	0.25	0.215	1196	63	993	52	0.83	5.81	0.304	119	72	93	15	31.61
2015-10-05	17:30:00	2	2	0.4	20.77	0.051	0.4	21	20.56	0.227	0.212	0.176	1020	53	814	43	0.797	4.92	0.257	0	0	0	0	31.61
2015-10-05	17:47:00	2	2	0.4	20.77	0.051	0.4	20.9	20.54	0.245	0.235	0.194	1134	59	897	47	0.791	5.463	0.286	38	30	7	1	31.61
2015-10-05	18:04:00	2	2	0.4	20.77	0.051	0.4	20.9	20.53	0.256	0.239	0.206	1139	60	947	50	0.831	5.535	0.289	9	4	2	0	31.61
2015-10-05	18:21:00	2	2	0.4	20.77	0.051	0.4	20.9	20.51	0.271	0.265	0.22	1276	67	1015	53	0.796	6.15	0.322	1	0	1	0	31.61
2015-10-05	18:38:00	2	2	0.4	20.77	0.051	0.4	20.9	20.53	0.249	0.239	0.198	1152	60	913	48	0.793	5.549	0.29	114	63	31	16	31.61
2015-10-05	18:55:00	2	2	0.4	20.77	0.051	0.4	20.9	20.43	0.347	0.342	0.296	1630	85	1362	71	0.836	7.932	0.415	323	222	396	148	31.82
2015-10-05	19:12:00	2	2	0.4	20.77	0.051	0.4	20.9	20.45	0.317	0.324	0.267	1563	82	1231	64	0.787	7.523	0.393	0	0	17	0	31.82
2015-10-05	19:29:00	2	2	0.4	20.77	0.051	0.4	20.8	20.59	0.195	0.177	0.144	859	45	664	35	0.773	4.118	0.215	10	4	13	0	31.82
2015-10-05	19:46:00	2	2	0.4	20.77	0.051	0.4	20.8	20.48	0.301	0.293	0.25	1404	73	1156	60	0.823	6.811	0.356	25	6	153	1	31.82
2015-10-05	20:03:00	2	2	0.4	20.77	0.051	0.4	20.8	20.46	0.317	0.307	0.267	1459	76	1227	64	0.841	7.105	0.372	110	49	38	6	31.82
2015-10-05	20:20:00	2	2	0.4	20.77	0.051	0.4	20.9	20.55	0.224	0.217	0.174	1055	55	805	42	0.763	5.048	0.264	6	1	104	13	31.84
2015-10-05	20:37:00	2	2	0.4	20.77	0.051	0.4	20.8	20.47	0.306	0.298	0.255	1423	74	1173	61	0.824	6.904	0.361	2	1	37	0	31.84
2015-10-05	20:54:00	2	2	0.4	20.77	0.051	0.4	20.8	20.56	0.213	0.209	0.163	1022	53	750	39	0.734	4.859	0.254	7	0	6	0	31.84
2015-10-05	21:11:00	2	2	0.4	20.77	0.051	0.4	20.8	20.49	0.285	0.284	0.235	1373	72	1083	57	0.789	6.607	0.346	60	2	21	0	31.84
2015-10-05	21:28:00	2	2	0.4	20.77	0.051	0.4	20.8	20.48	0.292	0.294	0.241	1418	74	1109	58	0.782	6.815	0.356	250	106	238	28	31.84
2015-10-05	21:45:00	2	2	0.4	20.77	0.051	0.4	20.8	20.39	0.372	0.377	0.321	1800	94	1478	77	0.821	8.73	0.457	233	143	242	36	32
2015-10-05	22:02:00	2	2	0.4	20.77	0.051	0.4	20.9	20.49	0.275	0.281	0.224	1359	71	1033	54	0.76	6.499	0.34	32	26	62	0	32
2015-10-05	22:19:00	2	2	0.4	20.77	0.051	0.4	20.9	20.55	0.244	0.224	0.193	1072	56	891	47	0.831	5.209	0.272	42	10	156	0	32
2015-10-05	22:36:00	2	2	0.4	20.77	0.051	0.4	20.9	20.48	0.293	0.287	0.242	1374	72	1114	58	0.811	6.646	0.348	0	0	32	0	32
2015-10-05	22:53:00	2	2	0.4	20.77	0.051	0.4	20.9	20.47	0.311	0.3	0.261	1430	75	1200	63	0.839	6.962	0.364	11	4	30	0	32
2015-10-05	23:10:00	2	2	0.4	20.77	0.051	0.4	20.9	20.47	0.302	0.299	0.251	1439	75	1158	61	0.805	6.952	0.364	128	72	162	18	32
2015-10-05	23:27:00	2	2	0.4	20.77	0.051	0.4	20.9	20.42	0.335	0.346	0.285	1671	87	1314	69	0.787	8.037	0.42	707	543	403	159	32.1
2015-10-05	23:44:00	2	2	0.4	20.77	0.051	0.4	21	20.38	0.393	0.395	0.343	1887	99	1582	83	0.838	9.187	0.48	57	49	10	7	32.2
2015-11-05	00:01:00	2	2	0.4	20.77	0.051	0.4	21	20.48	0.299	0.288	0.248	1377	72	1147	60	0.832	6.697	0.35	619	421	242	147	32.2
2015-11-05	00:18:00	2	2	0.4	20.77	0.051	0.4	21.1	20.35	0.42	0.419	0.37	1991	104	1706	89	0.857	9.733	0.509	280	213	143	76	32.2
2015-11-05	00:35:00	2	2	0.4	20.77	0.051	0.4	21	20.55	0.236	0.22	0.186	1059	55	857	45	0.809	5.121	0.268	41	24	12	2	32.2
2015-11-05	00:52:00	2	2	0.4	20.77	0.051	0.4	21	20.55	0.244	0.22	0.193	1047	55	888	46	0.848	5.108	0.267	338	234	137	68	32.2
2015-11-05	01:09:00	2	2	0.4	20.77	0.051	0.4	21	20.56	0.224	0.209	0.173	1009	53	800	42	0.793	4.863	0.254	15	0	0	0	32.2
2015-11-05	01:26:00	2	2	0.4	20.77	0.051	0.4	20.9	20.56	0.225	0.209	0.174	1008	53	805	42	0.798	4.863	0.254	46	27	6	2	32.22
2015-11-05	01:43:00	2	2	0.4	20.77	0.051	0.4	20.9	20.52	0.262	0.25	0.211	1197	63	972	51	0.812	5.791	0.303	26	0	0	0	32.24
2015-11-05	02:00:00	2	2	0.4	20.77	0.051	0.4	20.9	20.51	0.263	0.259	0.213	1245	65	978	51	0.786	5.988	0.313	240	157	128	80	32.38
2015-11-05	02:17:00	2	2	0.4	20.77	0.051	0.4	21	20.41	0.372	0.366	0.321	1741	91	1482	78	0.851	8.502	0.445	84	67	71	32	32.38
2015-11-05	02:34:00	2	2	0.4	20.77	0.051	0.4	20.9	20.56	0.225	0.208	0.175	1000	52	807	42	0.806	4.835	0.253	650	492	327	162	32.38
2015-11-05	02:51:00	2	2	0.4	20.77	0.051	0.4	21	20.38	0.395	0.39	0.344	1857	97	1589	83	0.856	9.075	0.475	87	62	75	8	32.38
2015-11-05	03:08:00	2	2	0.4	20.77	0.051	0.4	21	20.59	0.201	0.178	0.15	858	45	693	36	0.808	4.148	0.217	2	1	30	0	32.38
2015-11-05	03:25:00	2	2	0.4	20.77	0.051	0.4	21	20.62	0.178	0.15	0.128	720	38	589	31	0.818	3.491	0.183	0	0	30	0	32.38
2015-11-05	03:42:00	2	2	0.4	20.77	0.051	0.4	20.9	20.64	0.162	0.133	0.111	638	33	511	27	0.8	3.08	0.161	6	2	28	0	32.44
2015-11-05	03:59:00	2	2	0.4	20.77	0.051	0.4	20.9	20.59	0.207	0.181	0.156	863	45	718	38	0.833	4.194	0.219	117	51	163	66	32.49
2015-11-05	04:16:00	2	2	0.4	20.77	0.051	0.4	20.9	20.35	0.42	0.423	0.37	2013	105	1701	89	0.845	9.817	0.513	266	147	159	68	32.51
2015-11-05	04:33:00	2	2	0.4	20.77	0.051	0.4	20.9	20.51	0.27	0.265	0.219	1272	67	1010	53	0.794	6.131	0.321	0	0	1	0	32.51
2015-11-05	04:50:00	2	2	0.4	20.77	0.051	0.4	20.9	20.54	0.247	0.231	0.196	1107	58	904	47	0.816	5.363	0.28	231	136	51	13	32.55
2015-11-05	05:07:00	2	2	0.4	20.77	0.051	0.4	20.9	20.43	0.353	0.339	0.302	1607	84	1394	73	0.867	7.874	0.412	175	127	67	33	32.91
2015-11-05	05:24:00	2	2	0.4	20.77	0.051	0.4	20.9	20.61	0.19	0.165	0.139	790	41	642	34	0.812	3.822	0.2	20	2	16	0	32.91
2015-11-05	05:41:00	2	2	0.4	20.77	0.051	0.4	20.9	20.59	0.201	0.176	0.151	843	44	696	36	0.825	4.092	0.214	8	0	141	0	32.91
2015-11-05	05:58:00	2	2	0.4	20.77	0.051	0.4	20.9	20.59	0.204	0.183	0.154	883	46	709	37	0.804	4.263	0.223	4	0	55	0	32.91
2015-11-05	06:15:00	2	2	0.4	20.77	0.051	0.4	20.8	20.54	0.242	0.231	0.191	1117	58	882	46	0.789	5.378	0.281	37	13	71	1	32.91
2015-11-05	06:32:00	2	2	0.4	20.77	0.051	0.4	20.8	20.56	0.225	0.209	0.174	1005	53	802	42	0.798	4.848	0.254	7	1	1	0	32.91
2015-11-05	06:49:00	2	2	0.4	20.77	0.051	0.4	20.8	20.6	0.196	0.171	0.145	822	43	669	35	0.814	3.977	0.208	118	54	39	4	32.91
2015-11-05	07:06:00	2	2	0.4	20.77	0.051	0.4	20.9	20.45	0.333	0.321	0.283	1525	80	1301	68	0.853	7.449	0.39	94	43	24	15	32.91
2015-11-05	07:23:00	2	2	0.4	20.77	0.051	0.4	20.9	20.55	0.227	0.218	0.176	1056	55	814	43	0.77	5.062	0.265	2	1	0	0	32.91
2015-11-05	07:40:00	2	2	0.4	20.77	0.051	0.4	21	20.55	0.245	0.222	0.194	1052	55	895	47	0.85	5.137	0.269	107	75	26	7	32.91
2015-11-05	07:57:00	2	2	0.4	20.77	0.051	0.4	20.9	20.45	0.329	0.318	0.278	1513	79	1285	67	0.849	7.385	0.386	26	4	0	0	32.91
2015-11-05	08:14:00	2	2	0.4	20.77	0.051	0.4	20.9	20.54	0.24	0.227	0.189	1091	57	872	46	0.8	5.264	0.275	7	5	2	1	32.91
2015-11-05	08:31:00	2	2	0.4	20.77	0.051	0.4	20.9	20.55	0.237	0.219	0.186	1048	55	856	45	0.817	5.078	0.266	7	4	1	0	32.91
2015-11-05	08:48:00	2	2	0.4	20.77	0.051	0.4	20.9	20.55	0.233	0.218	0.183	1045	55	840	44	0.804	5.048	0.264	37	13	24	1	32.91
2015-11-05	09:05:00	2	2	0.4	20.77	0.051	0.4	20.9	20.57	0.208	0.197	0.158	957	50	727	38	0.76	4.575	0.239	45	15	0	0	32.91
2015-11-05	09:22:00	2	2	0.4	20.77	0.051	0.4	20.8	20.61	0.185	0.165	0.134	799	42	619	32	0.775	3.832	0.2	136	72	32	12	32.91
2015-11-05	09:39:00	2	2	0.4	20.77	0.051	0.4	20.9	20.53	0.246	0.236	0.195	1137	59	899	47	0.791	5.475	0.286	18	1	0	0	32.91
2015-11-05	09:56:00	2	2	0.4	20.77	0.051	0.4	20.9	20.64	0.129	0.132	0.078	673	35	360	19	0.535	3.05	0.16	559	433	267	187	61.34
2015-11-05	10:13:00	2	2	0.4	20.77	0.051	0.4	21.1	20.17	0.559	0.606	0.508	2905	152	2338	122	0.805	14.033	0.734	518	375	897	81	61.34
2015-11-05	10:30:00	2	2	0.4	20.77	0.051	0.4	21.2	20.32	0.445	0.454	0.395	2169	113	1822	95	0.84	10.561	0.552	746	538	659	121	61.37
2015-11-05	10:47:00	2	2	0.4	20.77	0.051	0.4	21.3	20.49	0.275	0.279	0.224	1353	71	1030	54	0.762	6.471	0.338	36	2	28	0	61.37
2015-11-05	11:04:00	2	2	0.4	20.77	0.051	0.4	21.2	20.57	0.217	0.197	0.166	947	50	766	40	0.809	4.578	0.239	0	0	0	0	61.37
2015-11-05	11:21:00	2	2	0.4	20.77	0.051	0.4	21	20.55	0.236	0.222	0.185	1064	56	852	45	0.801	5.134	0.268	147	113	231	2	61.39
2015-11-05	11:38:00	2	2	0.4	20.77	0.051	0.4	21	20.48	0.303	0.291	0.252	1383	72	1161	61	0.84	6.734	0.352	12	8	137	6	61.39
2015-11-05	11:55:00	2	2	0.4	20.77	0.051	0.4	20.8	20.56	0.219	0.207	0.168	1001	52	777	41	0.777	4.805	0.251	0	0	39	0	61.39
2015-11-05	12:12:00	2	2	0.4	20.77	0.051	0.4	20.8	20.49	0.276	0.282	0.225	1365	71	1037	54	0.76	6.528	0.341	1	0	27	0	61.39
2015-11-05	12:29:00	2	2	0.4	20.77	0.051	0.4	20.7	20.49	0.279	0.279	0.229	1347	70	1053	55	0.782	6.473	0.339	0	0	48	0	61.39
2015-11-05	12:46:00	2	2	0.4	20.77	0.051	0.4	20.7	20.51	0.258	0.257	0.207	1244	65	953	50	0.766	5.958	0.312	71	54	124	10	61.39
2015-11-05	13:03:00	2	2	0.4	20.77	0.051	0.4	20.7	20.42	0.341	0.346	0.291	1663	87	1342	70	0.807	8.039	0.42	17	6	58	1	61.39
2015-11-05	13:20:00	2	2	0.4	20.77	0.051	0.4	20.7	20.5	0.26	0.266	0.21	1291	68	965	50	0.747	6.156	0.322	2	1	73	0	61.39
2015-11-05	13:37:00	2	2	0.4	20.77	0.051	0.4	20.7	20.5	0.279	0.271	0.228	1301	68	1054	55	0.81	6.294	0.329	33	1	89	0	61.39
2015-11-05	13:54:00	2	2	0.4	20.77	0.051	0.4	20.7	20.46	0.309	0.311	0.259	1497	78	1191	62	0.796	7.215	0.377	120	60	408	7	61.39
2015-11-05	14:11:00	2	2	0.4	20.77	0.051	0.4	20.7	20.56	0.226	0.213	0.176	1025	54	809	42	0.789	4.933	0.258	0	0	791	0	61.39
2015-11-05	14:28:00	2	2	0.4	20.77	0.051	0.4	20.7	20.49	0.28	0.278	0.229	1343	70	1058	55	0.788	6.464	0.338	68	51	566	4	61.41
2015-11-05	14:45:00	2	2	0.4	20.77	0.051	0.4	20.7	20.46	0.305	0.31	0.254	1500	78	1172	61	0.781	7.207	0.377	511	354	682	131	61.48
2015-11-05	15:02:00	2	2	0.4	20.77	0.051	0.4	20.7	20.46	0.299	0.307	0.248	1481	77	1141	60	0.77	7.099	0.371	27	3	187	0	61.48
2015-11-05	15:19:00	2	2	0.4	20.77	0.051	0.4	20.7	20.56	0.225	0.214	0.175	1036	54	807	42	0.779	4.976	0.26	32	10	65	0	61.48
2015-11-05	15:36:00	2	2	0.4	20.77	0.051	0.4	20.7	20.49	0.281	0.277	0.23	1331	70	1060	55	0.796	6.417	0.336	160	92	107	0	61.48
2015-11-05	15:53:00	2	2	0.4	20.77	0.051	0.4	20.7	20.53	0.238	0.243	0.188	1186	62	866	45	0.73	5.631	0.294	6	0	18	0	61.48
2015-11-05	16:10:00	2	2	0.4	20.77	0.051	0.4	20.7	20.62	0.169	0.149	0.118	725	38	544	28	0.75	3.459	0.181	40	9	10	0	61.48
2015-11-05	16:27:00	2	2	0.4	20.77	0.051	0.4	20.7	20.46	0.304	0.311	0.253	1508	79	1169	61	0.776	7.236	0.378	92	20	48	2	61.64
2015-11-05	16:44:00	2	2	0.4	20.77	0.051	0.4	20.6	20.38	0.371	0.387	0.32	1864	98	1478	77	0.792	8.982	0.47	546	390	762	105	61.64
2015-11-05	17:01:00	2	2	0.4	20.77	0.051	0.4	20.7	20.35	0.419	0.425	0.369	2028	106	1702	89	0.839	9.874	0.516	657	488	592	122	61.64
2015-11-05	17:18:00	2	2	0.4	20.77	0.051	0.4	20.7	20.52	0.253	0.252	0.202	1222	64	931	49	0.762	5.844	0.306	0	0	244	0	61.64
2015-11-05	17:35:00	2	2	0.4	20.77	0.051	0.4	20.7	20.62	0.17	0.15	0.12	730	38	553	29	0.758	3.488	0.182	0	0	86	0	61.64
2015-11-05	17:52:00	2	2	0.4	20.77	0.051	0.4	20.6	20.63	0.163	0.143	0.112	696	36	519	27	0.746	3.316	0.173	52	41	43	0	61.64
2015-11-05	18:09:00	2	2	0.4	20.77	0.051	0.4	20.6	20.44	0.323	0.326	0.273	1571	82	1258	66	0.801	7.581	0.396	14	4	23	0	61.64
2015-11-05	18:26:00	2	2	0.4	20.77	0.051	0.4	20.6	20.47	0.291	0.299	0.24	1452	76	1108	58	0.763	6.948	0.363	248	168	182	19	61.64
2015-11-05	18:43:00	2	2	0.4	20.77	0.051	0.4	20.6	20.52	0.256	0.254	0.205	1229	64	947	50	0.771	5.891	0.308	0	0	1	0	61.64
2015-11-05	19:00:00	2	2	0.4	20.77	0.051	0.4	20.6	20.58	0.201	0.196	0.15	956	50	691	36	0.724	4.53	0.237	11	0	8	0	61.64
2015-11-05	19:17:00	2	2	0.4	20.77	0.051	0.4	20.6	20.52	0.241	0.249	0.191	1218	64	879	46	0.722	5.773	0.302	20	0	18	0	61.64
2015-11-05	19:34:00	2	2	0.4	20.77	0.051	0.4	20.5	20.51	0.259	0.262	0.208	1276	67	961	50	0.753	6.09	0.319	17	6	34	0	61.64
2015-11-05	19:51:00	2	2	0.4	20.77	0.051	0.4	20.5	20.51	0.263	0.265	0.213	1285	67	981	51	0.764	6.148	0.322	36	9	74	0	61.64
2015-11-05	20:08:00	2	2	0.4	20.77	0.051	0.4	20.5	20.48	0.282	0.291	0.231	1413	74	1067	56	0.756	6.748	0.353	191	109	193	10	61.64
2015-11-05	20:25:00	2	2	0.4	20.77	0.051	0.4	20.5	20.36	0.386	0.407	0.335	1968	103	1548	81	0.787	9.468	0.495	788	594	802	157	61.64
2015-11-05	20:42:00	2	2	0.4	20.77	0.051	0.4	20.6	20.32	0.425	0.449	0.374	2165	113	1727	90	0.798	10.441	0.546	1047	796	1016	168	61.64
2015-11-05	20:59:00	2	2	0.4	20.77	0.051	0.4	20.6	20.34	0.412	0.433	0.361	2081	109	1661	87	0.798	10.039	0.525	584	395	663	116	61.83
2015-11-05	21:16:00	2	2	0.4	20.77	0.051	0.4	20.7	20.37	0.372	0.399	0.321	1929	101	1478	77	0.766	9.237	0.483	204	109	226	25	61.83
2015-11-05	21:33:00	2	2	0.4	20.77	0.051	0.4	20.7	20.53	0.238	0.245	0.187	1197	63	861	45	0.719	5.67	0.297	73	41	53	0	61.83
2015-11-05	21:50:00	2	2	0.4	20.77	0.051	0.4	20.7	20.53	0.251	0.236	0.2	1132	59	920	48	0.813	5.477	0.286	0	0	9	0	61.83
2015-11-05	22:07:00	2	2	0.4	20.77	0.051	0.4	20.6	20.46	0.313	0.314	0.262	1507	79	1206	63	0.801	7.273	0.38	55	38	82	0	61.83
2015-11-05	22:24:00	2	2	0.4	20.77	0.051	0.4	20.6	20.5	0.265	0.272	0.214	1326	69	988	52	0.745	6.318	0.33	10	1	5	0	61.83
2015-11-05	22:41:00	2	2	0.4	20.77	0.051	0.4	20.6	20.48	0.298	0.292	0.247	1401	73	1140	60	0.814	6.781	0.355	0	0	19	0	61.83
2015-11-05	22:58:00	2	2	0.4	20.77	0.051	0.4	20.6	20.43	0.333	0.341	0.283	1634	85	1297	68	0.794	7.876	0.412	10	6	89	0	61.83
2015-11-05	23:15:00	2	2	0.4	20.77	0.051	0.4	20.7	20.42	0.346	0.347	0.296	1660	87	1360	71	0.82	8.045	0.421	857	644	772	171	61.9
2015-11-05	23:32:00	2	2	0.4	20.77	0.051	0.4	20.8	20.34	0.431	0.436	0.38	2072	108	1749	91	0.844	10.102	0.528	750	573	555	113	61.96
2015-11-05	23:49:00	2	2	0.4	20.77	0.051	0.4	20.8	20.48	0.289	0.293	0.239	1414	74	1098	57	0.777	6.786	0.355	0	0	27	0	61.96
2015-12-05	00:06:00	2	2	0.4	20.77	0.051	0.4	20.7	20.56	0.228	0.215	0.178	1040	54	820	43	0.789	5.006	0.262	581	425	548	114	61.96
2015-12-05	00:23:00	2	2	0.4	20.77	0.051	0.4	20.8	20.31	0.455	0.462	0.404	2194	115	1859	97	0.848	10.702	0.56	70	43	110	31	62.34
2015-12-05	00:40:00	2	2	0.4	20.77	0.051	0.4	20.7	20.55	0.232	0.225	0.182	1089	57	836	44	0.767	5.217	0.273	6	0	69	0	62.34
2015-12-05	00:57:00	2	2	0.4	20.77	0.051	0.4	20.7	20.5	0.279	0.267	0.228	1281	67	1052	55	0.821	6.209	0.325	44	0	47	0	62.34
2015-12-05	01:14:00	2	2	0.4	20.77	0.051	0.4	20.6	20.46	0.314	0.315	0.263	1513	79	1211	63	0.8	7.301	0.382	720	534	469	86	62.34
2015-12-05	01:31:00	2	2	0.4	20.77	0.051	0.4	20.7	20.28	0.476	0.492	0.426	2353	123	1965	103	0.835	11.448	0.599	162	91	227	36	62.34
2015-12-05	01:48:00	2	2	0.4	20.77	0.051	0.4	20.7	20.51	0.264	0.263	0.214	1280	67	989	52	0.772	6.138	0.321	945	751	686	126	62.34
2015-12-05	02:05:00	2	2	0.4	20.77	0.051	0.4	20.8	20.49	0.288	0.283	0.237	1362	71	1095	57	0.803	6.58	0.344	0	0	0	0	62.34
2015-12-05	02:22:00	2	2	0.4	20.77	0.051	0.4	20.8	20.59	0.196	0.178	0.145	862	45	667	35	0.773	4.134	0.216	38	33	21	0	62.34
2015-12-05	02:39:00	2	2	0.4	20.77	0.051	0.4	20.7	20.51	0.262	0.262	0.212	1271	66	977	51	0.768	6.091	0.319	0	0	2	0	62.34
2015-12-05	02:56:00	2	2	0.4	20.77	0.051	0.4	20.7	20.48	0.293	0.292	0.242	1407	74	1117	58	0.794	6.779	0.355	7	1	36	0	62.34
2015-12-05	03:13:00	2	2	0.4	20.77	0.051	0.4	20.7	20.45	0.323	0.32	0.273	1530	80	1254	66	0.819	7.417	0.388	282	170	451	82	62.37
2015-12-05	03:30:00	2	2	0.4	20.77	0.051	0.4	20.8	20.42	0.349	0.352	0.299	1685	88	1374	72	0.815	8.158	0.427	16	14	52	0	62.37
2015-12-05	03:47:00	2	2	0.4	20.77	0.051	0.4	20.7	20.52	0.261	0.255	0.21	1226	64	967	51	0.788	5.903	0.309	0	0	31	0	62.37
2015-12-05	04:04:00	2	2	0.4	20.77	0.051	0.4	20.7	20.48	0.294	0.288	0.243	1380	72	1118	58	0.811	6.675	0.349	44	39	90	3	62.37
2015-12-05	04:21:00	2	2	0.4	20.77	0.051	0.4	20.7	20.53	0.251	0.238	0.201	1138	59	924	48	0.812	5.505	0.288	0	0	18	0	62.37
2015-12-05	04:38:00	2	2	0.4	20.77	0.051	0.4	20.7	20.52	0.25	0.246	0.199	1190	62	915	48	0.769	5.702	0.298	17	0	5	0	62.37
2015-12-05	04:55:00	2	2	0.4	20.77	0.051	0.4	20.7	20.54	0.253	0.231	0.202	1103	58	934	49	0.846	5.381	0.281	312	198	411	70	62.64
2015-12-05	05:12:00	2	2	0.4	20.77	0.051	0.4	20.7	20.35	0.405	0.419	0.355	2003	105	1631	85	0.814	9.699	0.507	294	222	354	54	62.74
2015-12-05	05:29:00	2	2	0.4	20.77	0.051	0.4	20.8	20.55	0.23	0.223	0.18	1077	56	827	43	0.768	5.16	0.27	2	0	2	0	62.74
2015-12-05	05:46:00	2	2	0.4	20.77	0.051	0.4	20.7	20.59	0.193	0.177	0.142	858	45	653	34	0.761	4.105	0.215	1	0	33	0	62.74
2015-12-05	06:03:00	2	2	0.4	20.77	0.051	0.4	20.7	20.45	0.325	0.319	0.274	1526	80	1265	66	0.829	7.412	0.388	0	0	218	0	62.74
2015-12-05	06:20:00	2	2	0.4	20.77	0.051	0.4	20.7	20.5	0.279	0.27	0.228	1295	68	1052	55	0.812	6.266	0.328	4	4	125	0	62.74
2015-12-05	06:37:00	2	2	0.4	20.77	0.051	0.4	20.7	20.44	0.327	0.327	0.276	1569	82	1270	66	0.809	7.587	0.397	33	25	114	0	62.74
2015-12-05	06:54:00	2	2	0.4	20.77	0.051	0.4	20.7	20.51	0.276	0.262	0.225	1252	65	1035	54	0.827	6.077	0.318	105	58	99	12	62.74
2015-12-05	07:11:00	2	2	0.4	20.77	0.051	0.4	20.8	20.53	0.249	0.241	0.198	1163	61	911	48	0.783	5.589	0.292	32	2	59	0	62.74
2015-12-05	07:28:00	2	2	0.4	20.77	0.051	0.4	20.8	20.48	0.291	0.292	0.241	1404	73	1107	58	0.788	6.758	0.353	322	175	461	64	62.74
2015-12-05	07:45:00	2	2	0.4	20.77	0.051	0.4	20.9	20.46	0.306	0.307	0.255	1477	77	1176	62	0.796	7.123	0.373	218	147	124	13	62.82
2015-12-05	08:02:00	2	2	0.4	20.77	0.051	0.4	20.8	20.54	0.235	0.227	0.185	1096	57	852	45	0.777	5.262	0.275	16	6	13	0	62.82
2015-12-05	08:19:00	2	2	0.4	20.77	0.051	0.4	20.8	20.46	0.313	0.315	0.262	1514	79	1206	63	0.797	7.301	0.382	48	38	68	0	62.82
2015-12-05	08:36:00	2	2	0.4	20.77	0.051	0.4	20.8	20.5	0.287	0.272	0.236	1299	68	1090	57	0.839	6.325	0.331	41	4	6	0	62.82
2015-12-05	08:53:00	2	2	0.4	20.77	0.051	0.4	20.8	20.5	0.271	0.271	0.22	1308	68	1012	53	0.774	6.273	0.328	19	12	10	0	62.82
2015-12-05	09:10:00	2	2	0.4	20.77	0.051	0.4	20.7	20.5	0.276	0.268	0.225	1287	67	1035	54	0.804	6.218	0.325	9	3	36	1	62.82
2015-12-05	09:27:00	2	2	0.4	20.77	0.051	0.4	20.7	20.5	0.278	0.27	0.227	1292	68	1046	55	0.81	6.247	0.327	14	1	11	0	62.82
2015-12-05	09:44:00	2	2	0.4	20.77	0.051	0.4	20.7	20.56	0.222	0.214	0.171	1038	54	786	41	0.758	4.96	0.259	127	95	203	73	62.82
2015-12-05	10:01:00	2	2	0.4	20.77	0.051	0.4	20.7	20.41	0.351	0.358	0.3	1718	90	1383	72	0.805	8.3	0.434	398	217	315	65	62.82
2015-12-05	10:18:00	2	2	0.4	20.77	0.051	0.4	20.8	20.49	0.278	0.279	0.227	1349	71	1044	55	0.774	6.472	0.338	4	0	0	0	62.82
2015-12-05	10:35:00	2	2	0.4	20.77	0.051	0.4	20.8	20.61	0.184	0.164	0.133	793	41	614	32	0.775	3.804	0.199	31	0	5	0	62.82
2015-12-05	10:52:00	2	2	0.4	20.77	0.051	0.4	20.7	20.48	0.293	0.292	0.242	1407	74	1117	58	0.794	6.779	0.355	37	0	0	0	62.82
2015-12-05	11:09:00	2	2	0.4	20.77	0.051	0.4	20.7	20.46	0.304	0.307	0.253	1475	77	1166	61	0.791	7.101	0.371	69	31	28	9	62.82
2015-12-05	11:26:00	2	2	0.4	20.77	0.051	0.4	20.7	20.49	0.282	0.278	0.231	1341	70	1067	56	0.796	6.465	0.338	151	61	258	58	62.82
2015-12-05	11:43:00	2	2	0.4	20.77	0.051	0.4	20.8	20.4	0.358	0.367	0.307	1766	92	1416	74	0.802	8.525	0.446	208	103	318	97	62.9
2015-12-05	12:00:00	2	2	0.4	20.77	0.051	0.4	20.8	20.48	0.288	0.291	0.238	1405	73	1097	57	0.781	6.75	0.353	0	0	48	6	62.9
2015-12-05	12:17:00	2	2	0.4	20.77	0.051	0.4	20.8	20.54	0.257	0.234	0.206	1113	58	952	50	0.855	5.439	0.284	96	58	32	0	62.9
2015-12-05	12:34:00	2	2	0.4	20.77	0.051	0.4	20.7	20.47	0.316	0.303	0.266	1443	75	1226	64	0.85	7.042	0.368	23	7	42	0	62.9
2015-12-05	12:51:00	2	2	0.4	20.77	0.051	0.4	20.7	20.48	0.295	0.291	0.245	1392	73	1125	59	0.808	6.732	0.352	45	14	32	4	62.9
2015-12-05	13:08:00	2	2	0.4	20.77	0.051	0.4	20.7	20.47	0.307	0.298	0.257	1425	75	1185	62	0.832	6.926	0.362	18	0	4	0	62.9
2015-12-05	13:25:00	2	2	0.4	20.77	0.051	0.4	20.7	20.48	0.295	0.287	0.245	1375	72	1129	59	0.821	6.667	0.349	140	63	69	24	62.9
2015-12-05	13:42:00	2	2	0.4	20.77	0.051	0.4	20.7	20.52	0.265	0.25	0.215	1193	62	987	52	0.828	5.792	0.303	39	3	1	0	62.9
2015-12-05	13:59:00	2	2	0.4	20.77	0.051	0.4	20.7	20.45	0.313	0.316	0.263	1525	80	1212	63	0.795	7.352	0.384	85	26	24	0	62.9
2015-12-05	14:16:00	2	2	0.4	20.77	0.051	0.4	20.6	20.49	0.294	0.284	0.243	1362	71	1122	59	0.823	6.61	0.346	36	24	80	2	62.9
2015-12-05	14:33:00	2	2	0.4	20.77	0.051	0.4	20.7	20.47	0.301	0.299	0.25	1435	75	1152	60	0.803	6.931	0.362	96	51	415	93	63.07
2015-12-05	14:50:00	2	2	0.4	20.77	0.051	0.4	20.7	20.42	0.365	0.352	0.314	1666	87	1446	76	0.868	8.164	0.427	87	70	109	27	63.07
2015-05-05	15:06:00	3	3	0.4	20.77	0.051	0.4	21.7	20.32	0.447	0.451	0.396	2363	112	2014	95	0.853	11.539	0.545	912	646	645	35	0.07
2015-05-05	15:23:00	3	3	0.4	20.77	0.051	0.4	21.8	20.3	0.476	0.47	0.426	2457	116	2170	102	0.883	12.084	0.57	706	424	517	33	0.08
2015-05-05	15:40:00	3	3	0.4	20.77	0.051	0.4	21.6	20.37	0.407	0.398	0.356	2083	98	1815	86	0.871	10.216	0.482	207	94	61	0	0.08
2015-05-05	15:57:00	3	3	0.4	20.77	0.051	0.4	21.5	20.51	0.267	0.256	0.217	1358	64	1104	52	0.813	6.574	0.31	165	6	6	0	0.08
2015-05-05	16:14:00	3	3	0.4	20.77	0.051	0.4	21.4	20.5	0.276	0.276	0.225	1474	70	1147	54	0.778	7.077	0.334	13	0	4	0	0.08
2015-05-05	16:31:00	3	3	0.4	20.77	0.051	0.4	21.4	20.5	0.271	0.276	0.22	1480	70	1124	53	0.76	7.075	0.334	14	4	5	0	0.08
2015-05-05	16:48:00	3	3	0.4	20.77	0.051	0.4	21.1	20.44	0.315	0.326	0.265	1746	82	1349	64	0.773	8.372	0.395	5	1	0	0	0.08
2015-05-05	17:05:00	3	3	0.4	20.77	0.051	0.4	20.9	20.46	0.307	0.315	0.256	1685	80	1307	62	0.775	8.088	0.382	402	228	222	8	0.08
2015-05-05	17:22:00	3	3	0.4	20.77	0.051	0.4	20.9	20.23	0.518	0.545	0.467	2885	136	2381	112	0.825	14.004	0.661	428	281	645	20	0.44
2015-05-05	17:39:00	3	3	0.4	20.77	0.051	0.4	20.9	20.3	0.452	0.467	0.402	2466	116	2048	97	0.831	11.982	0.566	412	207	284	10	0.54
2015-05-05	17:56:00	3	3	0.4	20.77	0.051	0.4	21	20.34	0.427	0.428	0.377	2253	106	1920	91	0.852	11.005	0.519	199	129	117	0	0.56
2015-05-05	18:13:00	3	3	0.4	20.77	0.051	0.4	21	20.49	0.293	0.286	0.243	1509	71	1233	58	0.817	7.311	0.345	5	1	12	0	0.56
2015-05-05	18:30:00	3	3	0.4	20.77	0.051	0.4	21	20.5	0.294	0.273	0.243	1434	68	1239	58	0.864	7.021	0.331	14	0	3	0	0.56
2015-05-05	18:47:00	3	3	0.4	20.77	0.051	0.4	21	20.46	0.319	0.314	0.268	1662	78	1367	65	0.823	8.061	0.38	20	10	37	0	0.56
2015-05-05	19:04:00	3	3	0.4	20.77	0.051	0.4	21	20.47	0.3	0.297	0.249	1576	74	1269	60	0.805	7.617	0.36	0	0	19	0	0.56
2015-05-05	19:21:00	3	3	0.4	20.77	0.051	0.4	21	20.46	0.312	0.315	0.262	1678	79	1334	63	0.795	8.09	0.382	192	74	316	2	0.56
2015-05-05	19:38:00	3	3	0.4	20.77	0.051	0.4	21	20.35	0.429	0.422	0.378	2212	104	1928	91	0.871	10.849	0.512	659	445	383	41	0.6
2015-05-05	19:55:00	3	3	0.4	20.77	0.051	0.4	21.1	20.34	0.437	0.432	0.386	2264	107	1970	93	0.87	11.102	0.524	252	170	73	0	0.6
2015-05-05	20:12:00	3	3	0.4	20.77	0.051	0.4	21.1	20.48	0.305	0.289	0.254	1522	72	1294	61	0.85	7.431	0.351	77	35	7	0	0.6
2015-05-05	20:29:00	3	3	0.4	20.77	0.051	0.4	21.1	20.48	0.301	0.294	0.25	1555	73	1270	60	0.817	7.532	0.355	113	68	40	0	0.6
2015-05-05	20:46:00	3	3	0.4	20.77	0.051	0.4	21	20.47	0.295	0.297	0.245	1587	75	1251	59	0.788	7.638	0.361	235	110	77	9	0.75
2015-05-05	21:03:00	3	3	0.4	20.77	0.051	0.4	21.1	20.3	0.447	0.468	0.396	2481	117	2020	95	0.814	12.011	0.567	440	310	503	49	0.75
2015-05-05	21:20:00	3	3	0.4	20.77	0.051	0.4	21.2	20.32	0.449	0.455	0.398	2399	113	2030	96	0.846	11.7	0.552	642	465	518	45	0.81
2015-05-05	21:37:00	3	3	0.4	20.77	0.051	0.4	21.2	20.38	0.399	0.393	0.348	2062	97	1775	84	0.861	10.089	0.476	179	47	187	4	0.81
2015-05-05	21:54:00	3	3	0.4	20.77	0.051	0.4	21	20.49	0.294	0.284	0.244	1504	71	1242	59	0.825	7.302	0.345	246	13	200	0	0.81
2015-05-05	22:11:00	3	3	0.4	20.77	0.051	0.4	20.9	20.49	0.282	0.281	0.231	1497	71	1179	56	0.788	7.204	0.34	412	181	357	10	0.81
2015-05-05	22:28:00	3	3	0.4	20.77	0.051	0.4	21.1	20.23	0.537	0.537	0.487	2804	132	2481	117	0.885	13.793	0.651	789	509	663	103	0.97
2015-05-05	22:45:00	3	3	0.4	20.77	0.051	0.4	21.2	20.36	0.414	0.411	0.363	2154	102	1844	87	0.856	10.53	0.497	895	642	748	91	1.05
2015-05-05	23:02:00	3	3	0.4	20.77	0.051	0.4	21.3	20.35	0.426	0.42	0.376	2199	104	1915	90	0.871	10.786	0.509	1030	749	833	124	1.14
2015-05-05	23:19:00	3	3	0.4	20.77	0.051	0.4	21.3	20.3	0.473	0.475	0.422	2493	118	2153	102	0.863	12.208	0.576	857	631	506	88	1.27
2015-05-05	23:36:00	3	3	0.4	20.77	0.051	0.4	21.3	20.36	0.416	0.412	0.365	2166	102	1863	88	0.86	10.595	0.5	1064	792	933	155	1.28
2015-05-05	23:53:00	3	3	0.4	20.77	0.051	0.4	21.3	20.27	0.492	0.5	0.441	2619	124	2241	106	0.856	12.8	0.604	1296	1005	713	131	1.5
2015-06-05	00:10:00	3	3	0.4	20.77	0.051	0.4	21.3	20.35	0.418	0.416	0.367	2187	103	1873	88	0.856	10.689	0.505	845	578	604	82	1.53
2015-06-05	00:27:00	3	3	0.4	20.77	0.051	0.4	21.5	20.27	0.485	0.497	0.435	2620	124	2216	105	0.846	12.775	0.603	312	170	244	10	1.53
2015-06-05	00:44:00	3	3	0.4	20.77	0.051	0.4	21.5	20.32	0.446	0.452	0.396	2378	112	2018	95	0.848	11.605	0.548	267	157	158	9	1.59
2015-06-05	01:01:00	3	3	0.4	20.77	0.051	0.4	21.4	20.28	0.496	0.495	0.445	2589	122	2271	107	0.877	12.716	0.6	265	123	270	19	1.59
2015-06-05	01:18:00	3	3	0.4	20.77	0.051	0.4	21.4	20.33	0.446	0.444	0.396	2338	110	2024	96	0.866	11.452	0.541	322	161	238	19	1.59
2015-06-05	01:35:00	3	3	0.4	20.77	0.051	0.4	21.5	20.29	0.481	0.485	0.43	2546	120	2193	104	0.861	12.461	0.588	544	357	496	30	1.59
2015-06-05	01:52:00	3	3	0.4	20.77	0.051	0.4	21.5	20.25	0.535	0.523	0.484	2720	128	2468	117	0.908	13.448	0.635	1036	786	710	104	1.59
2015-06-05	02:09:00	3	3	0.4	20.77	0.051	0.4	21.6	20.28	0.504	0.495	0.453	2587	122	2318	109	0.896	12.758	0.602	1235	946	657	83	1.59
2015-06-05	02:26:00	3	3	0.4	20.77	0.051	0.4	21.5	20.28	0.496	0.494	0.445	2581	122	2271	107	0.88	12.685	0.599	1763	1377	954	195	1.59
2015-06-05	02:43:00	3	3	0.4	20.77	0.051	0.4	21.5	20.24	0.526	0.527	0.476	2755	130	2426	114	0.881	13.539	0.639	1729	1309	991	108	1.59
2015-06-05	03:00:00	3	3	0.4	20.77	0.051	0.4	21.5	20.3	0.458	0.467	0.407	2458	116	2075	98	0.844	11.984	0.566	2017	1626	925	141	1.59
2015-06-05	03:17:00	3	3	0.4	20.77	0.051	0.4	21.6	20.33	0.423	0.446	0.373	2370	112	1900	90	0.802	11.44	0.54	1750	1378	923	184	1.59
2015-06-05	03:34:00	3	3	0.4	20.77	0.051	0.4	21.5	20.39	0.358	0.384	0.307	2061	97	1567	74	0.76	9.855	0.465	356	213	155	3	1.59
2015-06-05	03:51:00	3	3	0.4	20.77	0.051	0.4	21.5	20.54	0.227	0.227	0.176	1222	58	899	42	0.735	5.81	0.274	3	2	2	0	1.59
2015-06-05	04:08:00	3	3	0.4	20.77	0.051	0.4	21.3	20.6	0.189	0.175	0.138	941	44	703	33	0.748	4.485	0.212	157	96	5	0	1.59
2015-06-05	04:25:00	3	3	0.4	20.77	0.051	0.4	21.2	20.62	0.17	0.151	0.12	814	38	611	29	0.75	3.885	0.183	34	13	33	0	1.59
2015-06-05	04:42:00	3	3	0.4	20.77	0.051	0.4	21.1	20.49	0.282	0.282	0.232	1504	71	1182	56	0.785	7.236	0.342	290	140	67	6	1.59
2015-06-05	04:59:00	3	3	0.4	20.77	0.051	0.4	21.2	20.33	0.416	0.446	0.366	2372	112	1859	88	0.784	11.403	0.538	946	707	522	97	1.59
2015-06-05	05:16:00	3	3	0.4	20.77	0.051	0.4	21.2	20.28	0.447	0.49	0.396	2623	124	2020	95	0.77	12.573	0.593	1370	1087	690	111	1.59
2015-06-05	05:33:00	3	3	0.4	20.77	0.051	0.4	21.2	20.42	0.333	0.356	0.282	1913	90	1437	68	0.751	9.128	0.431	74	58	269	0	1.59
2015-06-05	05:50:00	3	3	0.4	20.77	0.051	0.4	21.2	20.56	0.216	0.215	0.165	1169	55	846	40	0.724	5.542	0.262	0	0	4	0	1.59
2015-06-05	06:07:00	3	3	0.4	20.77	0.051	0.4	21.1	20.63	0.159	0.144	0.108	783	37	551	26	0.704	3.693	0.174	0	0	7	0	1.59
2015-06-05	06:24:00	3	3	0.4	20.77	0.051	0.4	21	20.65	0.148	0.122	0.098	654	31	498	24	0.762	3.127	0.148	0	0	2	0	1.59
2015-06-05	06:41:00	3	3	0.4	20.77	0.051	0.4	20.9	20.66	0.138	0.112	0.087	605	29	443	21	0.733	2.873	0.136	0	0	0	0	1.59
2015-06-05	06:58:00	3	3	0.4	20.77	0.051	0.4	20.9	20.67	0.128	0.097	0.077	523	25	393	19	0.752	2.495	0.118	0	0	2	0	1.59
2015-06-05	07:15:00	3	3	0.4	20.77	0.051	0.4	20.8	20.68	0.124	0.094	0.074	504	24	376	18	0.746	2.4	0.113	0	0	11	0	1.59
2015-06-05	07:32:00	3	3	0.4	20.77	0.051	0.4	20.8	20.69	0.112	0.079	0.061	426	20	314	15	0.736	2.027	0.096	0	0	25	0	1.59
2015-06-05	07:49:00	3	3	0.4	20.77	0.051	0.4	20.8	20.69	0.109	0.076	0.058	414	20	295	14	0.714	1.957	0.092	0	0	219	0	1.59
2015-06-05	08:06:00	3	3	0.4	20.77	0.051	0.4	20.8	20.66	0.133	0.107	0.082	580	27	418	20	0.721	2.747	0.13	0	0	0	0	1.59
2015-06-05	08:23:00	3	3	0.4	20.77	0.051	0.4	20.8	20.69	0.112	0.082	0.061	449	21	313	15	0.697	2.115	0.1	0	0	0	0	1.59
2015-06-05	08:40:00	3	3	0.4	20.77	0.051	0.4	20.7	20.65	0.156	0.126	0.105	666	31	534	25	0.802	3.214	0.152	0	0	8	0	1.59
2015-06-05	08:57:00	3	3	0.4	20.77	0.051	0.4	20.8	20.5	0.267	0.271	0.217	1458	69	1107	52	0.76	6.97	0.329	38	27	48	0	1.59
2015-06-05	09:14:00	3	3	0.4	20.77	0.051	0.4	20.8	20.65	0.141	0.122	0.09	664	31	458	22	0.69	3.124	0.147	0	0	0	0	1.59
2015-06-05	09:31:00	3	3	0.4	20.77	0.051	0.4	20.8	20.68	0.117	0.09	0.067	488	23	339	16	0.696	2.297	0.108	0	0	4	0	1.59
2015-06-05	09:48:00	3	3	0.4	20.77	0.051	0.4	20.7	20.69	0.115	0.084	0.064	452	21	324	15	0.718	2.14	0.101	260	153	16	71	29.29
2015-06-05	10:05:00	3	3	0.4	20.77	0.051	0.4	20.9	20.42	0.335	0.347	0.284	1854	88	1449	68	0.782	8.91	0.421	693	439	193	16	29.29
2015-06-05	10:22:00	3	3	0.4	20.77	0.051	0.4	21	20.33	0.395	0.439	0.344	2368	112	1755	83	0.741	11.274	0.532	398	180	263	10	29.29
2015-06-05	10:39:00	3	3	0.4	20.77	0.051	0.4	21.2	20.19	0.529	0.577	0.479	3085	146	2448	116	0.794	14.866	0.702	373	227	1178	57	29.29
2015-06-05	10:56:00	3	3	0.4	20.77	0.051	0.4	21.4	20.24	0.526	0.529	0.476	2771	131	2426	114	0.876	13.602	0.642	218	68	783	98	29.29
2015-06-05	11:13:00	3	3	0.4	20.77	0.051	0.4	21.5	20.27	0.51	0.503	0.459	2626	124	2341	110	0.891	12.94	0.611	96	13	954	45	29.29
2015-06-05	11:30:00	3	3	0.4	20.77	0.051	0.4	21.6	20.3	0.487	0.468	0.436	2420	114	2219	105	0.917	11.989	0.566	24	4	508	24	29.29
2015-06-05	11:47:00	3	3	0.4	20.77	0.051	0.4	21.5	20.46	0.324	0.311	0.273	1639	77	1394	66	0.851	8	0.378	3	0	478	0	29.29
2015-06-05	12:04:00	3	3	0.4	20.77	0.051	0.4	21.4	20.49	0.302	0.281	0.251	1471	69	1279	60	0.87	7.211	0.34	3	0	1268	3	29.29
2015-06-05	12:21:00	3	3	0.4	20.77	0.051	0.4	21.4	20.47	0.307	0.297	0.257	1566	74	1309	62	0.836	7.62	0.36	10	0	579	18	29.29
2015-06-05	12:38:00	3	3	0.4	20.77	0.051	0.4	21.2	20.43	0.348	0.336	0.298	1770	84	1522	72	0.86	8.66	0.409	2	0	422	0	29.29
2015-06-05	12:55:00	3	3	0.4	20.77	0.051	0.4	21.2	20.42	0.363	0.348	0.312	1825	86	1592	75	0.873	8.951	0.423	17	0	498	0	29.29
2015-06-05	13:12:00	3	3	0.4	20.77	0.051	0.4	21.2	20.29	0.494	0.478	0.443	2482	117	2258	107	0.91	12.278	0.58	85	42	627	90	29.29
2015-06-05	13:29:00	3	3	0.4	20.77	0.051	0.4	21.3	20.27	0.522	0.501	0.471	2602	123	2411	114	0.926	12.921	0.61	65	24	453	52	29.29
2015-06-05	13:46:00	3	3	0.4	20.77	0.051	0.4	21.3	20.41	0.35	0.357	0.299	1898	90	1525	72	0.803	9.165	0.433	1	0	412	0	29.29
2015-06-05	14:03:00	3	3	0.4	20.77	0.051	0.4	21.3	20.51	0.275	0.26	0.224	1372	65	1144	54	0.834	6.671	0.315	19	6	454	4	29.29
2015-06-05	14:20:00	3	3	0.4	20.77	0.051	0.4	21.2	20.29	0.503	0.485	0.453	2516	119	2308	109	0.917	12.469	0.589	49	28	507	15	29.29
2015-06-05	14:37:00	3	3	0.4	20.77	0.051	0.4	21.2	20.44	0.342	0.33	0.291	1734	82	1485	70	0.856	8.475	0.4	4	1	501	10	29.29
2015-06-05	14:54:00	3	3	0.4	20.77	0.051	0.4	21.1	20.45	0.333	0.318	0.282	1672	79	1444	68	0.864	8.185	0.386	0	0	427	0	29.29
2015-06-05	15:11:00	3	3	0.4	20.77	0.051	0.4	21.2	20.49	0.3	0.281	0.249	1473	70	1272	60	0.863	7.211	0.34	16	4	619	9	29.29
2015-06-05	15:28:00	3	3	0.4	20.77	0.051	0.4	21.3	20.28	0.503	0.489	0.452	2541	120	2306	109	0.908	12.562	0.593	52	14	531	67	29.29
2015-06-05	15:45:00	3	3	0.4	20.77	0.051	0.4	21.3	20.4	0.377	0.368	0.326	1933	91	1662	78	0.86	9.456	0.446	59	9	441	10	29.29
2015-06-05	16:02:00	3	3	0.4	20.77	0.051	0.4	21.3	20.35	0.441	0.419	0.39	2165	102	1984	94	0.916	10.727	0.506	295	149	487	44	29.29
2015-06-05	16:19:00	3	3	0.4	20.77	0.051	0.4	21.3	20.44	0.352	0.335	0.301	1752	83	1535	72	0.876	8.604	0.406	486	156	390	0	29.29
2015-06-05	16:36:00	3	3	0.4	20.77	0.051	0.4	21.2	20.49	0.3	0.277	0.249	1449	68	1272	60	0.878	7.117	0.336	374	42	586	12	29.29
2015-06-05	16:53:00	3	3	0.4	20.77	0.051	0.4	21.3	20.26	0.519	0.506	0.468	2622	124	2379	112	0.907	12.966	0.612	109	50	809	65	29.29
2015-06-05	17:10:00	3	3	0.4	20.77	0.051	0.4	21.3	20.26	0.531	0.51	0.481	2629	124	2443	115	0.929	13.064	0.617	143	69	704	64	29.29
2015-06-05	17:27:00	3	3	0.4	20.77	0.051	0.4	21.4	20.4	0.371	0.369	0.321	1948	92	1635	77	0.839	9.485	0.448	78	25	387	3	29.29
2015-06-05	17:44:00	3	3	0.4	20.77	0.051	0.4	21.3	20.41	0.385	0.363	0.334	1891	89	1702	80	0.9	9.334	0.441	46	11	610	5	29.29
2015-06-05	18:01:00	3	3	0.4	20.77	0.051	0.4	21.4	20.28	0.516	0.491	0.465	2539	120	2373	112	0.935	12.63	0.596	133	46	499	68	29.29
2015-06-05	18:18:00	3	3	0.4	20.77	0.051	0.4	21.3	20.43	0.336	0.342	0.286	1826	86	1461	69	0.8	8.812	0.416	37	15	408	10	29.29
2015-06-05	18:35:00	3	3	0.4	20.77	0.051	0.4	21.3	20.33	0.466	0.446	0.415	2306	109	2109	100	0.915	11.421	0.539	24	15	121	2	29.44
2015-06-05	18:52:00	3	3	0.4	20.77	0.051	0.4	21.4	20.33	0.461	0.441	0.41	2295	108	2097	99	0.914	11.364	0.536	140	62	86	0	29.46
2015-06-05	19:09:00	3	3	0.4	20.77	0.051	0.4	21.3	20.43	0.369	0.343	0.319	1784	84	1625	77	0.911	8.829	0.417	8	0	52	0	29.46
2015-06-05	19:26:00	3	3	0.4	20.77	0.051	0.4	21.2	20.47	0.32	0.3	0.27	1573	74	1374	65	0.874	7.718	0.364	4	0	32	0	29.46
2015-06-05	19:43:00	3	3	0.4	20.77	0.051	0.4	21.2	20.42	0.359	0.346	0.308	1808	85	1567	74	0.867	8.86	0.418	89	46	83	7	29.47
2015-06-05	20:00:00	3	3	0.4	20.77	0.051	0.4	21.2	20.32	0.462	0.452	0.411	2365	112	2102	99	0.889	11.646	0.55	68	52	207	13	29.72
2015-06-05	20:17:00	3	3	0.4	20.77	0.051	0.4	21.4	20.29	0.496	0.485	0.445	2526	119	2271	107	0.899	12.466	0.588	81	33	320	4	29.96
2015-06-05	20:34:00	3	3	0.4	20.77	0.051	0.4	21.4	20.34	0.453	0.436	0.403	2266	107	2053	97	0.906	11.202	0.529	278	142	328	15	30.06
2015-06-05	20:51:00	3	3	0.4	20.77	0.051	0.4	21.4	20.36	0.416	0.41	0.365	2156	102	1868	88	0.866	10.564	0.499	0	0	213	0	30.06
2015-06-05	21:08:00	3	3	0.4	20.77	0.051	0.4	21.3	20.46	0.33	0.308	0.279	1607	76	1424	67	0.886	7.909	0.373	45	30	287	6	30.06
2015-06-05	21:25:00	3	3	0.4	20.77	0.051	0.4	21.2	20.45	0.341	0.324	0.291	1700	80	1487	70	0.874	8.344	0.394	39	26	308	0	30.3
2015-06-05	21:42:00	3	3	0.4	20.77	0.051	0.4	21.3	20.3	0.492	0.475	0.441	2468	116	2251	106	0.912	12.215	0.577	19	11	511	2	30.32
2015-06-05	21:59:00	3	3	0.4	20.77	0.051	0.4	21.3	20.44	0.354	0.329	0.303	1710	81	1545	73	0.903	8.448	0.399	32	23	522	0	30.33
2015-06-05	22:16:00	3	3	0.4	20.77	0.051	0.4	21.2	20.4	0.392	0.371	0.341	1923	91	1735	82	0.902	9.495	0.448	223	125	827	24	30.35
2015-06-05	22:33:00	3	3	0.4	20.77	0.051	0.4	21.4	20.29	0.498	0.484	0.447	2515	119	2281	108	0.907	12.436	0.587	178	127	1093	45	30.39
2015-06-05	22:50:00	3	3	0.4	20.77	0.051	0.4	21.4	20.27	0.497	0.496	0.446	2596	123	2276	107	0.877	12.748	0.602	142	70	618	4	30.39
2015-06-05	23:07:00	3	3	0.4	20.77	0.051	0.4	21.4	20.27	0.505	0.496	0.454	2585	122	2316	109	0.896	12.751	0.602	295	199	1417	52	30.4
2015-06-05	23:24:00	3	3	0.4	20.77	0.051	0.4	21.4	20.3	0.479	0.469	0.429	2445	115	2186	103	0.894	12.054	0.569	330	181	924	9	30.4
2015-06-05	23:41:00	3	3	0.4	20.77	0.051	0.4	21.5	20.34	0.434	0.43	0.383	2253	106	1953	92	0.867	11.038	0.521	538	336	898	55	30.4
2015-06-05	23:58:00	3	3	0.4	20.77	0.051	0.4	21.6	20.29	0.484	0.478	0.433	2495	118	2208	104	0.885	12.274	0.579	1755	1371	842	185	30.4
2015-07-05	00:15:00	3	3	0.4	20.77	0.051	0.4	21.6	20.29	0.468	0.479	0.417	2524	119	2128	100	0.843	12.3	0.581	1069	794	1100	97	30.4
2015-07-05	00:32:00	3	3	0.4	20.77	0.051	0.4	21.5	20.31	0.439	0.457	0.388	2421	114	1978	93	0.817	11.727	0.554	1498	1168	1437	176	30.4
2015-07-05	00:49:00	3	3	0.4	20.77	0.051	0.4	21.5	20.31	0.448	0.464	0.397	2456	116	2025	96	0.825	11.918	0.563	2179	1747	1313	272	30.4
2015-07-05	01:06:00	3	3	0.4	20.77	0.051	0.4	21.6	20.31	0.435	0.457	0.384	2425	114	1960	93	0.808	11.726	0.553	1370	1064	777	122	30.4
2015-07-05	01:23:00	3	3	0.4	20.77	0.051	0.4	21.7	20.42	0.342	0.355	0.292	1897	90	1492	70	0.786	9.128	0.431	815	630	721	113	30.4
2015-07-05	01:40:00	3	3	0.4	20.77	0.051	0.4	21.5	20.42	0.329	0.351	0.278	1886	89	1417	67	0.751	9.001	0.425	0	0	280	0	30.4
2015-07-05	01:57:00	3	3	0.4	20.77	0.051	0.4	21.4	20.55	0.224	0.217	0.174	1158	55	884	42	0.763	5.543	0.262	3	0	257	0	30.4
2015-07-05	02:14:00	3	3	0.4	20.77	0.051	0.4	21.2	20.57	0.206	0.203	0.155	1100	52	791	37	0.719	5.209	0.246	0	0	290	0	30.4
2015-07-05	02:31:00	3	3	0.4	20.77	0.051	0.4	21.1	20.5	0.259	0.27	0.208	1457	69	1061	50	0.729	6.915	0.326	0	0	285	0	30.4
2015-07-05	02:48:00	3	3	0.4	20.77	0.051	0.4	21.1	20.51	0.258	0.261	0.208	1402	66	1059	50	0.755	6.696	0.316	434	347	528	92	30.4
2015-07-05	03:05:00	3	3	0.4	20.77	0.051	0.4	21.3	20.18	0.535	0.591	0.484	3155	149	2468	117	0.782	15.166	0.716	1605	1229	1558	244	30.46
2015-07-05	03:22:00	3	3	0.4	20.77	0.051	0.4	21.3	20.35	0.378	0.416	0.327	2240	106	1670	79	0.745	10.674	0.504	1261	942	633	67	30.46
2015-07-05	03:39:00	3	3	0.4	20.77	0.051	0.4	21.3	20.47	0.288	0.305	0.238	1647	78	1212	57	0.736	7.831	0.37	57	26	1	0	30.46
2015-07-05	03:56:00	3	3	0.4	20.77	0.051	0.4	21.1	20.58	0.193	0.188	0.142	1022	48	723	34	0.708	4.83	0.228	0	0	0	0	30.46
2015-07-05	04:13:00	3	3	0.4	20.77	0.051	0.4	21	20.63	0.162	0.143	0.111	768	36	564	27	0.734	3.652	0.172	0	0	0	0	30.46
2015-07-05	04:30:00	3	3	0.4	20.77	0.051	0.4	20.9	20.65	0.146	0.121	0.096	648	31	488	23	0.753	3.095	0.146	0	0	0	0	30.46
2015-07-05	04:47:00	3	3	0.4	20.77	0.051	0.4	20.8	20.67	0.128	0.1	0.078	538	25	396	19	0.735	2.558	0.121	0	0	0	0	30.46
2015-07-05	05:04:00	3	3	0.4	20.77	0.051	0.4	20.8	20.67	0.13	0.101	0.08	543	26	406	19	0.746	2.59	0.122	0	0	0	0	30.46
2015-07-05	05:21:00	3	3	0.4	20.77	0.051	0.4	20.7	20.69	0.118	0.084	0.067	449	21	343	16	0.764	2.148	0.101	0	0	0	0	30.46
2015-07-05	05:38:00	3	3	0.4	20.77	0.051	0.4	20.7	20.69	0.109	0.076	0.058	413	19	298	14	0.721	1.957	0.092	0	0	0	0	30.46
2015-07-05	05:55:00	3	3	0.4	20.77	0.051	0.4	20.7	20.7	0.109	0.075	0.058	406	19	295	14	0.728	1.926	0.091	0	0	0	0	30.46
2015-07-05	06:12:00	3	3	0.4	20.77	0.051	0.4	20.6	20.7	0.103	0.069	0.053	373	18	268	13	0.717	1.768	0.083	0	0	0	0	30.46
2015-07-05	06:29:00	3	3	0.4	20.77	0.051	0.4	20.6	20.7	0.103	0.069	0.053	373	18	268	13	0.717	1.768	0.083	0	0	0	0	30.46
2015-07-05	06:46:00	3	3	0.4	20.77	0.051	0.4	20.6	20.7	0.108	0.073	0.057	391	18	293	14	0.75	1.863	0.088	0	0	0	0	30.46
2015-07-05	07:03:00	3	3	0.4	20.77	0.051	0.4	20.6	20.7	0.103	0.069	0.052	374	18	265	13	0.709	1.768	0.083	0	0	0	0	30.46
2015-07-05	07:20:00	3	3	0.4	20.77	0.051	0.4	20.6	20.7	0.105	0.071	0.055	387	18	278	13	0.719	1.831	0.086	0	0	0	0	30.46
2015-07-05	07:37:00	3	3	0.4	20.77	0.051	0.4	20.6	20.69	0.114	0.08	0.063	431	20	320	15	0.744	2.053	0.097	0	0	0	0	30.46
2015-07-05	07:54:00	3	3	0.4	20.77	0.051	0.4	20.6	20.68	0.12	0.087	0.07	469	22	355	17	0.758	2.243	0.106	0	0	0	0	30.46
2015-07-05	08:11:00	3	3	0.4	20.77	0.051	0.4	20.6	20.66	0.132	0.106	0.082	572	27	416	20	0.726	2.715	0.128	0	0	0	0	30.46
2015-07-05	08:28:00	3	3	0.4	20.77	0.051	0.4	20.6	20.64	0.15	0.129	0.1	699	33	508	24	0.727	3.315	0.156	0	0	0	0	30.46
2015-07-05	08:45:00	3	3	0.4	20.77	0.051	0.4	20.6	20.5	0.271	0.267	0.22	1424	67	1124	53	0.789	6.857	0.324	333	238	117	17	30.46
2015-07-05	09:02:00	3	3	0.4	20.77	0.051	0.4	20.8	20.28	0.449	0.492	0.398	2637	124	2030	96	0.77	12.636	0.596	633	438	853	71	30.46
2015-07-05	09:19:00	3	3	0.4	20.77	0.051	0.4	21.1	20.13	0.574	0.643	0.523	3436	162	2666	126	0.776	16.492	0.778	1766	1383	1537	250	30.46
2015-07-05	09:36:00	3	3	0.4	20.77	0.051	0.4	21.3	20.29	0.44	0.483	0.389	2586	122	1983	94	0.767	12.383	0.584	106	18	665	0	30.46
2015-07-05	09:53:00	3	3	0.4	20.77	0.051	0.4	21.3	20.47	0.259	0.303	0.209	1670	79	1064	50	0.637	7.758	0.366	95	0	78	11	30.46
2015-07-05	10:10:00	3	3	0.4	20.77	0.051	0.4	21.3	20.54	0.23	0.229	0.18	1233	58	916	43	0.743	5.874	0.277	141	2	65	0	30.46
2015-07-05	10:27:00	3	3	0.4	20.77	0.051	0.4	21.3	20.46	0.293	0.314	0.243	1701	80	1240	59	0.729	8.076	0.381	321	94	196	54	30.46
2015-07-05	10:44:00	3	3	0.4	20.77	0.051	0.4	21.3	20.36	0.38	0.407	0.329	2182	103	1677	79	0.769	10.456	0.494	400	208	194	5	55.12
2015-07-05	11:01:00	3	3	0.4	20.77	0.051	0.4	21.6	20.24	0.514	0.535	0.464	2827	133	2363	112	0.836	13.753	0.649	167	110	223	64	55.45
2015-07-05	11:18:00	3	3	0.4	20.77	0.051	0.4	21.6	20.27	0.505	0.505	0.454	2641	125	2316	109	0.877	12.969	0.612	439	273	279	80	55.66
2015-07-05	11:35:00	3	3	0.4	20.77	0.051	0.4	21.7	20.37	0.398	0.4	0.348	2110	100	1772	84	0.84	10.276	0.485	0	0	145	0	55.66
2015-07-05	11:52:00	3	3	0.4	20.77	0.051	0.4	21.5	20.46	0.336	0.314	0.285	1639	77	1455	69	0.888	8.067	0.381	102	66	244	11	55.66
2015-07-05	12:09:00	3	3	0.4	20.77	0.051	0.4	21.5	20.43	0.358	0.339	0.307	1768	83	1567	74	0.887	8.7	0.411	0	0	29	0	55.66
2015-07-05	12:26:00	3	3	0.4	20.77	0.051	0.4	21.5	20.5	0.276	0.271	0.225	1442	68	1147	54	0.795	6.952	0.328	0	0	68	5	55.66
2015-07-05	12:43:00	3	3	0.4	20.77	0.051	0.4	21.4	20.42	0.357	0.347	0.306	1824	86	1562	74	0.856	8.918	0.421	0	0	108	0	55.66
2015-07-05	13:00:00	3	3	0.4	20.77	0.051	0.4	21.4	20.51	0.27	0.261	0.219	1386	65	1119	53	0.807	6.7	0.316	3	1	98	0	55.66
2015-07-05	13:17:00	3	3	0.4	20.77	0.051	0.4	21.5	20.35	0.433	0.425	0.382	2222	105	1948	92	0.876	10.913	0.515	153	74	232	43	55.9
2015-07-05	13:34:00	3	3	0.4	20.77	0.051	0.4	21.6	20.26	0.514	0.508	0.463	2653	125	2361	111	0.89	13.066	0.617	215	112	164	53	56.17
2015-07-05	13:51:00	3	3	0.4	20.77	0.051	0.4	21.7	20.31	0.479	0.462	0.428	2398	113	2183	103	0.91	11.867	0.56	103	39	172	6	56.21
2015-07-05	14:08:00	3	3	0.4	20.77	0.051	0.4	21.6	20.45	0.331	0.323	0.28	1701	80	1427	67	0.839	8.284	0.391	103	62	220	19	56.21
2015-07-05	14:25:00	3	3	0.4	20.77	0.051	0.4	21.6	20.45	0.354	0.324	0.303	1678	79	1547	73	0.922	8.324	0.393	0	0	262	0	56.21
2015-07-05	14:42:00	3	3	0.4	20.77	0.051	0.4	21.5	20.52	0.276	0.255	0.225	1343	63	1150	54	0.856	6.566	0.31	213	114	402	3	56.34
2015-07-05	14:59:00	3	3	0.4	20.77	0.051	0.4	21.5	20.34	0.439	0.427	0.388	2230	105	1978	93	0.887	10.978	0.518	211	113	154	52	56.55
2015-07-05	15:16:00	3	3	0.4	20.77	0.051	0.4	21.5	20.32	0.464	0.447	0.413	2331	110	2112	100	0.906	11.521	0.544	69	46	48	38	56.8
2015-07-05	15:33:00	3	3	0.4	20.77	0.051	0.4	21.5	20.44	0.353	0.335	0.302	1750	83	1542	73	0.881	8.604	0.406	105	46	118	1	56.84
2015-07-05	15:50:00	3	3	0.4	20.77	0.051	0.4	21.5	20.32	0.467	0.448	0.416	2335	110	2127	100	0.911	11.554	0.545	228	116	87	69	57.03
2015-07-05	16:07:00	3	3	0.4	20.77	0.051	0.4	21.6	20.31	0.477	0.458	0.426	2385	113	2180	103	0.914	11.808	0.557	176	66	204	24	57.26
2015-07-05	16:24:00	3	3	0.4	20.77	0.051	0.4	21.6	20.44	0.336	0.327	0.286	1720	81	1453	69	0.844	8.385	0.396	68	38	134	15	57.26
2015-07-05	16:41:00	3	3	0.4	20.77	0.051	0.4	21.6	20.45	0.353	0.321	0.302	1664	79	1540	73	0.925	8.261	0.39	1	1	36	0	57.26
2015-07-05	16:58:00	3	3	0.4	20.77	0.051	0.4	21.5	20.49	0.307	0.278	0.257	1447	68	1309	62	0.905	7.151	0.338	170	48	95	18	57.44
2015-07-05	17:15:00	3	3	0.4	20.77	0.051	0.4	21.5	20.33	0.457	0.437	0.406	2270	107	2070	98	0.912	11.234	0.53	105	68	86	9	57.45
2015-07-05	17:32:00	3	3	0.4	20.77	0.051	0.4	21.4	20.47	0.334	0.305	0.284	1585	75	1447	68	0.913	7.848	0.37	185	137	114	0	57.49
2015-07-05	17:49:00	3	3	0.4	20.77	0.051	0.4	21.4	20.45	0.345	0.321	0.295	1669	79	1497	71	0.897	8.233	0.389	20	10	59	7	57.49
2015-07-05	18:06:00	3	3	0.4	20.77	0.051	0.4	21.4	20.47	0.325	0.304	0.274	1590	75	1399	66	0.88	7.813	0.369	131	88	154	4	57.49
2015-07-05	18:23:00	3	3	0.4	20.77	0.051	0.4	21.4	20.34	0.446	0.432	0.395	2252	106	2015	95	0.895	11.105	0.524	204	109	233	37	57.49
2015-07-05	18:40:00	3	3	0.4	20.77	0.051	0.4	21.4	20.24	0.553	0.527	0.502	2719	128	2561	121	0.942	13.549	0.64	142	54	116	78	57.66
2015-07-05	18:57:00	3	3	0.4	20.77	0.051	0.4	21.5	20.27	0.511	0.496	0.46	2578	122	2346	111	0.91	12.753	0.602	193	108	140	62	57.94
2015-07-05	19:14:00	3	3	0.4	20.77	0.051	0.4	21.4	20.24	0.549	0.534	0.498	2773	131	2538	120	0.916	13.735	0.648	226	132	272	53	58.02
2015-07-05	19:31:00	3	3	0.4	20.77	0.051	0.4	21.5	20.29	0.504	0.479	0.453	2476	117	2311	109	0.933	12.313	0.581	134	90	250	59	58.18
2015-07-05	19:48:00	3	3	0.4	20.77	0.051	0.4	21.5	20.3	0.475	0.467	0.424	2428	115	2156	102	0.888	11.954	0.564	164	45	122	40	58.38
2015-07-05	20:05:00	3	3	0.4	20.77	0.051	0.4	21.6	20.32	0.467	0.451	0.416	2344	111	2120	100	0.905	11.581	0.547	570	378	271	104	58.57
2015-07-05	20:22:00	3	3	0.4	20.77	0.051	0.4	21.6	20.3	0.489	0.47	0.438	2441	115	2233	105	0.915	12.089	0.571	250	177	79	12	58.63
2015-07-05	20:39:00	3	3	0.4	20.77	0.051	0.4	21.4	20.47	0.319	0.3	0.268	1575	74	1367	65	0.868	7.717	0.364	169	68	28	9	58.63
2015-07-05	20:56:00	3	3	0.4	20.77	0.051	0.4	21.4	20.45	0.345	0.318	0.294	1651	78	1500	71	0.908	8.164	0.385	160	102	26	0	58.63
2015-07-05	21:13:00	3	3	0.4	20.77	0.051	0.4	21.3	20.4	0.402	0.373	0.352	1930	91	1792	85	0.929	9.59	0.453	370	251	136	26	58.63
2015-07-05	21:30:00	3	3	0.4	20.77	0.051	0.4	21.3	20.34	0.448	0.426	0.398	2209	104	2028	96	0.918	10.95	0.517	187	120	61	19	58.63
2015-07-05	21:47:00	3	3	0.4	20.77	0.051	0.4	21.2	20.42	0.37	0.352	0.32	1838	87	1630	77	0.886	9.048	0.427	29	7	9	0	58.63
2015-07-05	22:04:00	3	3	0.4	20.77	0.051	0.4	21.2	20.51	0.279	0.26	0.229	1370	65	1170	55	0.854	6.693	0.316	62	41	72	2	58.63
2015-07-05	22:21:00	3	3	0.4	20.77	0.051	0.4	21.2	20.45	0.344	0.32	0.293	1668	79	1495	71	0.896	8.226	0.388	37	4	26	0	58.63
2015-07-05	22:38:00	3	3	0.4	20.77	0.051	0.4	21.1	20.51	0.277	0.262	0.226	1385	65	1152	54	0.831	6.734	0.318	115	52	62	8	58.63
2015-07-05	22:55:00	3	3	0.4	20.77	0.051	0.4	21.2	20.29	0.507	0.483	0.457	2495	118	2328	110	0.933	12.408	0.586	431	280	344	85	58.68
2015-07-05	23:12:00	3	3	0.4	20.77	0.051	0.4	21.3	20.28	0.503	0.487	0.452	2533	120	2306	109	0.91	12.531	0.591	72	47	205	15	58.68
2015-07-05	23:29:00	3	3	0.4	20.77	0.051	0.4	21.2	20.47	0.316	0.302	0.266	1586	75	1354	64	0.854	7.748	0.366	0	0	125	0	58.68
2015-07-05	23:46:00	3	3	0.4	20.77	0.051	0.4	21.2	20.53	0.259	0.243	0.208	1282	61	1061	50	0.828	6.228	0.294	0	0	91	0	58.68
2015-08-05	00:03:00	3	3	0.4	20.77	0.051	0.4	21.1	20.44	0.338	0.327	0.287	1723	81	1465	69	0.85	8.411	0.397	173	120	214	11	58.68
2015-08-05	00:20:00	3	3	0.4	20.77	0.051	0.4	21.3	20.29	0.49	0.479	0.439	2495	118	2238	106	0.897	12.308	0.581	277	176	249	30	58.68
2015-08-05	00:37:00	3	3	0.4	20.77	0.051	0.4	21.3	20.32	0.463	0.453	0.412	2364	112	2103	99	0.89	11.642	0.55	1233	913	680	146	58.68
2015-08-05	00:54:00	3	3	0.4	20.77	0.051	0.4	21.4	20.31	0.469	0.462	0.418	2412	114	2133	101	0.884	11.863	0.56	609	409	575	64	58.68
2015-08-05	01:11:00	3	3	0.4	20.77	0.051	0.4	21.4	20.35	0.417	0.416	0.366	2181	103	1862	88	0.854	10.656	0.503	410	281	290	42	58.68
2015-08-05	01:28:00	3	3	0.4	20.77	0.051	0.4	21.3	20.5	0.276	0.272	0.225	1450	68	1147	54	0.791	6.983	0.33	22	2	4	0	58.68
2015-08-05	01:45:00	3	3	0.4	20.77	0.051	0.4	21.2	20.56	0.222	0.211	0.171	1126	53	871	41	0.774	5.402	0.255	12	0	4	0	58.68
2015-08-05	02:02:00	3	3	0.4	20.77	0.051	0.4	21.2	20.59	0.201	0.183	0.15	980	46	766	36	0.782	4.708	0.222	1	0	54	0	58.68
2015-08-05	02:19:00	3	3	0.4	20.77	0.051	0.4	21	20.58	0.21	0.196	0.159	1047	49	811	38	0.775	5.023	0.237	0	0	2	0	58.68
2015-08-05	02:36:00	3	3	0.4	20.77	0.051	0.4	21	20.51	0.253	0.262	0.202	1421	67	1035	49	0.728	6.746	0.318	71	4	37	0	58.68
2015-08-05	02:53:00	3	3	0.4	20.77	0.051	0.4	21	20.4	0.367	0.374	0.317	1985	94	1615	76	0.813	9.609	0.454	105	4	106	0	58.68
2015-08-05	03:10:00	3	3	0.4	20.77	0.051	0.4	21	20.49	0.287	0.284	0.236	1510	71	1200	57	0.795	7.278	0.343	455	201	6	0	58.68
2015-08-05	03:27:00	3	3	0.4	20.77	0.051	0.4	21	20.6	0.18	0.169	0.13	912	43	661	31	0.725	4.325	0.204	260	0	1	0	58.68
2015-08-05	03:44:00	3	3	0.4	20.77	0.051	0.4	20.9	20.59	0.191	0.182	0.14	982	46	711	34	0.724	4.658	0.22	110	18	24	0	58.68
2015-08-05	04:01:00	3	3	0.4	20.77	0.051	0.4	20.9	20.53	0.245	0.244	0.194	1305	62	986	47	0.755	6.235	0.294	30	5	15	0	58.68
2015-08-05	04:18:00	3	3	0.4	20.77	0.051	0.4	20.9	20.5	0.266	0.27	0.216	1447	68	1099	52	0.76	6.917	0.327	47	11	0	0	58.68
2015-08-05	04:35:00	3	3	0.4	20.77	0.051	0.4	20.9	20.5	0.271	0.267	0.22	1425	67	1122	53	0.787	6.857	0.324	488	326	213	54	58.68
2015-08-05	04:52:00	3	3	0.4	20.77	0.051	0.4	21.1	20.23	0.51	0.544	0.459	2888	136	2341	110	0.811	13.97	0.659	1075	777	704	91	58.68
2015-08-05	05:09:00	3	3	0.4	20.77	0.051	0.4	21.2	20.37	0.38	0.396	0.329	2111	100	1677	79	0.794	10.175	0.48	99	39	184	0	58.68
2015-08-05	05:26:00	3	3	0.4	20.77	0.051	0.4	21.1	20.56	0.215	0.209	0.164	1123	53	836	39	0.744	5.352	0.253	3	0	364	0	58.68
2015-08-05	05:43:00	3	3	0.4	20.77	0.051	0.4	21.1	20.61	0.184	0.162	0.133	868	41	678	32	0.782	4.171	0.197	6	0	295	0	58.68
2015-08-05	06:00:00	3	3	0.4	20.77	0.051	0.4	21	20.58	0.205	0.191	0.154	1019	48	784	37	0.769	4.882	0.23	0	0	211	0	58.68
2015-08-05	06:17:00	3	3	0.4	20.77	0.051	0.4	20.9	20.57	0.208	0.202	0.158	1089	51	804	38	0.738	5.179	0.244	0	0	263	0	58.68
2015-08-05	06:34:00	3	3	0.4	20.77	0.051	0.4	20.9	20.47	0.284	0.297	0.233	1597	75	1189	56	0.744	7.611	0.359	11	0	282	0	58.68
2015-08-05	06:51:00	3	3	0.4	20.77	0.051	0.4	21	20.49	0.276	0.279	0.225	1498	71	1147	54	0.766	7.171	0.338	1	0	151	0	58.68
2015-08-05	07:08:00	3	3	0.4	20.77	0.051	0.4	21	20.51	0.257	0.259	0.206	1388	66	1051	50	0.758	6.633	0.313	0	0	154	0	58.68
2015-08-05	07:25:00	3	3	0.4	20.77	0.051	0.4	21	20.52	0.244	0.247	0.193	1334	63	984	46	0.737	6.347	0.3	2	0	146	0	58.68
2015-08-05	07:42:00	3	3	0.4	20.77	0.051	0.4	21	20.44	0.319	0.334	0.268	1789	84	1367	65	0.764	8.56	0.404	33	2	190	0	58.68
2015-08-05	07:59:00	3	3	0.4	20.77	0.051	0.4	21.2	20.41	0.366	0.364	0.315	1924	91	1607	76	0.836	9.358	0.442	574	365	561	38	58.68
2015-08-05	08:16:00	3	3	0.4	20.77	0.051	0.4	21.3	20.3	0.46	0.468	0.409	2464	116	2085	98	0.846	12.016	0.567	849	610	612	51	58.68
2015-08-05	08:33:00	3	3	0.4	20.77	0.051	0.4	21.3	20.48	0.279	0.287	0.228	1541	73	1162	55	0.754	7.359	0.347	2	0	101	0	58.68
2015-08-05	08:50:00	3	3	0.4	20.77	0.051	0.4	21.2	20.56	0.21	0.208	0.159	1130	53	814	38	0.72	5.352	0.253	3	0	345	0	58.68
2015-08-05	09:07:00	3	3	0.4	20.77	0.051	0.4	21.2	20.5	0.266	0.268	0.215	1440	68	1097	52	0.762	6.886	0.325	0	0	228	0	58.68
2015-08-05	09:24:00	3	3	0.4	20.77	0.051	0.4	21.2	20.5	0.267	0.268	0.217	1438	68	1104	52	0.768	6.887	0.325	0	0	162	0	58.68
2015-08-05	09:41:00	3	3	0.4	20.77	0.051	0.4	21.1	20.46	0.295	0.313	0.245	1680	79	1243	59	0.74	7.997	0.377	119	69	465	18	58.68
2015-08-05	09:58:00	3	3	0.4	20.77	0.051	0.4	21.3	20.36	0.405	0.407	0.354	2156	102	1810	85	0.84	10.497	0.495	696	491	866	80	58.68
2015-08-05	10:15:00	3	3	0.4	20.77	0.051	0.4	21.4	20.32	0.423	0.453	0.373	2417	114	1900	90	0.786	11.628	0.549	165	104	1536	61	86.13
2015-08-05	10:32:00	3	3	0.4	20.77	0.051	0.4	21.5	20.3	0.449	0.468	0.399	2470	117	2027	96	0.821	11.975	0.565	214	72	987	1	86.42
2015-08-05	10:49:00	3	3	0.4	20.77	0.051	0.4	21.5	20.27	0.51	0.505	0.459	2634	124	2341	110	0.889	12.971	0.612	436	235	498	5	86.66
2015-08-05	11:06:00	3	3	0.4	20.77	0.051	0.4	21.5	20.32	0.447	0.447	0.396	2346	111	2020	95	0.861	11.48	0.542	46	6	127	0	86.78
2015-08-05	11:23:00	3	3	0.4	20.77	0.051	0.4	21.4	20.48	0.311	0.288	0.261	1505	71	1329	63	0.883	7.402	0.349	125	73	218	4	86.78
2015-08-05	11:40:00	3	3	0.4	20.77	0.051	0.4	21.4	20.48	0.316	0.293	0.266	1530	72	1354	64	0.885	7.529	0.355	1	0	107	0	86.78
2015-08-05	11:57:00	3	3	0.4	20.77	0.051	0.4	21.3	20.48	0.32	0.289	0.269	1502	71	1372	65	0.913	7.437	0.351	21	1	166	0	86.78
2015-08-05	12:14:00	3	3	0.4	20.77	0.051	0.4	21.4	20.49	0.301	0.279	0.25	1464	69	1277	60	0.872	7.18	0.339	2	1	95	0	86.78
2015-08-05	12:31:00	3	3	0.4	20.77	0.051	0.4	21.2	20.46	0.331	0.309	0.28	1614	76	1427	67	0.884	7.94	0.375	4	0	129	0	86.78
2015-08-05	12:48:00	3	3	0.4	20.77	0.051	0.4	21.2	20.43	0.349	0.336	0.299	1764	83	1522	72	0.863	8.634	0.408	216	137	311	3	86.96
2015-08-05	13:05:00	3	3	0.4	20.77	0.051	0.4	21.3	20.27	0.533	0.505	0.483	2595	122	2453	116	0.945	12.94	0.611	187	58	420	1	87.03
2015-08-05	13:22:00	3	3	0.4	20.77	0.051	0.4	21.4	20.24	0.561	0.529	0.511	2724	129	2604	123	0.956	13.614	0.643	330	202	459	22	87.15
2015-08-05	13:39:00	3	3	0.4	20.77	0.051	0.4	21.5	20.31	0.48	0.465	0.429	2421	114	2188	103	0.904	11.961	0.565	113	60	431	3	87.22
2015-08-05	13:56:00	3	3	0.4	20.77	0.051	0.4	21.3	20.43	0.35	0.342	0.3	1802	85	1527	72	0.847	8.791	0.415	1	0	239	0	87.22
2015-08-05	14:13:00	3	3	0.4	20.77	0.051	0.4	21.3	20.49	0.308	0.278	0.257	1446	68	1312	62	0.907	7.151	0.338	86	59	251	3	87.22
2015-08-05	14:30:00	3	3	0.4	20.77	0.051	0.4	21.3	20.47	0.332	0.298	0.281	1541	73	1434	68	0.931	7.66	0.362	223	122	422	12	87.49
2015-08-05	14:47:00	3	3	0.4	20.77	0.051	0.4	21.4	20.29	0.506	0.481	0.456	2488	117	2323	110	0.934	12.376	0.584	291	158	784	16	87.72
2015-08-05	15:04:00	3	3	0.4	20.77	0.051	0.4	21.4	20.32	0.464	0.449	0.413	2340	110	2105	99	0.9	11.549	0.545	158	58	247	0	87.86
2015-08-05	15:21:00	3	3	0.4	20.77	0.051	0.4	21.4	20.37	0.415	0.398	0.364	2079	98	1861	88	0.895	10.25	0.484	133	88	39	4	87.87
2015-08-05	15:38:00	3	3	0.4	20.77	0.051	0.4	21.4	20.45	0.346	0.324	0.295	1689	80	1505	71	0.891	8.321	0.393	21	0	5	0	87.87
2015-08-05	15:55:00	3	3	0.4	20.77	0.051	0.4	21.3	20.42	0.398	0.355	0.348	1817	86	1772	84	0.976	9.121	0.43	100	49	56	1	87.87
2015-08-05	16:12:00	3	3	0.4	20.77	0.051	0.4	21.3	20.46	0.343	0.311	0.292	1614	76	1490	70	0.923	8.007	0.378	211	121	193	9	88
2015-08-05	16:29:00	3	3	0.4	20.77	0.051	0.4	21.3	20.38	0.416	0.391	0.366	2036	96	1871	88	0.919	10.095	0.476	268	159	183	8	88.25
2015-08-05	16:46:00	3	3	0.4	20.77	0.051	0.4	21.4	20.36	0.437	0.414	0.386	2152	102	1974	93	0.917	10.666	0.503	147	90	158	0	88.25
2015-08-05	17:03:00	3	3	0.4	20.77	0.051	0.4	21.3	20.44	0.354	0.334	0.303	1742	82	1545	73	0.887	8.573	0.405	247	147	97	3	88.25
2015-08-05	17:20:00	3	3	0.4	20.77	0.051	0.4	21.3	20.42	0.385	0.356	0.334	1843	87	1702	80	0.924	9.147	0.432	297	167	1517	3	88.53
2015-08-05	17:37:00	3	3	0.4	20.77	0.051	0.4	21.4	20.27	0.535	0.502	0.484	2585	122	2468	117	0.955	12.918	0.61	198	115	453	7	88.76
2015-08-05	17:54:00	3	3	0.4	20.77	0.051	0.4	21.4	20.25	0.547	0.518	0.496	2672	126	2531	119	0.947	13.328	0.629	384	263	598	34	88.79
2015-08-05	18:11:00	3	3	0.4	20.77	0.051	0.4	21.5	20.25	0.536	0.519	0.486	2694	127	2476	117	0.919	13.355	0.63	208	86	989	4	89.04
2015-08-05	18:28:00	3	3	0.4	20.77	0.051	0.4	21.5	20.31	0.487	0.464	0.436	2403	113	2226	105	0.926	11.932	0.563	104	59	296	1	89.28
2015-08-05	18:45:00	3	3	0.4	20.77	0.051	0.4	21.5	20.27	0.518	0.501	0.467	2608	123	2388	113	0.916	12.919	0.61	436	267	432	16	89.31
2015-08-05	19:02:00	3	3	0.4	20.77	0.051	0.4	21.5	20.25	0.534	0.517	0.484	2681	127	2466	116	0.92	13.292	0.627	396	204	234	12	89.59
2015-08-05	19:19:00	3	3	0.4	20.77	0.051	0.4	21.5	20.28	0.512	0.491	0.462	2544	120	2353	111	0.925	12.628	0.596	253	133	615	4	89.85
2015-08-05	19:36:00	3	3	0.4	20.77	0.051	0.4	21.4	20.27	0.53	0.503	0.479	2600	123	2443	115	0.94	12.947	0.611	177	50	271	0	89.99
2015-08-05	19:53:00	3	3	0.4	20.77	0.051	0.4	21.4	20.37	0.403	0.396	0.352	2080	98	1795	85	0.863	10.184	0.481	6	0	230	0	89.99
2015-08-05	20:10:00	3	3	0.4	20.77	0.051	0.4	21.3	20.47	0.335	0.297	0.285	1529	72	1452	69	0.95	7.63	0.36	259	138	559	3	90.02
2015-08-05	20:27:00	3	3	0.4	20.77	0.051	0.4	21.2	20.43	0.375	0.345	0.325	1784	84	1655	78	0.927	8.862	0.418	50	0	250	0	90.02
2015-08-05	20:44:00	3	3	0.4	20.77	0.051	0.4	21.2	20.5	0.295	0.271	0.244	1417	67	1244	59	0.878	6.959	0.328	39	0	340	0	90.02
2015-08-05	21:01:00	3	3	0.4	20.77	0.051	0.4	21.1	20.46	0.357	0.315	0.306	1619	76	1560	74	0.963	8.106	0.383	164	59	398	1	90.02
2015-08-05	21:18:00	3	3	0.4	20.77	0.051	0.4	21.1	20.46	0.345	0.307	0.294	1579	75	1500	71	0.949	7.883	0.372	0	0	293	0	90.02
2015-08-05	21:35:00	3	3	0.4	20.77	0.051	0.4	21.1	20.5	0.291	0.272	0.24	1434	68	1228	58	0.856	7.01	0.331	138	67	515	0	90.02
2015-08-05	21:52:00	3	3	0.4	20.77	0.051	0.4	21.2	20.34	0.464	0.433	0.413	2236	106	2108	99	0.943	11.143	0.526	46	2	526	0	90.3
2015-08-05	22:09:00	3	3	0.4	20.77	0.051	0.4	21.2	20.31	0.471	0.463	0.42	2417	114	2143	101	0.887	11.895	0.561	157	102	667	6	90.32
2015-08-05	22:26:00	3	3	0.4	20.77	0.051	0.4	21.2	20.43	0.348	0.339	0.297	1781	84	1515	71	0.85	8.696	0.41	84	57	1143	0	90.43
2015-08-05	22:43:00	3	3	0.4	20.77	0.051	0.4	21.3	20.37	0.414	0.396	0.363	2072	98	1858	88	0.897	10.219	0.482	9	0	569	0	90.43
2015-08-05	23:00:00	3	3	0.4	20.77	0.051	0.4	21.2	20.48	0.308	0.291	0.258	1525	72	1314	62	0.862	7.464	0.352	151	73	807	7	90.43
2015-08-05	23:17:00	3	3	0.4	20.77	0.051	0.4	21.2	20.39	0.411	0.383	0.36	1982	94	1838	87	0.927	9.843	0.465	95	65	1700	2	90.69
2015-08-05	23:34:00	3	3	0.4	20.77	0.051	0.4	21.3	20.25	0.536	0.521	0.486	2702	128	2476	117	0.916	13.387	0.632	211	111	791	5	90.85
2015-08-05	23:51:00	3	3	0.4	20.77	0.051	0.4	21.3	20.27	0.517	0.503	0.466	2617	124	2376	112	0.908	12.942	0.611	272	174	456	6	91.06
2015-09-05	00:08:00	3	3	0.4	20.77	0.051	0.4	21.3	20.34	0.454	0.436	0.404	2265	107	2058	97	0.909	11.202	0.529	289	176	148	7	91.12
2015-09-05	00:25:00	3	3	0.4	20.77	0.051	0.4	21.3	20.43	0.358	0.345	0.307	1808	85	1565	74	0.865	8.856	0.418	44	36	23	0	91.12
2015-09-05	00:42:00	3	3	0.4	20.77	0.051	0.4	21.2	20.42	0.386	0.351	0.335	1809	85	1710	81	0.945	9.022	0.426	224	116	186	1	91.17
2015-09-05	00:59:00	3	3	0.4	20.77	0.051	0.4	21.3	20.3	0.491	0.468	0.44	2422	114	2246	106	0.927	12.027	0.568	119	87	253	7	91.29
2015-09-05	01:16:00	3	3	0.4	20.77	0.051	0.4	21.2	20.43	0.364	0.343	0.313	1792	85	1597	75	0.892	8.827	0.417	84	57	353	0	91.29
2015-09-05	01:33:00	3	3	0.4	20.77	0.051	0.4	21.3	20.36	0.428	0.41	0.378	2133	101	1925	91	0.902	10.537	0.497	0	0	214	0	91.29
2015-09-05	01:50:00	3	3	0.4	20.77	0.051	0.4	21.1	20.5	0.29	0.271	0.24	1423	67	1222	58	0.859	6.958	0.328	0	0	165	0	91.29
2015-09-05	02:07:00	3	3	0.4	20.77	0.051	0.4	21.1	20.45	0.348	0.319	0.298	1654	78	1517	72	0.917	8.197	0.387	111	64	395	7	91.41
2015-09-05	02:24:00	3	3	0.4	20.77	0.051	0.4	21.2	20.39	0.405	0.383	0.354	1991	94	1805	85	0.907	9.841	0.464	0	0	360	0	91.43
2015-09-05	02:41:00	3	3	0.4	20.77	0.051	0.4	21.2	20.49	0.296	0.282	0.246	1486	70	1252	59	0.842	7.241	0.342	0	0	1217	0	91.43
2015-09-05	02:58:00	3	3	0.4	20.77	0.051	0.4	21.1	20.47	0.331	0.304	0.28	1583	75	1427	67	0.902	7.815	0.369	0	0	1359	0	91.43
2015-09-05	03:15:00	3	3	0.4	20.77	0.051	0.4	21.1	20.43	0.365	0.345	0.314	1793	85	1597	75	0.891	8.831	0.417	98	61	813	3	91.43
2015-09-05	03:32:00	3	3	0.4	20.77	0.051	0.4	21.1	20.33	0.462	0.442	0.411	2287	108	2092	99	0.915	11.326	0.535	38	1	225	0	91.62
2015-09-05	03:49:00	3	3	0.4	20.77	0.051	0.4	21.3	20.27	0.531	0.502	0.481	2582	122	2443	115	0.946	12.877	0.608	122	87	1108	2	91.71
2015-09-05	04:06:00	3	3	0.4	20.77	0.051	0.4	21.3	20.37	0.41	0.396	0.359	2071	98	1830	86	0.884	10.186	0.481	0	0	2995	0	91.71
2015-09-05	04:23:00	3	3	0.4	20.77	0.051	0.4	21.2	20.5	0.289	0.266	0.238	1393	66	1214	57	0.872	6.832	0.322	0	0	2608	0	91.71
2015-09-05	04:40:00	3	3	0.4	20.77	0.051	0.4	21.2	20.5	0.32	0.275	0.27	1406	66	1374	65	0.977	7.062	0.333	0	0	1639	0	91.71
2015-09-05	04:57:00	3	3	0.4	20.77	0.051	0.4	21.2	20.48	0.32	0.288	0.269	1490	70	1368	65	0.918	7.383	0.348	0	0	417	0	91.71
2015-09-05	05:14:00	3	3	0.4	20.77	0.051	0.4	21.2	20.45	0.343	0.319	0.292	1661	78	1490	70	0.897	8.195	0.387	0	0	812	0	91.71
2015-09-05	05:31:00	3	3	0.4	20.77	0.051	0.4	21.2	20.48	0.318	0.295	0.267	1544	73	1362	64	0.882	7.592	0.358	0	0	1403	0	91.71
2015-09-05	05:48:00	3	3	0.4	20.77	0.051	0.4	21.1	20.52	0.266	0.246	0.216	1292	61	1096	52	0.848	6.305	0.298	0	0	326	0	91.71
2015-09-05	06:05:00	3	3	0.4	20.77	0.051	0.4	21.1	20.35	0.43	0.425	0.379	2226	105	1933	91	0.868	10.912	0.515	313	230	973	37	91.73
2015-09-05	06:22:00	3	3	0.4	20.77	0.051	0.4	21.2	20.3	0.496	0.473	0.445	2447	116	2268	107	0.927	12.154	0.574	8	0	1217	0	91.91
2015-09-05	06:39:00	3	3	0.4	20.77	0.051	0.4	21.3	20.33	0.465	0.443	0.414	2298	108	2113	100	0.919	11.393	0.538	0	0	83	0	91.91
2015-09-05	06:56:00	3	3	0.4	20.77	0.051	0.4	21.2	20.5	0.295	0.266	0.245	1384	65	1247	59	0.901	6.834	0.323	0	0	106	0	91.91
2015-09-05	07:13:00	3	3	0.4	20.77	0.051	0.4	21.2	20.49	0.318	0.284	0.268	1472	69	1364	64	0.927	7.311	0.345	0	0	187	0	91.91
2015-09-05	07:30:00	3	3	0.4	20.77	0.051	0.4	21.2	20.52	0.275	0.254	0.224	1337	63	1145	54	0.857	6.534	0.308	0	0	187	0	91.91
2015-09-05	07:47:00	3	3	0.4	20.77	0.051	0.4	21.2	20.47	0.321	0.305	0.27	1604	76	1377	65	0.859	7.843	0.37	0	0	144	0	91.91
2015-09-05	08:04:00	3	3	0.4	20.77	0.051	0.4	21.2	20.52	0.279	0.252	0.228	1319	62	1162	55	0.88	6.485	0.306	51	36	419	0	91.93
2015-09-05	08:21:00	3	3	0.4	20.77	0.051	0.4	21.3	20.36	0.435	0.407	0.384	2109	100	1958	92	0.928	10.477	0.494	0	0	310	0	91.93
2015-09-05	08:38:00	3	3	0.4	20.77	0.051	0.4	21.3	20.51	0.281	0.262	0.231	1379	65	1177	56	0.853	6.736	0.318	0	0	263	0	91.93
2015-09-05	08:55:00	3	3	0.4	20.77	0.051	0.4	21.2	20.56	0.24	0.215	0.189	1130	53	961	45	0.85	5.517	0.26	0	0	295	0	91.93
2015-09-05	09:12:00	3	3	0.4	20.77	0.051	0.4	21.2	20.45	0.327	0.32	0.276	1691	80	1407	66	0.832	8.22	0.388	1	0	275	0	91.93
2015-09-05	09:29:00	3	3	0.4	20.77	0.051	0.4	21.2	20.48	0.306	0.295	0.256	1559	74	1304	62	0.836	7.588	0.358	6	1	571	0	91.93
2015-09-05	09:46:00	3	3	0.4	20.77	0.051	0.4	21.2	20.33	0.451	0.438	0.401	2285	108	2043	96	0.894	11.263	0.532	55	33	775	0	92.22
2015-09-05	10:03:00	3	3	0.4	20.77	0.051	0.4	21.3	20.34	0.435	0.426	0.384	2235	105	1964	93	0.879	10.978	0.518	73	54	1215	74	117.27
2015-09-05	10:20:00	3	3	0.4	20.77	0.051	0.4	21.5	20.39	0.386	0.377	0.335	1976	93	1710	81	0.865	9.678	0.457	4	1	617	8	117.27
2015-09-05	10:37:00	3	3	0.4	20.77	0.051	0.4	21.4	20.5	0.284	0.267	0.234	1407	66	1192	56	0.847	6.862	0.324	0	0	489	0	117.27
2015-09-05	10:54:00	3	3	0.4	20.77	0.051	0.4	21.3	20.48	0.306	0.289	0.255	1526	72	1303	62	0.854	7.454	0.352	0	0	520	0	117.27
2015-09-05	11:11:00	3	3	0.4	20.77	0.051	0.4	21.3	20.43	0.348	0.336	0.297	1766	83	1515	71	0.858	8.634	0.408	0	0	672	0	117.27
2015-09-05	11:28:00	3	3	0.4	20.77	0.051	0.4	21.3	20.46	0.32	0.313	0.27	1657	78	1379	65	0.832	8.055	0.38	0	0	540	0	117.27
2015-09-05	11:45:00	3	3	0.4	20.77	0.051	0.4	21.3	20.46	0.323	0.315	0.272	1664	79	1387	65	0.833	8.094	0.382	176	127	1009	7	117.27
2015-09-05	12:02:00	3	3	0.4	20.77	0.051	0.4	21.4	20.35	0.435	0.416	0.384	2164	102	1960	93	0.906	10.695	0.505	13	1	1097	23	117.27
2015-09-05	12:19:00	3	3	0.4	20.77	0.051	0.4	21.3	20.46	0.326	0.311	0.275	1637	77	1402	66	0.857	8.001	0.378	0	0	779	0	117.27
2015-09-05	12:36:00	3	3	0.4	20.77	0.051	0.4	21.3	20.44	0.366	0.335	0.315	1733	82	1607	76	0.927	8.609	0.406	0	0	671	0	117.27
2015-09-05	12:53:00	3	3	0.4	20.77	0.051	0.4	21.3	20.44	0.345	0.329	0.294	1722	81	1500	71	0.871	8.445	0.399	2	0	1326	0	117.27
2015-09-05	13:10:00	3	3	0.4	20.77	0.051	0.4	21.3	20.45	0.337	0.318	0.287	1661	78	1462	69	0.88	8.161	0.385	218	139	1496	11	117.27
2015-09-05	13:27:00	3	3	0.4	20.77	0.051	0.4	21.4	20.29	0.495	0.48	0.444	2496	118	2266	107	0.908	12.341	0.582	110	2	905	74	117.27
2015-09-05	13:44:00	3	3	0.4	20.77	0.051	0.4	21.4	20.35	0.445	0.422	0.395	2190	103	2013	95	0.919	10.855	0.512	159	70	1036	13	117.27
2015-09-05	14:01:00	3	3	0.4	20.77	0.051	0.4	21.4	20.42	0.366	0.353	0.315	1852	87	1607	76	0.868	9.077	0.428	21	0	1828	0	117.27
2015-09-05	14:18:00	3	3	0.4	20.77	0.051	0.4	21.4	20.51	0.296	0.265	0.245	1372	65	1245	59	0.908	6.783	0.32	101	49	1029	14	117.27
2015-09-05	14:35:00	3	3	0.4	20.77	0.051	0.4	21.4	20.3	0.51	0.475	0.46	2444	115	2343	111	0.959	12.222	0.577	71	6	401	22	117.27
2015-09-05	14:52:00	3	3	0.4	20.77	0.051	0.4	21.4	20.39	0.404	0.378	0.353	1960	93	1800	85	0.918	9.716	0.459	107	49	388	18	117.27
2015-09-05	15:09:00	3	3	0.4	20.77	0.051	0.4	21.4	20.46	0.324	0.307	0.273	1612	76	1399	66	0.868	7.899	0.373	68	37	287	0	117.27
2015-09-05	15:26:00	3	3	0.4	20.77	0.051	0.4	21.4	20.31	0.492	0.458	0.441	2358	111	2248	106	0.954	11.778	0.556	142	61	324	11	117.27
2015-09-05	15:43:00	3	3	0.4	20.77	0.051	0.4	21.4	20.4	0.398	0.371	0.348	1920	91	1772	84	0.923	9.526	0.45	193	104	361	34	117.27
2015-09-05	16:00:00	3	3	0.4	20.77	0.051	0.4	21.4	20.34	0.455	0.431	0.405	2232	105	2063	97	0.924	11.077	0.523	265	159	564	62	117.27
2015-09-05	16:17:00	3	3	0.4	20.77	0.051	0.4	21.5	20.27	0.519	0.499	0.468	2583	122	2386	113	0.924	12.818	0.605	186	74	470	28	117.27
2015-09-05	16:34:00	3	3	0.4	20.77	0.051	0.4	21.5	20.38	0.41	0.39	0.359	2031	96	1833	86	0.902	10.03	0.473	8	0	175	0	117.27
2015-09-05	16:51:00	3	3	0.4	20.77	0.051	0.4	21.4	20.47	0.34	0.304	0.289	1570	74	1475	70	0.939	7.819	0.369	247	120	377	14	117.27
2015-09-05	17:08:00	3	3	0.4	20.77	0.051	0.4	21.5	20.27	0.539	0.501	0.489	2571	121	2491	118	0.969	12.888	0.608	73	19	163	23	117.27
2015-09-05	17:25:00	3	3	0.4	20.77	0.051	0.4	21.4	20.34	0.47	0.431	0.419	2212	104	2138	101	0.966	11.083	0.523	250	96	285	5	117.27
2015-09-05	17:42:00	3	3	0.4	20.77	0.051	0.4	21.6	20.24	0.561	0.529	0.511	2724	129	2604	123	0.956	13.614	0.643	165	84	285	55	117.27
2015-09-05	17:59:00	3	3	0.4	20.77	0.051	0.4	21.7	20.27	0.514	0.499	0.463	2590	122	2361	111	0.912	12.816	0.605	122	53	356	6	117.27
2015-09-05	18:16:00	3	3	0.4	20.77	0.051	0.4	21.6	20.37	0.413	0.401	0.362	2092	99	1839	87	0.879	10.281	0.485	12	1	137	0	117.27
2015-09-05	18:33:00	3	3	0.4	20.77	0.051	0.4	21.5	20.42	0.399	0.353	0.348	1808	85	1775	84	0.982	9.089	0.429	217	90	368	25	117.27
2015-09-05	18:50:00	3	3	0.4	20.77	0.051	0.4	21.5	20.28	0.525	0.491	0.474	2527	119	2418	114	0.957	12.633	0.596	47	15	161	5	117.27
2015-09-05	19:07:00	3	3	0.4	20.77	0.051	0.4	21.4	20.31	0.495	0.46	0.444	2362	112	2256	106	0.955	11.805	0.557	181	107	161	57	117.27
2015-09-05	19:24:00	3	3	0.4	20.77	0.051	0.4	21.5	20.28	0.516	0.491	0.465	2539	120	2371	112	0.934	12.63	0.596	121	61	237	46	117.27
2015-09-05	19:41:00	3	3	0.4	20.77	0.051	0.4	21.6	20.25	0.55	0.517	0.499	2660	126	2546	120	0.957	13.298	0.628	143	85	216	41	117.27
2015-09-05	19:58:00	3	3	0.4	20.77	0.051	0.4	21.5	20.33	0.465	0.446	0.414	2314	109	2110	100	0.912	11.456	0.541	0	0	132	0	117.27
2015-09-05	20:15:00	3	3	0.4	20.77	0.051	0.4	21.3	20.43	0.375	0.341	0.325	1766	83	1660	78	0.94	8.795	0.415	222	122	457	9	117.27
2015-09-05	20:32:00	3	3	0.4	20.77	0.051	0.4	21.5	20.28	0.534	0.494	0.483	2531	119	2463	116	0.973	12.699	0.599	149	83	463	32	117.27
2015-09-05	20:49:00	3	3	0.4	20.77	0.051	0.4	21.5	20.28	0.527	0.491	0.477	2524	119	2431	115	0.963	12.634	0.596	244	129	421	21	117.27
2015-09-05	21:06:00	3	3	0.4	20.77	0.051	0.4	21.5	20.31	0.485	0.458	0.435	2366	112	2216	105	0.936	11.775	0.556	102	49	611	20	117.27
2015-09-05	21:23:00	3	3	0.4	20.77	0.051	0.4	21.5	20.4	0.411	0.372	0.36	1911	90	1835	87	0.96	9.562	0.451	197	122	297	1	117.27
2015-09-05	21:40:00	3	3	0.4	20.77	0.051	0.4	21.5	20.39	0.418	0.379	0.367	1949	92	1873	88	0.961	9.752	0.46	0	0	60	0	117.27
2015-09-05	21:57:00	3	3	0.4	20.77	0.051	0.4	21.4	20.48	0.323	0.292	0.272	1514	71	1387	65	0.916	7.5	0.354	60	44	179	0	117.27
2015-09-05	22:14:00	3	3	0.4	20.77	0.051	0.4	21.5	20.31	0.504	0.464	0.454	2380	112	2313	109	0.972	11.939	0.563	247	103	404	18	117.27
2015-09-05	22:31:00	3	3	0.4	20.77	0.051	0.4	21.5	20.28	0.541	0.492	0.49	2514	119	2498	118	0.994	12.67	0.598	203	60	657	42	117.27
2015-09-05	22:48:00	3	3	0.4	20.77	0.051	0.4	21.5	20.25	0.554	0.522	0.503	2686	127	2566	121	0.955	13.424	0.634	162	53	441	3	117.27
2015-09-05	23:05:00	3	3	0.4	20.77	0.051	0.4	21.5	20.41	0.38	0.361	0.329	1881	89	1680	79	0.893	9.27	0.438	13	0	175	0	117.27
2015-09-05	23:22:00	3	3	0.4	20.77	0.051	0.4	21.4	20.48	0.338	0.295	0.288	1517	72	1467	69	0.967	7.6	0.359	423	284	251	3	117.27
2015-09-05	23:39:00	3	3	0.4	20.77	0.051	0.4	21.4	20.29	0.504	0.478	0.454	2467	116	2313	109	0.938	12.282	0.58	20	1	60	0	117.27
2015-09-05	23:56:00	3	3	0.4	20.77	0.051	0.4	21.3	20.47	0.327	0.297	0.276	1540	73	1409	67	0.915	7.627	0.36	29	0	46	0	117.27
2015-10-05	00:13:00	3	3	0.4	20.77	0.051	0.4	21.3	20.48	0.324	0.288	0.273	1488	70	1394	66	0.937	7.407	0.35	31	0	46	0	117.27
2015-10-05	00:30:00	3	3	0.4	20.77	0.051	0.4	21.3	20.4	0.403	0.372	0.352	1928	91	1800	85	0.934	9.588	0.453	319	143	730	3	117.27
2015-10-05	00:47:00	3	3	0.4	20.77	0.051	0.4	21.5	20.17	0.645	0.606	0.594	3113	147	3038	143	0.976	15.628	0.738	194	107	370	32	117.27
2015-10-05	01:04:00	3	3	0.4	20.77	0.051	0.4	21.6	20.3	0.513	0.475	0.463	2440	115	2358	111	0.967	12.223	0.577	44	20	1009	2	117.27
2015-10-05	01:21:00	3	3	0.4	20.77	0.051	0.4	21.6	20.33	0.469	0.438	0.418	2268	107	2139	101	0.943	11.304	0.534	311	175	659	56	117.27
2015-10-05	01:38:00	3	3	0.4	20.77	0.051	0.4	21.6	20.28	0.517	0.495	0.466	2561	121	2378	112	0.929	12.724	0.601	61	16	21	3	117.27
2015-10-05	01:55:00	3	3	0.4	20.77	0.051	0.4	21.5	20.44	0.359	0.33	0.308	1711	81	1572	74	0.919	8.482	0.4	10	1	9	0	117.27
2015-10-05	02:12:00	3	3	0.4	20.77	0.051	0.4	21.4	20.49	0.325	0.283	0.274	1455	69	1399	66	0.962	7.283	0.344	208	161	31	0	117.27
2015-10-05	02:29:00	3	3	0.4	20.77	0.051	0.4	21.4	20.31	0.497	0.457	0.446	2342	111	2276	107	0.971	11.748	0.555	64	13	41	27	117.27
2015-10-05	02:46:00	3	3	0.4	20.77	0.051	0.4	21.3	20.47	0.347	0.304	0.296	1561	74	1510	71	0.967	7.821	0.369	14	0	25	0	117.27
2015-10-05	03:03:00	3	3	0.4	20.77	0.051	0.4	21.3	20.51	0.303	0.265	0.252	1366	64	1287	61	0.942	6.806	0.321	191	48	237	0	117.27
2015-10-05	03:20:00	3	3	0.4	20.77	0.051	0.4	21.3	20.26	0.547	0.51	0.496	2617	124	2528	119	0.966	13.109	0.619	141	58	300	2	117.27
2015-10-05	03:37:00	3	3	0.4	20.77	0.051	0.4	21.4	20.29	0.527	0.479	0.476	2445	115	2428	115	0.993	12.322	0.582	29	5	241	2	117.27
2015-10-05	03:54:00	3	3	0.4	20.77	0.051	0.4	21.4	20.45	0.35	0.325	0.3	1691	80	1527	72	0.903	8.353	0.394	14	0	187	0	117.27
2015-10-05	04:11:00	3	3	0.4	20.77	0.051	0.4	21.3	20.49	0.334	0.282	0.284	1435	68	1447	68	1.009	7.255	0.342	14	0	147	0	117.27
2015-10-05	04:28:00	3	3	0.4	20.77	0.051	0.4	21.4	20.52	0.297	0.254	0.246	1302	61	1257	59	0.965	6.523	0.308	27	0	171	0	117.27
2015-10-05	04:45:00	3	3	0.4	20.77	0.051	0.4	21.3	20.4	0.411	0.367	0.36	1880	89	1835	87	0.976	9.437	0.445	181	38	238	2	117.27
2015-10-05	05:02:00	3	3	0.4	20.77	0.051	0.4	21.4	20.26	0.538	0.508	0.488	2620	124	2486	117	0.949	13.075	0.617	280	162	413	52	117.27
2015-10-05	05:19:00	3	3	0.4	20.77	0.051	0.4	21.5	20.25	0.549	0.522	0.498	2693	127	2541	120	0.944	13.423	0.634	97	71	87	3	117.27
2015-10-05	05:36:00	3	3	0.4	20.77	0.051	0.4	21.4	20.42	0.385	0.35	0.334	1804	85	1702	80	0.944	8.991	0.424	0	0	42	0	117.27
2015-10-05	05:53:00	3	3	0.4	20.77	0.051	0.4	21.2	20.5	0.312	0.272	0.261	1402	66	1332	63	0.95	6.997	0.33	0	0	48	0	117.27
2015-10-05	06:10:00	3	3	0.4	20.77	0.051	0.4	21.2	20.52	0.302	0.254	0.251	1297	61	1279	60	0.987	6.525	0.308	0	0	33	0	117.27
2015-10-05	06:27:00	3	3	0.4	20.77	0.051	0.4	21.2	20.49	0.315	0.278	0.265	1441	68	1353	64	0.939	7.176	0.339	0	0	29	0	117.27
2015-10-05	06:44:00	3	3	0.4	20.77	0.051	0.4	21.2	20.5	0.294	0.268	0.244	1397	66	1238	58	0.886	6.876	0.325	0	0	29	0	117.27
2015-10-05	07:01:00	3	3	0.4	20.77	0.051	0.4	21.2	20.43	0.367	0.341	0.316	1772	84	1612	76	0.91	8.765	0.414	0	0	35	0	117.27
2015-10-05	07:18:00	3	3	0.4	20.77	0.051	0.4	21.2	20.48	0.306	0.288	0.256	1512	71	1304	62	0.863	7.401	0.349	0	0	215	0	117.27
2015-10-05	07:35:00	3	3	0.4	20.77	0.051	0.4	21.3	20.3	0.487	0.467	0.436	2420	114	2223	105	0.919	11.994	0.566	175	53	1279	28	117.27
2015-10-05	07:52:00	3	3	0.4	20.77	0.051	0.4	21.5	20.33	0.473	0.441	0.423	2271	107	2155	102	0.949	11.334	0.535	79	46	519	3	117.27
2015-10-05	08:09:00	3	3	0.4	20.77	0.051	0.4	21.5	20.4	0.405	0.373	0.354	1927	91	1805	85	0.937	9.591	0.453	0	0	185	0	117.27
2015-10-05	08:26:00	3	3	0.4	20.77	0.051	0.4	21.4	20.49	0.326	0.281	0.275	1438	68	1404	66	0.977	7.221	0.341	0	0	182	0	117.27
2015-10-05	08:43:00	3	3	0.4	20.77	0.051	0.4	21.4	20.43	0.388	0.341	0.337	1738	82	1715	81	0.986	8.747	0.413	0	0	162	0	117.27
2015-10-05	09:00:00	3	3	0.4	20.77	0.051	0.4	21.3	20.49	0.317	0.277	0.267	1430	68	1364	64	0.953	7.145	0.337	0	0	191	0	117.27
2015-10-05	09:17:00	3	3	0.4	20.77	0.051	0.4	21.3	20.4	0.404	0.369	0.353	1899	90	1795	85	0.945	9.468	0.447	0	0	158	0	117.27
2015-10-05	09:34:00	3	3	0.4	20.77	0.051	0.4	21.3	20.39	0.407	0.377	0.356	1948	92	1815	86	0.932	9.686	0.457	0	0	150	0	117.27
2015-10-05	09:51:00	3	3	0.4	20.77	0.051	0.4	21.2	20.44	0.355	0.331	0.304	1730	82	1554	73	0.898	8.537	0.403	188	110	311	69	117.27
2015-10-05	10:08:00	3	3	0.4	20.77	0.051	0.4	21.4	20.32	0.464	0.453	0.413	2355	111	2101	99	0.892	11.607	0.548	86	48	750	40	117.27
2015-10-05	10:25:00	3	3	0.4	20.77	0.051	0.4	21.6	20.26	0.549	0.51	0.498	2614	123	2538	120	0.971	13.11	0.619	16	5	565	10	117.27
2015-10-05	10:42:00	3	3	0.4	20.77	0.051	0.4	21.4	20.42	0.388	0.355	0.337	1831	86	1717	81	0.938	9.117	0.43	10	0	377	0	117.27
2015-10-05	10:59:00	3	3	0.4	20.77	0.051	0.4	21.3	20.46	0.368	0.309	0.317	1564	74	1617	76	1.034	7.954	0.375	18	0	332	0	117.27
2015-10-05	11:16:00	3	3	0.4	20.77	0.051	0.4	21.3	20.41	0.391	0.358	0.34	1850	87	1735	82	0.938	9.212	0.435	28	4	335	0	117.27
2015-10-05	11:33:00	3	3	0.4	20.77	0.051	0.4	21.2	20.47	0.318	0.299	0.267	1573	74	1366	64	0.869	7.709	0.364	18	4	319	0	117.27
2015-10-05	11:50:00	3	3	0.4	20.77	0.051	0.4	21.2	20.41	0.381	0.357	0.33	1856	88	1682	79	0.906	9.176	0.433	22	0	306	0	117.27
2015-10-05	12:07:00	3	3	0.4	20.77	0.051	0.4	21.3	20.35	0.443	0.422	0.392	2200	104	2006	95	0.912	10.887	0.514	186	118	540	22	117.27
2015-10-05	12:24:00	3	3	0.4	20.77	0.051	0.4	21.4	20.3	0.497	0.474	0.446	2454	116	2273	107	0.926	12.185	0.575	18	6	260	38	117.27
2015-10-05	12:41:00	3	3	0.4	20.77	0.051	0.4	21.4	20.26	0.545	0.515	0.494	2643	125	2511	119	0.95	13.193	0.623	157	111	300	14	117.27
2015-10-05	12:58:00	3	3	0.4	20.77	0.051	0.4	21.4	20.25	0.543	0.519	0.492	2685	127	2508	118	0.934	13.358	0.63	164	114	44	4	117.27
2015-10-05	13:15:00	3	3	0.4	20.77	0.051	0.4	21.4	20.43	0.366	0.34	0.315	1765	83	1607	76	0.911	8.734	0.412	0	0	6	0	117.27
2015-10-05	13:32:00	3	3	0.4	20.77	0.051	0.4	21.3	20.44	0.393	0.334	0.343	1694	80	1753	83	1.035	8.614	0.407	0	0	5	0	117.27
2015-10-05	13:49:00	3	3	0.4	20.77	0.051	0.4	21.3	20.43	0.385	0.342	0.334	1755	83	1705	80	0.971	8.803	0.416	0	0	0	0	117.27
2015-10-05	14:06:00	3	3	0.4	20.77	0.051	0.4	21.2	20.42	0.384	0.352	0.333	1821	86	1697	80	0.932	9.053	0.427	21	18	164	13	117.27
2015-10-05	14:23:00	3	3	0.4	20.77	0.051	0.4	21.3	20.28	0.528	0.494	0.478	2538	120	2436	115	0.96	12.697	0.599	177	38	530	25	117.27
2015-10-05	14:40:00	3	3	0.4	20.77	0.051	0.4	21.4	20.28	0.525	0.492	0.475	2534	120	2421	114	0.955	12.664	0.598	170	110	192	17	117.27
2015-10-05	14:57:00	3	3	0.4	20.77	0.051	0.4	21.4	20.26	0.554	0.516	0.504	2638	125	2561	121	0.971	13.228	0.624	26	15	81	8	117.27
2015-10-05	15:14:00	3	3	0.4	20.77	0.051	0.4	21.4	20.41	0.392	0.357	0.342	1841	87	1742	82	0.947	9.181	0.433	0	0	65	0	117.27
2015-10-05	15:31:00	3	3	0.4	20.77	0.051	0.4	21.3	20.46	0.371	0.307	0.32	1545	73	1632	77	1.057	7.893	0.373	5	2	52	0	117.27
2015-10-05	15:48:00	3	3	0.4	20.77	0.051	0.4	21.3	20.42	0.406	0.355	0.355	1807	85	1810	85	1.002	9.123	0.431	152	74	133	2	117.27
2015-10-05	16:05:00	3	3	0.4	20.77	0.051	0.4	21.3	20.3	0.504	0.467	0.454	2396	113	2313	109	0.965	12.001	0.566	47	25	195	29	117.27
2015-10-05	16:22:00	3	3	0.4	20.77	0.051	0.4	21.4	20.26	0.548	0.511	0.497	2623	124	2533	120	0.966	13.141	0.62	144	64	169	55	117.27
2015-10-05	16:39:00	3	3	0.4	20.77	0.051	0.4	21.4	20.34	0.477	0.436	0.426	2235	105	2173	103	0.972	11.21	0.529	25	0	0	0	117.27
2015-10-05	16:56:00	3	3	0.4	20.77	0.051	0.4	21.3	20.45	0.364	0.321	0.313	1649	78	1597	75	0.969	8.265	0.39	111	29	27	2	117.27
2015-10-05	17:13:00	3	3	0.4	20.77	0.051	0.4	21.3	20.3	0.519	0.467	0.468	2377	112	2386	113	1.004	12.006	0.567	1	1	0	4	117.27
2015-10-05	17:30:00	3	3	0.4	20.77	0.051	0.4	21.3	20.43	0.373	0.34	0.322	1756	83	1642	78	0.935	8.736	0.412	33	27	15	4	117.27
2015-10-05	17:47:00	3	3	0.4	20.77	0.051	0.4	21.4	20.33	0.489	0.437	0.438	2226	105	2236	106	1.004	11.246	0.531	12	1	0	8	117.27
2015-10-05	18:04:00	3	3	0.4	20.77	0.051	0.4	21.3	20.34	0.475	0.431	0.425	2205	104	2165	102	0.982	11.085	0.523	116	8	105	2	117.27
2015-10-05	18:21:00	3	3	0.4	20.77	0.051	0.4	21.4	20.26	0.551	0.506	0.5	2588	122	2549	120	0.985	13.017	0.614	136	45	90	21	117.27
2015-10-05	18:38:00	3	3	0.4	20.77	0.051	0.4	21.5	20.23	0.587	0.537	0.536	2737	129	2734	129	0.999	13.811	0.652	208	106	92	28	117.27
2015-10-05	18:55:00	3	3	0.4	20.77	0.051	0.4	21.5	20.35	0.469	0.425	0.418	2174	103	2133	101	0.981	10.926	0.516	87	50	43	0	117.27
2015-10-05	19:12:00	3	3	0.4	20.77	0.051	0.4	21.5	20.21	0.63	0.56	0.579	2821	133	2945	139	1.044	14.376	0.679	218	143	145	9	117.27
2015-10-05	19:29:00	3	3	0.4	20.77	0.051	0.4	21.4	20.25	0.564	0.519	0.514	2648	125	2611	123	0.986	13.325	0.629	165	96	139	10	117.27
2015-10-05	19:46:00	3	3	0.4	20.77	0.051	0.4	21.4	20.34	0.473	0.431	0.422	2208	104	2153	102	0.975	11.084	0.523	78	52	204	1	117.27
2015-10-05	20:03:00	3	3	0.4	20.77	0.051	0.4	21.4	20.3	0.522	0.473	0.471	2413	114	2401	113	0.995	12.163	0.574	41	25	134	8	117.27
2015-10-05	20:20:00	3	3	0.4	20.77	0.051	0.4	21.4	20.38	0.445	0.391	0.394	1992	94	2010	95	1.009	10.074	0.476	294	214	133	14	117.27
2015-10-05	20:37:00	3	3	0.4	20.77	0.051	0.4	21.4	20.2	0.625	0.575	0.574	2932	138	2927	138	0.998	14.793	0.698	88	48	559	30	117.27
2015-10-05	20:54:00	3	3	0.4	20.77	0.051	0.4	21.5	20.13	0.688	0.644	0.638	3291	155	3252	153	0.988	16.565	0.782	123	70	531	48	117.27
2015-10-05	21:11:00	3	3	0.4	20.77	0.051	0.4	21.4	20.16	0.641	0.608	0.59	3125	147	3009	142	0.963	15.642	0.738	56	12	468	34	117.27
2015-10-05	21:28:00	3	3	0.4	20.77	0.051	0.4	21.4	20.17	0.64	0.596	0.59	3055	144	3016	142	0.987	15.376	0.726	55	31	451	61	117.27
2015-10-05	21:45:00	3	3	0.4	20.77	0.051	0.4	21.4	20.18	0.637	0.593	0.586	3035	143	2989	141	0.985	15.266	0.721	103	73	448	53	117.27
2015-10-05	22:02:00	3	3	0.4	20.77	0.051	0.4	21.4	20.21	0.591	0.56	0.541	2882	136	2756	130	0.956	14.406	0.68	118	51	142	44	117.27
2015-10-05	22:19:00	3	3	0.4	20.77	0.051	0.4	21.5	20.24	0.573	0.533	0.522	2732	129	2664	126	0.975	13.712	0.647	303	196	155	18	117.27
2015-10-05	22:36:00	3	3	0.4	20.77	0.051	0.4	21.5	20.27	0.566	0.502	0.515	2536	120	2618	124	1.032	12.89	0.608	240	114	36	15	117.27
2015-10-05	22:53:00	3	3	0.4	20.77	0.051	0.4	21.4	20.24	0.583	0.531	0.532	2703	128	2714	128	1.004	13.654	0.644	1	0	14	0	117.27
2015-10-05	23:10:00	3	3	0.4	20.77	0.051	0.4	21.4	20.36	0.477	0.406	0.426	2051	97	2180	103	1.063	10.493	0.495	51	31	39	0	117.27
2015-10-05	23:27:00	3	3	0.4	20.77	0.051	0.4	21.2	20.43	0.408	0.345	0.357	1740	82	1823	86	1.047	8.874	0.419	0	0	25	0	117.27
2015-10-05	23:44:00	3	3	0.4	20.77	0.051	0.4	21.1	20.42	0.409	0.347	0.358	1756	83	1825	86	1.04	8.937	0.422	0	0	20	0	117.27
2015-11-05	00:01:00	3	3	0.4	20.77	0.051	0.4	21	20.41	0.423	0.362	0.373	1831	86	1900	90	1.038	9.317	0.44	100	36	30	28	117.27
2015-11-05	00:18:00	3	3	0.4	20.77	0.051	0.4	21.2	20.28	0.551	0.489	0.5	2476	117	2551	120	1.03	12.58	0.594	62	2	84	34	117.27
2015-11-05	00:35:00	3	3	0.4	20.77	0.051	0.4	21.3	20.22	0.617	0.551	0.566	2792	132	2886	136	1.034	14.197	0.67	1	1	54	3	117.27
2015-11-05	00:52:00	3	3	0.4	20.77	0.051	0.4	21.2	20.39	0.446	0.385	0.395	1951	92	2015	95	1.033	9.919	0.468	1	0	43	0	117.27
2015-11-05	01:09:00	3	3	0.4	20.77	0.051	0.4	21.1	20.39	0.441	0.377	0.39	1903	90	1988	94	1.045	9.698	0.458	3	1	53	0	117.27
2015-11-05	01:26:00	3	3	0.4	20.77	0.051	0.4	21	20.41	0.424	0.361	0.374	1822	86	1905	90	1.046	9.286	0.438	99	47	102	0	117.27
2015-11-05	01:43:00	3	3	0.4	20.77	0.051	0.4	21.1	20.19	0.629	0.577	0.578	2942	139	2949	139	1.002	14.857	0.701	67	4	234	49	117.27
2015-11-05	02:00:00	3	3	0.4	20.77	0.051	0.4	21.3	20.22	0.611	0.55	0.56	2792	132	2856	135	1.023	14.163	0.669	34	23	275	10	117.27
2015-11-05	02:17:00	3	3	0.4	20.77	0.051	0.4	21.3	20.26	0.576	0.507	0.525	2562	121	2679	126	1.046	13.058	0.616	193	109	231	43	117.27
2015-11-05	02:34:00	3	3	0.4	20.77	0.051	0.4	21.3	20.24	0.595	0.534	0.545	2710	128	2776	131	1.024	13.752	0.649	1	0	0	58	117.27
2015-11-05	02:51:00	3	3	0.4	20.77	0.051	0.4	21.5	20.29	0.532	0.485	0.481	2478	117	2453	116	0.99	12.479	0.589	1	0	0	0	117.27
2015-11-05	03:08:00	3	3	0.4	20.77	0.051	0.4	21.4	20.4	0.446	0.372	0.396	1863	88	2018	95	1.083	9.575	0.452	0	0	0	0	117.27
2015-11-05	03:25:00	3	3	0.4	20.77	0.051	0.4	21.3	20.42	0.425	0.348	0.374	1742	82	1908	90	1.095	8.974	0.424	1	0	0	0	117.27
2015-11-05	03:42:00	3	3	0.4	20.77	0.051	0.4	21.2	20.4	0.444	0.372	0.393	1861	88	1999	94	1.074	9.545	0.451	2	0	0	0	117.27
2015-11-05	03:59:00	3	3	0.4	20.77	0.051	0.4	21.3	20.26	0.567	0.512	0.516	2606	123	2631	124	1.01	13.179	0.622	282	139	60	41	117.27
2015-11-05	04:16:00	3	3	0.4	20.77	0.051	0.4	21.5	20.18	0.658	0.59	0.607	2983	141	3097	146	1.038	15.18	0.716	165	56	133	37	117.27
2015-11-05	04:33:00	3	3	0.4	20.77	0.051	0.4	21.5	20.2	0.638	0.567	0.588	2866	135	2997	141	1.045	14.611	0.69	383	207	170	7	117.27
2015-11-05	04:50:00	3	3	0.4	20.77	0.051	0.4	21.5	20.26	0.576	0.513	0.525	2593	122	2671	126	1.03	13.174	0.622	80	2	23	6	117.27
2015-11-05	05:07:00	3	3	0.4	20.77	0.051	0.4	21.5	20.38	0.462	0.39	0.411	1962	93	2095	99	1.068	10.049	0.474	16	0	23	0	117.27
2015-11-05	05:24:00	3	3	0.4	20.77	0.051	0.4	21.3	20.42	0.44	0.353	0.389	1753	83	1985	94	1.132	9.105	0.43	0	0	4	0	117.27
2015-11-05	05:41:00	3	3	0.4	20.77	0.051	0.4	21.2	20.42	0.437	0.356	0.386	1768	83	1962	93	1.109	9.138	0.431	0	0	3	0	117.27
2015-11-05	05:58:00	3	3	0.4	20.77	0.051	0.4	21.1	20.38	0.461	0.395	0.41	1994	94	2093	99	1.049	10.174	0.48	0	0	0	0	117.27
2015-11-05	06:15:00	3	3	0.4	20.77	0.051	0.4	21.1	20.39	0.447	0.383	0.396	1934	91	2020	95	1.045	9.857	0.465	1	1	1	0	117.27
2015-11-05	06:32:00	3	3	0.4	20.77	0.051	0.4	21.1	20.33	0.49	0.441	0.439	2249	106	2238	106	0.995	11.34	0.535	89	13	92	15	117.27
2015-11-05	06:49:00	3	3	0.4	20.77	0.051	0.4	21.3	20.2	0.633	0.572	0.583	2905	137	2972	140	1.023	14.734	0.695	281	132	136	36	117.27
2015-11-05	07:06:00	3	3	0.4	20.77	0.051	0.4	21.5	20.21	0.623	0.563	0.572	2864	135	2925	138	1.021	14.524	0.686	396	202	192	7	117.27
2015-11-05	07:23:00	3	3	0.4	20.77	0.051	0.4	21.6	20.23	0.599	0.539	0.548	2746	130	2802	132	1.021	13.92	0.657	83	10	32	3	117.27
2015-11-05	07:40:00	3	3	0.4	20.77	0.051	0.4	21.6	20.4	0.431	0.367	0.38	1853	87	1938	91	1.046	9.445	0.446	1	0	44	0	117.27
2015-11-05	07:57:00	3	3	0.4	20.77	0.051	0.4	21.5	20.44	0.402	0.334	0.352	1677	79	1792	85	1.069	8.591	0.406	2	1	4	0	117.27
2015-11-05	08:14:00	3	3	0.4	20.77	0.051	0.4	21.5	20.35	0.477	0.42	0.426	2132	101	2173	103	1.019	10.804	0.51	3	1	0	0	117.27
2015-11-05	08:31:00	3	3	0.4	20.77	0.051	0.4	21.3	20.39	0.427	0.377	0.376	1921	91	1918	91	0.998	9.693	0.458	0	0	0	0	117.27
2015-11-05	08:48:00	3	3	0.4	20.77	0.051	0.4	21.2	20.39	0.427	0.382	0.377	1952	92	1920	91	0.983	9.818	0.463	12	0	0	0	117.27
2015-11-05	09:05:00	3	3	0.4	20.77	0.051	0.4	21.3	20.25	0.545	0.524	0.494	2714	128	2521	119	0.929	13.483	0.636	309	182	70	1	117.27
2015-11-05	09:22:00	3	3	0.4	20.77	0.051	0.4	21.5	20.22	0.589	0.555	0.539	2853	135	2746	130	0.963	14.28	0.674	39	15	72	55	117.27
2015-11-05	09:39:00	3	3	0.4	20.77	0.051	0.4	21.6	20.27	0.544	0.496	0.493	2533	120	2516	119	0.993	12.765	0.603	0	0	25	1	117.27
2015-11-05	09:56:00	3	3	0.4	20.77	0.051	0.4	21.5	20.38	0.463	0.39	0.412	1955	92	2094	99	1.071	10.019	0.473	527	392	364	153	117.27
2015-11-05	10:13:00	3	3	0.4	20.77	0.051	0.4	21.4	20.27	0.499	0.5	0.449	2624	124	2295	108	0.875	12.881	0.608	684	465	499	6	117.27
2015-11-05	10:30:00	3	3	0.4	20.77	0.051	0.4	21.7	20.27	0.492	0.496	0.441	2603	123	2251	106	0.865	12.746	0.602	403	218	323	31	117.5
2015-11-05	10:47:00	3	3	0.4	20.77	0.051	0.4	21.8	20.34	0.424	0.427	0.373	2250	106	1903	90	0.846	10.972	0.518	165	62	25	0	117.5
2015-11-05	11:04:00	3	3	0.4	20.77	0.051	0.4	21.6	20.49	0.314	0.284	0.264	1478	70	1344	63	0.91	7.31	0.345	69	26	15	0	117.5
2015-11-05	11:21:00	3	3	0.4	20.77	0.051	0.4	21.5	20.43	0.364	0.345	0.313	1799	85	1597	75	0.888	8.858	0.418	7	2	35	0	117.51
2015-11-05	11:38:00	3	3	0.4	20.77	0.051	0.4	21.4	20.41	0.373	0.359	0.323	1882	89	1645	78	0.874	9.236	0.436	335	187	321	40	117.6
2015-11-05	11:55:00	3	3	0.4	20.77	0.051	0.4	21.5	20.3	0.482	0.471	0.431	2458	116	2198	104	0.894	12.118	0.572	467	254	423	29	117.71
2015-11-05	12:12:00	3	3	0.4	20.77	0.051	0.4	21.5	20.35	0.435	0.42	0.384	2188	103	1960	93	0.896	10.789	0.509	158	49	62	0	117.71
2015-11-05	12:29:00	3	3	0.4	20.77	0.051	0.4	21.3	20.49	0.298	0.278	0.247	1460	69	1259	59	0.862	7.148	0.337	53	21	24	0	117.71
2015-11-05	12:46:00	3	3	0.4	20.77	0.051	0.4	21.2	20.44	0.331	0.326	0.28	1725	81	1429	67	0.829	8.378	0.395	58	17	51	4	117.71
2015-11-05	13:03:00	3	3	0.4	20.77	0.051	0.4	21.2	20.37	0.411	0.405	0.36	2125	100	1838	87	0.865	10.405	0.491	414	230	482	62	118
2015-11-05	13:20:00	3	3	0.4	20.77	0.051	0.4	21.4	20.27	0.515	0.502	0.464	2612	123	2366	112	0.906	12.91	0.609	345	179	334	4	118
2015-11-05	13:37:00	3	3	0.4	20.77	0.051	0.4	21.3	20.44	0.341	0.335	0.29	1767	83	1480	70	0.837	8.6	0.406	40	25	34	3	118
2015-11-05	13:54:00	3	3	0.4	20.77	0.051	0.4	21.1	20.46	0.33	0.309	0.279	1611	76	1418	67	0.88	7.916	0.374	46	19	102	12	118
2015-11-05	14:11:00	3	3	0.4	20.77	0.051	0.4	21.1	20.34	0.437	0.435	0.386	2281	108	1968	93	0.863	11.164	0.527	341	179	479	84	118.29
2015-11-05	14:28:00	3	3	0.4	20.77	0.051	0.4	21.3	20.34	0.443	0.43	0.393	2240	106	2003	95	0.894	11.042	0.521	402	200	326	27	118.31
2015-11-05	14:45:00	3	3	0.4	20.77	0.051	0.4	21.5	20.35	0.426	0.42	0.375	2200	104	1913	90	0.869	10.786	0.509	28	1	1	0	118.31
2015-11-05	15:02:00	3	3	0.4	20.77	0.051	0.4	21.4	20.5	0.29	0.27	0.24	1415	67	1222	58	0.864	6.926	0.327	94	55	122	1	118.31
2015-11-05	15:19:00	3	3	0.4	20.77	0.051	0.4	21.5	20.31	0.485	0.46	0.434	2383	112	2213	104	0.929	11.838	0.559	106	36	180	2	118.31
2015-11-05	15:36:00	3	3	0.4	20.77	0.051	0.4	21.2	20.43	0.355	0.336	0.304	1756	83	1552	73	0.884	8.636	0.408	25	6	25	0	118.31
2015-11-05	15:53:00	3	3	0.4	20.77	0.051	0.4	21.2	20.42	0.363	0.353	0.312	1856	88	1592	75	0.858	9.076	0.428	181	101	238	5	118.37
2015-11-05	16:10:00	3	3	0.4	20.77	0.051	0.4	21.1	20.41	0.377	0.362	0.327	1893	89	1665	79	0.88	9.3	0.439	32	6	30	0	118.37
2015-11-05	16:27:00	3	3	0.4	20.77	0.051	0.4	21	20.43	0.36	0.34	0.309	1774	84	1575	74	0.888	8.732	0.412	47	15	58	2	118.37
2015-11-05	16:44:00	3	3	0.4	20.77	0.051	0.4	21	20.4	0.377	0.368	0.326	1933	91	1662	78	0.86	9.456	0.446	239	143	252	21	118.59
2015-11-05	17:01:00	3	3	0.4	20.77	0.051	0.4	21.2	20.27	0.515	0.496	0.464	2564	121	2361	111	0.921	12.715	0.6	294	186	347	25	118.79
2015-11-05	17:18:00	3	3	0.4	20.77	0.051	0.4	21.3	20.3	0.491	0.471	0.44	2445	115	2246	106	0.918	12.121	0.572	78	36	63	3	118.79
2015-11-05	17:35:00	3	3	0.4	20.77	0.051	0.4	21.2	20.38	0.429	0.39	0.378	2006	95	1928	91	0.961	10.037	0.474	79	45	41	0	118.79
2015-11-05	17:52:00	3	3	0.4	20.77	0.051	0.4	21.2	20.49	0.295	0.278	0.244	1464	69	1244	59	0.85	7.147	0.337	95	39	39	0	118.8
2015-11-05	18:09:00	3	3	0.4	20.77	0.051	0.4	21.3	20.35	0.443	0.419	0.392	2169	102	2000	94	0.922	10.761	0.508	15	1	50	0	118.8
2015-11-05	18:26:00	3	3	0.4	20.77	0.051	0.4	21.2	20.45	0.323	0.319	0.272	1688	80	1387	65	0.822	8.187	0.386	351	172	271	3	118.83
2015-11-05	18:43:00	3	3	0.4	20.77	0.051	0.4	21.3	20.34	0.45	0.43	0.399	2231	105	2035	96	0.912	11.044	0.521	377	224	337	30	119.28
2015-11-05	19:00:00	3	3	0.4	20.77	0.051	0.4	21.3	20.21	0.583	0.559	0.533	2884	136	2716	128	0.942	14.372	0.678	287	177	183	22	119.28
2015-11-05	19:17:00	3	3	0.4	20.77	0.051	0.4	21.3	20.36	0.428	0.414	0.378	2157	102	1925	91	0.892	10.63	0.502	110	56	89	2	119.35
2015-11-05	19:34:00	3	3	0.4	20.77	0.051	0.4	21.3	20.42	0.37	0.351	0.32	1831	86	1630	77	0.89	9.017	0.426	105	73	89	0	119.35
2015-11-05	19:51:00	3	3	0.4	20.77	0.051	0.4	21.2	20.45	0.347	0.319	0.296	1656	78	1510	71	0.912	8.196	0.387	120	47	86	0	119.47
2015-11-05	20:08:00	3	3	0.4	20.77	0.051	0.4	21	20.28	0.502	0.495	0.451	2581	122	2301	109	0.891	12.718	0.6	327	166	574	52	119.48
2015-11-05	20:25:00	3	3	0.4	20.77	0.051	0.4	21.2	20.24	0.541	0.529	0.49	2751	130	2498	118	0.908	13.607	0.642	168	77	555	33	119.64
2015-11-05	20:42:00	3	3	0.4	20.77	0.051	0.4	21.2	20.24	0.536	0.528	0.485	2750	130	2473	117	0.899	13.574	0.641	96	45	302	6	119.75
2015-11-05	20:59:00	3	3	0.4	20.77	0.051	0.4	21.1	20.39	0.381	0.378	0.33	1985	94	1677	79	0.845	9.678	0.457	50	34	89	0	119.75
2015-11-05	21:16:00	3	3	0.4	20.77	0.051	0.4	21.1	20.35	0.468	0.425	0.417	2175	103	2128	100	0.978	10.926	0.516	55	31	86	1	119.8
2015-11-05	21:33:00	3	3	0.4	20.77	0.051	0.4	21.1	20.26	0.525	0.511	0.475	2645	125	2413	114	0.912	13.093	0.618	241	108	441	62	119.96
2015-11-05	21:50:00	3	3	0.4	20.77	0.051	0.4	21.2	20.29	0.508	0.485	0.458	2510	118	2333	110	0.93	12.471	0.589	377	217	466	38	120.12
2015-11-05	22:07:00	3	3	0.4	20.77	0.051	0.4	21.2	20.22	0.564	0.547	0.513	2832	134	2616	123	0.924	14.052	0.663	329	173	472	41	120.29
2015-11-05	22:24:00	3	3	0.4	20.77	0.051	0.4	21.3	20.22	0.568	0.549	0.518	2841	134	2639	125	0.929	14.116	0.666	313	163	522	41	120.5
2015-11-05	22:41:00	3	3	0.4	20.77	0.051	0.4	21.3	20.24	0.54	0.531	0.489	2761	130	2493	118	0.903	13.638	0.644	364	200	300	5	120.63
2015-11-05	22:58:00	3	3	0.4	20.77	0.051	0.4	21.3	20.25	0.536	0.518	0.486	2686	127	2476	117	0.922	13.324	0.629	81	26	89	0	120.64
2015-11-05	23:15:00	3	3	0.4	20.77	0.051	0.4	21.1	20.43	0.367	0.339	0.316	1756	83	1612	76	0.918	8.703	0.411	194	87	237	2	120.84
2015-11-05	23:32:00	3	3	0.4	20.77	0.051	0.4	21.2	20.29	0.494	0.479	0.443	2490	118	2258	107	0.907	12.309	0.581	256	133	265	9	120.92
2015-11-05	23:49:00	3	3	0.4	20.77	0.051	0.4	21.3	20.29	0.497	0.481	0.446	2501	118	2276	107	0.91	12.373	0.584	233	103	146	2	121.06
2015-12-05	00:06:00	3	3	0.4	20.77	0.051	0.4	21.2	20.43	0.362	0.339	0.312	1762	83	1590	75	0.902	8.701	0.411	77	45	60	0	121.06
2015-12-05	00:23:00	3	3	0.4	20.77	0.051	0.4	21.2	20.43	0.372	0.342	0.321	1773	84	1637	77	0.923	8.799	0.415	2	1	18	0	121.06
2015-12-05	00:40:00	3	3	0.4	20.77	0.051	0.4	21.1	20.48	0.312	0.287	0.261	1497	71	1332	63	0.89	7.371	0.348	0	0	39	0	121.06
2015-12-05	00:57:00	3	3	0.4	20.77	0.051	0.4	21	20.44	0.37	0.335	0.319	1728	82	1627	77	0.942	8.61	0.406	65	32	155	5	121.06
2015-12-05	01:14:00	3	3	0.4	20.77	0.051	0.4	21.1	20.26	0.531	0.515	0.481	2669	126	2451	116	0.918	13.229	0.624	294	148	243	41	121.42
2015-12-05	01:31:00	3	3	0.4	20.77	0.051	0.4	21.2	20.24	0.561	0.535	0.511	2763	130	2604	123	0.942	13.77	0.65	347	205	164	24	121.5
2015-12-05	01:48:00	3	3	0.4	20.77	0.051	0.4	21.3	20.21	0.589	0.56	0.538	2894	137	2752	130	0.951	14.449	0.682	506	312	290	54	121.71
2015-12-05	02:05:00	3	3	0.4	20.77	0.051	0.4	21.3	20.26	0.537	0.515	0.486	2662	126	2478	117	0.931	13.231	0.624	348	204	139	0	121.74
2015-12-05	02:22:00	3	3	0.4	20.77	0.051	0.4	21.2	20.4	0.385	0.368	0.334	1928	91	1710	81	0.887	9.488	0.448	61	18	7	0	121.74
2015-12-05	02:39:00	3	3	0.4	20.77	0.051	0.4	21.1	20.47	0.333	0.304	0.282	1575	74	1433	68	0.909	7.792	0.368	8	4	0	0	121.74
2015-12-05	02:56:00	3	3	0.4	20.77	0.051	0.4	21	20.49	0.315	0.283	0.265	1464	69	1345	63	0.919	7.257	0.343	0	0	0	0	121.74
2015-12-05	03:13:00	3	3	0.4	20.77	0.051	0.4	20.9	20.48	0.328	0.287	0.277	1471	69	1408	66	0.957	7.355	0.347	132	59	123	1	121.78
2015-12-05	03:30:00	3	3	0.4	20.77	0.051	0.4	21	20.23	0.571	0.54	0.52	2783	131	2651	125	0.953	13.899	0.656	286	154	436	30	122.01
2015-12-05	03:47:00	3	3	0.4	20.77	0.051	0.4	21.2	20.25	0.553	0.523	0.503	2695	127	2564	121	0.951	13.455	0.635	559	325	321	6	122.28
2015-12-05	04:04:00	3	3	0.4	20.77	0.051	0.4	21.1	20.35	0.432	0.419	0.382	2184	103	1945	92	0.891	10.757	0.508	324	185	222	0	122.28
2015-12-05	04:21:00	3	3	0.4	20.77	0.051	0.4	21.2	20.28	0.52	0.489	0.469	2518	119	2393	113	0.951	12.569	0.593	520	320	300	19	122.28
2015-12-05	04:38:00	3	3	0.4	20.77	0.051	0.4	21.3	20.29	0.512	0.484	0.462	2496	118	2353	111	0.943	12.441	0.587	123	42	88	2	122.28
2015-12-05	04:55:00	3	3	0.4	20.77	0.051	0.4	21.1	20.44	0.35	0.329	0.3	1715	81	1527	72	0.891	8.447	0.399	96	45	8	0	122.28
2015-12-05	05:12:00	3	3	0.4	20.77	0.051	0.4	21	20.5	0.308	0.27	0.258	1390	66	1314	62	0.945	6.933	0.327	60	8	0	0	122.28
2015-12-05	05:29:00	3	3	0.4	20.77	0.051	0.4	20.9	20.49	0.313	0.277	0.262	1432	68	1337	63	0.934	7.122	0.336	53	2	0	0	122.28
2015-12-05	05:46:00	3	3	0.4	20.77	0.051	0.4	20.9	20.5	0.307	0.267	0.257	1380	65	1313	62	0.952	6.891	0.325	38	2	0	0	122.28
2015-12-05	06:03:00	3	3	0.4	20.77	0.051	0.4	20.9	20.44	0.362	0.334	0.312	1730	82	1590	75	0.919	8.577	0.405	315	155	212	12	122.28
2015-12-05	06:20:00	3	3	0.4	20.77	0.051	0.4	21	20.22	0.574	0.551	0.523	2849	134	2669	126	0.937	14.181	0.669	544	341	402	25	122.73
2015-12-05	06:37:00	3	3	0.4	20.77	0.051	0.4	21.2	20.28	0.522	0.495	0.471	2547	120	2396	113	0.941	12.687	0.599	315	156	311	0	122.73
2015-12-05	06:54:00	3	3	0.4	20.77	0.051	0.4	21.2	20.3	0.5	0.474	0.449	2457	116	2298	108	0.935	12.224	0.577	88	51	82	0	122.73
2015-12-05	07:11:00	3	3	0.4	20.77	0.051	0.4	21	20.47	0.315	0.297	0.264	1556	73	1347	64	0.866	7.622	0.36	33	13	8	0	122.73
2015-12-05	07:28:00	3	3	0.4	20.77	0.051	0.4	21	20.49	0.327	0.286	0.276	1468	69	1409	67	0.96	7.346	0.347	48	14	19	0	122.73
2015-12-05	07:45:00	3	3	0.4	20.77	0.051	0.4	21	20.52	0.275	0.247	0.224	1292	61	1144	54	0.885	6.359	0.3	48	14	36	0	122.73
2015-12-05	08:02:00	3	3	0.4	20.77	0.051	0.4	21	20.44	0.352	0.331	0.301	1728	82	1537	73	0.89	8.51	0.402	51	21	48	0	122.73
2015-12-05	08:19:00	3	3	0.4	20.77	0.051	0.4	20.9	20.45	0.339	0.324	0.289	1698	80	1472	69	0.867	8.318	0.393	16	4	31	0	122.73
2015-12-05	08:36:00	3	3	0.4	20.77	0.051	0.4	20.9	20.5	0.281	0.275	0.231	1458	69	1177	56	0.807	7.048	0.333	38	13	61	0	122.73
2015-12-05	08:53:00	3	3	0.4	20.77	0.051	0.4	20.9	20.4	0.375	0.374	0.324	1969	93	1647	78	0.837	9.582	0.452	142	50	217	7	122.73
2015-12-05	09:10:00	3	3	0.4	20.77	0.051	0.4	21.1	20.2	0.567	0.567	0.517	2971	140	2642	125	0.889	14.629	0.69	332	174	436	13	122.9
2015-12-05	09:27:00	3	3	0.4	20.77	0.051	0.4	21.2	20.26	0.542	0.513	0.491	2646	125	2506	118	0.947	13.201	0.623	45	17	56	0	122.9
2015-12-05	09:44:00	3	3	0.4	20.77	0.051	0.4	21.1	20.48	0.306	0.288	0.255	1512	71	1302	61	0.861	7.4	0.349	102	65	45	38	122.9
2015-12-05	10:01:00	3	3	0.4	20.77	0.051	0.4	21	20.37	0.415	0.398	0.364	2072	98	1855	88	0.895	10.219	0.482	160	72	75	2	122.92
2015-12-05	10:18:00	3	3	0.4	20.77	0.051	0.4	21.1	20.43	0.351	0.336	0.3	1761	83	1532	72	0.87	8.635	0.408	22	8	12	0	122.92
2015-12-05	10:35:00	3	3	0.4	20.77	0.051	0.4	21	20.45	0.337	0.325	0.287	1708	81	1462	69	0.856	8.349	0.394	44	1	22	0	122.92
2015-12-05	10:52:00	3	3	0.4	20.77	0.051	0.4	21.1	20.42	0.359	0.352	0.308	1859	88	1577	74	0.848	9.071	0.428	42	24	9	0	122.92
2015-12-05	11:09:00	3	3	0.4	20.77	0.051	0.4	21.1	20.37	0.4	0.399	0.35	2099	99	1782	84	0.849	10.245	0.484	189	107	109	0	122.92
2015-12-05	11:26:00	3	3	0.4	20.77	0.051	0.4	21.1	20.45	0.323	0.323	0.272	1717	81	1391	66	0.81	8.306	0.392	105	43	139	0	123.14
2015-12-05	11:43:00	3	3	0.4	20.77	0.051	0.4	21.2	20.33	0.449	0.441	0.399	2303	109	2033	96	0.883	11.325	0.535	356	215	196	6	123.28
2015-12-05	12:00:00	3	3	0.4	20.77	0.051	0.4	21.2	20.46	0.322	0.314	0.272	1657	78	1384	65	0.835	8.062	0.381	22	4	6	2	123.28
2015-12-05	12:17:00	3	3	0.4	20.77	0.051	0.4	21.1	20.44	0.356	0.335	0.305	1747	82	1557	73	0.892	8.605	0.406	37	0	7	0	123.28
2015-12-05	12:34:00	3	3	0.4	20.77	0.051	0.4	21	20.44	0.353	0.335	0.302	1750	83	1542	73	0.881	8.604	0.406	1	0	11	0	123.28
2015-12-05	12:51:00	3	3	0.4	20.77	0.051	0.4	21	20.48	0.295	0.287	0.244	1524	72	1248	59	0.819	7.388	0.349	5	1	7	0	123.28
2015-12-05	13:08:00	3	3	0.4	20.77	0.051	0.4	20.9	20.44	0.341	0.332	0.291	1750	83	1482	70	0.847	8.538	0.403	181	84	99	9	123.28
2015-12-05	13:25:00	3	3	0.4	20.77	0.051	0.4	21.1	20.39	0.401	0.385	0.351	2011	95	1787	84	0.889	9.902	0.467	177	58	110	0	123.3
2015-12-05	13:42:00	3	3	0.4	20.77	0.051	0.4	21.1	20.47	0.311	0.304	0.26	1614	76	1331	63	0.825	7.832	0.37	54	19	34	0	123.31
2015-12-05	13:59:00	3	3	0.4	20.77	0.051	0.4	21	20.42	0.379	0.351	0.328	1819	86	1675	79	0.921	9.02	0.426	404	183	212	9	123.42
2015-12-05	14:16:00	3	3	0.4	20.77	0.051	0.4	21.2	20.33	0.448	0.439	0.397	2297	108	2025	96	0.882	11.293	0.533	400	241	289	26	123.52
2015-12-05	14:33:00	3	3	0.4	20.77	0.051	0.4	21.2	20.29	0.493	0.479	0.442	2491	118	2253	106	0.905	12.309	0.581	236	86	168	1	123.6
2015-12-05	14:50:00	3	3	0.4	20.77	0.051	0.4	21.2	20.36	0.42	0.415	0.37	2176	103	1885	89	0.867	10.659	0.503	5	1	13	0	123.6
2015-05-05	15:06:00	4	4	0.4	20.77	0.051	0.4	21	20.52	0.254	0.25	0.204	1331	63	1036	49	0.778	6.392	0.304	8	8	0	4	0.12
2015-05-05	15:23:00	4	4	0.4	20.77	0.051	0.4	20.9	20.52	0.249	0.249	0.198	1327	63	1005	48	0.758	6.34	0.301	12	10	0	1	0.25
2015-05-05	15:40:00	4	4	0.4	20.77	0.051	0.4	21	20.46	0.312	0.315	0.262	1668	79	1326	63	0.795	8.039	0.382	17	10	0	0	0.25
2015-05-05	15:57:00	4	4	0.4	20.77	0.051	0.4	20.9	20.55	0.227	0.224	0.176	1202	57	896	43	0.745	5.729	0.272	0	0	0	1	0.25
2015-05-05	16:14:00	4	4	0.4	20.77	0.051	0.4	20.9	20.54	0.219	0.228	0.168	1237	59	853	41	0.69	5.819	0.276	0	0	0	0	0.25
2015-05-05	16:31:00	4	4	0.4	20.77	0.051	0.4	21	20.46	0.3	0.313	0.249	1669	79	1261	60	0.756	7.972	0.379	3	1	70	5	0.25
2015-05-05	16:48:00	4	4	0.4	20.77	0.051	0.4	20.8	20.31	0.436	0.463	0.385	2456	117	1956	93	0.796	11.843	0.563	300	169	168	25	0.25
2015-05-05	17:05:00	4	4	0.4	20.77	0.051	0.4	20.6	20.33	0.434	0.441	0.383	2309	110	1943	92	0.841	11.248	0.534	146	53	0	10	0.25
2015-05-05	17:22:00	4	4	0.4	20.77	0.051	0.4	20.2	20.53	0.241	0.239	0.19	1279	61	966	46	0.755	6.107	0.29	42	2	0	0	0.3
2015-05-05	17:39:00	4	4	0.4	20.77	0.051	0.4	20.2	20.47	0.316	0.3	0.266	1568	74	1346	64	0.858	7.668	0.364	45	4	0	2	0.3
2015-05-05	17:56:00	4	4	0.4	20.77	0.051	0.4	20.4	20.47	0.289	0.297	0.239	1580	75	1209	57	0.765	7.565	0.359	134	0	0	0	0.3
2015-05-05	18:13:00	4	4	0.4	20.77	0.051	0.4	20.5	20.48	0.296	0.295	0.246	1563	74	1244	59	0.796	7.536	0.358	157	0	0	0	0.3
2015-05-05	18:30:00	4	4	0.4	20.77	0.051	0.4	20.5	20.52	0.256	0.251	0.206	1333	63	1042	50	0.782	6.405	0.304	126	25	5	3	0.3
2015-05-05	18:47:00	4	4	0.4	20.77	0.051	0.4	20.7	20.46	0.306	0.307	0.256	1620	77	1296	62	0.8	7.819	0.371	87	52	10	9	0.3
2015-05-05	19:04:00	4	4	0.4	20.77	0.051	0.4	20.9	20.27	0.487	0.502	0.436	2632	125	2212	105	0.84	12.819	0.609	372	142	69	9	0.46
2015-05-05	19:21:00	4	4	0.4	20.77	0.051	0.4	21	20.46	0.312	0.313	0.262	1652	78	1326	63	0.803	7.977	0.379	27	6	13	0	0.46
2015-05-05	19:38:00	4	4	0.4	20.77	0.051	0.4	21	20.53	0.261	0.24	0.21	1256	60	1065	51	0.848	6.127	0.291	38	13	8	0	0.46
2015-05-05	19:55:00	4	4	0.4	20.77	0.051	0.4	20.9	20.55	0.224	0.217	0.173	1155	55	878	42	0.76	5.524	0.262	46	11	0	0	0.46
2015-05-05	20:12:00	4	4	0.4	20.77	0.051	0.4	20.9	20.39	0.386	0.378	0.335	1971	94	1699	81	0.862	9.648	0.458	248	138	35	8	0.46
2015-05-05	20:29:00	4	4	0.4	20.77	0.051	0.4	21	20.31	0.452	0.457	0.401	2388	113	2032	97	0.851	11.658	0.554	161	31	55	12	0.47
2015-05-05	20:46:00	4	4	0.4	20.77	0.051	0.4	21.1	20.42	0.354	0.352	0.303	1849	88	1535	73	0.83	8.985	0.427	88	4	26	0	0.47
2015-05-05	21:03:00	4	4	0.4	20.77	0.051	0.4	21.2	20.5	0.28	0.273	0.229	1443	69	1162	55	0.805	6.972	0.331	23	2	1	0	0.47
2015-05-05	21:20:00	4	4	0.4	20.77	0.051	0.4	21.2	20.38	0.41	0.388	0.359	2003	95	1818	86	0.908	9.905	0.47	137	29	95	4	0.61
2015-05-05	21:37:00	4	4	0.4	20.77	0.051	0.4	21.2	20.3	0.477	0.473	0.427	2456	117	2162	103	0.88	12.07	0.573	417	201	297	36	0.61
2015-05-05	21:54:00	4	4	0.4	20.77	0.051	0.4	21.2	20.28	0.488	0.495	0.437	2584	123	2214	105	0.857	12.633	0.6	98	38	22	0	0.64
2015-05-05	22:11:00	4	4	0.4	20.77	0.051	0.4	21.3	20.46	0.322	0.31	0.271	1624	77	1373	65	0.846	7.918	0.376	24	9	3	0	0.64
2015-05-05	22:28:00	4	4	0.4	20.77	0.051	0.4	21.3	20.49	0.298	0.283	0.247	1483	70	1251	59	0.844	7.227	0.343	195	86	71	22	0.65
2015-05-05	22:45:00	4	4	0.4	20.77	0.051	0.4	21.3	20.28	0.499	0.489	0.449	2529	120	2274	108	0.899	12.482	0.593	537	296	149	58	0.95
2015-05-05	23:02:00	4	4	0.4	20.77	0.051	0.4	21.3	20.38	0.391	0.388	0.34	2028	96	1724	82	0.85	9.898	0.47	338	108	67	5	0.98
2015-05-05	23:19:00	4	4	0.4	20.77	0.051	0.4	21.3	20.37	0.417	0.396	0.366	2048	97	1856	88	0.906	10.125	0.481	344	219	66	28	0.98
2015-05-05	23:36:00	4	4	0.4	20.77	0.051	0.4	21.3	20.24	0.544	0.534	0.493	2761	131	2500	119	0.905	13.646	0.648	385	217	167	61	1.21
2015-05-05	23:53:00	4	4	0.4	20.77	0.051	0.4	21.3	20.35	0.432	0.425	0.382	2209	105	1933	92	0.875	10.844	0.515	242	145	183	60	1.21
2015-06-05	00:10:00	4	4	0.4	20.77	0.051	0.4	21.3	20.38	0.407	0.395	0.356	2054	98	1804	86	0.878	10.09	0.479	94	15	21	0	1.21
2015-06-05	00:27:00	4	4	0.4	20.77	0.051	0.4	21.1	20.48	0.313	0.292	0.262	1513	72	1324	63	0.875	7.427	0.353	89	23	35	11	1.21
2015-06-05	00:44:00	4	4	0.4	20.77	0.051	0.4	21.2	20.3	0.489	0.475	0.438	2457	117	2219	105	0.903	12.137	0.576	430	242	187	72	1.21
2015-06-05	01:01:00	4	4	0.4	20.77	0.051	0.4	21.3	20.33	0.449	0.438	0.398	2274	108	2017	96	0.887	11.191	0.532	275	130	153	7	1.4
2015-06-05	01:18:00	4	4	0.4	20.77	0.051	0.4	21.3	20.39	0.402	0.382	0.351	1974	94	1779	84	0.901	9.747	0.463	29	4	3	0	1.43
2015-06-05	01:35:00	4	4	0.4	20.77	0.051	0.4	21.3	20.49	0.301	0.283	0.25	1478	70	1269	60	0.858	7.228	0.343	7	0	26	0	1.43
2015-06-05	01:52:00	4	4	0.4	20.77	0.051	0.4	21.3	20.49	0.3	0.282	0.249	1472	70	1261	60	0.857	7.196	0.342	219	101	193	12	1.67
2015-06-05	02:09:00	4	4	0.4	20.77	0.051	0.4	21.3	20.4	0.389	0.374	0.339	1943	92	1716	82	0.883	9.556	0.454	56	31	82	0	1.67
2015-06-05	02:26:00	4	4	0.4	20.77	0.051	0.4	21.2	20.49	0.299	0.278	0.248	1449	69	1259	60	0.869	7.103	0.337	94	45	352	2	1.67
2015-06-05	02:43:00	4	4	0.4	20.77	0.051	0.4	21.2	20.38	0.39	0.387	0.34	2021	96	1721	82	0.852	9.867	0.469	510	273	114	56	1.67
2015-06-05	03:00:00	4	4	0.4	20.77	0.051	0.4	21.3	20.35	0.432	0.416	0.382	2154	102	1933	92	0.897	10.627	0.505	593	372	212	71	1.72
2015-06-05	03:17:00	4	4	0.4	20.77	0.051	0.4	21.3	20.41	0.367	0.362	0.316	1894	90	1602	76	0.846	9.238	0.439	138	27	119	6	1.8
2015-06-05	03:34:00	4	4	0.4	20.77	0.051	0.4	21.3	20.35	0.435	0.42	0.384	2174	103	1948	93	0.896	10.721	0.509	370	209	101	44	1.94
2015-06-05	03:51:00	4	4	0.4	20.77	0.051	0.4	21.3	20.47	0.329	0.305	0.278	1588	75	1412	67	0.889	7.82	0.371	10	6	16	0	1.94
2015-06-05	04:08:00	4	4	0.4	20.77	0.051	0.4	21.1	20.55	0.247	0.223	0.196	1164	55	995	47	0.855	5.688	0.27	0	0	22	0	1.94
2015-06-05	04:25:00	4	4	0.4	20.77	0.051	0.4	21.1	20.55	0.242	0.218	0.191	1139	54	970	46	0.852	5.562	0.264	78	28	104	17	1.94
2015-06-05	04:42:00	4	4	0.4	20.77	0.051	0.4	21.2	20.53	0.266	0.245	0.215	1281	61	1090	52	0.851	6.253	0.297	0	0	5	0	1.94
2015-06-05	04:59:00	4	4	0.4	20.77	0.051	0.4	21.2	20.6	0.202	0.175	0.151	917	44	766	36	0.836	4.461	0.212	0	0	6	0	1.94
2015-06-05	05:16:00	4	4	0.4	20.77	0.051	0.4	21.2	20.62	0.184	0.155	0.133	815	39	674	32	0.827	3.958	0.188	0	0	3	0	1.94
2015-06-05	05:33:00	4	4	0.4	20.77	0.051	0.4	21.2	20.63	0.171	0.144	0.12	764	36	611	29	0.801	3.685	0.175	56	19	43	0	1.94
2015-06-05	05:50:00	4	4	0.4	20.77	0.051	0.4	21.1	20.44	0.338	0.332	0.287	1744	83	1455	69	0.834	8.482	0.403	27	2	3	0	1.94
2015-06-05	06:07:00	4	4	0.4	20.77	0.051	0.4	21.2	20.61	0.187	0.162	0.136	858	41	692	33	0.806	4.145	0.197	0	0	0	0	1.94
2015-06-05	06:24:00	4	4	0.4	20.77	0.051	0.4	21.2	20.64	0.16	0.132	0.109	698	33	552	26	0.792	3.36	0.16	0	0	0	0	1.94
2015-06-05	06:41:00	4	4	0.4	20.77	0.051	0.4	21.1	20.66	0.145	0.112	0.094	595	28	481	23	0.808	2.875	0.137	0	0	0	0	1.94
2015-06-05	06:58:00	4	4	0.4	20.77	0.051	0.4	21.1	20.67	0.134	0.103	0.083	550	26	423	20	0.768	2.637	0.125	0	0	0	0	1.94
2015-06-05	07:15:00	4	4	0.4	20.77	0.051	0.4	21.1	20.66	0.142	0.108	0.091	572	27	460	22	0.804	2.764	0.131	0	0	0	0	1.94
2015-06-05	07:32:00	4	4	0.4	20.77	0.051	0.4	21	20.68	0.126	0.094	0.075	498	24	381	18	0.764	2.386	0.113	0	0	0	0	1.94
2015-06-05	07:49:00	4	4	0.4	20.77	0.051	0.4	21	20.68	0.123	0.09	0.073	478	23	368	17	0.77	2.292	0.109	0	0	0	0	1.94
2015-06-05	08:06:00	4	4	0.4	20.77	0.051	0.4	21	20.69	0.117	0.082	0.067	440	21	339	16	0.771	2.11	0.1	0	0	0	0	1.94
2015-06-05	08:23:00	4	4	0.4	20.77	0.051	0.4	21	20.67	0.129	0.097	0.078	518	25	396	19	0.763	2.48	0.118	0	0	0	0	1.94
2015-06-05	08:40:00	4	4	0.4	20.77	0.051	0.4	20.9	20.72	0.083	0.055	0.032	311	15	164	8	0.528	1.408	0.067	0	0	0	0	1.94
2015-06-05	08:57:00	4	4	0.4	20.77	0.051	0.4	20.9	20.69	0.116	0.082	0.065	441	21	331	16	0.751	2.103	0.1	0	0	0	0	1.94
2015-06-05	09:14:00	4	4	0.4	20.77	0.051	0.4	20.9	20.69	0.111	0.076	0.06	408	19	303	14	0.743	1.946	0.092	0	0	0	0	1.94
2015-06-05	09:31:00	4	4	0.4	20.77	0.051	0.4	20.9	20.7	0.106	0.068	0.055	360	17	279	13	0.774	1.727	0.082	0	0	0	0	1.94
2015-06-05	09:48:00	4	4	0.4	20.77	0.051	0.4	20.8	20.7	0.105	0.07	0.054	377	18	274	13	0.726	1.788	0.085	100	81	0	66	1.94
2015-06-05	10:05:00	4	4	0.4	20.77	0.051	0.4	20.8	20.5	0.281	0.275	0.231	1449	69	1169	56	0.807	7.003	0.333	143	66	0	26	1.94
2015-06-05	10:22:00	4	4	0.4	20.77	0.051	0.4	20.9	20.54	0.24	0.23	0.19	1220	58	960	46	0.787	5.871	0.279	0	0	0	16	1.94
2015-06-05	10:39:00	4	4	0.4	20.77	0.051	0.4	20.9	20.52	0.256	0.255	0.205	1357	64	1040	49	0.766	6.498	0.309	65	12	0	11	1.94
2015-06-05	10:56:00	4	4	0.4	20.77	0.051	0.4	20.9	20.46	0.298	0.31	0.247	1655	79	1254	60	0.758	7.909	0.376	83	40	14	15	1.94
2015-06-05	11:13:00	4	4	0.4	20.77	0.051	0.4	21	20.48	0.298	0.294	0.247	1553	74	1254	60	0.807	7.506	0.357	19	0	0	17	1.94
2015-06-05	11:30:00	4	4	0.4	20.77	0.051	0.4	21	20.47	0.303	0.299	0.252	1578	75	1279	61	0.81	7.632	0.363	15	0	0	7	1.94
2015-06-05	11:47:00	4	4	0.4	20.77	0.051	0.4	21	20.52	0.265	0.252	0.215	1329	63	1087	52	0.818	6.439	0.306	16	0	0	13	1.94
2015-06-05	12:04:00	4	4	0.4	20.77	0.051	0.4	21	20.57	0.214	0.202	0.164	1074	51	828	39	0.771	5.148	0.245	24	0	0	15	1.94
2015-06-05	12:21:00	4	4	0.4	20.77	0.051	0.4	20.9	20.53	0.249	0.238	0.198	1256	60	1005	48	0.8	6.061	0.288	31	0	0	9	1.94
2015-06-05	12:38:00	4	4	0.4	20.77	0.051	0.4	20.8	20.56	0.219	0.207	0.168	1099	52	851	40	0.774	5.274	0.251	0	0	0	4	1.94
2015-06-05	12:55:00	4	4	0.4	20.77	0.051	0.4	20.8	20.59	0.194	0.177	0.143	944	45	724	34	0.767	4.52	0.215	41	0	0	8	1.94
2015-06-05	13:12:00	4	4	0.4	20.77	0.051	0.4	20.8	20.46	0.308	0.311	0.257	1650	78	1304	62	0.79	7.944	0.377	11	0	0	3	1.94
2015-06-05	13:29:00	4	4	0.4	20.77	0.051	0.4	20.8	20.5	0.278	0.275	0.227	1454	69	1152	55	0.792	7.002	0.333	0	0	0	2	1.94
2015-06-05	13:46:00	4	4	0.4	20.77	0.051	0.4	20.9	20.48	0.287	0.292	0.236	1552	74	1197	57	0.771	7.44	0.353	20	0	0	14	1.94
2015-06-05	14:03:00	4	4	0.4	20.77	0.051	0.4	21	20.46	0.302	0.31	0.251	1651	78	1271	60	0.77	7.911	0.376	2	0	0	27	1.94
2015-06-05	14:20:00	4	4	0.4	20.77	0.051	0.4	21.1	20.48	0.297	0.294	0.246	1555	74	1246	59	0.802	7.505	0.357	206	84	26	29	1.94
2015-06-05	14:37:00	4	4	0.4	20.77	0.051	0.4	21.2	20.46	0.302	0.311	0.251	1658	79	1274	60	0.768	7.942	0.377	108	16	11	3	1.94
2015-06-05	14:54:00	4	4	0.4	20.77	0.051	0.4	21.3	20.55	0.231	0.219	0.181	1161	55	915	43	0.788	5.589	0.265	148	4	6	2	1.94
2015-06-05	15:11:00	4	4	0.4	20.77	0.051	0.4	21.2	20.5	0.282	0.276	0.231	1456	69	1172	56	0.805	7.035	0.334	44	0	12	3	1.94
2015-06-05	15:28:00	4	4	0.4	20.77	0.051	0.4	21.2	20.5	0.277	0.276	0.226	1463	70	1144	54	0.782	7.033	0.334	33	0	15	1	1.94
2015-06-05	15:45:00	4	4	0.4	20.77	0.051	0.4	21.1	20.53	0.241	0.241	0.19	1291	61	963	46	0.746	6.151	0.292	53	2	70	1	1.94
2015-06-05	16:02:00	4	4	0.4	20.77	0.051	0.4	21.1	20.55	0.236	0.222	0.185	1171	56	938	45	0.801	5.653	0.268	37	2	15	3	1.94
2015-06-05	16:19:00	4	4	0.4	20.77	0.051	0.4	21.1	20.5	0.272	0.268	0.221	1423	68	1119	53	0.787	6.845	0.325	44	0	2	1	1.94
2015-06-05	16:36:00	4	4	0.4	20.77	0.051	0.4	21.1	20.53	0.242	0.24	0.191	1281	61	970	46	0.758	6.12	0.291	127	4	12	0	1.94
2015-06-05	16:53:00	4	4	0.4	20.77	0.051	0.4	21.1	20.51	0.255	0.257	0.204	1374	65	1035	49	0.753	6.559	0.312	176	40	130	8	1.94
2015-06-05	17:10:00	4	4	0.4	20.77	0.051	0.4	21.1	20.44	0.333	0.33	0.283	1734	82	1433	68	0.826	8.419	0.4	111	55	59	1	1.94
2015-06-05	17:27:00	4	4	0.4	20.77	0.051	0.4	21.1	20.54	0.234	0.229	0.183	1225	58	931	44	0.76	5.856	0.278	67	29	29	2	1.94
2015-06-05	17:44:00	4	4	0.4	20.77	0.051	0.4	21.1	20.59	0.194	0.177	0.143	944	45	724	34	0.767	4.52	0.215	41	16	12	1	1.94
2015-06-05	18:01:00	4	4	0.4	20.77	0.051	0.4	21	20.49	0.276	0.278	0.225	1484	71	1145	54	0.772	7.116	0.338	72	28	30	3	1.94
2015-06-05	18:18:00	4	4	0.4	20.77	0.051	0.4	21	20.48	0.283	0.288	0.232	1534	73	1177	56	0.767	7.345	0.349	69	16	26	4	1.94
2015-06-05	18:35:00	4	4	0.4	20.77	0.051	0.4	21.1	20.48	0.282	0.287	0.231	1527	73	1172	56	0.767	7.314	0.347	68	11	8	0	1.94
2015-06-05	18:52:00	4	4	0.4	20.77	0.051	0.4	21.1	20.5	0.267	0.27	0.217	1436	68	1097	52	0.764	6.874	0.327	45	6	66	3	1.94
2015-06-05	19:09:00	4	4	0.4	20.77	0.051	0.4	21.1	20.49	0.281	0.284	0.231	1512	72	1169	56	0.773	7.252	0.344	47	6	34	5	1.94
2015-06-05	19:26:00	4	4	0.4	20.77	0.051	0.4	21.1	20.51	0.258	0.256	0.208	1362	65	1052	50	0.773	6.53	0.31	56	0	36	5	1.94
2015-06-05	19:43:00	4	4	0.4	20.77	0.051	0.4	21.1	20.5	0.272	0.27	0.221	1431	68	1119	53	0.783	6.876	0.327	264	123	113	44	1.94
2015-06-05	20:00:00	4	4	0.4	20.77	0.051	0.4	21.2	20.38	0.391	0.393	0.34	2059	98	1724	82	0.837	10.022	0.476	134	92	43	45	1.97
2015-06-05	20:17:00	4	4	0.4	20.77	0.051	0.4	21.3	20.51	0.263	0.262	0.212	1395	66	1075	51	0.77	6.686	0.318	0	0	96	21	1.97
2015-06-05	20:34:00	4	4	0.4	20.77	0.051	0.4	21.2	20.55	0.233	0.219	0.182	1159	55	923	44	0.796	5.589	0.265	0	0	0	28	1.97
2015-06-05	20:51:00	4	4	0.4	20.77	0.051	0.4	21.2	20.51	0.267	0.256	0.216	1350	64	1095	52	0.811	6.533	0.31	0	0	0	28	1.97
2015-06-05	21:08:00	4	4	0.4	20.77	0.051	0.4	21.3	20.48	0.304	0.294	0.253	1545	73	1284	61	0.831	7.508	0.357	0	0	0	31	1.97
2015-06-05	21:25:00	4	4	0.4	20.77	0.051	0.4	21.3	20.49	0.279	0.277	0.229	1467	70	1159	55	0.79	7.065	0.336	0	0	9	27	1.97
2015-06-05	21:42:00	4	4	0.4	20.77	0.051	0.4	21.3	20.55	0.239	0.225	0.188	1191	57	953	45	0.8	5.747	0.273	21	11	16	25	1.97
2015-06-05	21:59:00	4	4	0.4	20.77	0.051	0.4	21.3	20.32	0.455	0.455	0.404	2376	113	2047	97	0.862	11.628	0.552	106	60	131	143	2.22
2015-06-05	22:16:00	4	4	0.4	20.77	0.051	0.4	21.2	20.41	0.367	0.362	0.316	1894	90	1602	76	0.846	9.238	0.439	51	32	58	98	2.5
2015-06-05	22:33:00	4	4	0.4	20.77	0.051	0.4	21.2	20.48	0.303	0.294	0.252	1542	73	1272	60	0.825	7.485	0.356	0	0	0	20	2.5
2015-06-05	22:50:00	4	4	0.4	20.77	0.051	0.4	21.2	20.55	0.232	0.217	0.181	1145	54	918	44	0.802	5.527	0.263	16	8	33	73	2.5
2015-06-05	23:07:00	4	4	0.4	20.77	0.051	0.4	21.3	20.38	0.398	0.395	0.348	2065	98	1761	84	0.853	10.087	0.479	111	39	102	159	2.5
2015-06-05	23:24:00	4	4	0.4	20.77	0.051	0.4	21.3	20.44	0.344	0.334	0.293	1744	83	1485	71	0.852	8.516	0.404	0	0	0	2	2.5
2015-06-05	23:41:00	4	4	0.4	20.77	0.051	0.4	21.2	20.53	0.264	0.243	0.214	1267	60	1082	51	0.854	6.19	0.294	6	2	18	14	2.5
2015-06-05	23:58:00	4	4	0.4	20.77	0.051	0.4	21.3	20.45	0.346	0.324	0.295	1678	80	1495	71	0.891	8.268	0.393	61	16	54	72	2.54
2015-07-05	00:15:00	4	4	0.4	20.77	0.051	0.4	21.3	20.37	0.42	0.404	0.37	2091	99	1873	89	0.896	10.312	0.49	478	322	231	264	2.54
2015-07-05	00:32:00	4	4	0.4	20.77	0.051	0.4	21.5	20.38	0.403	0.394	0.352	2051	97	1784	85	0.869	10.057	0.478	63	38	22	29	2.54
2015-07-05	00:49:00	4	4	0.4	20.77	0.051	0.4	21.6	20.52	0.27	0.251	0.219	1314	62	1112	53	0.846	6.41	0.304	49	21	0	13	2.54
2015-07-05	01:06:00	4	4	0.4	20.77	0.051	0.4	21.5	20.53	0.261	0.24	0.21	1256	60	1065	51	0.848	6.127	0.291	160	83	93	52	2.71
2015-07-05	01:23:00	4	4	0.4	20.77	0.051	0.4	21.4	20.36	0.412	0.407	0.361	2126	101	1828	87	0.86	10.402	0.494	319	159	126	77	2.72
2015-07-05	01:40:00	4	4	0.4	20.77	0.051	0.4	21.5	20.47	0.313	0.298	0.263	1556	74	1331	63	0.855	7.605	0.361	127	34	3	1	2.72
2015-07-05	01:57:00	4	4	0.4	20.77	0.051	0.4	21.4	20.54	0.253	0.229	0.203	1195	57	1027	49	0.86	5.845	0.278	109	20	0	0	2.72
2015-07-05	02:14:00	4	4	0.4	20.77	0.051	0.4	21.4	20.46	0.326	0.308	0.275	1602	76	1396	66	0.871	7.857	0.373	220	130	81	61	3.1
2015-07-05	02:31:00	4	4	0.4	20.77	0.051	0.4	21.4	20.4	0.387	0.371	0.336	1923	91	1702	81	0.885	9.462	0.449	386	242	278	180	3.31
2015-07-05	02:48:00	4	4	0.4	20.77	0.051	0.4	21.4	20.33	0.451	0.437	0.4	2263	107	2027	96	0.896	11.161	0.53	100	23	56	24	3.31
2015-07-05	03:05:00	4	4	0.4	20.77	0.051	0.4	21.5	20.53	0.264	0.24	0.214	1251	59	1082	51	0.865	6.128	0.291	16	5	0	4	3.31
2015-07-05	03:22:00	4	4	0.4	20.77	0.051	0.4	21.4	20.56	0.232	0.208	0.182	1089	52	920	44	0.845	5.31	0.252	24	12	12	9	3.31
2015-07-05	03:39:00	4	4	0.4	20.77	0.051	0.4	21.4	20.45	0.341	0.325	0.291	1692	80	1473	70	0.87	8.297	0.394	166	76	35	73	3.31
2015-07-05	03:56:00	4	4	0.4	20.77	0.051	0.4	21.3	20.45	0.342	0.32	0.291	1660	79	1475	70	0.889	8.174	0.388	36	20	13	32	3.31
2015-07-05	04:13:00	4	4	0.4	20.77	0.051	0.4	21.5	20.55	0.239	0.217	0.189	1135	54	955	45	0.842	5.53	0.263	0	0	0	1	3.31
2015-07-05	04:30:00	4	4	0.4	20.77	0.051	0.4	21.5	20.56	0.239	0.211	0.188	1096	52	953	45	0.869	5.374	0.255	0	0	0	0	3.31
2015-07-05	04:47:00	4	4	0.4	20.77	0.051	0.4	21.5	20.59	0.206	0.18	0.156	943	45	789	37	0.837	4.587	0.218	0	0	0	2	3.31
2015-07-05	05:04:00	4	4	0.4	20.77	0.051	0.4	21.4	20.59	0.217	0.183	0.166	952	45	843	40	0.886	4.684	0.222	32	17	33	45	3.31
2015-07-05	05:21:00	4	4	0.4	20.77	0.051	0.4	21.4	20.54	0.251	0.231	0.2	1215	58	1012	48	0.834	5.906	0.281	0	0	0	8	3.31
2015-07-05	05:38:00	4	4	0.4	20.77	0.051	0.4	21.4	20.61	0.194	0.164	0.143	857	41	726	35	0.848	4.179	0.199	0	0	0	4	3.31
2015-07-05	05:55:00	4	4	0.4	20.77	0.051	0.4	21.3	20.63	0.172	0.142	0.121	744	35	614	29	0.826	3.612	0.172	0	0	0	5	3.31
2015-07-05	06:12:00	4	4	0.4	20.77	0.051	0.4	21.3	20.64	0.16	0.132	0.109	697	33	555	26	0.796	3.36	0.16	9	5	19	5	3.31
2015-07-05	06:29:00	4	4	0.4	20.77	0.051	0.4	21.3	20.64	0.164	0.13	0.113	684	33	572	27	0.836	3.33	0.158	0	0	0	10	3.31
2015-07-05	06:46:00	4	4	0.4	20.77	0.051	0.4	21.2	20.67	0.14	0.105	0.089	550	26	453	22	0.823	2.67	0.127	0	0	0	2	3.31
2015-07-05	07:03:00	4	4	0.4	20.77	0.051	0.4	21.2	20.68	0.129	0.095	0.079	502	24	398	19	0.793	2.418	0.115	4	1	5	8	3.31
2015-07-05	07:20:00	4	4	0.4	20.77	0.051	0.4	21.2	20.65	0.153	0.122	0.103	643	31	520	25	0.809	3.109	0.148	0	0	0	8	3.31
2015-07-05	07:37:00	4	4	0.4	20.77	0.051	0.4	21.2	20.68	0.125	0.094	0.075	499	24	378	18	0.758	2.385	0.113	1	1	0	10	3.31
2015-07-05	07:54:00	4	4	0.4	20.77	0.051	0.4	21.1	20.69	0.116	0.082	0.065	441	21	331	16	0.751	2.103	0.1	0	0	0	6	3.31
2015-07-05	08:11:00	4	4	0.4	20.77	0.051	0.4	21.1	20.69	0.115	0.08	0.065	426	20	328	16	0.772	2.04	0.097	0	0	0	5	3.31
2015-07-05	08:28:00	4	4	0.4	20.77	0.051	0.4	21	20.7	0.11	0.073	0.059	386	18	301	14	0.781	1.852	0.088	0	0	0	12	3.31
2015-07-05	08:45:00	4	4	0.4	20.77	0.051	0.4	21	20.7	0.113	0.075	0.062	398	19	313	15	0.788	1.915	0.091	0	0	0	11	3.31
2015-07-05	09:02:00	4	4	0.4	20.77	0.051	0.4	20.9	20.69	0.114	0.078	0.063	412	20	318	15	0.772	1.978	0.094	0	0	0	9	3.31
2015-07-05	09:19:00	4	4	0.4	20.77	0.051	0.4	20.9	20.51	0.267	0.262	0.217	1389	66	1097	52	0.79	6.688	0.318	47	12	19	28	3.31
2015-07-05	09:36:00	4	4	0.4	20.77	0.051	0.4	21	20.47	0.296	0.298	0.246	1579	75	1244	59	0.788	7.598	0.361	43	0	0	23	3.31
2015-07-05	09:53:00	4	4	0.4	20.77	0.051	0.4	21	20.53	0.243	0.238	0.192	1264	60	973	46	0.769	6.058	0.288	28	0	0	24	3.31
2015-07-05	10:10:00	4	4	0.4	20.77	0.051	0.4	21.1	20.46	0.306	0.31	0.255	1645	78	1291	61	0.785	7.912	0.376	45	0	0	21	3.31
2015-07-05	10:27:00	4	4	0.4	20.77	0.051	0.4	21.1	20.45	0.323	0.319	0.272	1678	80	1378	65	0.822	8.135	0.386	141	71	62	130	3.31
2015-07-05	10:44:00	4	4	0.4	20.77	0.051	0.4	21.3	20.51	0.274	0.265	0.223	1400	66	1135	54	0.811	6.773	0.322	3	1	0	139	3.31
2015-07-05	11:01:00	4	4	0.4	20.77	0.051	0.4	21.4	20.59	0.192	0.18	0.141	962	46	714	34	0.742	4.581	0.218	0	0	0	117	3.31
2015-07-05	11:18:00	4	4	0.4	20.77	0.051	0.4	21.3	20.57	0.22	0.199	0.169	1051	50	856	41	0.814	5.088	0.242	0	0	0	100	3.31
2015-07-05	11:35:00	4	4	0.4	20.77	0.051	0.4	21.2	20.5	0.273	0.266	0.222	1406	67	1124	53	0.8	6.783	0.322	0	0	0	150	3.31
2015-07-05	11:52:00	4	4	0.4	20.77	0.051	0.4	21.2	20.55	0.234	0.217	0.183	1142	54	928	44	0.812	5.528	0.263	59	0	0	111	3.31
2015-07-05	12:09:00	4	4	0.4	20.77	0.051	0.4	21.2	20.56	0.22	0.213	0.169	1137	54	858	41	0.755	5.43	0.258	179	0	0	106	3.31
2015-07-05	12:26:00	4	4	0.4	20.77	0.051	0.4	21.2	20.52	0.256	0.252	0.206	1341	64	1042	50	0.778	6.436	0.306	120	0	0	163	3.31
2015-07-05	12:43:00	4	4	0.4	20.77	0.051	0.4	21.2	20.53	0.253	0.245	0.203	1297	62	1027	49	0.792	6.249	0.297	122	0	0	96	3.31
2015-07-05	13:00:00	4	4	0.4	20.77	0.051	0.4	21.2	20.53	0.247	0.244	0.196	1298	62	993	47	0.764	6.215	0.295	177	0	0	108	3.31
2015-07-05	13:17:00	4	4	0.4	20.77	0.051	0.4	21.2	20.37	0.393	0.399	0.343	2102	100	1742	83	0.829	10.209	0.485	186	96	47	138	4
2015-07-05	13:34:00	4	4	0.4	20.77	0.051	0.4	21.3	20.35	0.417	0.417	0.366	2182	104	1856	88	0.85	10.652	0.506	77	15	70	27	4
2015-07-05	13:51:00	4	4	0.4	20.77	0.051	0.4	21.3	20.56	0.223	0.209	0.172	1110	53	871	41	0.784	5.337	0.254	2	0	22	9	4
2015-07-05	14:08:00	4	4	0.4	20.77	0.051	0.4	21.3	20.51	0.276	0.263	0.225	1385	66	1142	54	0.824	6.722	0.319	3	0	29	23	4
2015-07-05	14:25:00	4	4	0.4	20.77	0.051	0.4	21.3	20.54	0.253	0.235	0.203	1234	59	1027	49	0.832	6	0.285	9	0	74	39	4
2015-07-05	14:42:00	4	4	0.4	20.77	0.051	0.4	21.3	20.51	0.279	0.265	0.228	1389	66	1157	55	0.833	6.754	0.321	60	31	12	23	4
2015-07-05	14:59:00	4	4	0.4	20.77	0.051	0.4	21.2	20.54	0.236	0.227	0.185	1203	57	938	45	0.78	5.777	0.274	6	0	15	29	4
2015-07-05	15:16:00	4	4	0.4	20.77	0.051	0.4	21.2	20.55	0.236	0.225	0.185	1195	57	938	45	0.785	5.746	0.273	0	0	28	16	4
2015-07-05	15:33:00	4	4	0.4	20.77	0.051	0.4	21.1	20.53	0.259	0.239	0.209	1250	59	1057	50	0.846	6.096	0.29	0	0	23	22	4
2015-07-05	15:50:00	4	4	0.4	20.77	0.051	0.4	21.1	20.49	0.29	0.281	0.239	1477	70	1211	58	0.82	7.162	0.34	0	0	16	22	4
2015-07-05	16:07:00	4	4	0.4	20.77	0.051	0.4	21.1	20.51	0.274	0.261	0.223	1372	65	1132	54	0.825	6.659	0.316	41	27	40	42	4
2015-07-05	16:24:00	4	4	0.4	20.77	0.051	0.4	21.1	20.43	0.353	0.343	0.302	1795	85	1532	73	0.854	8.767	0.416	100	25	29	119	4
2015-07-05	16:41:00	4	4	0.4	20.77	0.051	0.4	21	20.53	0.257	0.236	0.207	1237	59	1047	50	0.847	6.033	0.287	2	2	0	28	4
2015-07-05	16:58:00	4	4	0.4	20.77	0.051	0.4	21	20.54	0.254	0.231	0.204	1209	57	1032	49	0.854	5.908	0.281	0	0	0	27	4
2015-07-05	17:15:00	4	4	0.4	20.77	0.051	0.4	21	20.46	0.321	0.31	0.271	1624	77	1371	65	0.844	7.918	0.376	0	0	0	26	4
2015-07-05	17:32:00	4	4	0.4	20.77	0.051	0.4	20.9	20.49	0.292	0.281	0.242	1474	70	1224	58	0.83	7.163	0.34	10	1	1	45	4
2015-07-05	17:49:00	4	4	0.4	20.77	0.051	0.4	21	20.52	0.267	0.246	0.217	1287	61	1097	52	0.853	6.285	0.299	5	1	0	40	4
2015-07-05	18:06:00	4	4	0.4	20.77	0.051	0.4	21	20.53	0.251	0.236	0.201	1245	59	1017	48	0.817	6.031	0.286	19	1	21	66	4.01
2015-07-05	18:23:00	4	4	0.4	20.77	0.051	0.4	20.9	20.38	0.389	0.389	0.339	2038	97	1716	82	0.842	9.928	0.472	178	95	96	82	4.27
2015-07-05	18:40:00	4	4	0.4	20.77	0.051	0.4	21.1	20.49	0.29	0.282	0.24	1484	71	1214	58	0.818	7.193	0.342	0	0	4	11	4.27
2015-07-05	18:57:00	4	4	0.4	20.77	0.051	0.4	21.1	20.58	0.208	0.188	0.158	995	47	799	38	0.802	4.805	0.228	0	0	1	13	4.27
2015-07-05	19:14:00	4	4	0.4	20.77	0.051	0.4	21	20.52	0.261	0.25	0.21	1323	63	1068	51	0.807	6.395	0.304	16	11	1	17	4.27
2015-07-05	19:31:00	4	4	0.4	20.77	0.051	0.4	21	20.55	0.247	0.224	0.196	1172	56	993	47	0.847	5.719	0.272	59	36	29	38	4.27
2015-07-05	19:48:00	4	4	0.4	20.77	0.051	0.4	21	20.54	0.247	0.231	0.196	1223	58	998	47	0.816	5.923	0.281	1	1	0	13	4.27
2015-07-05	20:05:00	4	4	0.4	20.77	0.051	0.4	21	20.5	0.277	0.271	0.226	1431	68	1147	54	0.801	6.909	0.328	0	0	0	11	4.27
2015-07-05	20:22:00	4	4	0.4	20.77	0.051	0.4	21	20.54	0.237	0.23	0.186	1225	58	943	45	0.77	5.87	0.279	68	33	34	51	4.27
2015-07-05	20:39:00	4	4	0.4	20.77	0.051	0.4	21	20.34	0.446	0.436	0.396	2268	108	2011	96	0.887	11.162	0.53	311	183	231	106	4.27
2015-07-05	20:56:00	4	4	0.4	20.77	0.051	0.4	21.1	20.46	0.32	0.315	0.269	1658	79	1363	65	0.822	8.041	0.382	0	0	21	8	4.27
2015-07-05	21:13:00	4	4	0.4	20.77	0.051	0.4	21	20.57	0.229	0.204	0.179	1069	51	906	43	0.847	5.216	0.248	0	0	1	12	4.27
2015-07-05	21:30:00	4	4	0.4	20.77	0.051	0.4	21	20.53	0.257	0.245	0.207	1292	61	1047	50	0.811	6.25	0.297	0	0	2	5	4.27
2015-07-05	21:47:00	4	4	0.4	20.77	0.051	0.4	21	20.53	0.252	0.24	0.202	1267	60	1022	49	0.807	6.124	0.291	0	0	2	4	4.27
2015-07-05	22:04:00	4	4	0.4	20.77	0.051	0.4	21	20.5	0.281	0.266	0.23	1394	66	1167	55	0.837	6.786	0.322	48	24	28	10	4.27
2015-07-05	22:21:00	4	4	0.4	20.77	0.051	0.4	21	20.54	0.25	0.235	0.199	1239	59	1007	48	0.813	5.999	0.285	0	0	0	4	4.27
2015-07-05	22:38:00	4	4	0.4	20.77	0.051	0.4	21	20.58	0.215	0.196	0.164	1034	49	831	39	0.804	4.993	0.237	3	1	0	4	4.27
2015-07-05	22:55:00	4	4	0.4	20.77	0.051	0.4	21	20.52	0.265	0.25	0.214	1314	62	1085	52	0.826	6.377	0.303	12	2	0	3	4.27
2015-07-05	23:12:00	4	4	0.4	20.77	0.051	0.4	21.1	20.34	0.435	0.427	0.384	2228	106	1954	93	0.877	10.94	0.52	122	72	43	52	4.27
2015-07-05	23:29:00	4	4	0.4	20.77	0.051	0.4	21.2	20.35	0.435	0.419	0.384	2166	103	1945	92	0.898	10.69	0.508	422	285	286	190	4.27
2015-07-05	23:46:00	4	4	0.4	20.77	0.051	0.4	21.3	20.5	0.278	0.267	0.227	1407	67	1149	55	0.817	6.816	0.324	0	0	0	4	4.27
[truncated: 7,508 more rows]

## Sheet: Sheet1
Charles 5.5.15	Charles	OB group 1
Box	Animal No.	Weight [g]	Text1	Text2
1	1	36.2	ob	al
2	2	52.3	ob	al
3	3	47.2	ob	al
4	4	47.5	ob	al
5	6	52.2	ob	al
6	7	37.7	ob	wr
7	8	33.4	ob	wr
8	9	32.8	ob	wr
9	10	33.4	ob	wr
10	11	32.9	ob	wr
11	12	37.2	ob	wr
12	13	33.2	ob	wr
13	14	34.9	ob	wr
14	15	35.2	ob	wr
15	100	1
16	101	1
Mouse#	Box	Date		2015-05-05	2015-05-05	2015-05-05	2015-05-05	2015-05-05	2015-05-05	2015-05-05	2015-05-05	2015-05-05	2015-05-05	2015-05-05	2015-05-05	2015-05-05	2015-05-05	2015-05-05	2015-05-05	2015-05-05	2015-05-05	2015-05-05	2015-05-05	2015-05-05	2015-05-05	2015-05-05	2015-05-05	2015-05-05	2015-05-05	2015-05-05	2015-05-05	2015-05-05	2015-05-05	2015-05-05	2015-05-05	2015-06-05	2015-06-05	2015-06-05	2015-06-05	2015-06-05	2015-06-05	2015-06-05	2015-06-05	2015-06-05	2015-06-05	2015-06-05	2015-06-05	2015-06-05	2015-06-05
		Time		15:06:00	15:23:00	15:40:00	15:57:00	16:14:00	16:31:00	16:48:00	17:05:00	17:22:00	17:39:00	17:56:00	18:13:00	18:30:00	18:47:00	19:04:00	19:21:00	19:38:00	19:55:00	20:12:00	20:29:00	20:46:00	21:03:00	21:20:00	21:37:00	21:54:00	22:11:00	22:28:00	22:45:00	23:02:00	23:19:00	23:36:00	23:53:00	00:10:00	00:27:00	00:44:00	01:01:00	01:18:00	01:35:00	01:52:00	02:09:00	02:26:00	02:43:00	03:00:00	03:17:00	03:34:00	03:51:00
1	Box1	Flow	[l/min]	0.4	0.4	0.4	0.4	0.4	0.4	0.4	0.4	0.4	0.4	0.4	0.4	0.4	0.4	0.4	0.4	0.4	0.4	0.4	0.4	0.4	0.4	0.4	0.4	0.4	0.4	0.4	0.4	0.4	0.4	0.4	0.4	0.4	0.4	0.4	0.4	0.4	0.4	0.4	0.4	0.4	0.4	0.4	0.4	0.4	0.4
2	Box2	Flow	[l/min]	0.4	0.4	0.4	0.4	0.4	0.4	0.4	0.4	0.4	0.4	0.4	0.4	0.4	0.4	0.4	0.4	0.4	0.4	0.4	0.4	0.4	0.4	0.4	0.4	0.4	0.4	0.4	0.4	0.4	0.4	0.4	0.4	0.4	0.4	0.4	0.4	0.4	0.4	0.4	0.4	0.4	0.4	0.4	0.4	0.4	0.4
3	Box3	Flow	[l/min]	0.4	0.4	0.4	0.4	0.4	0.4	0.4	0.4	0.4	0.4	0.4	0.4	0.4	0.4	0.4	0.4	0.4	0.4	0.4	0.4	0.4	0.4	0.4	0.4	0.4	0.4	0.4	0.4	0.4	0.4	0.4	0.4	0.4	0.4	0.4	0.4	0.4	0.4	0.4	0.4	0.4	0.4	0.4	0.4	0.4	0.4
4	Box4	Flow	[l/min]	0.4	0.4	0.4	0.4	0.4	0.4	0.4	0.4	0.4	0.4	0.4	0.4	0.4	0.4	0.4	0.4	0.4	0.4	0.4	0.4	0.4	0.4	0.4	0.4	0.4	0.4	0.4	0.4	0.4	0.4	0.4	0.4	0.4	0.4	0.4	0.4	0.4	0.4	0.4	0.4	0.4	0.4	0.4	0.4	0.4	0.4
6	Box5	Flow	[l/min]	0.4	0.4	0.4	0.4	0.4	0.4	0.4	0.4	0.4	0.4	0.4	0.4	0.4	0.4	0.4	0.4	0.4	0.4	0.4	0.4	0.4	0.4	0.4	0.4	0.4	0.4	0.4	0.4	0.4	0.4	0.4	0.4	0.4	0.4	0.4	0.4	0.4	0.4	0.4	0.4	0.4	0.4	0.4	0.4	0.4	0.4
7	Box6	Flow	[l/min]	0.4	0.4	0.4	0.4	0.4	0.4	0.4	0.4	0.4	0.4	0.4	0.4	0.4	0.4	0.4	0.4	0.4	0.4	0.4	0.4	0.4	0.4	0.4	0.4	0.4	0.4	0.4	0.4	0.4	0.4	0.4	0.4	0.4	0.4	0.4	0.4	0.4	0.4	0.4	0.4	0.4	0.4	0.4	0.4	0.4	0.4
8	Box7	Flow	[l/min]	0.4	0.4	0.4	0.4	0.4	0.4	0.4	0.4	0.4	0.4	0.4	0.4	0.4	0.4	0.4	0.4	0.4	0.4	0.4	0.4	0.4	0.4	0.4	0.4	0.4	0.4	0.4	0.4	0.4	0.4	0.4	0.4	0.4	0.4	0.4	0.4	0.4	0.4	0.4	0.4	0.4	0.4	0.4	0.4	0.4	0.4
9	Box8	Flow	[l/min]	0.4	0.4	0.4	0.4	0.4	0.4	0.4	0.4	0.4	0.4	0.4	0.4	0.4	0.4	0.4	0.4	0.4	0.4	0.4	0.4	0.4	0.4	0.4	0.4	0.4	0.4	0.4	0.4	0.4	0.4	0.4	0.4	0.4	0.4	0.4	0.4	0.4	0.4	0.4	0.4	0.4	0.4	0.4	0.4	0.4	0.4
10	Box9	Flow	[l/min]	0.4	0.4	0.4	0.4	0.4	0.4	0.4	0.4	0.4	0.4	0.4	0.4	0.4	0.4	0.4	0.4	0.4	0.4	0.4	0.4	0.4	0.4	0.4	0.4	0.4	0.4	0.4	0.4	0.4	0.4	0.4	0.4	0.4	0.4	0.4	0.4	0.4	0.4	0.4	0.4	0.4	0.4	0.4	0.4	0.4	0.4
11	Box10	Flow	[l/min]	0.4	0.4	0.4	0.4	0.4	0.4	0.4	0.4	0.4	0.4	0.4	0.4	0.4	0.4	0.4	0.4	0.4	0.4	0.4	0.4	0.4	0.4	0.4	0.4	0.4	0.4	0.4	0.4	0.4	0.4	0.4	0.4	0.4	0.4	0.4	0.4	0.4	0.4	0.4	0.4	0.4	0.4	0.4	0.4	0.4	0.4
12	Box11	Flow	[l/min]	0.4	0.4	0.4	0.4	0.4	0.4	0.4	0.4	0.4	0.4	0.4	0.4	0.4	0.4	0.4	0.4	0.4	0.4	0.4	0.4	0.4	0.4	0.4	0.4	0.4	0.4	0.4	0.4	0.4	0.4	0.4	0.4	0.4	0.4	0.4	0.4	0.4	0.4	0.4	0.4	0.4	0.4	0.4	0.4	0.4	0.4
13	Box12	Flow	[l/min]	0.4	0.4	0.4	0.4	0.4	0.4	0.4	0.4	0.4	0.4	0.4	0.4	0.4	0.4	0.4	0.4	0.4	0.4	0.4	0.4	0.4	0.4	0.4	0.4	0.4	0.4	0.4	0.4	0.4	0.4	0.4	0.4	0.4	0.4	0.4	0.4	0.4	0.4	0.4	0.4	0.4	0.4	0.4	0.4	0.4	0.4
14	Box13	Flow	[l/min]	0.4	0.4	0.4	0.4	0.4	0.4	0.4	0.4	0.4	0.4	0.4	0.4	0.4	0.4	0.4	0.4	0.4	0.4	0.4	0.4	0.4	0.4	0.4	0.4	0.4	0.4	0.4	0.4	0.4	0.4	0.4	0.4	0.4	0.4	0.4	0.4	0.4	0.4	0.4	0.4	0.4	0.4	0.4	0.4	0.4	0.4
15	Box14	Flow	[l/min]	0.4	0.4	0.4	0.4	0.4	0.4	0.4	0.4	0.4	0.4	0.4	0.4	0.4	0.4	0.4	0.4	0.4	0.4	0.4	0.4	0.4	0.4	0.4	0.4	0.4	0.4	0.4	0.4	0.4	0.4	0.4	0.4	0.4	0.4	0.4	0.4	0.4	0.4	0.4	0.4	0.4	0.4	0.4	0.4	0.4	0.4
100	Box15	Flow	[l/min]	0.4	0.4	0.4	0.4	0.4	0.4	0.4	0.4	0.4	0.4	0.4	0.4	0.4	0.4	0.4	0.4	0.4	0.4	0.4	0.4	0.4	0.4	0.4	0.4	0.4	0.4	0.4	0.4	0.4	0.4	0.4	0.4	0.4	0.4	0.4	0.4	0.4	0.4	0.4	0.4	0.4	0.4	0.4	0.4	0.4	0.4
101	Box16	Flow	[l/min]	0.4	0.4	0.4	0.4	0.4	0.4	0.4	0.4	0.4	0.4	0.4	0.4	0.4	0.4	0.4	0.4	0.4	0.4	0.4	0.4	0.4	0.4	0.4	0.4	0.4	0.4	0.4	0.4	0.4	0.4	0.4	0.4	0.4	0.4	0.4	0.4	0.4	0.4	0.4	0.4	0.4	0.4	0.4	0.4	0.4	0.4
1	Box1	Temp	[°C]	21.3	21.4	21.5	21.7	21.5	21.5	21.1	20.8	20.4	20.3	20.4	20.9	21.2	21.2	21.2	21.2	21.2	21.3	21.3	21.4	21.3	21.3	21.5	21.5	21.5	21.5	21.4	21.5	21.5	21.6	21.6	21.6	21.6	21.6	21.6	21.6	21.6	21.6	21.5	21.4	21.4	21.4	21.4	21.4	21.4	21.4
2	Box2	Temp	[°C]	21.2	21.3	21.3	21.3	21.3	21.3	21.3	21	20.7	20.6	20.6	20.6	20.7	20.7	20.8	20.9	21.1	21	21	21	21.1	21.1	21.1	21	21.1	21.1	21.3	21.2	21.1	21.2	21.2	21.2	21.3	21.3	21.3	21.4	21.4	21.3	21.3	21.3	21.3	21.2	21.2	21.1	21.2	21.2
3	Box3	Temp	[°C]	21.7	21.8	21.6	21.5	21.4	21.4	21.1	20.9	20.9	20.9	21	21	21	21	21	21	21	21.1	21.1	21.1	21	21.1	21.2	21.2	21	20.9	21.1	21.2	21.3	21.3	21.3	21.3	21.3	21.5	21.5	21.4	21.4	21.5	21.5	21.6	21.5	21.5	21.5	21.6	21.5	21.5
4	Box4	Temp	[°C]	21	20.9	21	20.9	20.9	21	20.8	20.6	20.2	20.2	20.4	20.5	20.5	20.7	20.9	21	21	20.9	20.9	21	21.1	21.2	21.2	21.2	21.2	21.3	21.3	21.3	21.3	21.3	21.3	21.3	21.3	21.1	21.2	21.3	21.3	21.3	21.3	21.3	21.2	21.2	21.3	21.3	21.3	21.3
6	Box5	Temp	[°C]	22.4	22.3	22.3	22.2	22.2	22.3	22	21.5	21.2	21.3	21.5	21.6	21.7	21.9	22	22.1	22	22	21.9	21.9	22.2	22.3	22.2	22.2	22.2	22.2	22.2	22.3	22.5	22.5	22.3	22.3	22.5	22.6	22.6	22.7	22.6	22.6	22.7	22.4	22.4	22.5	22.3	22.3	22.2	22.2
7	Box6	Temp	[°C]	20.3	20.3	20.3	20.3	20.7	20.7	20.4	20.1	19.8	20	20.3	20.4	20.5	20.6	20.5	20.5	20.5	20.5	20.7	20.6	20.7	20.7	20.7	20.9	20.8	20.8	20.9	20.9	20.9	20.8	20.7	20.7	20.6	20.7	20.7	20.7	20.6	20.6	20.5	20.5	20.6	20.6	20.6	20.5	20.5	20.5
8	Box7	Temp	[°C]	20.7	20.8	20.9	21	21	21	20.6	20.2	19.8	19.9	19.9	20	20	20	20	20	20	20	20	20	20	20.1	20.1	20.1	20.2	20.2	20.2	20.2	20.2	20.2	20.2	20.2	20.2	20.3	20.3	20.3	20.2	20.1	20	19.9	19.9	19.8	19.9	20	20	19.9
9	Box8	Temp	[°C]	20.7	20.8	20.8	20.9	20.9	20.9	20.7	20.4	20.2	20.2	20.2	20.3	20.3	20.4	20.5	20.5	20.4	20.4	20.3	20.3	20.3	20.2	20.2	20.3	20.3	20.3	20.2	20.2	20.2	20.2	20.3	20.3	20.3	20.2	20.1	20.1	20	20	19.9	19.9	19.9	19.8	19.8	19.8	19.8	19.8
10	Box9	Temp	[°C]	21.8	21.7	21.7	21.8	21.8	21.9	21.9	21.8	21.7	21.7	21.6	21.7	21.7	21.7	21.7	21.6	21.6	21.6	21.5	21.5	21.7	21.7	21.8	21.8	21.8	21.9	21.9	21.8	21.7	21.7	21.7	21.7	21.7	21.8	21.8	21.7	21.6	21.5	21.4	21.3	21.3	21.2	21.1	21.1	21.1	21.1
11	Box10	Temp	[°C]	20.6	20.8	20.9	21	21	21	20.9	20.6	20.4	20.4	20.3	20.4	20.5	20.5	20.6	20.5	20.6	20.5	20.5	20.4	20.4	20.4	20.5	20.5	20.6	20.5	20.5	20.5	20.4	20.3	20.3	20.2	20.2	20.3	20.2	20.3	20.4	20.4	20.3	20.2	20.2	20.1	20	20	19.9	19.9
12	Box11	Temp	[°C]	22	22.1	22	22.1	22.2	22.1	22	21.8	21.7	21.8	21.8	21.9	22	21.9	21.9	21.9	21.9	21.9	21.9	21.8	21.8	21.9	22	22.1	22.1	22.2	22.2	22.3	22.4	22.4	22.3	22.3	22.3	22.3	22.4	22.4	22.4	22.3	22.2	22.2	22.1	22	22	22	21.9	21.9
13	Box12	Temp	[°C]	21.2	21.2	21.5	21.5	21.5	21.4	21.3	20.9	20.6	20.6	20.6	20.8	20.9	21.1	21.2	21.3	21.3	21.3	21.2	21.2	21.3	21.3	21.3	21.2	21.2	21.2	21.3	21.3	21.3	21.3	21.2	21.2	21.1	21.1	21.1	21	21	21.1	21.1	21.2	21.1	21	20.9	20.9	20.8	20.8
14	Box13	Temp	[°C]	20.7	20.8	20.8	20.8	20.8	20.7	20.6	20.5	20.3	20.4	20.3	20.5	20.6	20.9	20.8	20.8	20.8	20.8	20.9	20.9	20.8	20.8	20.9	21	21.1	21.1	21.1	21	21	20.9	21	20.9	21	21	21.1	21.1	21	20.9	20.8	20.7	20.6	20.6	20.5	20.5	20.5	20.6
15	Box14	Temp	[°C]	21.1	21.2	21.2	21.3	21.3	21.2	21	20.7	20.8	20.8	20.9	20.9	21	21.3	21.1	21.1	21.1	21.1	21	21	21	21	21	21.2	21.4	21.4	21.2	21.4	21.4	21.5	21.7	21.6	21.7	21.7	21.7	21.6	21.8	21.6	21.7	21.6	21.5	21.6	21.5	21.5	21.3	21.3
100	Box15	Temp	[°C]	20.8	20.9	20.9	20.9	20.9	20.9	20.7	20.5	20.3	20.4	20.5	20.6	20.7	20.8	20.8	20.8	20.9	20.9	21	21	21	21.1	21.1	21.1	21.1	21.2	21.2	21.2	21.2	21.2	21.2	21.2	21.3	21.3	21.2	21.3	21.3	21.2	21.3	21.3	21.3	21.3	21.3	21.2	21.2	21.2
101	Box16	Temp	[°C]	21.8	21.8	21.8	21.8	21.9	21.8	21.6	21.3	21.1	21.2	21.3	21.4	21.5	21.5	21.6	21.6	21.6	21.7	21.7	21.7	21.7	21.7	21.8	21.7	21.7	21.8	21.8	21.8	21.8	21.9	21.9	21.8	21.9	21.9	21.9	21.9	21.9	21.9	22	21.9	21.9	21.9	21.9	21.9	21.9	21.9
1	Box1	O2	[%]	20.48	20.5	20.41	20.38	20.51	20.55	20.52	20.53	20.52	20.47	20.38	20.36	20.54	20.53	20.51	20.54	20.53	20.5	20.36	20.54	20.54	20.51	20.34	20.4	20.4	20.42	20.54	20.35	20.37	20.39	20.36	20.42	20.41	20.36	20.5	20.45	20.43	20.49	20.57	20.55	20.5	20.56	20.53	20.49	20.4	20.51
2	Box2	O2	[%]	20.42	20.49	20.48	20.46	20.45	20.41	20.36	20.45	20.43	20.44	20.34	20.49	20.42	20.41	20.32	20.28	20.41	20.48	20.44	20.41	20.31	20.42	20.5	20.42	20.3	20.25	20.29	20.41	20.46	20.27	20.42	20.45	20.4	20.27	20.25	20.44	20.46	20.48	20.3	20.31	20.5	20.52	20.47	20.43	20.31	20.35
3	Box3	O2	[%]	20.32	20.3	20.37	20.51	20.5	20.5	20.44	20.46	20.23	20.3	20.34	20.49	20.5	20.46	20.47	20.46	20.35	20.34	20.48	20.48	20.47	20.3	20.32	20.38	20.49	20.49	20.23	20.36	20.35	20.3	20.36	20.27	20.35	20.27	20.32	20.28	20.33	20.29	20.25	20.28	20.28	20.24	20.3	20.33	20.39	20.54
4	Box4	O2	[%]	20.52	20.52	20.46	20.55	20.54	20.46	20.31	20.33	20.53	20.47	20.47	20.48	20.52	20.46	20.27	20.46	20.53	20.55	20.39	20.31	20.42	20.5	20.38	20.3	20.28	20.46	20.49	20.28	20.38	20.37	20.24	20.35	20.38	20.48	20.3	20.33	20.39	20.49	20.49	20.4	20.49	20.38	20.35	20.41	20.35	20.47
6	Box5	O2	[%]	20.44	20.45	20.46	20.43	20.37	20.36	20.38	20.52	20.43	20.44	20.48	20.44	20.47	20.33	20.29	20.24	20.43	20.47	20.45	20.44	20.29	20.32	20.45	20.47	20.43	20.32	20.5	20.25	20.26	20.33	20.45	20.48	20.25	20.22	20.26	20.18	20.32	20.37	20.36	20.5	20.38	20.43	20.53	20.52	20.52	20.51
7	Box6	O2	[%]	20.5	20.56	20.54	20.33	20.48	20.55	20.56	20.3	20.4	20.26	20.37	20.34	20.39	20.5	20.51	20.39	20.5	20.35	20.43	20.51	20.4	20.37	20.35	20.43	20.35	20.39	20.47	20.45	20.44	20.58	20.6	20.55	20.52	20.35	20.44	20.59	20.63	20.63	20.62	20.4	20.5	20.64	20.65	20.61	20.59	20.59
8	Box7	O2	[%]	20.36	20.36	20.38	20.36	20.36	20.38	20.36	20.33	20.35	20.33	20.36	20.37	20.41	20.53	20.52	20.47	20.43	20.48	20.51	20.37	20.37	20.4	20.38	20.34	20.4	20.38	20.35	20.37	20.37	20.37	20.36	20.38	20.32	20.37	20.38	20.43	20.49	20.58	20.58	20.55	20.55	20.58	20.37	20.57	20.66	20.55
9	Box8	O2	[%]	20.4	20.41	20.38	20.37	20.41	20.42	20.39	20.38	20.38	20.4	20.43	20.43	20.43	20.44	20.41	20.54	20.52	20.53	20.52	20.52	20.52	20.4	20.34	20.42	20.55	20.52	20.59	20.58	20.58	20.35	20.37	20.55	20.62	20.64	20.63	20.67	20.68	20.7	20.71	20.63	20.7	20.71	20.72	20.72	20.73	20.72
10	Box9	O2	[%]	20.47	20.56	20.58	20.55	20.57	20.43	20.4	20.39	20.42	20.49	20.43	20.41	20.44	20.45	20.51	20.56	20.53	20.53	20.56	20.39	20.37	20.33	20.34	20.45	20.44	20.47	20.46	20.54	20.6	20.48	20.55	20.39	20.33	20.41	20.47	20.48	20.61	20.66	20.61	20.68	20.7	20.71	20.71	20.71	20.72	20.67
11	Box10	O2	[%]	20.42	20.38	20.39	20.46	20.42	20.4	20.36	20.42	20.39	20.41	20.45	20.42	20.45	20.37	20.45	20.43	20.49	20.49	20.52	20.45	20.35	20.37	20.4	20.43	20.45	20.38	20.41	20.45	20.51	20.59	20.56	20.56	20.52	20.53	20.44	20.36	20.39	20.51	20.65	20.66	20.68	20.68	20.7	20.71	20.71	20.72
12	Box11	O2	[%]	20.46	20.55	20.54	20.54	20.49	20.5	20.41	20.33	20.34	20.39	20.35	20.39	20.46	20.48	20.52	20.49	20.36	20.48	20.53	20.5	20.49	20.37	20.38	20.33	20.33	20.36	20.3	20.33	20.34	20.36	20.34	20.38	20.43	20.31	20.35	20.38	20.38	20.39	20.56	20.6	20.63	20.58	20.56	20.58	20.53	20.34
13	Box12	O2	[%]	20.42	20.42	20.43	20.44	20.47	20.44	20.58	20.6	20.59	20.46	20.37	20.41	20.38	20.43	20.41	20.55	20.55	20.52	20.47	20.4	20.54	20.51	20.54	20.39	20.38	20.41	20.42	20.43	20.59	20.6	20.63	20.51	20.63	20.57	20.56	20.53	20.59	20.45	20.4	20.51	20.63	20.67	20.68	20.7	20.71	20.71
14	Box13	O2	[%]	20.55	20.5	20.61	20.56	20.6	20.58	20.31	20.38	20.44	20.39	20.43	20.35	20.41	20.45	20.56	20.56	20.53	20.49	20.54	20.51	20.49	20.4	20.41	20.36	20.53	20.45	20.6	20.63	20.62	20.62	20.58	20.58	20.46	20.39	20.55	20.62	20.66	20.68	20.67	20.7	20.71	20.71	20.72	20.72	20.64	20.71
15	Box14	O2	[%]	20.45	20.53	20.54	20.38	20.54	20.58	20.55	20.51	20.4	20.34	20.41	20.42	20.43	20.43	20.47	20.47	20.43	20.56	20.52	20.47	20.52	20.52	20.55	20.3	20.39	20.43	20.56	20.32	20.37	20.35	20.55	20.48	20.49	20.44	20.38	20.35	20.54	20.34	20.58	20.63	20.52	20.33	20.62	20.42	20.5	20.5
100	Box15	O2	[%]	20.77	20.77	20.78	20.77	20.78	20.78	20.78	20.77	20.77	20.77	20.77	20.77	20.78	20.77	20.77	20.78	20.77	20.78	20.77	20.77	20.77	20.77	20.78	20.77	20.77	20.77	20.77	20.77	20.77	20.77	20.77	20.77	20.78	20.77	20.77	20.77	20.78	20.77	20.78	20.78	20.78	20.78	20.78	20.78	20.78	20.78
101	Box16	O2	[%]	20.77	20.78	20.78	20.78	20.78	20.78	20.78	20.78	20.78	20.77	20.78	20.78	20.78	20.77	20.78	20.78	20.78	20.78	20.78	20.78	20.78	20.78	20.78	20.78	20.77	20.78	20.77	20.77	20.77	20.77	20.77	20.78	20.77	20.78	20.78	20.78	20.78	20.78	20.78	20.78	20.78	20.78	20.78	20.78	20.78	20.78
1	Box1	CO2	[%]	0.273	0.266	0.338	0.356	0.244	0.218	0.245	0.234	0.235	0.278	0.36	0.373	0.234	0.228	0.25	0.224	0.236	0.258	0.383	0.229	0.228	0.248	0.388	0.344	0.351	0.335	0.229	0.393	0.374	0.357	0.377	0.326	0.342	0.378	0.268	0.307	0.323	0.272	0.205	0.218	0.265	0.214	0.236	0.277	0.337	0.256
2	Box2	CO2	[%]	0.359	0.289	0.293	0.303	0.316	0.363	0.412	0.329	0.343	0.333	0.429	0.277	0.349	0.357	0.448	0.491	0.369	0.31	0.341	0.362	0.468	0.354	0.279	0.359	0.481	0.525	0.493	0.378	0.328	0.518	0.361	0.343	0.382	0.503	0.541	0.342	0.324	0.312	0.479	0.486	0.283	0.287	0.308	0.344	0.472	0.436
3	Box3	CO2	[%]	0.447	0.476	0.407	0.267	0.276	0.271	0.315	0.307	0.518	0.452	0.427	0.293	0.294	0.319	0.3	0.312	0.429	0.437	0.305	0.301	0.295	0.447	0.449	0.399	0.294	0.282	0.537	0.414	0.426	0.473	0.416	0.492	0.418	0.485	0.446	0.496	0.446	0.481	0.535	0.504	0.496	0.526	0.458	0.423	0.358	0.227
4	Box4	CO2	[%]	0.254	0.249	0.312	0.227	0.219	0.3	0.436	0.434	0.241	0.316	0.289	0.296	0.256	0.306	0.487	0.312	0.261	0.224	0.386	0.452	0.354	0.28	0.41	0.477	0.488	0.322	0.298	0.499	0.391	0.417	0.544	0.432	0.407	0.313	0.489	0.449	0.402	0.301	0.3	0.389	0.299	0.39	0.432	0.367	0.435	0.329
6	Box5	CO2	[%]	0.326	0.321	0.309	0.33	0.387	0.401	0.381	0.257	0.332	0.317	0.284	0.304	0.293	0.44	0.455	0.526	0.344	0.328	0.333	0.333	0.483	0.457	0.311	0.326	0.349	0.45	0.279	0.524	0.502	0.444	0.316	0.283	0.505	0.541	0.52	0.581	0.453	0.415	0.423	0.279	0.401	0.342	0.256	0.259	0.254	0.271
7	Box6	CO2	[%]	0.296	0.241	0.259	0.461	0.308	0.244	0.234	0.485	0.37	0.491	0.394	0.461	0.408	0.293	0.296	0.421	0.298	0.47	0.38	0.292	0.409	0.43	0.459	0.372	0.449	0.411	0.32	0.336	0.338	0.213	0.187	0.245	0.271	0.414	0.337	0.199	0.173	0.172	0.173	0.363	0.278	0.158	0.154	0.183	0.194	0.202
8	Box7	CO2	[%]	0.429	0.418	0.388	0.395	0.392	0.368	0.385	0.41	0.386	0.392	0.383	0.433	0.388	0.27	0.289	0.333	0.392	0.329	0.298	0.451	0.444	0.41	0.429	0.452	0.401	0.408	0.43	0.407	0.388	0.386	0.389	0.367	0.419	0.367	0.365	0.322	0.271	0.2	0.195	0.219	0.22	0.196	0.371	0.202	0.14	0.235
9	Box8	CO2	[%]	0.401	0.382	0.414	0.409	0.376	0.351	0.372	0.384	0.375	0.347	0.331	0.36	0.366	0.369	0.389	0.264	0.288	0.271	0.284	0.286	0.291	0.409	0.465	0.393	0.258	0.289	0.217	0.219	0.225	0.449	0.423	0.241	0.182	0.157	0.169	0.133	0.128	0.11	0.107	0.159	0.106	0.103	0.096	0.091	0.087	0.091
10	Box9	CO2	[%]	0.335	0.244	0.218	0.249	0.227	0.36	0.39	0.377	0.357	0.275	0.345	0.385	0.359	0.357	0.305	0.255	0.277	0.285	0.247	0.419	0.448	0.477	0.471	0.352	0.356	0.321	0.332	0.249	0.197	0.306	0.24	0.383	0.452	0.362	0.299	0.298	0.172	0.137	0.179	0.122	0.107	0.102	0.095	0.098	0.09	0.131
11	Box10	CO2	[%]	0.357	0.396	0.373	0.311	0.333	0.348	0.38	0.338	0.342	0.336	0.299	0.364	0.33	0.407	0.331	0.364	0.306	0.303	0.276	0.335	0.436	0.416	0.382	0.35	0.33	0.388	0.347	0.31	0.254	0.189	0.215	0.209	0.246	0.238	0.316	0.386	0.358	0.253	0.145	0.132	0.116	0.124	0.106	0.099	0.095	0.089
12	Box11	CO2	[%]	0.348	0.25	0.257	0.25	0.309	0.289	0.392	0.453	0.436	0.383	0.457	0.41	0.346	0.333	0.282	0.325	0.457	0.331	0.286	0.315	0.318	0.444	0.424	0.493	0.473	0.436	0.483	0.44	0.425	0.397	0.419	0.375	0.331	0.426	0.391	0.365	0.364	0.36	0.206	0.18	0.16	0.193	0.213	0.19	0.227	0.411
13	Box12	CO2	[%]	0.365	0.364	0.356	0.344	0.312	0.326	0.202	0.182	0.195	0.313	0.399	0.395	0.431	0.376	0.401	0.256	0.246	0.282	0.344	0.415	0.265	0.293	0.278	0.421	0.425	0.388	0.377	0.358	0.207	0.194	0.172	0.273	0.168	0.219	0.223	0.247	0.194	0.325	0.386	0.275	0.169	0.131	0.123	0.112	0.099	0.097
14	Box13	CO2	[%]	0.259	0.3	0.197	0.236	0.2	0.213	0.471	0.4	0.341	0.37	0.355	0.465	0.384	0.361	0.251	0.241	0.275	0.321	0.255	0.298	0.318	0.409	0.396	0.453	0.275	0.358	0.208	0.175	0.192	0.174	0.217	0.211	0.32	0.397	0.245	0.178	0.146	0.127	0.137	0.109	0.1	0.099	0.093	0.089	0.161	0.098
15	Box14	CO2	[%]	0.349	0.267	0.26	0.417	0.253	0.219	0.246	0.28	0.391	0.436	0.404	0.393	0.385	0.388	0.34	0.357	0.388	0.245	0.302	0.347	0.294	0.286	0.255	0.516	0.424	0.354	0.234	0.47	0.435	0.439	0.237	0.317	0.295	0.335	0.393	0.412	0.232	0.418	0.197	0.164	0.257	0.41	0.163	0.334	0.261	0.267
100	Box15	CO2	[%]	0.052	0.05	0.047	0.048	0.047	0.047	0.048	0.048	0.048	0.052	0.049	0.049	0.049	0.051	0.048	0.048	0.049	0.047	0.048	0.049	0.048	0.048	0.048	0.051	0.051	0.051	0.05	0.052	0.052	0.051	0.05	0.049	0.049	0.05	0.05	0.05	0.047	0.049	0.046	0.045	0.045	0.047	0.044	0.045	0.044	0.045
101	Box16	CO2	[%]	0.049	0.047	0.045	0.044	0.045	0.045	0.045	0.045	0.045	0.048	0.045	0.045	0.045	0.047	0.046	0.045	0.045	0.045	0.045	0.046	0.046	0.046	0.046	0.046	0.048	0.048	0.048	0.049	0.049	0.048	0.048	0.047	0.047	0.047	0.047	0.046	0.045	0.046	0.045	0.044	0.044	0.044	0.043	0.043	0.043	0.042
1	Box1	dO2	[%]	0.288	0.275	0.366	0.395	0.257	0.22	0.25	0.241	0.25	0.298	0.387	0.412	0.235	0.236	0.26	0.228	0.236	0.268	0.406	0.228	0.231	0.257	0.427	0.374	0.369	0.352	0.235	0.423	0.401	0.379	0.409	0.346	0.366	0.414	0.273	0.321	0.345	0.286	0.202	0.219	0.273	0.215	0.24	0.284	0.367	0.262
2	Box2	dO2	[%]	0.355	0.282	0.287	0.309	0.323	0.366	0.415	0.323	0.336	0.334	0.428	0.281	0.351	0.361	0.447	0.486	0.358	0.291	0.326	0.358	0.464	0.347	0.272	0.35	0.475	0.517	0.479	0.357	0.308	0.502	0.347	0.323	0.371	0.496	0.517	0.327	0.309	0.293	0.473	0.465	0.271	0.25	0.297	0.342	0.462	0.419
3	Box3	dO2	[%]	0.451	0.47	0.398	0.256	0.276	0.276	0.326	0.315	0.545	0.467	0.428	0.286	0.273	0.314	0.297	0.315	0.422	0.432	0.289	0.294	0.297	0.468	0.455	0.393	0.284	0.281	0.537	0.411	0.42	0.475	0.412	0.5	0.416	0.497	0.452	0.495	0.444	0.485	0.523	0.495	0.494	0.527	0.467	0.446	0.384	0.227
4	Box4	dO2	[%]	0.25	0.249	0.315	0.224	0.228	0.313	0.463	0.441	0.239	0.3	0.297	0.295	0.251	0.307	0.502	0.313	0.24	0.217	0.378	0.457	0.352	0.273	0.388	0.473	0.495	0.31	0.283	0.489	0.388	0.396	0.534	0.425	0.395	0.292	0.475	0.438	0.382	0.283	0.282	0.374	0.278	0.387	0.416	0.362	0.42	0.305
6	Box5	dO2	[%]	0.334	0.321	0.315	0.345	0.398	0.415	0.394	0.249	0.337	0.326	0.295	0.326	0.3	0.446	0.481	0.528	0.34	0.3	0.325	0.33	0.478	0.451	0.316	0.3	0.341	0.447	0.276	0.519	0.512	0.441	0.316	0.287	0.519	0.548	0.512	0.587	0.451	0.404	0.415	0.266	0.393	0.34	0.243	0.247	0.247	0.265
7	Box6	dO2	[%]	0.267	0.207	0.233	0.438	0.293	0.222	0.215	0.473	0.373	0.506	0.404	0.427	0.379	0.268	0.26	0.382	0.266	0.425	0.345	0.257	0.371	0.399	0.423	0.342	0.421	0.384	0.3	0.319	0.326	0.194	0.167	0.224	0.252	0.42	0.331	0.18	0.142	0.139	0.15	0.367	0.266	0.129	0.122	0.16	0.176	0.183
8	Box7	dO2	[%]	0.411	0.412	0.393	0.407	0.411	0.387	0.41	0.446	0.422	0.439	0.409	0.4	0.359	0.244	0.254	0.299	0.345	0.288	0.265	0.405	0.403	0.369	0.391	0.426	0.375	0.39	0.423	0.396	0.398	0.404	0.415	0.395	0.449	0.401	0.388	0.341	0.286	0.194	0.188	0.219	0.219	0.19	0.396	0.201	0.114	0.225
9	Box8	dO2	[%]	0.367	0.361	0.395	0.396	0.361	0.346	0.38	0.395	0.394	0.368	0.342	0.337	0.339	0.33	0.357	0.23	0.252	0.236	0.252	0.252	0.255	0.375	0.433	0.351	0.223	0.252	0.182	0.19	0.196	0.425	0.405	0.22	0.154	0.127	0.143	0.098	0.092	0.073	0.064	0.138	0.069	0.062	0.055	0.049	0.043	0.048
10	Box9	dO2	[%]	0.299	0.208	0.187	0.225	0.202	0.341	0.374	0.377	0.351	0.277	0.345	0.359	0.332	0.323	0.265	0.215	0.241	0.244	0.208	0.377	0.401	0.439	0.426	0.32	0.326	0.304	0.311	0.23	0.172	0.293	0.223	0.385	0.439	0.364	0.298	0.291	0.159	0.113	0.161	0.095	0.074	0.064	0.058	0.059	0.05	0.105
11	Box10	dO2	[%]	0.353	0.394	0.377	0.313	0.351	0.368	0.406	0.352	0.377	0.363	0.319	0.356	0.316	0.404	0.318	0.337	0.282	0.281	0.25	0.323	0.416	0.401	0.367	0.34	0.32	0.393	0.358	0.321	0.259	0.18	0.212	0.209	0.251	0.243	0.329	0.415	0.379	0.261	0.126	0.106	0.089	0.094	0.075	0.064	0.058	0.049
12	Box11	dO2	[%]	0.314	0.218	0.227	0.227	0.279	0.266	0.358	0.438	0.427	0.377	0.423	0.379	0.314	0.293	0.249	0.279	0.41	0.292	0.244	0.271	0.278	0.404	0.39	0.443	0.439	0.414	0.473	0.443	0.427	0.406	0.436	0.394	0.343	0.459	0.425	0.395	0.389	0.384	0.207	0.167	0.14	0.187	0.212	0.186	0.236	0.431
13	Box12	dO2	[%]	0.348	0.348	0.343	0.334	0.303	0.327	0.188	0.166	0.181	0.308	0.396	0.361	0.395	0.337	0.361	0.22	0.217	0.252	0.3	0.372	0.233	0.259	0.234	0.382	0.391	0.364	0.353	0.342	0.181	0.17	0.142	0.259	0.142	0.201	0.212	0.236	0.178	0.318	0.375	0.263	0.142	0.098	0.086	0.073	0.058	0.058
14	Box13	dO2	[%]	0.224	0.267	0.164	0.208	0.171	0.188	0.459	0.391	0.331	0.379	0.339	0.423	0.357	0.324	0.215	0.208	0.236	0.278	0.228	0.257	0.281	0.367	0.361	0.415	0.239	0.321	0.175	0.145	0.155	0.149	0.191	0.186	0.308	0.38	0.225	0.153	0.113	0.092	0.1	0.07	0.06	0.058	0.052	0.052	0.133	0.059
15	Box14	dO2	[%]	0.323	0.238	0.23	0.389	0.231	0.191	0.225	0.256	0.367	0.436	0.362	0.353	0.343	0.339	0.299	0.3	0.34	0.212	0.255	0.304	0.251	0.246	0.223	0.469	0.385	0.337	0.215	0.454	0.405	0.425	0.223	0.293	0.278	0.327	0.393	0.42	0.23	0.431	0.191	0.144	0.249	0.444	0.15	0.35	0.267	0.272
100	Box15	dO2	[%]	0.001	0	-0.005	-0.004	-0.005	-0.006	-0.006	-0.002	-0.002	0.001	-0.001	-0.002	-0.005	-0.001	-0.004	-0.005	-0.002	-0.005	-0.004	-0.001	-0.004	-0.002	-0.005	0	-0.001	-0.001	0	0.001	0.001	0	-0.001	-0.002	-0.005	-0.002	0	-0.004	-0.005	-0.001	-0.007	-0.009	-0.007	-0.005	-0.011	-0.009	-0.01	-0.01
101	Box16	dO2	[%]	0	-0.005	-0.009	-0.009	-0.007	-0.01	-0.01	-0.007	-0.006	-0.004	-0.006	-0.007	-0.006	-0.004	-0.006	-0.007	-0.007	-0.006	-0.007	-0.006	-0.006	-0.006	-0.006	-0.007	-0.004	-0.005	-0.002	0	-0.004	-0.004	-0.004	-0.006	-0.004	-0.005	-0.007	-0.007	-0.007	-0.01	-0.011	-0.007	-0.01	-0.011	-0.014	-0.011	-0.011	-0.012
1	Box1	dCO2	[%]	0.222	0.215	0.287	0.305	0.193	0.167	0.194	0.183	0.185	0.227	0.31	0.322	0.183	0.177	0.199	0.173	0.186	0.208	0.332	0.179	0.178	0.197	0.337	0.294	0.3	0.284	0.178	0.342	0.324	0.306	0.327	0.275	0.292	0.327	0.217	0.256	0.273	0.221	0.154	0.167	0.215	0.164	0.185	0.226	0.286	0.205
2	Box2	dCO2	[%]	0.308	0.238	0.242	0.252	0.265	0.312	0.361	0.278	0.293	0.283	0.379	0.226	0.299	0.306	0.397	0.44	0.319	0.259	0.291	0.311	0.417	0.303	0.229	0.308	0.431	0.474	0.442	0.327	0.277	0.467	0.31	0.293	0.331	0.452	0.49	0.292	0.273	0.262	0.429	0.435	0.232	0.237	0.257	0.294	0.422	0.385
3	Box3	dCO2	[%]	0.396	0.426	0.356	0.217	0.225	0.22	0.265	0.256	0.467	0.402	0.377	0.243	0.243	0.268	0.249	0.262	0.378	0.386	0.254	0.25	0.245	0.396	0.398	0.348	0.244	0.231	0.487	0.363	0.376	0.422	0.365	0.441	0.367	0.435	0.396	0.445	0.396	0.43	0.484	0.453	0.445	0.476	0.407	0.373	0.307	0.176
4	Box4	dCO2	[%]	0.204	0.198	0.262	0.176	0.168	0.249	0.385	0.383	0.19	0.266	0.239	0.246	0.206	0.256	0.436	0.262	0.21	0.173	0.335	0.401	0.303	0.229	0.359	0.427	0.437	0.271	0.247	0.449	0.34	0.366	0.493	0.382	0.356	0.262	0.438	0.398	0.351	0.25	0.249	0.339	0.248	0.34	0.382	0.316	0.384	0.278
6	Box5	dCO2	[%]	0.275	0.27	0.258	0.279	0.336	0.351	0.33	0.206	0.281	0.266	0.234	0.253	0.242	0.389	0.405	0.475	0.293	0.277	0.282	0.282	0.432	0.406	0.26	0.275	0.298	0.4	0.228	0.473	0.452	0.393	0.265	0.232	0.454	0.49	0.469	0.53	0.403	0.364	0.372	0.228	0.351	0.291	0.205	0.209	0.203	0.22
7	Box6	dCO2	[%]	0.245	0.19	0.209	0.41	0.257	0.193	0.183	0.435	0.32	0.44	0.343	0.41	0.357	0.242	0.245	0.371	0.247	0.42	0.329	0.241	0.358	0.38	0.408	0.322	0.399	0.36	0.27	0.286	0.287	0.162	0.136	0.194	0.22	0.363	0.286	0.149	0.123	0.122	0.122	0.312	0.227	0.108	0.104	0.133	0.143	0.151
8	Box7	dCO2	[%]	0.378	0.367	0.337	0.345	0.342	0.317	0.334	0.359	0.335	0.342	0.332	0.382	0.338	0.219	0.239	0.282	0.342	0.278	0.247	0.4	0.393	0.359	0.378	0.402	0.351	0.357	0.379	0.356	0.337	0.335	0.338	0.317	0.368	0.317	0.315	0.272	0.22	0.149	0.144	0.168	0.169	0.145	0.321	0.152	0.089	0.185
9	Box8	dCO2	[%]	0.35	0.331	0.363	0.358	0.325	0.3	0.322	0.333	0.325	0.297	0.28	0.309	0.316	0.318	0.338	0.213	0.238	0.22	0.233	0.236	0.241	0.358	0.414	0.343	0.208	0.238	0.166	0.168	0.174	0.398	0.372	0.19	0.131	0.106	0.119	0.082	0.077	0.059	0.056	0.108	0.055	0.052	0.046	0.04	0.036	0.041
10	Box9	dCO2	[%]	0.284	0.193	0.167	0.198	0.176	0.31	0.34	0.327	0.306	0.224	0.295	0.334	0.308	0.306	0.254	0.204	0.226	0.235	0.196	0.368	0.397	0.427	0.421	0.301	0.305	0.271	0.281	0.198	0.146	0.255	0.19	0.332	0.401	0.312	0.248	0.247	0.122	0.086	0.129	0.071	0.056	0.052	0.044	0.047	0.04	0.08
11	Box10	dCO2	[%]	0.306	0.345	0.323	0.261	0.282	0.298	0.329	0.287	0.292	0.285	0.248	0.313	0.279	0.356	0.28	0.313	0.256	0.252	0.225	0.284	0.385	0.366	0.331	0.3	0.279	0.337	0.296	0.26	0.203	0.138	0.164	0.158	0.195	0.187	0.266	0.335	0.307	0.203	0.095	0.081	0.066	0.073	0.055	0.049	0.044	0.039
12	Box11	dCO2	[%]	0.297	0.199	0.206	0.199	0.258	0.239	0.341	0.402	0.385	0.332	0.406	0.359	0.295	0.283	0.232	0.274	0.406	0.28	0.235	0.265	0.267	0.394	0.373	0.442	0.422	0.385	0.432	0.389	0.375	0.346	0.369	0.324	0.28	0.375	0.341	0.314	0.313	0.31	0.156	0.13	0.109	0.142	0.163	0.139	0.176	0.36
13	Box12	dCO2	[%]	0.315	0.313	0.305	0.293	0.261	0.275	0.152	0.132	0.144	0.263	0.349	0.345	0.38	0.325	0.351	0.205	0.195	0.232	0.293	0.364	0.215	0.243	0.227	0.371	0.374	0.337	0.327	0.307	0.156	0.143	0.121	0.222	0.117	0.168	0.172	0.196	0.143	0.274	0.335	0.224	0.118	0.08	0.072	0.061	0.049	0.047
14	Box13	dCO2	[%]	0.208	0.249	0.146	0.185	0.149	0.162	0.42	0.35	0.29	0.32	0.304	0.414	0.333	0.311	0.201	0.191	0.224	0.27	0.205	0.247	0.267	0.358	0.346	0.402	0.224	0.307	0.157	0.125	0.141	0.124	0.166	0.161	0.27	0.346	0.194	0.127	0.096	0.077	0.086	0.058	0.05	0.048	0.043	0.039	0.11	0.047
15	Box14	dCO2	[%]	0.298	0.216	0.209	0.366	0.202	0.168	0.195	0.23	0.34	0.385	0.354	0.342	0.334	0.337	0.289	0.306	0.337	0.194	0.251	0.297	0.243	0.236	0.205	0.465	0.373	0.303	0.183	0.419	0.384	0.388	0.187	0.266	0.245	0.284	0.342	0.361	0.182	0.368	0.146	0.113	0.207	0.359	0.112	0.284	0.211	0.216
100	Box15	dCO2	[%]	0.001	-0.001	-0.004	-0.003	-0.004	-0.004	-0.003	-0.003	-0.002	0.001	-0.002	-0.002	-0.002	0	-0.002	-0.003	-0.002	-0.003	-0.003	-0.002	-0.002	-0.002	-0.002	0	0	0	0	0.001	0.001	0	-0.001	-0.001	-0.001	-0.001	-0.001	-0.001	-0.003	-0.002	-0.004	-0.005	-0.005	-0.004	-0.006	-0.005	-0.006	-0.006
101	Box16	dCO2	[%]	-0.002	-0.003	-0.006	-0.006	-0.005	-0.005	-0.005	-0.006	-0.006	-0.002	-0.005	-0.005	-0.005	-0.004	-0.005	-0.006	-0.005	-0.005	-0.005	-0.005	-0.005	-0.005	-0.004	-0.004	-0.003	-0.003	-0.002	-0.001	-0.002	-0.003	-0.003	-0.004	-0.003	-0.003	-0.004	-0.004	-0.005	-0.005	-0.006	-0.006	-0.007	-0.007	-0.008	-0.007	-0.008	-0.008
1	Box1	VO2(1)	[ml/h/kg]	2029	1929	2567	2783	1823	1558	1758	1705	1775	2104	2703	2899	1654	1674	1832	1610	1660	1890	2829	1599	1632	1815	2997	2628	2575	2459	1662	2957	2803	2647	2860	2423	2560	2900	1915	2249	2425	2010	1430	1548	1919	1523	1692	1992	2579	1842
2	Box2	VO2(1)	[ml/h/kg]	1692	1350	1378	1495	1553	1747	1979	1537	1599	1596	2031	1362	1683	1726	2116	2293	1701	1379	1549	1705	2192	1655	1308	1658	2247	2438	2247	1679	1458	2360	1647	1525	1753	2343	2419	1550	1470	1386	2235	2178	1293	1166	1417	1633	2172	1972
3	Box3	VO2(1)	[ml/h/kg]	2363	2457	2083	1358	1474	1480	1746	1685	2885	2466	2253	1509	1434	1662	1576	1678	2212	2264	1522	1555	1587	2481	2399	2062	1504	1497	2804	2154	2199	2493	2166	2619	2187	2620	2378	2589	2338	2546	2720	2587	2581	2755	2458	2370	2061	1222
4	Box4	VO2(1)	[ml/h/kg]	1331	1327	1668	1202	1237	1669	2456	2309	1279	1568	1580	1563	1333	1620	2632	1652	1256	1155	1971	2388	1849	1443	2003	2456	2584	1624	1483	2529	2028	2048	2761	2209	2054	1513	2457	2274	1974	1478	1472	1943	1449	2021	2154	1894	2174	1588
6	Box5	VO2(1)	[ml/h/kg]	1613	1548	1526	1673	1914	1996	1899	1201	1623	1581	1441	1592	1460	2122	2319	2499	1623	1417	1550	1579	2264	2137	1531	1420	1624	2124	1333	2458	2441	2095	1520	1393	2474	2595	2420	2776	2142	1910	1964	1276	1861	1630	1163	1191	1198	1278
7	Box6	VO2(1)	[ml/h/kg]	1748	1352	1525	2844	1930	1462	1434	3081	2470	3340	2679	2756	2464	1757	1683	2462	1728	2711	2226	1675	2386	2578	2737	2219	2725	2492	1969	2097	2148	1296	1121	1481	1665	2783	2189	1199	935	917	1005	2433	1762	861	806	1068	1179	1228
8	Box7	VO2(1)	[ml/h/kg]	3025	3057	2926	3055	3094	2907	3087	3374	3207	3351	3080	2908	2631	1803	1855	2181	2489	2088	1934	2927	2918	2681	2837	3115	2752	2874	3135	2932	2979	3040	3134	2995	3391	3042	2932	2588	2181	1487	1436	1676	1673	1450	2999	1538	873	1700
9	Box8	VO2(1)	[ml/h/kg]	2724	2694	2951	2982	2715	2625	2895	3018	3024	2838	2623	2522	2528	2443	2647	1722	1874	1760	1888	1878	1891	2788	3206	2590	1659	1879	1363	1428	1473	3157	3025	1675	1169	967	1094	753	707	557	485	1066	530	468	424	377	328	366
10	Box9	VO2(1)	[ml/h/kg]	2190	1527	1385	1680	1508	2508	2762	2800	2613	2096	2578	2638	2434	2355	1927	1573	1767	1779	1521	2730	2899	3191	3079	2342	2391	2247	2294	1719	1291	2189	1668	2876	3239	2733	2240	2168	1210	867	1224	728	565	485	441	448	383	800
11	Box10	VO2(1)	[ml/h/kg]	2682	2975	2868	2387	2699	2836	3120	2700	2919	2797	2476	2692	2385	3044	2402	2521	2112	2107	1875	2433	3112	3004	2761	2562	2419	2988	2740	2468	1997	1395	1645	1629	1950	1886	2525	3207	2912	2021	978	825	694	726	588	498	449	380
12	Box11	VO2(1)	[ml/h/kg]	2059	1446	1500	1502	1844	1761	2346	2896	2835	2512	2769	2479	2063	1907	1632	1816	2658	1902	1586	1762	1819	2629	2546	2869	2863	2715	3127	2958	2853	2722	2933	2651	2330	3113	2890	2702	2637	2603	1425	1147	961	1287	1453	1282	1626	2899
13	Box12	VO2(1)	[ml/h/kg]	2589	2600	2563	2495	2274	2473	1435	1270	1382	2316	2964	2645	2893	2476	2634	1626	1612	1868	2191	2710	1721	1904	1714	2787	2870	2694	2612	2547	1359	1283	1065	1943	1076	1520	1610	1790	1362	2384	2798	1991	1071	749	651	548	438	442
14	Box13	VO2(1)	[ml/h/kg]	1574	1880	1160	1476	1219	1346	3246	2775	2357	2722	2396	2937	2513	2256	1512	1466	1657	1939	1612	1792	1966	2546	2514	2884	1679	2241	1237	1039	1095	1073	1361	1328	2191	2685	1615	1102	813	665	712	506	437	417	374	380	958	429
15	Box14	VO2(1)	[ml/h/kg]	2249	1658	1612	2700	1634	1345	1589	1798	2556	3060	2489	2435	2364	2317	2063	2043	2328	1479	1749	2092	1731	1702	1556	3214	2648	2367	1531	3168	2806	2978	1588	2051	1962	2316	2775	2975	1661	3059	1385	1036	1775	3192	1094	2508	1916	1960
100	Box15	VO2(1)	[ml/h/kg]	281	62	-1244	-933	-1244	-1612	-1679	-560	-595	311	-250	-624	-1368	-373	-964	-1306	-620	-1275	-933	-250	-964	-591	-1341	0	-373	-373	31	280	311	-31	-311	-653	-1403	-684	62	-1057	-1275	-250	-1965	-2270	-1897	-1244	-2954	-2270	-2589	-2612
101	Box16	VO2(1)	[ml/h/kg]	124	-1275	-2253	-2222	-1909	-2651	-2651	-1878	-1498	-967	-1529	-1903	-1534	-876	-1560	-1878	-1909	-1529	-1903	-1560	-1560	-1560	-1591	-1965	-936	-1310	-593	93	-998	-939	-936	-1622	-908	-1279	-2002	-1965	-1903	-2690	-3003	-1847	-2565	-2941	-3629	-2910	-2870	-3213
1	Box1	VO2(3)	[ml/h]	73	70	93	101	66	56	64	62	64	76	98	105	60	61	66	58	60	68	102	58	59	66	109	95	93	89	60	107	101	96	104	88	93	105	69	81	88	73	52	56	69	55	61	72	93	67
2	Box2	VO2(3)	[ml/h]	89	71	72	78	81	91	104	80	84	83	106	71	88	90	111	120	89	72	81	89	115	87	68	87	118	128	118	88	76	123	86	80	92	123	127	81	77	72	117	114	68	61	74	85	114	103
3	Box3	VO2(3)	[ml/h]	112	116	98	64	70	70	82	80	136	116	106	71	68	78	74	79	104	107	72	73	75	117	113	97	71	71	132	102	104	118	102	124	103	124	112	122	110	120	128	122	122	130	116	112	97	58
4	Box4	VO2(3)	[ml/h]	63	63	79	57	59	79	117	110	61	74	75	74	63	77	125	78	60	55	94	113	88	69	95	117	123	77	70	120	96	97	131	105	98	72	117	108	94	70	70	92	69	96	102	90	103	75
6	Box5	VO2(3)	[ml/h]	84	81	80	87	100	104	99	63	85	83	75	83	76	111	121	130	85	74	81	82	118	112	80	74	85	111	70	128	127	109	79	73	129	135	126	145	112	100	103	67	97	85	61	62	63	67
7	Box6	VO2(3)	[ml/h]	66	51	58	107	73	55	54	116	93	126	101	104	93	66	63	93	65	102	84	63	90	97	103	84	103	94	74	79	81	49	42	56	63	105	83	45	35	35	38	92	66	32	30	40	44	46
8	Box7	VO2(3)	[ml/h]	101	102	98	102	103	97	103	113	107	112	103	97	88	60	62	73	83	70	65	98	97	90	95	104	92	96	105	98	99	102	105	100	113	102	98	86	73	50	48	56	56	48	100	51	29	57
9	Box8	VO2(3)	[ml/h]	89	88	97	98	89	86	95	99	99	93	86	83	83	80	87	56	61	58	62	62	62	91	105	85	54	62	45	47	48	104	99	55	38	32	36	25	23	18	16	35	17	15	14	12	11	12
10	Box9	VO2(3)	[ml/h]	73	51	46	56	50	84	92	94	87	70	86	88	81	79	64	53	59	59	51	91	97	107	103	78	80	75	77	57	43	73	56	96	108	91	75	72	40	29	41	24	19	16	15	15	13	27
11	Box10	VO2(3)	[ml/h]	88	98	94	79	89	93	103	89	96	92	81	89	78	100	79	83	69	69	62	80	102	99	91	84	80	98	90	81	66	46	54	54	64	62	83	106	96	66	32	27	23	24	19	16	15	13
12	Box11	VO2(3)	[ml/h]	77	54	56	56	69	66	87	108	105	93	103	92	77	71	61	68	99	71	59	66	68	98	95	107	107	101	116	110	106	101	109	99	87	116	108	101	98	97	53	43	36	48	54	48	60	108
13	Box12	VO2(3)	[ml/h]	86	86	85	83	76	82	48	42	46	77	98	88	96	82	87	54	54	62	73	90	57	63	57	93	95	89	87	85	45	43	35	65	36	50	53	59	45	79	93	66	36	25	22	18	15	15
14	Box13	VO2(3)	[ml/h]	55	66	40	52	43	47	113	97	82	95	84	103	88	79	53	51	58	68	56	63	69	89	88	101	59	78	43	36	38	37	47	46	76	94	56	38	28	23	25	18	15	15	13	13	33	15
15	Box14	VO2(3)	[ml/h]	79	58	57	95	58	47	56	63	90	108	88	86	83	82	73	72	82	52	62	74	61	60	55	113	93	83	54	112	99	105	56	72	69	82	98	105	58	108	49	36	62	112	39	88	67	69
100	Box15	VO2(3)	[ml/h]	0	0	-1	-1	-1	-2	-2	-1	-1	0	0	-1	-1	0	-1	-1	-1	-1	-1	0	-1	-1	-1	0	0	0	0	0	0	0	0	-1	-1	-1	0	-1	-1	0	-2	-2	-2	-1	-3	-2	-3	-3
101	Box16	VO2(3)	[ml/h]	0	-1	-2	-2	-2	-3	-3	-2	-1	-1	-2	-2	-2	-1	-2	-2	-2	-2	-2	-2	-2	-2	-2	-2	-1	-1	-1	0	-1	-1	-1	-2	-1	-1	-2	-2	-2	-3	-3	-2	-3	-3	-4	-3	-3	-3
1	Box1	VCO2(1)	[ml/h/kg]	1479	1430	1910	2030	1283	1110	1293	1218	1227	1508	2060	2141	1218	1178	1325	1149	1234	1381	2210	1188	1182	1312	2239	1952	1998	1890	1185	2275	2151	2037	2171	1828	1939	2177	1443	1704	1817	1472	1028	1110	1426	1087	1231	1502	1903	1364
2	Box2	VCO2(1)	[ml/h/kg]	1423	1096	1117	1165	1220	1437	1668	1281	1347	1301	1742	1042	1378	1408	1828	2027	1471	1197	1342	1432	1918	1401	1056	1419	1987	2189	2036	1505	1278	2157	1432	1351	1523	2087	2262	1342	1260	1204	1978	2002	1069	1089	1187	1351	1941	1779
3	Box3	VCO2(1)	[ml/h/kg]	2014	2170	1815	1104	1147	1124	1349	1307	2381	2048	1920	1233	1239	1367	1269	1334	1928	1970	1294	1270	1251	2020	2030	1775	1242	1179	2481	1844	1915	2153	1863	2241	1873	2216	2018	2271	2024	2193	2468	2318	2271	2426	2075	1900	1567	899
4	Box4	VCO2(1)	[ml/h/kg]	1036	1005	1326	896	853	1261	1956	1943	966	1346	1209	1244	1042	1296	2212	1326	1065	878	1699	2032	1535	1162	1818	2162	2214	1373	1251	2274	1724	1856	2500	1933	1804	1324	2219	2017	1779	1269	1261	1716	1259	1721	1933	1602	1948	1412
6	Box5	VCO2(1)	[ml/h/kg]	1274	1249	1194	1292	1553	1621	1528	954	1295	1231	1081	1168	1119	1795	1871	2191	1351	1281	1302	1299	1998	1878	1203	1272	1374	1848	1054	2189	2089	1819	1222	1074	2094	2259	2171	2445	1862	1677	1716	1054	1616	1346	946	965	940	1019
7	Box6	VCO2(1)	[ml/h/kg]	1569	1217	1332	2620	1642	1235	1173	2774	2040	2808	2191	2617	2289	1545	1564	2374	1580	2672	2103	1544	2288	2423	2613	2053	2545	2297	1721	1830	1834	1034	868	1238	1404	2326	1827	950	784	777	780	1993	1451	686	659	846	912	968
8	Box7	VCO2(1)	[ml/h/kg]	2724	2646	2420	2484	2462	2278	2402	2590	2413	2462	2388	2744	2434	1578	1719	2025	2462	1996	1778	2883	2834	2586	2716	2894	2526	2576	2731	2568	2430	2413	2438	2282	2653	2275	2268	1956	1588	1075	1037	1210	1221	1044	2310	1093	640	1330
9	Box8	VCO2(1)	[ml/h/kg]	2569	2424	2658	2626	2385	2205	2352	2446	2381	2176	2047	2259	2316	2334	2475	1563	1738	1609	1711	1724	1760	2626	3031	2515	1519	1747	1218	1228	1275	2913	2722	1394	959	776	872	605	566	435	411	790	406	381	334	295	266	299
10	Box9	VCO2(1)	[ml/h/kg]	2055	1394	1206	1430	1274	2226	2448	2345	2204	1613	2123	2406	2211	2204	1829	1472	1631	1696	1415	2653	2862	3074	3032	2169	2197	1943	2021	1429	1054	1845	1366	2395	2890	2253	1790	1778	875	623	927	513	407	371	317	340	286	577
11	Box10	VCO2(1)	[ml/h/kg]	2248	2525	2367	1907	2062	2183	2406	2101	2133	2080	1819	2298	2044	2607	2057	2298	1871	1846	1649	2080	2828	2676	2428	2191	2044	2475	2166	1900	1487	1009	1203	1156	1434	1373	1943	2464	2245	1483	693	594	483	537	402	356	323	284
12	Box11	VCO2(1)	[ml/h/kg]	1922	1290	1334	1282	1671	1539	2208	2601	2490	2150	2627	2318	1909	1824	1495	1776	2627	1805	1517	1712	1728	2547	2407	2859	2723	2486	2795	2519	2424	2233	2385	2084	1811	2427	2204	2039	2020	1998	1007	839	705	918	1051	899	1137	2321
13	Box12	VCO2(1)	[ml/h/kg]	2281	2278	2210	2125	1893	1993	1100	954	1043	1904	2527	2499	2755	2363	2541	1488	1413	1680	2125	2637	1555	1758	1649	2687	2712	2442	2367	2228	1132	1036	879	1609	850	1224	1249	1420	1036	1990	2431	1628	854	580	523	445	353	339
14	Box13	VCO2(1)	[ml/h/kg]	1436	1725	1009	1276	1029	1117	2907	2411	2001	2204	2099	2854	2303	2143	1385	1314	1549	1868	1412	1706	1847	2468	2384	2773	1549	2119	1083	860	972	853	1144	1107	1859	2387	1341	880	660	528	596	400	343	332	295	267	758	325
15	Box14	VCO2(1)	[ml/h/kg]	2038	1473	1430	2504	1383	1151	1332	1571	2326	2627	2417	2340	2286	2306	1977	2095	2303	1326	1715	2028	1662	1611	1400	3179	2543	2075	1252	2867	2628	2663	1276	1819	1672	1944	2340	2471	1242	2514	997	773	1413	2454	769	1940	1431	1477
100	Box15	VCO2(1)	[ml/h/kg]	354	-236	-942	-707	-942	-940	-707	-707	-593	236	-473	-473	-471	0	-589	-707	-470	-825	-707	-471	-589	-589	-591	0	0	0	-118	353	236	118	-236	-353	-354	-236	-236	-236	-825	-471	-1063	-1296	-1296	-942	-1531	-1296	-1536	-1414
101	Box16	VCO2(1)	[ml/h/kg]	-474	-825	-1422	-1541	-1304	-1300	-1300	-1422	-1418	-591	-1300	-1300	-1304	-948	-1182	-1422	-1304	-1300	-1300	-1182	-1182	-1182	-1063	-1063	-709	-709	-591	-356	-473	-711	-709	-945	-830	-827	-948	-1063	-1300	-1185	-1422	-1541	-1659	-1659	-1896	-1778	-1891	-2009
1	Box1	VCO2(3)	[ml/h]	54	52	69	73	46	40	47	44	44	55	75	78	44	43	48	42	45	50	80	43	43	48	81	71	72	68	43	82	78	74	79	66	70	79	52	62	66	53	37	40	52	39	45	54	69	49
2	Box2	VCO2(3)	[ml/h]	74	57	58	61	64	75	87	67	70	68	91	55	72	74	96	106	77	63	70	75	100	73	55	74	104	114	106	79	67	113	75	71	80	109	118	70	66	63	103	105	56	57	62	71	102	93
3	Box3	VCO2(3)	[ml/h]	95	102	86	52	54	53	64	62	112	97	91	58	58	65	60	63	91	93	61	60	59	95	96	84	59	56	117	87	90	102	88	106	88	105	95	107	96	104	117	109	107	114	98	90	74	42
4	Box4	VCO2(3)	[ml/h]	49	48	63	43	41	60	93	92	46	64	57	59	50	62	105	63	51	42	81	97	73	55	86	103	105	65	59	108	82	88	119	92	86	63	105	96	84	60	60	82	60	82	92	76	93	67
6	Box5	VCO2(3)	[ml/h]	66	65	62	67	81	85	80	50	68	64	56	61	58	94	98	114	71	67	68	68	104	98	63	66	72	96	55	114	109	95	64	56	109	118	113	128	97	88	90	55	84	70	49	50	49	53
7	Box6	VCO2(3)	[ml/h]	59	46	50	99	62	47	44	105	77	106	83	99	86	58	59	89	60	101	79	58	86	91	98	77	96	87	65	69	69	39	33	47	53	88	69	36	30	29	29	75	55	26	25	32	34	37
8	Box7	VCO2(3)	[ml/h]	91	88	81	83	82	76	80	86	81	82	80	92	81	53	57	68	82	67	59	96	95	86	91	97	84	86	91	86	81	81	81	76	89	76	76	65	53	36	35	40	41	35	77	37	21	44
9	Box8	VCO2(3)	[ml/h]	84	80	87	86	78	72	77	80	78	71	67	74	76	77	81	51	57	53	56	57	58	86	99	82	50	57	40	40	42	96	89	46	31	25	29	20	19	14	13	26	13	12	11	10	9	10
10	Box9	VCO2(3)	[ml/h]	69	47	40	48	43	74	82	78	74	54	71	80	74	74	61	49	54	57	47	89	96	103	101	72	73	65	68	48	35	62	46	80	97	75	60	59	29	21	31	17	14	12	11	11	10	19
11	Box10	VCO2(3)	[ml/h]	74	83	78	63	68	72	79	69	70	68	60	76	67	86	68	76	62	61	54	68	93	88	80	72	67	81	71	63	49	33	40	38	47	45	64	81	74	49	23	20	16	18	13	12	11	9
12	Box11	VCO2(3)	[ml/h]	71	48	50	48	62	57	82	97	93	80	98	86	71	68	56	66	98	67	56	64	64	95	90	106	101	92	104	94	90	83	89	78	67	90	82	76	75	74	37	31	26	34	39	33	42	86
13	Box12	VCO2(3)	[ml/h]	76	76	73	71	63	66	37	32	35	63	84	83	91	78	84	49	47	56	71	88	52	58	55	89	90	81	79	74	38	34	29	53	28	41	41	47	34	66	81	54	28	19	17	15	12	11
14	Box13	VCO2(3)	[ml/h]	50	60	35	45	36	39	101	84	70	77	73	100	80	75	48	46	54	65	49	60	64	86	83	97	54	74	38	30	34	30	40	39	65	83	47	31	23	18	21	14	12	12	10	9	26	11
15	Box14	VCO2(3)	[ml/h]	72	52	50	88	49	41	47	55	82	92	85	82	80	81	70	74	81	47	60	71	58	57	49	112	90	73	44	101	93	94	45	64	59	68	82	87	44	89	35	27	50	86	27	68	50	52
100	Box15	VCO2(3)	[ml/h]	0	0	-1	-1	-1	-1	-1	-1	-1	0	0	0	0	0	-1	-1	0	-1	-1	0	-1	-1	-1	0	0	0	0	0	0	0	0	0	0	0	0	0	-1	0	-1	-1	-1	-1	-2	-1	-2	-1
101	Box16	VCO2(3)	[ml/h]	0	-1	-1	-2	-1	-1	-1	-1	-1	-1	-1	-1	-1	-1	-1	-1	-1	-1	-1	-1	-1	-1	-1	-1	-1	-1	-1	0	0	-1	-1	-1	-1	-1	-1	-1	-1	-1	-1	-2	-2	-2	-2	-2	-2	-2
1	Box1	RER		0.729	0.741	0.744	0.729	0.704	0.712	0.735	0.714	0.691	0.717	0.762	0.739	0.736	0.704	0.723	0.714	0.743	0.731	0.781	0.743	0.724	0.723	0.747	0.743	0.776	0.769	0.713	0.769	0.767	0.769	0.759	0.754	0.758	0.751	0.753	0.758	0.749	0.732	0.719	0.717	0.743	0.714	0.727	0.754	0.738	0.741
2	Box2	RER		0.841	0.812	0.811	0.779	0.785	0.823	0.843	0.833	0.842	0.815	0.858	0.766	0.819	0.816	0.864	0.884	0.865	0.868	0.866	0.84	0.875	0.846	0.807	0.856	0.884	0.898	0.906	0.896	0.877	0.914	0.87	0.886	0.869	0.891	0.935	0.866	0.857	0.869	0.885	0.919	0.827	0.934	0.838	0.827	0.893	0.902
3	Box3	RER		0.853	0.883	0.871	0.813	0.778	0.76	0.773	0.775	0.825	0.831	0.852	0.817	0.864	0.823	0.805	0.795	0.871	0.87	0.85	0.817	0.788	0.814	0.846	0.861	0.825	0.788	0.885	0.856	0.871	0.863	0.86	0.856	0.856	0.846	0.848	0.877	0.866	0.861	0.908	0.896	0.88	0.881	0.844	0.802	0.76	0.735
4	Box4	RER		0.778	0.758	0.795	0.745	0.69	0.756	0.796	0.841	0.755	0.858	0.765	0.796	0.782	0.8	0.84	0.803	0.848	0.76	0.862	0.851	0.83	0.805	0.908	0.88	0.857	0.846	0.844	0.899	0.85	0.906	0.905	0.875	0.878	0.875	0.903	0.887	0.901	0.858	0.857	0.883	0.869	0.852	0.897	0.846	0.896	0.889
6	Box5	RER		0.79	0.807	0.782	0.772	0.812	0.812	0.805	0.794	0.798	0.778	0.75	0.734	0.767	0.846	0.807	0.877	0.833	0.903	0.84	0.823	0.883	0.878	0.786	0.896	0.846	0.87	0.79	0.89	0.856	0.868	0.804	0.771	0.846	0.87	0.897	0.881	0.869	0.878	0.874	0.826	0.868	0.826	0.814	0.81	0.785	0.798
7	Box6	RER		0.898	0.9	0.873	0.921	0.851	0.845	0.818	0.9	0.826	0.841	0.818	0.95	0.929	0.879	0.929	0.964	0.914	0.986	0.945	0.922	0.959	0.94	0.954	0.925	0.934	0.922	0.874	0.873	0.854	0.798	0.774	0.836	0.843	0.836	0.835	0.792	0.838	0.848	0.776	0.819	0.824	0.797	0.818	0.793	0.773	0.788
8	Box7	RER		0.901	0.866	0.827	0.813	0.796	0.784	0.778	0.768	0.752	0.735	0.775	0.944	0.925	0.875	0.927	0.928	0.989	0.956	0.919	0.985	0.971	0.965	0.957	0.929	0.918	0.896	0.871	0.876	0.816	0.794	0.778	0.762	0.783	0.748	0.773	0.756	0.728	0.723	0.722	0.722	0.73	0.72	0.77	0.711	0.733	0.782
9	Box8	RER		0.943	0.9	0.9	0.881	0.878	0.84	0.813	0.81	0.788	0.767	0.781	0.896	0.916	0.955	0.935	0.908	0.928	0.914	0.906	0.918	0.931	0.942	0.946	0.971	0.916	0.93	0.893	0.86	0.866	0.923	0.9	0.832	0.82	0.802	0.797	0.803	0.8	0.781	0.847	0.741	0.766	0.813	0.788	0.78	0.81	0.817
10	Box9	RER		0.938	0.913	0.871	0.851	0.845	0.887	0.887	0.838	0.844	0.77	0.823	0.912	0.909	0.936	0.949	0.935	0.923	0.954	0.93	0.972	0.987	0.964	0.985	0.926	0.919	0.865	0.881	0.832	0.817	0.843	0.819	0.833	0.892	0.824	0.799	0.82	0.723	0.718	0.758	0.705	0.72	0.766	0.719	0.758	0.746	0.72
11	Box10	RER		0.838	0.849	0.825	0.799	0.764	0.77	0.771	0.778	0.731	0.744	0.735	0.854	0.857	0.857	0.856	0.912	0.886	0.876	0.879	0.855	0.909	0.891	0.88	0.855	0.845	0.828	0.791	0.77	0.745	0.724	0.731	0.71	0.735	0.728	0.769	0.768	0.771	0.734	0.709	0.721	0.695	0.74	0.684	0.714	0.719	0.746
12	Box11	RER		0.933	0.892	0.89	0.853	0.906	0.874	0.941	0.898	0.878	0.856	0.949	0.935	0.926	0.957	0.916	0.978	0.988	0.949	0.956	0.971	0.95	0.969	0.945	0.996	0.951	0.916	0.894	0.851	0.85	0.82	0.813	0.786	0.777	0.78	0.763	0.755	0.766	0.768	0.707	0.731	0.734	0.713	0.723	0.701	0.699	0.801
13	Box12	RER		0.881	0.876	0.862	0.852	0.833	0.806	0.766	0.751	0.754	0.822	0.853	0.945	0.952	0.955	0.965	0.915	0.877	0.899	0.97	0.973	0.904	0.923	0.962	0.964	0.945	0.906	0.906	0.875	0.833	0.807	0.826	0.828	0.789	0.805	0.776	0.793	0.761	0.834	0.869	0.818	0.797	0.775	0.803	0.812	0.806	0.767
14	Box13	RER		0.912	0.918	0.869	0.865	0.844	0.83	0.895	0.869	0.849	0.81	0.876	0.972	0.916	0.95	0.916	0.896	0.934	0.963	0.876	0.952	0.94	0.97	0.948	0.962	0.922	0.946	0.876	0.828	0.887	0.795	0.841	0.834	0.848	0.889	0.831	0.798	0.812	0.794	0.837	0.79	0.786	0.797	0.79	0.704	0.791	0.758
15	Box14	RER		0.906	0.888	0.887	0.927	0.846	0.856	0.838	0.874	0.91	0.858	0.971	0.961	0.967	0.996	0.958	1.025	0.989	0.896	0.981	0.969	0.96	0.947	0.9	0.989	0.961	0.877	0.818	0.905	0.937	0.894	0.803	0.887	0.852	0.839	0.843	0.831	0.748	0.822	0.72	0.746	0.796	0.769	0.702	0.774	0.747	0.753
100	Box15	RER		1.263	-3.812	0.757	0.758	0.757	0.583	0.421	1.261	0.996	0.758	1.888	0.757	0.344	0	0.611	0.541	0.757	0.647	0.758	1.888	0.611	0.996	0.441	0	0	0	-3.812	1.263	0.758	-3.812	0.757	0.541	0.253	0.344	-3.812	0.223	0.647	1.888	0.541	0.571	0.683	0.757	0.518	0.571	0.593	0.541
101	Box16	RER		-3.812	0.647	0.631	0.694	0.683	0.49	0.49	0.757	0.947	0.611	0.85	0.683	0.85	1.082	0.758	0.757	0.683	0.85	0.683	0.758	0.758	0.758	0.668	0.541	0.758	0.541	0.996	-3.812	0.474	0.758	0.758	0.583	0.914	0.647	0.474	0.541	0.683	0.441	0.474	0.834	0.647	0.564	0.523	0.611	0.659	0.625
1	Box1	H(1)	[kcal/h/kg]	9.633	9.182	12.229	13.215	8.601	7.368	8.358	8.068	8.353	9.961	12.932	13.793	7.864	7.902	8.686	7.615	7.906	8.975	13.595	7.618	7.739	8.604	14.289	12.517	12.358	11.78	7.862	14.169	13.428	12.686	13.673	11.572	12.232	13.837	9.142	10.749	11.565	9.552	6.771	7.327	9.141	7.203	8.028	9.513	12.27	8.77
2	Box2	H(1)	[kcal/h/kg]	8.243	6.532	6.666	7.179	7.471	8.473	9.646	7.475	7.79	7.731	9.932	6.52	8.155	8.358	10.361	11.277	8.331	6.757	7.587	8.304	10.762	8.072	6.323	8.105	11.054	12.029	11.109	8.281	7.159	11.688	8.074	7.503	8.592	11.542	12.035	7.593	7.186	6.794	10.997	10.796	6.277	5.799	6.898	7.931	10.707	9.739
3	Box3	H(1)	[kcal/h/kg]	11.539	12.084	10.216	6.574	7.077	7.075	8.372	8.088	14.004	11.982	11.005	7.311	7.021	8.061	7.617	8.09	10.849	11.102	7.431	7.532	7.638	12.011	11.7	10.089	7.302	7.204	13.793	10.53	10.786	12.208	10.595	12.8	10.689	12.775	11.605	12.716	11.452	12.461	13.448	12.758	12.685	13.539	11.984	11.44	9.855	5.81
4	Box4	H(1)	[kcal/h/kg]	6.392	6.34	8.039	5.729	5.819	7.972	11.843	11.248	6.107	7.668	7.565	7.536	6.405	7.819	12.819	7.977	6.127	5.524	9.648	11.658	8.985	6.972	9.905	12.07	12.633	7.918	7.227	12.482	9.898	10.125	13.646	10.844	10.09	7.427	12.137	11.191	9.747	7.228	7.196	9.556	7.103	9.867	10.627	9.238	10.721	7.82
6	Box5	H(1)	[kcal/h/kg]	7.767	7.482	7.336	8.023	9.259	9.661	9.172	5.789	7.829	7.593	6.875	7.566	6.991	10.35	11.208	12.27	7.89	7.002	7.548	7.66	11.132	10.5	7.365	7.002	7.92	10.413	6.42	12.109	11.932	10.27	7.344	6.676	12.066	12.727	11.938	13.644	10.499	9.382	9.639	6.193	9.123	7.913	5.63	5.762	5.76	6.162
7	Box6	H(1)	[kcal/h/kg]	8.622	6.675	7.485	14.106	9.423	7.126	6.947	15.212	11.992	16.27	12.98	13.754	12.242	8.634	8.361	12.327	8.558	13.639	11.098	8.307	11.932	12.841	13.677	11.016	13.553	12.363	9.663	10.288	10.492	6.251	5.379	7.204	8.115	13.539	10.648	5.776	4.552	4.474	4.826	11.793	8.549	4.154	3.906	5.143	5.656	5.912
8	Box7	H(1)	[kcal/h/kg]	14.935	14.973	14.208	14.785	14.916	13.978	14.822	16.16	15.309	15.93	14.777	14.495	13.06	8.851	9.214	10.836	12.533	10.438	9.586	14.725	14.634	13.424	14.185	15.476	13.641	14.174	15.376	14.394	14.428	14.647	15.046	14.329	16.297	14.505	14.063	12.364	10.352	7.049	6.805	7.942	7.942	6.871	14.375	7.271	4.15	8.171
9	Box8	H(1)	[kcal/h/kg]	13.575	13.3	14.571	14.658	13.337	12.785	14.012	14.6	14.55	13.592	12.601	12.437	12.524	12.21	13.169	8.515	9.309	8.717	9.335	9.308	9.4	13.894	15.987	12.987	8.218	9.337	6.718	6.987	7.215	15.665	14.934	8.144	5.669	4.67	5.275	3.638	3.411	2.674	2.366	5.074	2.538	2.267	2.04	1.813	1.587	1.774
10	Box9	H(1)	[kcal/h/kg]	10.903	7.558	6.794	8.203	7.351	12.346	13.591	13.631	12.735	10.045	12.508	13.058	12.037	11.72	9.619	7.828	8.766	8.886	7.559	13.694	14.591	15.975	15.486	11.629	11.852	11.006	11.276	8.355	6.254	10.667	8.085	13.984	15.961	13.264	10.808	10.51	5.738	4.104	5.847	3.435	2.677	2.321	2.09	2.143	1.824	3.792
11	Box10	H(1)	[kcal/h/kg]	13.058	14.517	13.92	11.516	12.916	13.592	14.956	12.963	13.862	13.325	11.769	13.151	11.66	14.881	11.741	12.477	10.393	10.347	9.213	11.887	15.391	14.797	13.565	12.522	11.794	14.512	13.192	11.829	9.514	6.613	7.815	7.699	9.27	8.951	12.101	15.366	13.959	9.604	4.619	3.907	3.27	3.454	2.762	2.355	2.129	1.812
12	Box11	H(1)	[kcal/h/kg]	10.241	7.127	7.386	7.338	9.114	8.643	11.688	14.292	13.927	12.278	13.818	12.332	10.24	9.532	8.086	9.121	13.382	9.491	7.93	8.839	9.078	13.179	12.694	14.469	14.297	13.451	15.415	14.444	13.922	13.195	14.197	12.751	11.184	14.953	13.827	12.903	12.627	12.467	6.729	5.449	4.567	6.088	6.89	6.047	7.666	13.992
13	Box12	H(1)	[kcal/h/kg]	12.727	12.765	12.545	12.183	11.057	11.952	6.871	6.062	6.601	11.235	14.476	13.187	14.448	12.371	13.19	8.053	7.915	9.221	10.985	13.596	8.502	9.449	8.579	13.955	14.312	13.316	12.911	12.502	6.607	6.201	5.168	9.438	5.182	7.346	7.725	8.626	6.511	11.597	13.715	9.646	5.167	3.593	3.145	2.651	2.118	2.117
14	Box13	H(1)	[kcal/h/kg]	7.789	9.316	5.689	7.229	5.944	6.542	16.009	13.603	11.504	13.166	11.764	14.733	12.45	11.261	7.49	7.231	8.244	9.708	7.914	8.949	9.791	12.762	12.545	14.431	8.329	11.175	6.075	5.045	5.391	5.171	6.628	6.456	10.691	13.221	7.848	5.316	3.933	3.205	3.464	2.436	2.1	2.009	1.8	1.793	4.615	2.05
15	Box14	H(1)	[kcal/h/kg]	11.117	8.162	7.933	13.411	7.971	6.573	7.735	8.822	12.645	14.966	12.484	12.185	11.846	11.68	10.317	10.367	11.722	7.297	8.791	10.488	8.661	8.49	7.679	16.182	13.249	11.622	7.417	15.657	13.965	14.681	7.67	10.096	9.583	11.277	13.525	14.456	7.919	14.836	6.562	4.94	8.56	15.292	5.163	12.031	9.134	9.36
100	Box15	H(1)	[kcal/h/kg]	1.498	-0.017	-5.946	-4.458	-5.946	-7.392	-7.398	-2.99	-3	1.485	-1.509	-2.982	-5.912	-1.471	-4.45	-5.929	-2.964	-5.938	-4.458	-1.505	-4.45	-2.982	-5.939	0	-1.471	-1.471	-0.009	1.494	1.485	0.009	-1.488	-2.965	-5.922	-2.956	-0.017	-4.424	-5.938	-1.505	-8.921	-10.379	-8.911	-5.946	-13.335	-10.379	-11.901	-11.856
101	Box16	H(1)	[kcal/h/kg]	-0.034	-5.938	-10.451	-10.46	-8.965	-11.884	-11.884	-8.974	-7.471	-4.464	-7.463	-8.938	-7.485	-4.503	-7.454	-8.974	-8.965	-7.463	-8.938	-7.454	-7.454	-7.454	-7.446	-8.921	-4.472	-5.947	-2.991	-0.026	-4.455	-4.486	-4.472	-7.437	-4.494	-5.956	-8.939	-8.921	-8.938	-11.911	-13.408	-8.982	-11.946	-13.425	-16.399	-13.434	-13.402	-14.883
1	Box1	H(3)	[kcal/h]	0.349	0.332	0.443	0.478	0.311	0.267	0.303	0.292	0.302	0.361	0.468	0.499	0.285	0.286	0.314	0.276	0.286	0.325	0.492	0.276	0.28	0.311	0.517	0.453	0.447	0.426	0.285	0.513	0.486	0.459	0.495	0.419	0.443	0.501	0.331	0.389	0.419	0.346	0.245	0.265	0.331	0.261	0.291	0.344	0.444	0.317
2	Box2	H(3)	[kcal/h]	0.431	0.342	0.349	0.375	0.391	0.443	0.504	0.391	0.407	0.404	0.519	0.341	0.427	0.437	0.542	0.59	0.436	0.353	0.397	0.434	0.563	0.422	0.331	0.424	0.578	0.629	0.581	0.433	0.374	0.611	0.422	0.392	0.449	0.604	0.629	0.397	0.376	0.355	0.575	0.565	0.328	0.303	0.361	0.415	0.56	0.509
3	Box3	H(3)	[kcal/h]	0.545	0.57	0.482	0.31	0.334	0.334	0.395	0.382	0.661	0.566	0.519	0.345	0.331	0.38	0.36	0.382	0.512	0.524	0.351	0.355	0.361	0.567	0.552	0.476	0.345	0.34	0.651	0.497	0.509	0.576	0.5	0.604	0.505	0.603	0.548	0.6	0.541	0.588	0.635	0.602	0.599	0.639	0.566	0.54	0.465	0.274
4	Box4	H(3)	[kcal/h]	0.304	0.301	0.382	0.272	0.276	0.379	0.563	0.534	0.29	0.364	0.359	0.358	0.304	0.371	0.609	0.379	0.291	0.262	0.458	0.554	0.427	0.331	0.47	0.573	0.6	0.376	0.343	0.593	0.47	0.481	0.648	0.515	0.479	0.353	0.576	0.532	0.463	0.343	0.342	0.454	0.337	0.469	0.505	0.439	0.509	0.371
6	Box5	H(3)	[kcal/h]	0.405	0.391	0.383	0.419	0.483	0.504	0.479	0.302	0.409	0.396	0.359	0.395	0.365	0.54	0.585	0.641	0.412	0.366	0.394	0.4	0.581	0.548	0.384	0.365	0.413	0.544	0.335	0.632	0.623	0.536	0.383	0.348	0.63	0.664	0.623	0.712	0.548	0.49	0.503	0.323	0.476	0.413	0.294	0.301	0.301	0.322
7	Box6	H(3)	[kcal/h]	0.325	0.252	0.282	0.532	0.355	0.269	0.262	0.573	0.452	0.613	0.489	0.519	0.462	0.325	0.315	0.465	0.323	0.514	0.418	0.313	0.45	0.484	0.516	0.415	0.511	0.466	0.364	0.388	0.396	0.236	0.203	0.272	0.306	0.51	0.401	0.218	0.172	0.169	0.182	0.445	0.322	0.157	0.147	0.194	0.213	0.223
8	Box7	H(3)	[kcal/h]	0.499	0.5	0.475	0.494	0.498	0.467	0.495	0.54	0.511	0.532	0.494	0.484	0.436	0.296	0.308	0.362	0.419	0.349	0.32	0.492	0.489	0.448	0.474	0.517	0.456	0.473	0.514	0.481	0.482	0.489	0.503	0.479	0.544	0.484	0.47	0.413	0.346	0.235	0.227	0.265	0.265	0.229	0.48	0.243	0.139	0.273
9	Box8	H(3)	[kcal/h]	0.445	0.436	0.478	0.481	0.437	0.419	0.46	0.479	0.477	0.446	0.413	0.408	0.411	0.401	0.432	0.279	0.305	0.286	0.306	0.305	0.308	0.456	0.524	0.426	0.27	0.306	0.22	0.229	0.237	0.514	0.49	0.267	0.186	0.153	0.173	0.119	0.112	0.088	0.078	0.166	0.083	0.074	0.067	0.059	0.052	0.058
10	Box9	H(3)	[kcal/h]	0.364	0.252	0.227	0.274	0.246	0.412	0.454	0.455	0.425	0.335	0.418	0.436	0.402	0.391	0.321	0.261	0.293	0.297	0.252	0.457	0.487	0.534	0.517	0.388	0.396	0.368	0.377	0.279	0.209	0.356	0.27	0.467	0.533	0.443	0.361	0.351	0.192	0.137	0.195	0.115	0.089	0.078	0.07	0.072	0.061	0.127
11	Box10	H(3)	[kcal/h]	0.43	0.478	0.458	0.379	0.425	0.447	0.492	0.426	0.456	0.438	0.387	0.433	0.384	0.49	0.386	0.411	0.342	0.34	0.303	0.391	0.506	0.487	0.446	0.412	0.388	0.477	0.434	0.389	0.313	0.218	0.257	0.253	0.305	0.294	0.398	0.506	0.459	0.316	0.152	0.129	0.108	0.114	0.091	0.077	0.07	0.06
12	Box11	H(3)	[kcal/h]	0.381	0.265	0.275	0.273	0.339	0.322	0.435	0.532	0.518	0.457	0.514	0.459	0.381	0.355	0.301	0.339	0.498	0.353	0.295	0.329	0.338	0.49	0.472	0.538	0.532	0.5	0.573	0.537	0.518	0.491	0.528	0.474	0.416	0.556	0.514	0.48	0.47	0.464	0.25	0.203	0.17	0.226	0.256	0.225	0.285	0.52
13	Box12	H(3)	[kcal/h]	0.423	0.424	0.416	0.404	0.367	0.397	0.228	0.201	0.219	0.373	0.481	0.438	0.48	0.411	0.438	0.267	0.263	0.306	0.365	0.451	0.282	0.314	0.285	0.463	0.475	0.442	0.429	0.415	0.219	0.206	0.172	0.313	0.172	0.244	0.256	0.286	0.216	0.385	0.455	0.32	0.172	0.119	0.104	0.088	0.07	0.07
14	Box13	H(3)	[kcal/h]	0.272	0.325	0.199	0.252	0.207	0.228	0.559	0.475	0.401	0.459	0.411	0.514	0.434	0.393	0.261	0.252	0.288	0.339	0.276	0.312	0.342	0.445	0.438	0.504	0.291	0.39	0.212	0.176	0.188	0.18	0.231	0.225	0.373	0.461	0.274	0.186	0.137	0.112	0.121	0.085	0.073	0.07	0.063	0.063	0.161	0.072
15	Box14	H(3)	[kcal/h]	0.391	0.287	0.279	0.472	0.281	0.231	0.272	0.311	0.445	0.527	0.439	0.429	0.417	0.411	0.363	0.365	0.413	0.257	0.309	0.369	0.305	0.299	0.27	0.57	0.466	0.409	0.261	0.551	0.492	0.517	0.27	0.355	0.337	0.397	0.476	0.509	0.279	0.522	0.231	0.174	0.301	0.538	0.182	0.423	0.322	0.329
100	Box15	H(3)	[kcal/h]	0.001	0	-0.006	-0.004	-0.006	-0.007	-0.007	-0.003	-0.003	0.001	-0.002	-0.003	-0.006	-0.001	-0.004	-0.006	-0.003	-0.006	-0.004	-0.002	-0.004	-0.003	-0.006	0	-0.001	-0.001	0	0.001	0.001	0	-0.001	-0.003	-0.006	-0.003	0	-0.004	-0.006	-0.002	-0.009	-0.01	-0.009	-0.006	-0.013	-0.01	-0.012	-0.012
101	Box16	H(3)	[kcal/h]	0	-0.006	-0.01	-0.01	-0.009	-0.012	-0.012	-0.009	-0.007	-0.004	-0.007	-0.009	-0.007	-0.005	-0.007	-0.009	-0.009	-0.007	-0.009	-0.007	-0.007	-0.007	-0.007	-0.009	-0.004	-0.006	-0.003	0	-0.004	-0.004	-0.004	-0.007	-0.004	-0.006	-0.009	-0.009	-0.009	-0.012	-0.013	-0.009	-0.012	-0.013	-0.016	-0.013	-0.013	-0.015
1	Box1	XT	[Cnts]	76	197	575	235	77	188	72	34	4	63	421	262	7	34	6	62	116	176	212	14	7	331	727	727	257	74	360	726	561	913	998	691	982	579	560	658	242	64	33	95	42	22	60	853	529	32
2	Box2	XT	[Cnts]	68	69	149	382	39	596	52	34	96	150	49	13	89	86	628	566	46	60	44	271	369	61	52	97	685	887	275	146	471	377	30	53	539	962	392	97	16	535	613	162	71	57	273	209	351	273
3	Box3	XT	[Cnts]	912	706	207	165	13	14	5	402	428	412	199	5	14	20	0	192	659	252	77	113	235	440	642	179	246	412	789	895	1030	857	1064	1296	845	312	267	265	322	544	1036	1235	1763	1729	2017	1750	356	3
4	Box4	XT	[Cnts]	8	12	17	0	0	3	300	146	42	45	134	157	126	87	372	27	38	46	248	161	88	23	137	417	98	24	195	537	338	344	385	242	94	89	430	275	29	7	219	56	94	510	593	138	370	10
6	Box5	XT	[Cnts]	55	26	22	21	326	585	135	21	21	56	24	29	149	511	445	466	76	21	7	498	643	290	49	69	298	129	207	779	697	359	8	267	630	839	606	715	676	652	220	144	492	53	25	38	59	82
7	Box6	XT	[Cnts]	28	6	45	1106	262	5	59	1585	1403	1672	300	1010	695	58	26	249	347	954	160	16	409	963	1313	674	707	838	650	1176	257	32	16	14	158	737	220	11	1	3	32	310	100	4	3	7	6	7
8	Box7	XT	[Cnts]	2095	2670	3547	2880	2478	2843	2998	3023	3636	1732	583	959	741	37	22	21	308	15	60	1267	1619	1341	1336	2477	3099	3304	2596	3543	2853	3637	3580	3152	3640	1976	1970	1632	565	4	0	2	6	639	1184	10	23	15
9	Box8	XT	[Cnts]	1984	2281	2353	2960	2516	2217	2854	2466	2540	1530	10	1644	938	1319	898	33	0	0	0	4	1	286	1089	777	0	51	6	3	35	919	1150	22	9	32	10	0	0	0	54	7	0	0	0	0	0	0
10	Box9	XT	[Cnts]	440	105	144	16	112	876	1886	1975	1531	584	498	707	896	323	394	8	52	41	50	654	1032	2512	1448	1609	2130	1379	1260	245	52	280	172	1211	2230	2351	919	1455	119	15	34	0	2	0	0	11	49	3
11	Box10	XT	[Cnts]	2175	2955	3067	2567	2958	2800	2374	1874	2109	1732	458	815	789	520	630	519	247	125	264	458	1104	1335	1642	1238	1380	2403	1991	1756	720	37	14	10	58	46	509	2004	2675	1006	8	15	72	14	6	6	4	8
12	Box11	XT	[Cnts]	334	40	32	58	104	64	354	879	2329	1671	486	622	390	68	77	103	317	75	28	40	31	770	551	1540	3118	2792	2867	2402	2206	2434	2644	2668	1401	2848	2840	2409	1703	1220	12	59	0	0	0	0	0	519
13	Box12	XT	[Cnts]	1488	1795	1742	1568	1094	1104	286	109	18	122	353	776	1225	1129	1207	86	10	16	142	520	81	62	140	1018	2089	1991	1671	2030	18	107	11	104	0	61	30	27	44	274	2240	1048	13	0	5	0	0	0
14	Box13	XT	[Cnts]	268	174	62	108	36	72	1539	1905	1496	990	171	1515	686	827	11	34	145	21	0	94	33	568	1106	1509	239	632	33	86	173	468	167	12	427	1646	390	168	10	4	4	0	0	4	2	12	36	16
15	Box14	XT	[Cnts]	537	71	21	534	57	3	0	0	116	617	222	397	398	828	178	153	349	15	2	248	45	10	11	735	1468	644	29	828	1468	631	186	276	203	793	1856	1596	159	2215	29	1	148	1094	16	929	484	1115
100	Box15	XT	[Cnts]	0	0	0	0	0	0	0	0	0	0	0	0	0	0	0	0	0	0	0	0	0	0	0	0	0	0	0	0	0	0	0	0	0	0	0	0	0	0	0	0	0	0	0	0	0	0
101	Box16	XT	[Cnts]	0	0	0	0	0	0	0	0	0	1	0	0	0	0	0	0	0	0	0	0	0	0	0	0	0	0	0	0	0	0	0	0	0	0	0	0	0	0	0	0	0	0	0	0	0	0
1	Box1	XA	[Cnts]	26	89	328	109	17	80	17	0	2	12	207	109	3	16	0	11	39	64	101	6	2	177	412	429	143	20	235	483	330	637	684	422	667	403	366	445	133	37	2	28	23	3	29	607	339	10
2	Box2	XA	[Cnts]	31	32	77	215	16	383	31	17	51	68	24	9	40	44	406	417	16	22	25	150	216	24	20	50	445	650	190	73	312	236	9	33	358	685	280	53	5	352	435	112	37	21	158	104	221	185
3	Box3	XA	[Cnts]	646	424	94	6	0	4	1	228	281	207	129	1	0	10	0	74	445	170	35	68	110	310	465	47	13	181	509	642	749	631	792	1005	578	170	157	123	161	357	786	946	1377	1309	1626	1378	213	2
4	Box4	XA	[Cnts]	8	10	10	0	0	1	169	53	2	4	0	0	25	52	142	6	13	11	138	31	4	2	29	201	38	9	86	296	108	219	217	145	15	23	242	130	4	0	101	31	45	273	372	27	209	6
6	Box5	XA	[Cnts]	27	10	2	11	160	349	52	5	2	14	0	0	48	262	250	296	14	4	2	325	443	157	10	26	173	68	71	500	484	191	0	132	352	575	394	475	467	452	135	69	328	30	9	12	11	22
7	Box6	XA	[Cnts]	7	0	39	820	192	2	19	1251	1100	1293	212	757	444	35	0	154	11	722	100	5	206	700	1009	510	487	602	366	870	195	7	3	0	72	531	128	0	0	1	17	207	52	0	0	0	0	2
8	Box7	XA	[Cnts]	1635	2133	2969	2347	1967	2248	2416	2527	2993	1342	393	673	516	17	14	0	187	6	7	916	1235	1031	1034	1994	2563	2665	2090	2927	2299	2964	2945	2606	2968	1510	1530	1282	344	1	0	1	1	490	870	0	0	2
9	Box8	XA	[Cnts]	1585	1852	1868	2414	2001	1770	2296	1931	2014	1141	0	1301	642	1036	618	0	0	0	0	2	0	187	827	573	0	36	0	0	9	657	864	4	0	0	0	0	0	0	0	0	0	0	0	0	0	0
10	Box9	XA	[Cnts]	278	47	74	4	51	651	1493	1589	1176	435	404	532	642	209	266	0	21	2	14	413	740	2006	1160	1249	1722	1065	968	176	20	198	122	943	1763	1883	729	1156	42	1	12	0	0	0	0	0	4	0
11	Box10	XA	[Cnts]	1727	2383	2532	2068	2479	2284	1890	1478	1644	1355	356	611	503	345	401	293	147	71	155	296	786	977	1264	918	1036	1901	1535	1375	573	17	4	4	8	8	342	1560	2137	776	3	1	12	3	3	3	0	1
12	Box11	XA	[Cnts]	230	4	5	31	28	20	215	640	1855	1379	369	432	282	38	46	34	213	34	0	2	3	602	366	1237	2605	2311	2324	1942	1725	1932	2074	2139	1080	2334	2327	1949	1347	951	4	41	0	0	0	0	0	362
13	Box12	XA	[Cnts]	1171	1438	1345	1206	814	868	190	52	7	41	279	611	927	835	887	41	1	0	88	341	27	17	70	723	1691	1601	1307	1613	9	60	4	34	0	27	2	6	14	162	1800	784	3	0	3	0	0	0
14	Box13	XA	[Cnts]	179	100	17	79	2	27	1216	1539	1192	773	54	1199	464	572	4	14	63	2	0	25	11	344	780	1148	179	446	7	36	58	181	101	0	317	1280	299	112	0	0	1	0	0	0	0	1	9	0
15	Box14	XA	[Cnts]	343	34	6	374	29	1	0	0	28	410	145	262	291	574	100	66	200	3	1	157	27	0	0	492	1085	426	8	577	1129	455	128	192	116	563	1432	1194	78	1762	13	0	68	830	1	666	322	767
100	Box15	XA	[Cnts]	0	0	0	0	0	0	0	0	0	0	0	0	0	0	0	0	0	0	0	0	0	0	0	0	0	0	0	0	0	0	0	0	0	0	0	0	0	0	0	0	0	0	0	0	0	0
101	Box16	XA	[Cnts]	0	0	0	0	0	0	0	0	0	1	0	0	0	0	0	0	0	0	0	0	0	0	0	0	0	0	0	0	0	0	0	0	0	0	0	0	0	0	0	0	0	0	0	0	0	0
1	Box1	YT	[Cnts]	567	338	718	340	406	264	338	126	136	350	575	255	6	57	22	83	77	365	133	31	81	343	439	485	94	8	117	481	568	673	478	668	631	413	423	634	184	45	2	100	88	238	503	641	387	82
2	Box2	YT	[Cnts]	69	31	73	222	47	553	42	12	31	101	29	26	25	72	345	483	128	90	52	136	757	496	442	424	791	751	150	46	262	311	177	224	832	986	368	61	14	325	376	94	51	20	10	213	270	271
3	Box3	YT	[Cnts]	645	517	61	6	4	5	0	222	645	284	117	12	3	37	19	316	383	73	7	40	77	503	518	187	200	357	663	748	833	506	933	713	604	244	158	270	238	496	710	657	954	991	925	923	155	2
4	Box4	YT	[Cnts]	0	0	0	0	0	70	168	0	0	0	0	0	5	10	69	13	8	0	35	55	26	1	95	297	22	3	71	149	67	66	167	183	21	35	187	153	3	26	193	82	352	114	212	119	101	16
6	Box5	YT	[Cnts]	174	164	84	3	330	594	170	53	67	163	28	33	190	597	833	560	33	14	24	269	649	133	1	3	175	191	164	561	631	238	0	153	683	629	358	530	483	549	186	99	335	38	1	1	0	5
7	Box6	YT	[Cnts]	16	15	83	702	110	8	52	859	681	653	94	442	202	8	0	36	0	398	60	0	72	359	495	279	211	459	280	555	262	30	52	21	199	359	122	1	1	0	47	236	58	8	12	8	2	24
8	Box7	YT	[Cnts]	799	932	1185	1146	1090	1226	1267	1077	1104	770	192	463	333	35	52	8	120	13	45	397	722	586	919	1161	1520	1569	1117	2090	1265	1779	1754	1369	1729	1285	1275	1016	99	1	1	0	0	248	447	52	24	31
9	Box8	YT	[Cnts]	1806	2176	1496	1782	1911	1451	2192	1509	1731	1034	136	1342	586	935	531	3	3	0	0	31	65	189	806	631	22	42	9	18	48	640	618	26	22	54	26	12	18	11	84	23	1	0	0	0	0	0
10	Box9	YT	[Cnts]	848	17	37	43	127	1355	1867	1251	1009	492	534	588	703	244	437	0	17	7	53	631	1017	1997	1373	1474	1822	1004	1347	335	50	133	162	947	1759	1781	910	853	247	17	22	0	0	0	0	0	8	7
11	Box10	YT	[Cnts]	2209	2498	2757	2281	2656	3070	2502	2286	2028	1601	728	1104	1130	884	1124	715	425	514	565	1027	1018	1364	1530	1427	1715	2087	1599	2091	1026	941	551	1011	1058	872	1502	2216	2396	1168	859	761	742	817	554	651	918	946
12	Box11	YT	[Cnts]	417	4	9	61	51	5	99	705	2532	1941	558	496	364	17	20	23	368	83	31	38	23	592	525	1120	2882	2646	3783	2659	3078	2925	2044	4075	1501	4068	6024	4179	1996	1937	157	312	13	9	68	170	120	967
13	Box12	YT	[Cnts]	1212	1174	1089	1148	1037	848	295	108	19	77	278	551	581	924	796	289	31	605	311	448	972	929	1049	641	1403	1265	1186	1424	46	117	68	125	126	99	71	77	225	265	1765	768	16	2	16	3	1	1
14	Box13	YT	[Cnts]	326	155	173	110	43	103	1375	1691	1471	989	50	1333	641	1283	34	39	99	32	103	102	31	470	1213	1089	291	634	21	76	129	189	173	56	426	1419	461	188	9	16	14	70	28	12	42	44	109	139
15	Box14	YT	[Cnts]	769	68	31	423	777	562	325	431	386	293	58	270	220	418	231	135	311	49	37	110	48	88	73	501	1173	397	0	602	1383	1249	526	786	575	1501	1832	1616	213	1257	155	0	282	898	114	1032	220	702
100	Box15	YT	[Cnts]	0	0	0	0	0	0	0	0	0	0	0	0	0	0	0	0	0	0	0	0	0	0	0	0	0	0	0	0	0	0	0	0	0	0	0	0	0	0	0	0	0	0	0	0	0	0
101	Box16	YT	[Cnts]	0	0	0	0	0	0	0	0	0	0	0	0	0	0	0	0	0	0	0	0	0	0	0	0	0	0	0	0	0	0	0	0	0	0	0	0	0	0	0	0	0	0	0	0	0	0
1	Box1	Z	[Cnts]	54	24	146	61	28	76	49	52	64	58	166	101	27	37	32	24	20	21	81	56	45	83	133	167	59	49	64	140	137	145	90	129	177	202	177	259	94	146	149	125	49	42	24	207	143	31
2	Box2	Z	[Cnts]	3	0	1	21	0	63	2	0	0	2	2	0	0	3	90	79	0	0	0	21	50	0	0	8	96	159	31	0	36	50	0	0	144	178	62	0	0	149	108	9	5	1	3	109	50	41
3	Box3	Z	[Cnts]	35	33	0	0	0	0	0	8	20	10	0	0	0	0	0	2	41	0	0	0	9	49	45	4	0	10	103	91	124	88	155	131	82	10	9	19	19	30	104	83	195	108	141	184	3	0
4	Box4	Z	[Cnts]	4	1	0	1	0	5	25	10	0	2	0	0	3	9	9	0	0	0	8	12	0	0	4	36	0	0	22	58	5	28	61	60	0	11	72	7	0	0	12	0	2	56	71	6	44	0
6	Box5	Z	[Cnts]	3	0	0	0	23	89	0	0	0	0	0	0	0	42	59	63	0	0	0	33	148	15	0	0	25	2	0	112	153	41	0	30	139	214	100	87	134	95	26	6	73	0	0	0	0	0
7	Box6	Z	[Cnts]	6	0	9	333	14	0	4	443	312	376	16	222	76	6	0	30	0	194	44	0	57	208	296	141	115	188	61	213	40	0	0	0	12	124	4	0	0	0	0	82	7	0	0	0	0	0
8	Box7	Z	[Cnts]	248	292	427	385	412	393	483	416	454	190	32	86	55	0	0	0	2	0	0	65	141	180	177	366	357	443	353	468	384	417	442	381	478	276	249	180	9	0	0	0	0	88	149	0	0	0
9	Box8	Z	[Cnts]	320	307	323	420	335	309	428	315	354	184	0	163	93	136	19	0	0	0	0	0	0	32	172	127	0	2	0	0	0	179	213	2	0	0	0	0	0	0	0	0	0	0	0	0	0	0
10	Box9	Z	[Cnts]	43	17	22	2	7	186	295	275	228	118	53	94	86	7	75	45	118	124	119	86	176	349	214	227	287	146	177	18	0	27	68	177	450	443	470	253	0	0	0	0	0	0	0	0	0	0
11	Box10	Z	[Cnts]	608	592	515	403	460	594	575	418	345	350	43	100	104	57	60	42	15	14	27	25	129	168	299	206	244	444	384	386	169	27	10	68	39	35	88	390	550	155	6	3	3	2	2	4	0	2
12	Box11	Z	[Cnts]	34	0	0	0	0	0	15	114	309	158	22	50	13	0	0	4	20	0	0	0	0	88	28	105	331	281	340	316	241	344	354	324	224	390	313	287	181	108	0	2	0	0	0	0	0	58
13	Box12	Z	[Cnts]	152	189	216	223	177	175	9	6	0	17	24	73	129	62	76	8	0	0	13	27	0	0	0	77	226	181	202	367	0	2	0	1	0	0	0	0	0	23	451	152	0	0	0	0	0	0
14	Box13	Z	[Cnts]	17	6	0	4	1	0	206	189	177	98	0	84	25	10	0	0	0	0	0	1	0	1	57	85	8	35	0	0	0	0	9	0	42	140	22	7	0	0	0	0	0	0	0	0	0	0
15	Box14	Z	[Cnts]	58	2	2	82	8	0	0	0	2	84	13	28	51	92	18	9	10	0	0	6	1	0	0	40	186	63	0	126	207	120	13	21	19	119	208	207	10	174	0	0	0	84	0	47	29	68
100	Box15	Z	[Cnts]	2	0	0	0	0	0	0	0	0	13	0	0	0	0	0	0	0	0	0	0	0	0	0	0	0	0	0	0	0	0	0	0	0	0	0	0	0	0	0	0	0	0	0	0	0	0
101	Box16	Z	[Cnts]	2	0	0	0	0	0	0	0	0	13	0	0	0	0	0	0	0	0	0	0	0	0	0	0	0	0	0	0	0	0	0	0	0	0	0	0	0	0	0	0	0	0	0	0	0	0
1	Box1	Feed	[g]	0	0	0.09	0.09	0.09	0.09	0.09	0.09	0.09	0.09	0.13	0.18	0.18	0.18	0.18	0.18	0.18	0.18	0.2	0.2	0.2	0.2	0.2	0.29	0.32	0.32	0.33	0.39	0.47	0.47	0.47	0.47	0.47	0.47	0.47	0.47	0.49	0.49	0.49	0.49	0.49	0.49	0.49	0.49	0.56	0.56
2	Box2	Feed	[g]	0.03	0.09	0.09	0.15	0.15	0.32	0.32	0.32	0.37	0.41	0.41	0.41	0.41	0.41	0.87	0.87	0.87	0.87	0.87	0.87	1	1	1	1.01	1.12	1.35	1.48	1.48	1.54	1.67	1.67	1.67	1.92	2.08	2.08	2.08	2.08	2.28	2.43	2.53	2.53	2.53	2.53	2.7	2.84	2.84
3	Box3	Feed	[g]	0.07	0.08	0.08	0.08	0.08	0.08	0.08	0.08	0.44	0.54	0.56	0.56	0.56	0.56	0.56	0.56	0.6	0.6	0.6	0.6	0.75	0.75	0.81	0.81	0.81	0.81	0.97	1.05	1.14	1.27	1.28	1.5	1.53	1.53	1.59	1.59	1.59	1.59	1.59	1.59	1.59	1.59	1.59	1.59	1.59	1.59
4	Box4	Feed	[g]	0.12	0.25	0.25	0.25	0.25	0.25	0.25	0.25	0.3	0.3	0.3	0.3	0.3	0.3	0.46	0.46	0.46	0.46	0.46	0.47	0.47	0.47	0.61	0.61	0.64	0.64	0.65	0.95	0.98	0.98	1.21	1.21	1.21	1.21	1.21	1.4	1.43	1.43	1.67	1.67	1.67	1.67	1.72	1.8	1.94	1.94
6	Box5	Feed	[g]	0.01	0.01	0.01	0.01	0.05	0.14	0.14	0.14	0.14	0.14	0.14	0.14	0.16	0.19	0.52	0.53	0.53	0.53	0.53	0.56	0.77	0.79	0.79	0.79	0.79	0.79	0.79	0.98	1.08	1.09	1.09	1.09	1.34	1.43	1.55	1.73	2.02	2.04	2.04	2.04	2.23	2.23	2.23	2.23	2.23	2.23
7	Box6	Feed	[g]	0	0	0	0.04	0.06	0.06	0.06	0.06	0.06	0.06	0.06	0.06	0.12	0.12	0.12	0.12	0.12	0.19	0.19	0.19	0.19	0.19	0.23	0.23	0.23	0.23	0.23	0.23	0.23	0.23	0.23	0.23	0.23	0.23	0.23	0.23	0.23	0.23	0.23	0.23	0.23	0.23	0.23	0.23	0.23	0.23
8	Box7	Feed	[g]	0.01	0.02	0.02	0.02	0.02	0.02	0.02	0.02	0.02	0.02	0.02	0.02	0.02	0.02	0.02	0.02	0.07	0.07	0.07	0.14	0.14	0.14	0.14	0.14	0.14	0.14	0.14	0.14	0.14	0.14	0.14	0.14	0.14	0.14	0.14	0.14	0.14	0.14	0.14	0.14	0.14	0.14	0.14	0.14	0.14	0.14
9	Box8	Feed	[g]	0.05	0.05	0.05	0.05	0.06	0.08	0.08	0.09	0.1	0.14	0.14	0.14	0.14	0.14	0.15	0.15	0.15	0.15	0.16	0.16	0.17	0.2	0.21	0.21	0.21	0.21	0.21	0.21	0.21	0.25	0.3	0.3	0.3	0.3	0.3	0.3	0.3	0.3	0.3	0.3	0.3	0.3	0.3	0.3	0.3	0.3
10	Box9	Feed	[g]	0	0	0	0	0	0	0.14	0.14	0.14	0.14	0.14	0.14	0.46	0.46	0.46	0.46	0.46	0.46	0.46	0.46	0.46	0.46	0.46	0.46	0.46	0.46	0.46	0.46	0.46	0.46	0.46	0.46	0.47	0.47	0.47	0.47	0.47	0.47	0.47	0.47	0.47	0.47	0.47	0.47	0.47	0.48
11	Box10	Feed	[g]	0.16	0.16	0.16	0.16	0.16	0.16	0.16	0.16	0.16	0.16	0.18	0.18	0.18	0.18	0.18	0.18	0.18	0.18	0.18	0.18	0.18	0.18	0.18	0.18	0.18	0.18	0.18	0.18	0.18	0.18	0.18	0.18	0.18	0.18	0.18	0.18	0.18	0.18	0.18	0.18	0.18	0.18	0.18	0.18	0.18	0.18
12	Box11	Feed	[g]	0.37	0.37	0.37	0.37	0.37	0.66	0.82	0.82	0.82	0.82	0.82	0.82	0.82	0.82	0.82	0.82	0.82	0.82	0.82	0.82	0.82	0.82	0.82	0.82	0.82	0.82	0.82	0.92	0.92	0.99	0.99	0.99	0.99	0.99	0.99	0.99	0.99	0.99	0.99	0.99	0.99	0.99	1.04	1.18	1.31	1.35
13	Box12	Feed	[g]	0.02	0.03	0.03	0.03	0.03	0.03	0.03	0.03	0.03	0.03	0.03	0.03	0.03	0.03	0.03	0.03	0.03	0.03	0.03	0.03	0.03	0.03	0.03	0.03	0.03	0.03	0.03	0.03	0.03	0.03	0.03	0.03	0.03	0.03	0.03	0.03	0.03	0.03	0.03	0.03	0.03	0.03	0.03	0.03	0.03	0.03
14	Box13	Feed	[g]	0	0.03	0.03	0.03	0.03	0.03	0.03	0.03	0.03	0.04	0.04	0.08	0.08	0.08	0.08	0.08	0.08	0.08	0.08	0.08	0.08	0.08	0.08	0.08	0.08	0.08	0.08	0.08	0.08	0.08	0.08	0.08	0.09	0.09	0.09	0.09	0.09	0.09	0.09	0.09	0.09	0.09	0.09	0.09	0.09	0.09
15	Box14	Feed	[g]	0.04	0.04	0.04	0.04	0.07	0.24	0.24	0.24	0.24	0.24	0.24	0.24	0.24	0.32	0.32	0.32	0.32	0.32	0.32	0.32	0.32	0.32	0.32	0.32	0.32	0.32	0.32	0.32	0.32	0.32	0.32	0.32	0.32	0.32	0.32	0.32	0.32	0.32	0.32	0.32	0.32	0.32	0.32	0.32	0.32	0.32
100	Box15	Feed	[g]	0.01	0.01	0.01	0.01	0.01	0.02	0.02	0.02	0.02	0.02	0.02	0.02	0.02	0.02	0.03	0.03	0.03	0.03	0.03	0.03	0.04	0.04	0.04	0.04	0.04	0.04	0.04	0.04	0.04	0.04	0.04	0.04	0.05	0.05	0.05	0.05	0.05	0.05	0.05	0.05	0.05	0.05	0.05	0.05	0.05	0.05
101	Box16	Feed	[g]	0.05	0.05	0.05	0.08	0.25	0.25	0.25	0.25	0.25	0.96	1.05	1.05	1.05	1.05	1.05	1.05	1.05	1.05	1.05	1.05	1.05	1.05	1.05	1.05	1.05	1.05	1.05	1.05	1.05	1.05	1.05	1.05	1.05	1.05	1.05	1.05	1.05	1.05	1.05	1.05	1.05	1.05	1.05	1.05	1.05	1.05
[truncated: 547 more columns]

## Sheet: Calculated data Deleted day 1
Charles 5.5.15		OB group 1			TX003
	Box	Animal No.	Weight [g]	Text1	Text2	Weight Out	Delta Weight		FM (g)	FFM (g)		%FM	%FFM		Kcal/24h	StError		REE		NREE		Kcal/24h (day)	StError		kcal/24h (night)	StError		RER	StError		Sum Movement	StError		Food Intake		Mvt X-axis Total = ambulatory + fine mvt	StError	Mvt X-axis Amb	StError	Mvt X-axis Fine mvt	StError	Mvt Y-axis Total = amb + fine mvt	StError	Mvt Y-axis Amb	StError	Mvt Y-axis Fine mvt	StError	Mvt Z-axis	StError
	1	1	36.2	ob	al
	2	2	52.3	ob	al
	3	3	47.2	ob	al
	4	4	47.5	ob	al
	5	6	52.2	ob	al
	6	7	37.7	ob	wr
	7	8	33.4	ob	wr
	8	9	32.8	ob	wr
	9	10	33.4	ob	wr
	10	11	32.9	ob	wr
	11	12	37.2	ob	wr
	12	13	33.2	ob	wr
	13	14	34.9	ob	wr
	14	15	35.2	ob	wr
	15	100	1
	16	101	1
	Box	Parameter	2015-06-05	2015-06-05	2015-06-05	2015-06-05	2015-06-05	2015-06-05	2015-06-05	2015-06-05	2015-06-05	2015-06-05	2015-06-05	2015-06-05	2015-06-05	2015-06-05	2015-06-05	2015-06-05	2015-06-05	2015-06-05	2015-07-05	2015-07-05	2015-07-05	2015-07-05	2015-07-05	2015-07-05	2015-07-05	2015-07-05	2015-07-05	2015-07-05	2015-07-05	2015-07-05	2015-07-05	2015-07-05	2015-07-05	2015-07-05	2015-07-05	2015-07-05	2015-07-05	2015-07-05	2015-07-05	2015-07-05	2015-07-05	2015-07-05	2015-07-05	2015-07-05	2015-07-05	2015-07-05	2015-07-05
			19:09:00	19:26:00	19:43:00	20:00:00	20:17:00	20:34:00	20:51:00	21:08:00	21:25:00	21:42:00	21:59:00	22:16:00	22:33:00	22:50:00	23:07:00	23:24:00	23:41:00	23:58:00	00:15:00	00:32:00	00:49:00	01:06:00	01:23:00	01:40:00	01:57:00	02:14:00	02:31:00	02:48:00	03:05:00	03:22:00	03:39:00	03:56:00	04:13:00	04:30:00	04:47:00	05:04:00	05:21:00	05:38:00	05:55:00	06:12:00	06:29:00	06:46:00	07:03:00	07:20:00	07:37:00	07:54:00	08:11:00
1	Box1	Flow	0.4	0.4	0.4	0.4	0.4	0.4	0.4	0.4	0.4	0.4	0.4	0.4	0.4	0.4	0.4	0.4	0.4	0.4	0.4	0.4	0.4	0.4	0.4	0.4	0.4	0.4	0.4	0.4	0.4	0.4	0.4	0.4	0.4	0.4	0.4	0.4	0.4	0.4	0.4	0.4	0.4	0.4	0.4	0.4	0.4	0.4	0.4
2	Box2	Flow	0.4	0.4	0.4	0.4	0.4	0.4	0.4	0.4	0.4	0.4	0.4	0.4	0.4	0.4	0.4	0.4	0.4	0.4	0.4	0.4	0.4	0.4	0.4	0.4	0.4	0.4	0.4	0.4	0.4	0.4	0.4	0.4	0.4	0.4	0.4	0.4	0.4	0.4	0.4	0.4	0.4	0.4	0.4	0.4	0.4	0.4	0.4
3	Box3	Flow	0.4	0.4	0.4	0.4	0.4	0.4	0.4	0.4	0.4	0.4	0.4	0.4	0.4	0.4	0.4	0.4	0.4	0.4	0.4	0.4	0.4	0.4	0.4	0.4	0.4	0.4	0.4	0.4	0.4	0.4	0.4	0.4	0.4	0.4	0.4	0.4	0.4	0.4	0.4	0.4	0.4	0.4	0.4	0.4	0.4	0.4	0.4
4	Box4	Flow	0.4	0.4	0.4	0.4	0.4	0.4	0.4	0.4	0.4	0.4	0.4	0.4	0.4	0.4	0.4	0.4	0.4	0.4	0.4	0.4	0.4	0.4	0.4	0.4	0.4	0.4	0.4	0.4	0.4	0.4	0.4	0.4	0.4	0.4	0.4	0.4	0.4	0.4	0.4	0.4	0.4	0.4	0.4	0.4	0.4	0.4	0.4
6	Box5	Flow	0.4	0.4	0.4	0.4	0.4	0.4	0.4	0.4	0.4	0.4	0.4	0.4	0.4	0.4	0.4	0.4	0.4	0.4	0.4	0.4	0.4	0.4	0.4	0.4	0.4	0.4	0.4	0.4	0.4	0.4	0.4	0.4	0.4	0.4	0.4	0.4	0.4	0.4	0.4	0.4	0.4	0.4	0.4	0.4	0.4	0.4	0.4
7	Box6	Flow	0.4	0.4	0.4	0.4	0.4	0.4	0.4	0.4	0.4	0.4	0.4	0.4	0.4	0.4	0.4	0.4	0.4	0.4	0.4	0.4	0.4	0.4	0.4	0.4	0.4	0.4	0.4	0.4	0.4	0.4	0.4	0.4	0.4	0.4	0.4	0.4	0.4	0.4	0.4	0.4	0.4	0.4	0.4	0.4	0.4	0.4	0.4
8	Box7	Flow	0.4	0.4	0.4	0.4	0.4	0.4	0.4	0.4	0.4	0.4	0.4	0.4	0.4	0.4	0.4	0.4	0.4	0.4	0.4	0.4	0.4	0.4	0.4	0.4	0.4	0.4	0.4	0.4	0.4	0.4	0.4	0.4	0.4	0.4	0.4	0.4	0.4	0.4	0.4	0.4	0.4	0.4	0.4	0.4	0.4	0.4	0.4
9	Box8	Flow	0.4	0.4	0.4	0.4	0.4	0.4	0.4	0.4	0.4	0.4	0.4	0.4	0.4	0.4	0.4	0.4	0.4	0.4	0.4	0.4	0.4	0.4	0.4	0.4	0.4	0.4	0.4	0.4	0.4	0.4	0.4	0.4	0.4	0.4	0.4	0.4	0.4	0.4	0.4	0.4	0.4	0.4	0.4	0.4	0.4	0.4	0.4
10	Box9	Flow	0.4	0.4	0.4	0.4	0.4	0.4	0.4	0.4	0.4	0.4	0.4	0.4	0.4	0.4	0.4	0.4	0.4	0.4	0.4	0.4	0.4	0.4	0.4	0.4	0.4	0.4	0.4	0.4	0.4	0.4	0.4	0.4	0.4	0.4	0.4	0.4	0.4	0.4	0.4	0.4	0.4	0.4	0.4	0.4	0.4	0.4	0.4
11	Box10	Flow	0.4	0.4	0.4	0.4	0.4	0.4	0.4	0.4	0.4	0.4	0.4	0.4	0.4	0.4	0.4	0.4	0.4	0.4	0.4	0.4	0.4	0.4	0.4	0.4	0.4	0.4	0.4	0.4	0.4	0.4	0.4	0.4	0.4	0.4	0.4	0.4	0.4	0.4	0.4	0.4	0.4	0.4	0.4	0.4	0.4	0.4	0.4
12	Box11	Flow	0.4	0.4	0.4	0.4	0.4	0.4	0.4	0.4	0.4	0.4	0.4	0.4	0.4	0.4	0.4	0.4	0.4	0.4	0.4	0.4	0.4	0.4	0.4	0.4	0.4	0.4	0.4	0.4	0.4	0.4	0.4	0.4	0.4	0.4	0.4	0.4	0.4	0.4	0.4	0.4	0.4	0.4	0.4	0.4	0.4	0.4	0.4
13	Box12	Flow	0.4	0.4	0.4	0.4	0.4	0.4	0.4	0.4	0.4	0.4	0.4	0.4	0.4	0.4	0.4	0.4	0.4	0.4	0.4	0.4	0.4	0.4	0.4	0.4	0.4	0.4	0.4	0.4	0.4	0.4	0.4	0.4	0.4	0.4	0.4	0.4	0.4	0.4	0.4	0.4	0.4	0.4	0.4	0.4	0.4	0.4	0.4
14	Box13	Flow	0.4	0.4	0.4	0.4	0.4	0.4	0.4	0.4	0.4	0.4	0.4	0.4	0.4	0.4	0.4	0.4	0.4	0.4	0.4	0.4	0.4	0.4	0.4	0.4	0.4	0.4	0.4	0.4	0.4	0.4	0.4	0.4	0.4	0.4	0.4	0.4	0.4	0.4	0.4	0.4	0.4	0.4	0.4	0.4	0.4	0.4	0.4
15	Box14	Flow	0.4	0.4	0.4	0.4	0.4	0.4	0.4	0.4	0.4	0.4	0.4	0.4	0.4	0.4	0.4	0.4	0.4	0.4	0.4	0.4	0.4	0.4	0.4	0.4	0.4	0.4	0.4	0.4	0.4	0.4	0.4	0.4	0.4	0.4	0.4	0.4	0.4	0.4	0.4	0.4	0.4	0.4	0.4	0.4	0.4	0.4	0.4
100	Box15	Flow	0.4	0.4	0.4	0.4	0.4	0.4	0.4	0.4	0.4	0.4	0.4	0.4	0.4	0.4	0.4	0.4	0.4	0.4	0.4	0.4	0.4	0.4	0.4	0.4	0.4	0.4	0.4	0.4	0.4	0.4	0.4	0.4	0.4	0.4	0.4	0.4	0.4	0.4	0.4	0.4	0.4	0.4	0.4	0.4	0.4	0.4	0.4
101	Box16	Flow	0.4	0.4	0.4	0.4	0.4	0.4	0.4	0.4	0.4	0.4	0.4	0.4	0.4	0.4	0.4	0.4	0.4	0.4	0.4	0.4	0.4	0.4	0.4	0.4	0.4	0.4	0.4	0.4	0.4	0.4	0.4	0.4	0.4	0.4	0.4	0.4	0.4	0.4	0.4	0.4	0.4	0.4	0.4	0.4	0.4	0.4	0.4
1	Box1	Temp	21.1	21.1	21.1	21.2	21.2	21.2	21.2	21.3	21.3	21.4	21.4	21.4	21.6	21.6	21.6	21.7	21.7	21.7	21.7	21.8	21.8	21.8	21.8	21.8	21.8	21.8	21.8	21.8	21.8	21.8	21.8	21.8	21.8	21.8	21.8	21.8	21.8	21.8	21.7	21.7	21.7	21.6	21.5	21.5	21.6	21.6	21.7
2	Box2	Temp	21.1	21	21.1	21.1	21	21	21.1	21.1	21.2	21.2	21.2	21.2	21.2	21.1	21.2	21.2	21.1	21.2	21.3	21.2	21.1	21.1	21.2	21.2	21.3	21.3	21.2	21.1	21.1	21.1	21	21.2	21.2	21.2	21.1	21.1	21.2	21.2	21.2	21.2	21.2	21.1	21.2	21.2	21.2	21.2	21.1
3	Box3	Temp	21.3	21.2	21.2	21.2	21.4	21.4	21.4	21.3	21.2	21.3	21.3	21.2	21.4	21.4	21.4	21.4	21.5	21.6	21.6	21.5	21.5	21.6	21.7	21.5	21.4	21.2	21.1	21.1	21.3	21.3	21.3	21.1	21	20.9	20.8	20.8	20.7	20.7	20.7	20.6	20.6	20.6	20.6	20.6	20.6	20.6	20.6
4	Box4	Temp	21.1	21.1	21.1	21.2	21.3	21.2	21.2	21.3	21.3	21.3	21.3	21.2	21.2	21.2	21.3	21.3	21.2	21.3	21.3	21.5	21.6	21.5	21.4	21.5	21.4	21.4	21.4	21.4	21.5	21.4	21.4	21.3	21.5	21.5	21.5	21.4	21.4	21.4	21.3	21.3	21.3	21.2	21.2	21.2	21.2	21.1	21.1
6	Box5	Temp	21.9	21.8	21.8	21.8	21.8	21.8	22	22	22	22	22	22.2	22.3	22.3	22.3	22.3	22.4	22.4	22.5	22.7	22.5	22.4	22.3	22.5	22.4	22.4	22.2	22.2	22.1	22.1	22	22	22	22.1	22.2	22.4	22.5	22.4	22.4	22.3	22.3	22.2	22.2	22.2	22.2	22.2	22.2
7	Box6	Temp	20.5	20.5	20.5	20.4	20.4	20.3	20.3	20.5	20.5	20.5	20.5	20.4	20.4	20.4	20.5	20.5	20.4	20.4	20.4	20.4	20.4	20.4	20.5	20.6	20.5	20.5	20.4	20.4	20.4	20.4	20.4	20.5	20.4	20.4	20.4	20.4	20.4	20.4	20.5	20.5	20.5	20.5	20.5	20.7	20.8	20.8	20.7
8	Box7	Temp	20.4	20.3	20.2	20.2	20.2	20	20.1	20.1	20.1	20.2	20.1	20.2	20.2	20.2	20.2	20.1	20	20.1	20.1	20	20	20	20	20	20	20	20	20	20	19.9	19.9	19.9	19.9	19.9	19.9	19.9	19.9	19.9	19.9	19.9	19.9	20	20.1	20.3	20.2	20.3	20.3
9	Box8	Temp	20.4	20.2	20.2	20.1	20.1	20.1	20.1	20.1	20.1	20.2	20.1	20.1	20.2	20.1	20	20	20	20	20.1	20	20	20	20	20.1	20.1	20.1	20	20	19.9	19.8	19.8	19.7	19.7	19.7	19.7	19.7	19.7	19.7	19.7	19.7	19.7	19.8	19.9	20	20	20	20
10	Box9	Temp	21.9	21.9	21.8	21.7	21.7	21.6	21.5	21.6	21.6	21.7	21.7	21.5	21.5	21.5	21.5	21.3	21.5	21.6	21.6	21.5	21.5	21.3	21.3	21.3	21.3	21.3	21.3	21.3	21.2	21.3	21.2	21.2	21.2	21.3	21.4	21.3	21.2	21.3	21.3	21.2	21.3	21.4	21.5	21.7	21.8	21.8	21.7
11	Box10	Temp	20.6	20.6	20.5	20.7	20.6	20.5	20.5	20.5	20.4	20.5	20.5	20.5	20.4	20.4	20.3	20.3	20.3	20.3	20.2	20.4	20.4	20.5	20.5	20.4	20.3	20.3	20.3	20.3	20.2	20.2	20.2	20.2	20.1	20.1	20.2	20.1	20.2	20.1	20.2	20.2	20.2	20.2	20.2	20.2	20.4	20.4	20.4
12	Box11	Temp	22.1	22.1	21.9	21.9	21.9	22	22	22.1	22.1	22.1	22	21.9	21.9	21.8	21.8	21.8	21.8	21.8	21.9	21.9	22	22	21.9	21.9	21.9	21.8	21.8	21.7	21.7	21.7	21.6	21.7	21.7	21.7	21.7	21.6	21.6	21.7	21.6	21.6	21.6	21.7	21.7	21.8	21.8	21.9	21.8
13	Box12	Temp	21.4	21.3	21.2	21.2	21.2	21.1	21.2	21.3	21.2	21.2	21.1	21.1	21.1	21	21	21.1	21.1	21.1	21.1	21	21	21.1	21.1	21.2	21.2	21.2	21.1	21.1	21	20.9	21	21	20.9	20.9	21	21	21	21	21	21	21	21.1	21.2	21.2	21.1	21.1	21
14	Box13	Temp	21.1	21.3	21.3	21.3	21.3	21.1	21.3	21.3	21.1	21.3	21.4	21.2	21.2	21.1	21.1	21.1	21	21	21.1	21	21.2	21.1	21.1	21.2	21.3	21.2	21.1	21.1	21	20.9	20.9	20.8	20.7	20.8	20.7	20.8	20.7	20.7	20.7	20.8	20.8	20.9	20.9	20.9	21	21.1	21.3
15	Box14	Temp	21.2	21.1	21.1	21.1	21.1	20.9	20.9	21.1	21.1	21	21	20.9	21	20.9	20.9	20.8	20.8	20.9	21	20.9	20.9	20.8	20.9	20.8	20.9	21	21.1	21.2	21.2	21	21	20.9	20.8	20.8	20.8	20.8	20.7	20.8	20.7	20.8	20.9	21	21.1	21.2	21.2	21.2	21.2
100	Box15	Temp	20.9	20.9	20.9	20.8	20.8	20.8	20.9	20.9	20.9	20.9	20.9	20.9	20.9	21	21	21	20.9	21	20.9	21	21	21	21	21	21	21	21.1	21	21	21	21	21	21	21	21.1	21	21	21	21	21	21	21	21	21.1	21.1	21	21
101	Box16	Temp	21.6	21.7	21.6	21.6	21.6	21.7	21.7	21.7	21.6	21.7	21.7	21.7	21.7	21.7	21.7	21.7	21.7	21.7	21.7	21.8	21.8	21.8	21.7	21.7	21.8	21.8	21.7	21.7	21.8	21.7	21.7	21.8	21.7	21.8	21.7	21.8	21.7	21.7	21.8	21.7	21.8	21.8	21.8	21.8	21.8	21.9	21.8
1	Box1	O2	20.54	20.53	20.49	20.55	20.53	20.54	20.48	20.49	20.53	20.47	20.41	20.44	20.39	20.38	20.41	20.39	20.39	20.42	20.38	20.38	20.4	20.37	20.37	20.4	20.41	20.39	20.36	20.35	20.38	20.39	20.36	20.39	20.38	20.37	20.37	20.37	20.41	20.4	20.41	20.5	20.41	20.57	20.49	20.5	20.45	20.37	20.37
2	Box2	O2	20.42	20.47	20.26	20.45	20.51	20.48	20.34	20.31	20.39	20.46	20.44	20.29	20.42	20.23	20.22	20.4	20.42	20.29	20.29	20.47	20.21	20.48	20.27	20.36	20.38	20.42	20.5	20.51	20.52	20.47	20.5	20.29	20.44	20.54	20.6	20.34	20.37	20.53	20.51	20.52	20.49	20.49	20.48	20.48	20.55	20.59	20.62
3	Box3	O2	20.43	20.47	20.42	20.32	20.29	20.34	20.36	20.46	20.45	20.3	20.44	20.4	20.29	20.27	20.27	20.3	20.34	20.29	20.29	20.31	20.31	20.31	20.42	20.42	20.55	20.57	20.5	20.51	20.18	20.35	20.47	20.58	20.63	20.65	20.67	20.67	20.69	20.69	20.7	20.7	20.7	20.7	20.7	20.7	20.69	20.68	20.66
4	Box4	O2	20.49	20.51	20.5	20.38	20.51	20.55	20.51	20.48	20.49	20.55	20.32	20.41	20.48	20.55	20.38	20.44	20.53	20.45	20.37	20.38	20.52	20.53	20.36	20.47	20.54	20.46	20.4	20.33	20.53	20.56	20.45	20.45	20.55	20.56	20.59	20.59	20.54	20.61	20.63	20.64	20.64	20.67	20.68	20.65	20.68	20.69	20.69
6	Box5	O2	20.53	20.52	20.46	20.51	20.53	20.33	20.43	20.51	20.53	20.51	20.47	20.38	20.3	20.36	20.51	20.53	20.32	20.34	20.32	20.38	20.34	20.44	20.31	20.38	20.41	20.41	20.52	20.57	20.55	20.58	20.5	20.53	20.54	20.21	20.38	20.37	20.56	20.56	20.61	20.62	20.64	20.63	20.65	20.58	20.62	20.58	20.66
7	Box6	O2	20.39	20.37	20.39	20.54	20.55	20.38	20.39	20.53	20.56	20.53	20.56	20.39	20.43	20.45	20.59	20.61	20.6	20.6	20.55	20.53	20.58	20.49	20.45	20.6	20.64	20.66	20.64	20.65	20.57	20.52	20.47	20.64	20.66	20.55	20.53	20.61	20.61	20.52	20.54	20.6	20.64	20.5	20.38	20.46	20.48	20.56	20.6
8	Box7	O2	20.46	20.52	20.55	20.52	20.52	20.39	20.43	20.41	20.45	20.56	20.56	20.52	20.51	20.51	20.51	20.41	20.45	20.42	20.57	20.6	20.57	20.57	20.58	20.56	20.57	20.58	20.45	20.54	20.61	20.58	20.56	20.58	20.61	20.57	20.56	20.52	20.56	20.55	20.55	20.53	20.58	20.43	20.33	20.45	20.42	20.49	20.47
9	Box8	O2	20.4	20.4	20.4	20.55	20.47	20.52	20.52	20.37	20.39	20.41	20.58	20.45	20.52	20.59	20.61	20.54	20.59	20.5	20.54	20.58	20.62	20.57	20.46	20.35	20.5	20.62	20.67	20.68	20.69	20.7	20.71	20.72	20.72	20.72	20.63	20.71	20.71	20.68	20.65	20.62	20.59	20.46	20.4	20.59	20.54	20.54	20.56
10	Box9	O2	20.41	20.44	20.4	20.46	20.56	20.59	20.44	20.49	20.42	20.58	20.59	20.55	20.55	20.56	20.55	20.38	20.43	20.53	20.43	20.62	20.65	20.61	20.61	20.65	20.59	20.55	20.66	20.62	20.63	20.57	20.6	20.58	20.56	20.5	20.64	20.68	20.61	20.59	20.65	20.58	20.26	20.4	20.47	20.45	20.5	20.55	20.65
11	Box10	O2	20.45	20.42	20.38	20.42	20.45	20.4	20.46	20.48	20.48	20.46	20.43	20.47	20.52	20.59	20.52	20.58	20.41	20.58	20.56	20.52	20.47	20.33	20.5	20.62	20.66	20.56	20.67	20.68	20.69	20.62	20.63	20.62	20.65	20.58	20.64	20.67	20.61	20.56	20.56	20.58	20.63	20.62	20.6	20.5	20.51	20.65	20.63
12	Box11	O2	20.35	20.48	20.51	20.52	20.35	20.36	20.34	20.34	20.4	20.58	20.62	20.61	20.58	20.57	20.48	20.54	20.55	20.53	20.52	20.39	20.35	20.47	20.62	20.51	20.63	20.67	20.67	20.7	20.7	20.71	20.72	20.72	20.6	20.69	20.7	20.71	20.71	20.7	20.64	20.57	20.56	20.53	20.42	20.41	20.53	20.62	20.57
13	Box12	O2	20.46	20.47	20.58	20.44	20.39	20.52	20.4	20.43	20.51	20.43	20.57	20.5	20.56	20.54	20.55	20.37	20.57	20.57	20.49	20.55	20.52	20.52	20.39	20.48	20.55	20.64	20.58	20.63	20.62	20.56	20.54	20.56	20.57	20.57	20.52	20.65	20.62	20.54	20.55	20.52	20.53	20.49	20.43	20.54	20.63	20.62	20.56
14	Box13	O2	20.41	20.38	20.51	20.57	20.52	20.41	20.44	20.53	20.43	20.43	20.59	20.6	20.59	20.58	20.55	20.63	20.61	20.58	20.62	20.51	20.57	20.58	20.43	20.42	20.6	20.67	20.67	20.69	20.7	20.71	20.71	20.71	20.72	20.73	20.65	20.71	20.72	20.71	20.71	20.65	20.61	20.46	20.48	20.56	20.52	20.49	20.48
15	Box14	O2	20.55	20.57	20.43	20.56	20.58	20.54	20.44	20.46	20.56	20.56	20.54	20.43	20.5	20.59	20.59	20.57	20.47	20.42	20.58	20.59	20.58	20.58	20.61	20.57	20.42	20.36	20.41	20.55	20.64	20.66	20.67	20.67	20.7	20.71	20.71	20.69	20.7	20.67	20.61	20.52	20.44	20.6	20.59	20.52	20.52	20.56	20.38
100	Box15	O2	20.77	20.77	20.78	20.78	20.78	20.77	20.77	20.77	20.77	20.78	20.78	20.78	20.78	20.78	20.78	20.77	20.77	20.77	20.78	20.77	20.78	20.78	20.77	20.77	20.78	20.77	20.78	20.77	20.78	20.78	20.78	20.78	20.78	20.78	20.78	20.78	20.78	20.78	20.78	20.77	20.77	20.77	20.77	20.77	20.77	20.77	20.77
101	Box16	O2	20.78	20.78	20.78	20.78	20.78	20.78	20.78	20.78	20.78	20.78	20.78	20.78	20.78	20.78	20.78	20.78	20.78	20.78	20.78	20.77	20.78	20.78	20.78	20.78	20.78	20.78	20.78	20.78	20.78	20.78	20.78	20.78	20.78	20.78	20.78	20.78	20.78	20.78	20.78	20.77	20.77	20.77	20.77	20.77	20.78	20.78	20.77
1	Box1	CO2	0.221	0.235	0.274	0.225	0.234	0.223	0.286	0.275	0.235	0.291	0.339	0.313	0.352	0.365	0.344	0.367	0.363	0.33	0.366	0.374	0.36	0.391	0.391	0.365	0.366	0.372	0.403	0.412	0.389	0.382	0.408	0.381	0.382	0.396	0.397	0.392	0.358	0.366	0.363	0.272	0.359	0.21	0.284	0.269	0.332	0.396	0.403
2	Box2	CO2	0.357	0.303	0.52	0.332	0.263	0.297	0.423	0.474	0.387	0.333	0.336	0.498	0.361	0.569	0.564	0.38	0.367	0.497	0.495	0.312	0.578	0.303	0.51	0.439	0.395	0.361	0.299	0.28	0.27	0.313	0.292	0.502	0.342	0.262	0.204	0.432	0.405	0.254	0.287	0.271	0.29	0.297	0.301	0.304	0.237	0.206	0.184
3	Box3	CO2	0.369	0.32	0.359	0.462	0.496	0.453	0.416	0.33	0.341	0.492	0.354	0.392	0.498	0.497	0.505	0.479	0.434	0.484	0.468	0.439	0.448	0.435	0.342	0.329	0.224	0.206	0.259	0.258	0.535	0.378	0.288	0.193	0.162	0.146	0.128	0.13	0.118	0.109	0.109	0.103	0.103	0.108	0.103	0.105	0.114	0.12	0.132
4	Box4	CO2	0.281	0.258	0.272	0.391	0.263	0.233	0.267	0.304	0.279	0.239	0.455	0.367	0.303	0.232	0.398	0.344	0.264	0.346	0.42	0.403	0.27	0.261	0.412	0.313	0.253	0.326	0.387	0.451	0.264	0.232	0.341	0.342	0.239	0.239	0.206	0.217	0.251	0.194	0.172	0.16	0.164	0.14	0.129	0.153	0.125	0.116	0.115
6	Box5	CO2	0.245	0.25	0.319	0.263	0.236	0.435	0.328	0.258	0.249	0.266	0.309	0.376	0.454	0.403	0.262	0.247	0.462	0.421	0.455	0.382	0.429	0.331	0.451	0.388	0.363	0.365	0.252	0.219	0.233	0.211	0.278	0.244	0.239	0.522	0.382	0.407	0.221	0.235	0.18	0.176	0.16	0.166	0.146	0.199	0.176	0.2	0.142
7	Box6	CO2	0.408	0.422	0.404	0.264	0.249	0.419	0.415	0.279	0.243	0.273	0.247	0.408	0.369	0.35	0.209	0.195	0.202	0.201	0.246	0.263	0.214	0.306	0.336	0.198	0.167	0.153	0.153	0.158	0.217	0.252	0.308	0.162	0.145	0.232	0.244	0.186	0.186	0.256	0.249	0.187	0.16	0.269	0.386	0.322	0.295	0.219	0.19
8	Box7	CO2	0.336	0.276	0.26	0.28	0.281	0.424	0.378	0.403	0.357	0.245	0.249	0.281	0.289	0.29	0.295	0.415	0.355	0.366	0.222	0.193	0.227	0.223	0.213	0.233	0.222	0.215	0.328	0.244	0.181	0.204	0.214	0.201	0.174	0.208	0.219	0.262	0.214	0.227	0.234	0.243	0.206	0.343	0.418	0.312	0.336	0.283	0.297
9	Box8	CO2	0.407	0.402	0.399	0.254	0.349	0.284	0.284	0.435	0.426	0.403	0.228	0.359	0.279	0.222	0.193	0.251	0.207	0.292	0.256	0.218	0.185	0.216	0.321	0.424	0.281	0.175	0.133	0.126	0.115	0.108	0.101	0.094	0.091	0.089	0.16	0.1	0.095	0.119	0.142	0.165	0.192	0.303	0.352	0.193	0.231	0.239	0.22
10	Box9	CO2	0.394	0.364	0.409	0.346	0.251	0.222	0.361	0.324	0.385	0.225	0.222	0.254	0.256	0.248	0.254	0.416	0.365	0.266	0.361	0.187	0.157	0.187	0.193	0.157	0.196	0.233	0.142	0.174	0.163	0.217	0.187	0.203	0.224	0.281	0.162	0.121	0.18	0.197	0.145	0.2	0.475	0.385	0.301	0.321	0.277	0.227	0.148
11	Box10	CO2	0.33	0.366	0.408	0.372	0.341	0.4	0.319	0.31	0.307	0.32	0.351	0.306	0.259	0.2	0.266	0.196	0.352	0.2	0.215	0.252	0.298	0.403	0.263	0.167	0.138	0.217	0.131	0.123	0.112	0.167	0.156	0.167	0.142	0.204	0.15	0.127	0.172	0.211	0.205	0.205	0.156	0.16	0.176	0.265	0.254	0.14	0.152
12	Box11	CO2	0.447	0.309	0.292	0.281	0.459	0.434	0.461	0.453	0.387	0.218	0.181	0.194	0.208	0.222	0.306	0.249	0.237	0.251	0.255	0.389	0.423	0.308	0.168	0.271	0.164	0.13	0.125	0.109	0.109	0.1	0.095	0.092	0.186	0.11	0.102	0.095	0.093	0.105	0.161	0.206	0.212	0.237	0.339	0.343	0.238	0.169	0.21
13	Box12	CO2	0.342	0.337	0.225	0.355	0.407	0.279	0.4	0.376	0.295	0.376	0.229	0.295	0.232	0.259	0.252	0.424	0.233	0.236	0.299	0.245	0.272	0.267	0.395	0.313	0.243	0.161	0.224	0.169	0.172	0.225	0.237	0.217	0.212	0.214	0.255	0.151	0.169	0.236	0.221	0.252	0.249	0.284	0.345	0.238	0.162	0.172	0.219
14	Box13	CO2	0.389	0.421	0.301	0.237	0.293	0.411	0.371	0.276	0.379	0.384	0.22	0.215	0.217	0.221	0.258	0.174	0.202	0.219	0.173	0.287	0.23	0.211	0.366	0.372	0.199	0.14	0.136	0.118	0.11	0.102	0.1	0.097	0.091	0.088	0.151	0.1	0.092	0.101	0.103	0.144	0.177	0.305	0.28	0.213	0.254	0.287	0.309
15	Box14	CO2	0.255	0.233	0.38	0.249	0.23	0.265	0.364	0.35	0.248	0.248	0.27	0.369	0.315	0.22	0.216	0.236	0.318	0.375	0.221	0.215	0.223	0.218	0.192	0.22	0.368	0.425	0.375	0.239	0.159	0.139	0.131	0.132	0.11	0.103	0.096	0.112	0.107	0.13	0.171	0.249	0.323	0.182	0.192	0.251	0.253	0.224	0.387
100	Box15	CO2	0.047	0.047	0.048	0.047	0.047	0.047	0.048	0.048	0.047	0.047	0.047	0.049	0.048	0.046	0.048	0.047	0.048	0.05	0.047	0.047	0.048	0.047	0.047	0.047	0.047	0.048	0.048	0.047	0.046	0.045	0.045	0.045	0.045	0.045	0.044	0.044	0.044	0.046	0.047	0.05	0.05	0.049	0.051	0.055	0.049	0.049	0.05
101	Box16	CO2	0.045	0.044	0.044	0.045	0.045	0.045	0.045	0.045	0.045	0.045	0.045	0.045	0.045	0.044	0.046	0.045	0.046	0.047	0.046	0.046	0.045	0.045	0.045	0.045	0.044	0.045	0.045	0.045	0.044	0.044	0.044	0.044	0.045	0.044	0.044	0.043	0.043	0.045	0.045	0.048	0.048	0.047	0.049	0.053	0.048	0.047	0.047
1	Box1	dO2	0.227	0.241	0.282	0.224	0.241	0.23	0.294	0.281	0.236	0.302	0.362	0.331	0.377	0.393	0.364	0.385	0.379	0.347	0.388	0.388	0.374	0.398	0.405	0.369	0.366	0.379	0.414	0.421	0.394	0.38	0.414	0.382	0.391	0.405	0.403	0.4	0.362	0.369	0.364	0.276	0.364	0.206	0.281	0.266	0.318	0.4	0.403
2	Box2	dO2	0.353	0.297	0.51	0.324	0.256	0.287	0.433	0.459	0.384	0.314	0.329	0.484	0.356	0.537	0.55	0.369	0.35	0.481	0.476	0.299	0.561	0.292	0.496	0.414	0.388	0.352	0.275	0.262	0.25	0.298	0.276	0.479	0.335	0.228	0.175	0.436	0.396	0.24	0.265	0.252	0.278	0.284	0.295	0.294	0.225	0.185	0.154
3	Box3	dO2	0.343	0.3	0.346	0.452	0.485	0.436	0.41	0.308	0.324	0.475	0.329	0.371	0.484	0.496	0.496	0.469	0.43	0.478	0.479	0.457	0.464	0.457	0.355	0.351	0.217	0.203	0.27	0.261	0.591	0.416	0.305	0.188	0.143	0.121	0.1	0.101	0.084	0.076	0.075	0.069	0.069	0.073	0.069	0.071	0.08	0.087	0.106
4	Box4	dO2	0.284	0.256	0.27	0.393	0.262	0.219	0.256	0.294	0.277	0.225	0.455	0.362	0.294	0.217	0.395	0.334	0.243	0.324	0.404	0.394	0.251	0.24	0.407	0.298	0.229	0.308	0.371	0.437	0.24	0.208	0.325	0.32	0.217	0.211	0.18	0.183	0.231	0.164	0.142	0.132	0.13	0.105	0.095	0.122	0.094	0.082	0.08
6	Box5	dO2	0.244	0.246	0.309	0.261	0.238	0.442	0.341	0.259	0.236	0.262	0.302	0.389	0.468	0.412	0.257	0.238	0.454	0.428	0.454	0.39	0.428	0.334	0.464	0.39	0.364	0.361	0.249	0.206	0.222	0.196	0.267	0.236	0.229	0.556	0.395	0.403	0.209	0.214	0.16	0.155	0.134	0.139	0.119	0.186	0.153	0.187	0.112
7	Box6	dO2	0.383	0.398	0.379	0.231	0.217	0.387	0.377	0.24	0.211	0.238	0.214	0.38	0.342	0.318	0.178	0.156	0.172	0.167	0.223	0.239	0.193	0.281	0.319	0.169	0.132	0.116	0.127	0.126	0.199	0.246	0.3	0.133	0.111	0.223	0.239	0.164	0.164	0.249	0.235	0.17	0.134	0.27	0.393	0.313	0.294	0.214	0.171
8	Box7	dO2	0.307	0.247	0.224	0.247	0.247	0.384	0.337	0.361	0.318	0.207	0.211	0.246	0.256	0.261	0.265	0.366	0.325	0.347	0.198	0.166	0.201	0.202	0.191	0.211	0.204	0.196	0.319	0.231	0.159	0.192	0.207	0.191	0.159	0.201	0.213	0.252	0.207	0.217	0.225	0.238	0.196	0.341	0.443	0.319	0.353	0.283	0.297
9	Box8	dO2	0.374	0.368	0.372	0.224	0.305	0.246	0.251	0.398	0.385	0.366	0.193	0.323	0.249	0.185	0.159	0.23	0.185	0.272	0.229	0.194	0.153	0.201	0.311	0.421	0.266	0.153	0.101	0.089	0.079	0.071	0.063	0.054	0.052	0.048	0.138	0.065	0.058	0.086	0.117	0.148	0.185	0.311	0.372	0.183	0.231	0.233	0.209
10	Box9	dO2	0.358	0.331	0.375	0.31	0.213	0.185	0.327	0.286	0.351	0.187	0.181	0.217	0.22	0.214	0.224	0.395	0.337	0.241	0.34	0.154	0.121	0.158	0.161	0.124	0.177	0.218	0.112	0.15	0.139	0.202	0.169	0.188	0.213	0.268	0.135	0.087	0.164	0.181	0.119	0.196	0.507	0.372	0.297	0.316	0.275	0.217	0.124
11	Box10	dO2	0.323	0.356	0.395	0.355	0.324	0.375	0.307	0.292	0.291	0.31	0.345	0.303	0.255	0.185	0.252	0.191	0.358	0.188	0.208	0.246	0.305	0.441	0.266	0.149	0.113	0.209	0.105	0.092	0.08	0.154	0.137	0.154	0.118	0.196	0.13	0.102	0.162	0.207	0.208	0.192	0.14	0.146	0.166	0.272	0.259	0.119	0.142
12	Box11	dO2	0.423	0.289	0.26	0.247	0.421	0.407	0.43	0.43	0.368	0.194	0.154	0.159	0.188	0.197	0.289	0.23	0.217	0.24	0.252	0.383	0.425	0.303	0.146	0.261	0.145	0.101	0.096	0.075	0.075	0.064	0.055	0.053	0.174	0.08	0.069	0.059	0.057	0.069	0.134	0.204	0.213	0.245	0.351	0.361	0.24	0.154	0.198
13	Box12	dO2	0.31	0.303	0.192	0.327	0.379	0.246	0.368	0.337	0.26	0.34	0.197	0.266	0.208	0.231	0.224	0.396	0.204	0.206	0.282	0.217	0.247	0.247	0.378	0.295	0.217	0.132	0.193	0.137	0.151	0.215	0.229	0.207	0.203	0.204	0.246	0.122	0.146	0.229	0.217	0.249	0.245	0.282	0.343	0.23	0.138	0.155	0.214
14	Box13	dO2	0.364	0.39	0.263	0.201	0.247	0.364	0.335	0.239	0.343	0.342	0.181	0.171	0.176	0.187	0.222	0.14	0.164	0.192	0.146	0.265	0.203	0.187	0.345	0.353	0.169	0.102	0.098	0.079	0.069	0.062	0.059	0.057	0.053	0.044	0.124	0.063	0.053	0.064	0.065	0.119	0.164	0.314	0.287	0.207	0.254	0.277	0.293
15	Box14	dO2	0.225	0.197	0.343	0.214	0.192	0.23	0.334	0.315	0.207	0.209	0.23	0.336	0.275	0.181	0.178	0.197	0.298	0.346	0.188	0.183	0.192	0.187	0.162	0.197	0.346	0.409	0.363	0.225	0.134	0.108	0.1	0.101	0.074	0.065	0.058	0.076	0.073	0.1	0.156	0.252	0.332	0.166	0.176	0.254	0.252	0.209	0.391
100	Box15	dO2	-0.004	-0.004	-0.005	-0.005	-0.005	-0.002	-0.004	-0.004	-0.004	-0.005	-0.006	-0.005	-0.005	-0.006	-0.005	-0.002	-0.002	0	-0.006	-0.002	-0.005	-0.005	-0.004	-0.004	-0.005	-0.002	-0.005	-0.002	-0.006	-0.006	-0.007	-0.007	-0.006	-0.007	-0.009	-0.009	-0.009	-0.007	-0.006	0	0.001	-0.001	0.001	0.005	-0.001	-0.002	-0.001
101	Box16	dO2	-0.007	-0.007	-0.007	-0.007	-0.007	-0.007	-0.007	-0.006	-0.007	-0.007	-0.007	-0.006	-0.009	-0.009	-0.006	-0.007	-0.006	-0.005	-0.006	-0.004	-0.007	-0.009	-0.007	-0.009	-0.01	-0.007	-0.01	-0.007	-0.009	-0.006	-0.009	-0.007	-0.007	-0.007	-0.007	-0.01	-0.007	-0.007	-0.005	-0.004	-0.004	-0.004	-0.001	0.004	-0.005	-0.005	-0.004
1	Box1	dCO2	0.17	0.185	0.223	0.174	0.184	0.172	0.236	0.224	0.185	0.241	0.289	0.262	0.301	0.315	0.293	0.317	0.312	0.279	0.316	0.324	0.309	0.34	0.341	0.315	0.315	0.321	0.353	0.361	0.339	0.331	0.357	0.33	0.331	0.345	0.346	0.342	0.307	0.315	0.313	0.221	0.308	0.16	0.234	0.218	0.281	0.345	0.353
2	Box2	dCO2	0.306	0.252	0.469	0.281	0.213	0.246	0.372	0.423	0.336	0.282	0.286	0.448	0.311	0.518	0.513	0.329	0.317	0.447	0.444	0.262	0.527	0.252	0.459	0.388	0.345	0.31	0.248	0.229	0.219	0.262	0.241	0.452	0.291	0.212	0.153	0.382	0.355	0.204	0.237	0.22	0.239	0.246	0.25	0.253	0.186	0.155	0.134
3	Box3	dCO2	0.319	0.27	0.308	0.411	0.445	0.403	0.365	0.279	0.291	0.441	0.303	0.341	0.447	0.446	0.454	0.429	0.383	0.433	0.417	0.388	0.397	0.384	0.292	0.278	0.174	0.155	0.208	0.208	0.484	0.327	0.238	0.142	0.111	0.096	0.078	0.08	0.067	0.058	0.058	0.053	0.053	0.057	0.052	0.055	0.063	0.07	0.082
4	Box4	dCO2	0.231	0.208	0.221	0.34	0.212	0.182	0.216	0.253	0.229	0.188	0.404	0.316	0.252	0.181	0.348	0.293	0.214	0.295	0.37	0.352	0.219	0.21	0.361	0.263	0.203	0.275	0.336	0.4	0.214	0.182	0.291	0.291	0.189	0.188	0.156	0.166	0.2	0.143	0.121	0.109	0.113	0.089	0.079	0.103	0.075	0.065	0.065
6	Box5	dCO2	0.194	0.199	0.268	0.213	0.185	0.384	0.277	0.207	0.198	0.216	0.259	0.325	0.403	0.352	0.212	0.196	0.411	0.37	0.405	0.331	0.379	0.28	0.401	0.337	0.312	0.315	0.202	0.168	0.183	0.161	0.227	0.193	0.189	0.471	0.331	0.356	0.17	0.185	0.129	0.126	0.109	0.115	0.095	0.148	0.126	0.15	0.091
7	Box6	dCO2	0.357	0.372	0.353	0.213	0.198	0.369	0.364	0.229	0.192	0.222	0.196	0.357	0.318	0.299	0.159	0.144	0.151	0.151	0.195	0.213	0.164	0.255	0.286	0.147	0.116	0.102	0.103	0.107	0.166	0.202	0.258	0.111	0.094	0.182	0.193	0.136	0.135	0.205	0.198	0.136	0.109	0.218	0.335	0.272	0.245	0.168	0.139
8	Box7	dCO2	0.286	0.225	0.21	0.23	0.231	0.373	0.327	0.353	0.306	0.194	0.198	0.23	0.238	0.239	0.244	0.365	0.304	0.315	0.171	0.142	0.176	0.172	0.163	0.183	0.171	0.164	0.277	0.193	0.131	0.154	0.164	0.15	0.124	0.158	0.168	0.211	0.164	0.177	0.184	0.192	0.156	0.293	0.368	0.262	0.286	0.232	0.246
9	Box8	dCO2	0.356	0.351	0.348	0.203	0.299	0.233	0.234	0.384	0.376	0.352	0.178	0.308	0.229	0.171	0.142	0.201	0.157	0.241	0.205	0.167	0.135	0.165	0.27	0.374	0.231	0.125	0.082	0.075	0.064	0.057	0.05	0.043	0.041	0.038	0.109	0.05	0.045	0.068	0.091	0.114	0.141	0.252	0.301	0.142	0.181	0.188	0.169
10	Box9	dCO2	0.344	0.313	0.358	0.295	0.2	0.171	0.311	0.273	0.334	0.174	0.171	0.204	0.205	0.197	0.203	0.365	0.315	0.216	0.31	0.136	0.106	0.136	0.142	0.106	0.145	0.182	0.091	0.123	0.112	0.166	0.136	0.152	0.173	0.23	0.111	0.07	0.13	0.146	0.095	0.149	0.425	0.334	0.25	0.27	0.226	0.176	0.097
11	Box10	dCO2	0.279	0.315	0.357	0.322	0.291	0.35	0.269	0.259	0.256	0.27	0.3	0.256	0.209	0.15	0.216	0.145	0.301	0.149	0.164	0.202	0.247	0.352	0.212	0.116	0.087	0.166	0.08	0.072	0.061	0.116	0.106	0.116	0.091	0.153	0.1	0.077	0.121	0.16	0.154	0.154	0.105	0.109	0.125	0.215	0.203	0.089	0.102
12	Box11	dCO2	0.397	0.258	0.241	0.23	0.408	0.383	0.41	0.402	0.336	0.167	0.131	0.143	0.158	0.171	0.256	0.198	0.187	0.2	0.205	0.339	0.372	0.258	0.117	0.22	0.113	0.08	0.075	0.058	0.058	0.05	0.045	0.042	0.136	0.059	0.052	0.045	0.043	0.054	0.11	0.156	0.161	0.186	0.289	0.292	0.187	0.119	0.159
13	Box12	dCO2	0.291	0.286	0.175	0.304	0.356	0.229	0.35	0.325	0.244	0.326	0.179	0.244	0.182	0.208	0.202	0.374	0.182	0.185	0.248	0.194	0.221	0.216	0.344	0.262	0.192	0.11	0.173	0.118	0.121	0.175	0.187	0.166	0.162	0.164	0.205	0.101	0.118	0.186	0.17	0.201	0.198	0.234	0.295	0.187	0.111	0.121	0.168
14	Box13	dCO2	0.339	0.37	0.25	0.187	0.242	0.36	0.32	0.225	0.328	0.333	0.169	0.164	0.166	0.17	0.207	0.124	0.151	0.168	0.122	0.236	0.179	0.161	0.315	0.321	0.149	0.089	0.085	0.067	0.059	0.052	0.049	0.046	0.041	0.037	0.1	0.049	0.042	0.051	0.052	0.093	0.127	0.254	0.229	0.162	0.203	0.237	0.259
15	Box14	dCO2	0.204	0.183	0.329	0.198	0.179	0.214	0.314	0.3	0.197	0.197	0.219	0.319	0.264	0.169	0.165	0.186	0.268	0.324	0.17	0.164	0.172	0.167	0.141	0.169	0.318	0.374	0.325	0.189	0.109	0.088	0.08	0.081	0.059	0.053	0.046	0.061	0.056	0.08	0.121	0.198	0.272	0.131	0.141	0.2	0.202	0.174	0.336
100	Box15	dCO2	-0.003	-0.004	-0.003	-0.003	-0.004	-0.003	-0.002	-0.003	-0.003	-0.003	-0.004	-0.002	-0.003	-0.004	-0.003	-0.003	-0.002	-0.001	-0.003	-0.003	-0.003	-0.004	-0.004	-0.004	-0.003	-0.003	-0.003	-0.004	-0.004	-0.006	-0.005	-0.005	-0.005	-0.006	-0.006	-0.006	-0.007	-0.005	-0.004	-0.001	0	-0.002	0	0.004	-0.001	-0.002	0
101	Box16	dCO2	-0.006	-0.006	-0.006	-0.006	-0.005	-0.005	-0.006	-0.006	-0.005	-0.005	-0.006	-0.005	-0.005	-0.006	-0.005	-0.005	-0.005	-0.004	-0.005	-0.005	-0.005	-0.006	-0.006	-0.006	-0.006	-0.006	-0.006	-0.005	-0.006	-0.006	-0.006	-0.006	-0.006	-0.007	-0.007	-0.007	-0.007	-0.006	-0.005	-0.003	-0.003	-0.003	-0.001	0.002	-0.003	-0.004	-0.003
1	Box1	VO2(1)	1605	1703	1977	1576	1705	1632	2058	1964	1667	2111	2534	2322	2635	2747	2547	2681	2637	2427	2704	2690	2601	2743	2804	2550	2518	2622	2856	2904	2723	2614	2848	2626	2708	2797	2774	2761	2501	2549	2512	1929	2520	1447	1948	1851	2175	2755	2763
2	Box2	VO2(1)	1682	1419	2402	1546	1234	1373	2068	2156	1826	1487	1564	2276	1702	2500	2577	1753	1653	2256	2238	1426	2624	1390	2327	1940	1836	1676	1299	1250	1191	1418	1315	2243	1593	1071	830	2071	1874	1152	1255	1200	1331	1354	1414	1404	1087	888	735
3	Box3	VO2(1)	1784	1573	1808	2365	2526	2266	2156	1607	1700	2468	1710	1923	2515	2596	2585	2445	2253	2495	2524	2421	2456	2425	1897	1886	1158	1100	1457	1402	3155	2240	1647	1022	768	648	538	543	449	413	406	373	373	391	374	387	431	469	572
4	Box4	VO2(1)	1512	1362	1431	2059	1395	1159	1350	1545	1467	1191	2376	1894	1542	1145	2065	1744	1267	1678	2091	2051	1314	1256	2126	1556	1195	1602	1923	2263	1251	1089	1692	1660	1135	1096	943	952	1215	857	744	697	684	550	502	643	499	441	426
6	Box5	VO2(1)	1183	1199	1478	1262	1159	2108	1654	1258	1136	1269	1442	1876	2235	1980	1245	1146	2146	2052	2161	1876	2041	1607	2216	1863	1748	1724	1203	993	1069	948	1284	1145	1104	2677	1899	1912	1015	1023	775	753	651	673	580	902	739	908	544
7	Box6	VO2(1)	2486	2582	2464	1508	1409	2505	2426	1551	1375	1543	1397	2460	2225	2058	1173	1018	1135	1097	1469	1568	1284	1835	2091	1112	867	761	850	833	1329	1646	1989	885	735	1491	1600	1092	1093	1655	1562	1137	898	1807	2611	2065	1961	1445	1149
8	Box7	VO2(1)	2248	1820	1636	1811	1814	2779	2450	2614	2310	1509	1540	1804	1879	1916	1946	2636	2380	2562	1480	1243	1492	1506	1428	1565	1535	1469	2376	1734	1194	1456	1567	1447	1210	1527	1619	1896	1572	1636	1697	1797	1486	2548	3336	2398	2665	2136	2232
9	Box8	VO2(1)	2771	2725	2765	1679	2246	1831	1876	2943	2837	2700	1443	2395	1857	1377	1193	1740	1404	2049	1720	1475	1155	1540	2365	3180	2019	1170	776	676	606	549	484	418	399	370	1063	509	448	667	906	1144	1439	2391	2854	1421	1796	1787	1612
10	Box9	VO2(1)	2609	2427	2737	2271	1559	1356	2391	2082	2560	1372	1322	1585	1616	1575	1649	2895	2465	1793	2504	1142	897	1173	1198	933	1334	1642	847	1136	1053	1523	1277	1421	1609	2006	1024	664	1244	1369	904	1498	3810	2750	2226	2367	2069	1637	950
11	Box10	VO2(1)	2442	2680	2963	2665	2432	2796	2315	2203	2184	2347	2607	2305	1958	1418	1917	1488	2738	1453	1606	1886	2344	3394	2048	1153	881	1613	813	714	626	1198	1059	1198	916	1513	1014	796	1272	1602	1630	1482	1098	1143	1294	2100	1997	935	1112
12	Box11	VO2(1)	2785	1924	1712	1630	2746	2678	2813	2826	2435	1305	1035	1053	1271	1318	1922	1539	1448	1615	1708	2551	2828	2036	997	1757	992	689	657	512	513	439	375	360	1187	551	475	405	390	471	905	1405	1466	1680	2368	2442	1638	1055	1349
13	Box12	VO2(1)	2292	2227	1425	2418	2792	1812	2711	2476	1913	2497	1467	1969	1558	1722	1666	2916	1523	1534	2113	1613	1844	1853	2812	2198	1617	995	1439	1026	1158	1639	1740	1582	1551	1559	1863	927	1120	1747	1664	1893	1871	2135	2582	1751	1050	1192	1641
14	Box13	VO2(1)	2559	2727	1840	1409	1716	2527	2343	1676	2395	2376	1269	1193	1231	1321	1554	998	1155	1368	1057	1882	1444	1338	2430	2502	1199	728	703	564	493	443	427	409	387	318	901	459	385	466	474	873	1200	2272	2088	1507	1840	1983	2082
15	Box14	VO2(1)	1578	1372	2373	1494	1336	1603	2316	2183	1432	1453	1594	2336	1895	1259	1244	1367	2091	2404	1320	1288	1349	1311	1152	1397	2408	2856	2552	1606	963	776	717	726	531	469	416	549	524	718	1133	1823	2381	1199	1262	1829	1815	1494	2768
100	Box15	VO2(1)	-902	-871	-1306	-1275	-1244	-529	-967	-933	-902	-1275	-1617	-1368	-1306	-1586	-1310	-529	-591	62	-1648	-529	-1306	-1244	-871	-874	-1275	-560	-1306	-500	-1586	-1489	-1897	-1897	-1524	-1866	-2208	-2215	-2177	-1928	-1622	62	403	-251	373	1244	-280	-622	-342
101	Box16	VO2(1)	-1872	-1847	-1841	-1872	-1903	-1903	-1872	-1502	-1909	-1909	-1878	-1529	-2277	-2215	-1560	-1903	-1560	-1252	-1560	-812	-1903	-2246	-1878	-2246	-2589	-1872	-2620	-1903	-2215	-1471	-2222	-1847	-1878	-1816	-1816	-2534	-1785	-1872	-1155	-936	-939	-905	-281	970	-1310	-1252	-905
1	Box1	VO2(3)	58	62	72	57	62	59	74	71	60	76	92	84	95	99	92	97	95	88	98	97	94	99	102	92	91	95	103	105	99	95	103	95	98	101	100	100	91	92	91	70	91	52	71	67	79	100	100
2	Box2	VO2(3)	88	74	126	81	65	72	108	113	95	78	82	119	89	131	135	92	86	118	117	75	137	73	122	101	96	88	68	65	62	74	69	117	83	56	43	108	98	60	66	63	70	71	74	73	57	46	38
3	Box3	VO2(3)	84	74	85	112	119	107	102	76	80	116	81	91	119	123	122	115	106	118	119	114	116	114	90	89	55	52	69	66	149	106	78	48	36	31	25	26	21	19	19	18	18	18	18	18	20	22	27
4	Box4	VO2(3)	72	65	68	98	66	55	64	73	70	57	113	90	73	54	98	83	60	80	99	97	62	60	101	74	57	76	91	107	59	52	80	79	54	52	45	45	58	41	35	33	33	26	24	31	24	21	20
6	Box5	VO2(3)	62	63	77	66	60	110	86	66	59	66	75	98	117	103	65	60	112	107	113	98	107	84	116	97	91	90	63	52	56	49	67	60	58	140	99	100	53	53	40	39	34	35	30	47	39	47	28
7	Box6	VO2(3)	94	97	93	57	53	94	91	58	52	58	53	93	84	78	44	38	43	41	55	59	48	69	79	42	33	29	32	31	50	62	75	33	28	56	60	41	41	62	59	43	34	68	98	78	74	54	43
8	Box7	VO2(3)	75	61	55	60	61	93	82	87	77	50	51	60	63	64	65	88	80	86	49	42	50	50	48	52	51	49	79	58	40	49	52	48	40	51	54	63	53	55	57	60	50	85	111	80	89	71	75
9	Box8	VO2(3)	91	89	91	55	74	60	62	97	93	89	47	79	61	45	39	57	46	67	56	48	38	51	78	104	66	38	25	22	20	18	16	14	13	12	35	17	15	22	30	38	47	78	94	47	59	59	53
10	Box9	VO2(3)	87	81	91	76	52	45	80	70	86	46	44	53	54	53	55	97	82	60	84	38	30	39	40	31	45	55	28	38	35	51	43	47	54	67	34	22	42	46	30	50	127	92	74	79	69	55	32
11	Box10	VO2(3)	80	88	97	88	80	92	76	72	72	77	86	76	64	47	63	49	90	48	53	62	77	112	67	38	29	53	27	23	21	39	35	39	30	50	33	26	42	53	54	49	36	38	43	69	66	31	37
12	Box11	VO2(3)	104	72	64	61	102	100	105	105	91	49	39	39	47	49	72	57	54	60	64	95	105	76	37	65	37	26	24	19	19	16	14	13	44	20	18	15	15	18	34	52	55	62	88	91	61	39	50
13	Box12	VO2(3)	76	74	47	80	93	60	90	82	64	83	49	65	52	57	55	97	51	51	70	54	61	62	93	73	54	33	48	34	38	54	58	53	52	52	62	31	37	58	55	63	62	71	86	58	35	40	54
14	Box13	VO2(3)	89	95	64	49	60	88	82	58	84	83	44	42	43	46	54	35	40	48	37	66	50	47	85	87	42	25	25	20	17	15	15	14	14	11	31	16	13	16	17	30	42	79	73	53	64	69	73
15	Box14	VO2(3)	56	48	84	53	47	56	82	77	50	51	56	82	67	44	44	48	74	85	46	45	47	46	41	49	85	101	90	57	34	27	25	26	19	17	15	19	18	25	40	64	84	42	44	64	64	53	97
100	Box15	VO2(3)	-1	-1	-1	-1	-1	-1	-1	-1	-1	-1	-2	-1	-1	-2	-1	-1	-1	0	-2	-1	-1	-1	-1	-1	-1	-1	-1	-1	-2	-1	-2	-2	-2	-2	-2	-2	-2	-2	-2	0	0	0	0	1	0	-1	0
101	Box16	VO2(3)	-2	-2	-2	-2	-2	-2	-2	-2	-2	-2	-2	-2	-2	-2	-2	-2	-2	-1	-2	-1	-2	-2	-2	-2	-3	-2	-3	-2	-2	-1	-2	-2	-2	-2	-2	-3	-2	-2	-1	-1	-1	-1	0	1	-1	-1	-1
1	Box1	VCO2(1)	1129	1227	1482	1159	1221	1142	1567	1492	1231	1599	1919	1743	2004	2092	1949	2105	2076	1854	2099	2151	2056	2262	2265	2092	2096	2135	2344	2399	2259	2203	2376	2197	2200	2295	2301	2272	2043	2096	2079	1469	2050	1061	1554	1449	1867	2295	2344
2	Box2	VCO2(1)	1410	1159	2164	1299	981	1135	1713	1948	1545	1303	1315	2067	1439	2391	2361	1521	1462	2056	2051	1208	2427	1161	2112	1790	1586	1432	1144	1058	1011	1210	1113	2085	1340	977	705	1755	1631	940	1092	1014	1104	1134	1150	1164	859	716	616
3	Box3	VCO2(1)	1625	1374	1567	2102	2271	2053	1868	1424	1487	2251	1545	1735	2281	2276	2316	2186	1953	2208	2128	1978	2025	1960	1492	1417	884	791	1061	1059	2468	1670	1212	723	564	488	396	406	343	298	295	268	268	293	265	278	320	355	416
4	Box4	VCO2(1)	1169	1052	1119	1724	1075	923	1095	1284	1159	953	2047	1602	1272	918	1761	1485	1082	1495	1873	1784	1112	1065	1828	1331	1027	1396	1702	2027	1082	920	1473	1475	955	953	789	843	1012	726	614	555	572	453	398	520	378	331	328
6	Box5	VCO2(1)	896	925	1240	980	853	1770	1283	958	912	997	1193	1503	1858	1628	979	903	1897	1712	1871	1530	1751	1296	1847	1555	1444	1455	930	774	842	742	1049	895	869	2177	1528	1641	788	851	595	581	504	531	439	684	581	690	420
7	Box6	VCO2(1)	2282	2373	2254	1360	1262	2361	2323	1461	1226	1417	1254	2272	2031	1909	1012	921	965	962	1244	1357	1044	1627	1824	940	743	652	655	683	1059	1288	1646	708	602	1160	1235	865	862	1306	1266	869	699	1392	2144	1733	1561	1072	893
8	Box7	VCO2(1)	2059	1615	1506	1651	1663	2681	2356	2540	2208	1397	1429	1659	1716	1718	1758	2629	2193	2271	1231	1022	1270	1238	1171	1312	1235	1185	1999	1390	938	1107	1175	1079	892	1136	1213	1521	1178	1274	1319	1387	1121	2109	2650	1880	2053	1673	1776
9	Box8	VCO2(1)	2607	2568	2546	1487	2184	1711	1715	2821	2748	2575	1300	2259	1674	1250	1042	1469	1146	1763	1501	1225	987	1214	1981	2742	1693	912	605	551	472	420	366	317	298	280	801	364	327	501	664	837	1034	1846	2205	1038	1326	1376	1243
10	Box9	VCO2(1)	2476	2264	2583	2133	1440	1235	2239	1967	2406	1256	1235	1468	1479	1422	1460	2624	2261	1558	2236	980	764	977	1026	766	1040	1317	654	891	810	1196	980	1093	1249	1659	806	507	934	1054	681	1075	3060	2406	1801	1946	1631	1270	703
11	Box10	VCO2(1)	2044	2306	2615	2360	2126	2557	1965	1902	1869	1972	2194	1871	1531	1095	1577	1063	2208	1092	1200	1476	1810	2575	1552	848	641	1218	585	528	448	851	772	851	668	1121	729	560	890	1171	1131	1131	771	797	916	1570	1487	652	743
12	Box11	VCO2(1)	2567	1671	1560	1490	2640	2478	2652	2601	2176	1080	845	928	1020	1105	1650	1276	1203	1292	1321	2192	2400	1668	759	1426	728	515	483	377	374	321	288	269	877	383	334	288	276	349	713	1007	1042	1200	1862	1884	1207	769	1029
13	Box12	VCO2(1)	2117	2075	1267	2203	2580	1654	2542	2363	1769	2367	1299	1769	1317	1509	1463	2708	1320	1346	1806	1409	1602	1566	2503	1895	1392	801	1256	854	882	1267	1352	1207	1171	1185	1484	732	857	1349	1235	1459	1439	1694	2135	1356	808	882	1217
14	Box13	VCO2(1)	2336	2553	1727	1287	1669	2493	2214	1559	2265	2299	1168	1131	1148	1171	1429	853	1046	1158	846	1634	1236	1107	2174	2221	1026	616	589	464	406	356	340	318	281	257	691	340	288	349	359	645	876	1754	1586	1117	1402	1632	1784
15	Box14	VCO2(1)	1396	1249	2252	1353	1225	1464	2145	2048	1346	1346	1497	2185	1806	1155	1131	1269	1830	2216	1165	1125	1175	1138	970	1155	2165	2558	2219	1289	742	604	547	554	406	359	311	420	385	544	826	1353	1860	896	964	1370	1383	1188	2289
100	Box15	VCO2(1)	-825	-942	-707	-825	-942	-825	-591	-707	-825	-825	-942	-471	-707	-1060	-709	-825	-589	-236	-825	-825	-707	-942	-942	-945	-825	-707	-707	-945	-1060	-1409	-1296	-1296	-1296	-1414	-1531	-1536	-1649	-1178	-945	-236	-118	-474	0	942	-353	-471	-118
101	Box16	VCO2(1)	-1418	-1541	-1536	-1418	-1300	-1300	-1418	-1422	-1304	-1304	-1422	-1300	-1300	-1536	-1182	-1300	-1182	-948	-1182	-1182	-1300	-1418	-1422	-1418	-1536	-1418	-1418	-1300	-1536	-1541	-1541	-1541	-1422	-1659	-1659	-1778	-1778	-1418	-1300	-709	-711	-827	-354	593	-709	-948	-827
1	Box1	VCO2(3)	41	44	54	42	44	41	57	54	45	58	69	63	73	76	71	76	75	67	76	78	74	82	82	76	76	77	85	87	82	80	86	80	80	83	83	82	74	76	75	53	74	38	56	52	68	83	85
2	Box2	VCO2(3)	74	61	113	68	51	59	90	102	81	68	69	108	75	125	123	80	76	108	107	63	127	61	110	94	83	75	60	55	53	63	58	109	70	51	37	92	85	49	57	53	58	59	60	61	45	37	32
3	Box3	VCO2(3)	77	65	74	99	107	97	88	67	70	106	73	82	108	107	109	103	92	104	100	93	96	93	70	67	42	37	50	50	117	79	57	34	27	23	19	19	16	14	14	13	13	14	13	13	15	17	20
4	Box4	VCO2(3)	56	50	53	82	51	44	52	61	55	45	97	76	60	44	84	71	51	71	89	85	53	51	87	63	49	66	81	96	51	44	70	70	45	45	37	40	48	35	29	26	27	22	19	25	18	16	16
6	Box5	VCO2(3)	47	48	65	51	45	92	67	50	48	52	62	78	97	85	51	47	99	89	98	80	91	68	96	81	75	76	49	40	44	39	55	47	45	114	80	86	41	44	31	30	26	28	23	36	30	36	22
7	Box6	VCO2(3)	86	89	85	51	48	89	88	55	46	53	47	86	77	72	38	35	36	36	47	51	39	61	69	35	28	25	25	26	40	49	62	27	23	44	47	33	32	49	48	33	26	52	81	65	59	40	34
8	Box7	VCO2(3)	69	54	50	55	56	90	79	85	74	47	48	55	57	57	59	88	73	76	41	34	42	41	39	44	41	40	67	46	31	37	39	36	30	38	41	51	39	43	44	46	37	70	89	63	69	56	59
9	Box8	VCO2(3)	86	84	84	49	72	56	56	93	90	84	43	74	55	41	34	48	38	58	49	40	32	40	65	90	56	30	20	18	15	14	12	10	10	9	26	12	11	16	22	27	34	61	72	34	43	45	41
10	Box9	VCO2(3)	83	76	86	71	48	41	75	66	80	42	41	49	49	48	49	88	76	52	75	33	26	33	34	26	35	44	22	30	27	40	33	37	42	55	27	17	31	35	23	36	102	80	60	65	54	42	23
11	Box10	VCO2(3)	67	76	86	78	70	84	65	63	61	65	72	62	50	36	52	35	73	36	39	49	60	85	51	28	21	40	19	17	15	28	25	28	22	37	24	18	29	39	37	37	25	26	30	52	49	21	24
12	Box11	VCO2(3)	95	62	58	55	98	92	99	97	81	40	31	35	38	41	61	47	45	48	49	82	89	62	28	53	27	19	18	14	14	12	11	10	33	14	12	11	10	13	27	37	39	45	69	70	45	29	38
13	Box12	VCO2(3)	70	69	42	73	86	55	84	78	59	79	43	59	44	50	49	90	44	45	60	47	53	52	83	63	46	27	42	28	29	42	45	40	39	39	49	24	28	45	41	48	48	56	71	45	27	29	40
14	Box13	VCO2(3)	82	89	60	45	58	87	77	54	79	80	41	39	40	41	50	30	37	40	30	57	43	39	76	78	36	22	21	16	14	12	12	11	10	9	24	12	10	12	13	23	31	61	55	39	49	57	62
15	Box14	VCO2(3)	49	44	79	48	43	52	76	72	47	47	53	77	64	41	40	45	64	78	41	40	41	40	34	41	76	90	78	45	26	21	19	19	14	13	11	15	14	19	29	48	65	32	34	48	49	42	81
100	Box15	VCO2(3)	-1	-1	-1	-1	-1	-1	-1	-1	-1	-1	-1	0	-1	-1	-1	-1	-1	0	-1	-1	-1	-1	-1	-1	-1	-1	-1	-1	-1	-1	-1	-1	-1	-1	-2	-2	-2	-1	-1	0	0	0	0	1	0	0	0
101	Box16	VCO2(3)	-1	-2	-2	-1	-1	-1	-1	-1	-1	-1	-1	-1	-1	-2	-1	-1	-1	-1	-1	-1	-1	-1	-1	-1	-2	-1	-1	-1	-2	-2	-2	-2	-1	-2	-2	-2	-2	-1	-1	-1	-1	-1	0	1	-1	-1	-1
1	Box1	RER	0.704	0.721	0.75	0.735	0.716	0.7	0.761	0.76	0.739	0.758	0.758	0.751	0.76	0.762	0.765	0.785	0.787	0.764	0.776	0.8	0.791	0.825	0.808	0.82	0.832	0.814	0.821	0.826	0.83	0.843	0.834	0.836	0.812	0.82	0.829	0.823	0.817	0.822	0.828	0.762	0.813	0.733	0.798	0.783	0.858	0.833	0.848
2	Box2	RER	0.838	0.817	0.901	0.84	0.795	0.827	0.828	0.903	0.847	0.876	0.841	0.908	0.846	0.956	0.916	0.868	0.884	0.911	0.917	0.847	0.925	0.835	0.908	0.923	0.864	0.855	0.881	0.847	0.849	0.853	0.846	0.93	0.841	0.912	0.849	0.848	0.87	0.816	0.87	0.846	0.829	0.838	0.813	0.829	0.79	0.806	0.839
3	Box3	RER	0.911	0.874	0.867	0.889	0.899	0.906	0.866	0.886	0.874	0.912	0.903	0.902	0.907	0.877	0.896	0.894	0.867	0.885	0.843	0.817	0.825	0.808	0.786	0.751	0.763	0.719	0.729	0.755	0.782	0.745	0.736	0.708	0.734	0.753	0.735	0.746	0.764	0.721	0.728	0.717	0.717	0.75	0.709	0.719	0.744	0.758	0.726
4	Box4	RER	0.773	0.773	0.783	0.837	0.77	0.796	0.811	0.831	0.79	0.8	0.862	0.846	0.825	0.802	0.853	0.852	0.854	0.891	0.896	0.869	0.846	0.848	0.86	0.855	0.86	0.871	0.885	0.896	0.865	0.845	0.87	0.889	0.842	0.869	0.837	0.886	0.834	0.848	0.826	0.796	0.836	0.823	0.793	0.809	0.758	0.751	0.772
6	Box5	RER	0.758	0.771	0.839	0.777	0.736	0.84	0.776	0.762	0.803	0.785	0.827	0.801	0.832	0.822	0.786	0.788	0.884	0.834	0.866	0.816	0.858	0.807	0.833	0.835	0.826	0.844	0.773	0.779	0.788	0.783	0.817	0.781	0.787	0.813	0.805	0.858	0.776	0.832	0.768	0.772	0.774	0.79	0.758	0.758	0.787	0.761	0.773
7	Box6	RER	0.918	0.919	0.915	0.902	0.896	0.943	0.957	0.942	0.891	0.918	0.897	0.924	0.913	0.927	0.863	0.905	0.85	0.877	0.847	0.865	0.813	0.887	0.873	0.845	0.857	0.856	0.771	0.821	0.797	0.783	0.827	0.8	0.819	0.778	0.772	0.792	0.788	0.789	0.81	0.764	0.778	0.77	0.821	0.839	0.796	0.742	0.777
8	Box7	RER	0.916	0.888	0.92	0.912	0.916	0.964	0.962	0.972	0.956	0.926	0.928	0.92	0.913	0.897	0.904	0.997	0.921	0.887	0.832	0.822	0.851	0.822	0.82	0.839	0.805	0.807	0.841	0.801	0.786	0.76	0.749	0.746	0.737	0.744	0.75	0.802	0.749	0.778	0.777	0.772	0.755	0.827	0.794	0.784	0.77	0.783	0.796
9	Box8	RER	0.941	0.942	0.921	0.886	0.972	0.934	0.914	0.959	0.968	0.954	0.901	0.943	0.901	0.908	0.873	0.844	0.816	0.86	0.873	0.831	0.855	0.788	0.838	0.862	0.839	0.78	0.78	0.815	0.779	0.765	0.758	0.758	0.747	0.758	0.753	0.715	0.729	0.751	0.734	0.731	0.719	0.772	0.773	0.73	0.738	0.77	0.771
10	Box9	RER	0.949	0.933	0.943	0.939	0.923	0.911	0.937	0.945	0.94	0.915	0.934	0.926	0.915	0.903	0.886	0.907	0.917	0.869	0.893	0.858	0.852	0.833	0.857	0.821	0.78	0.802	0.773	0.784	0.77	0.785	0.767	0.769	0.776	0.827	0.787	0.764	0.751	0.77	0.753	0.718	0.803	0.875	0.809	0.822	0.788	0.776	0.74
11	Box10	RER	0.837	0.86	0.882	0.886	0.874	0.915	0.849	0.863	0.856	0.84	0.842	0.812	0.782	0.773	0.823	0.714	0.806	0.752	0.747	0.783	0.772	0.759	0.758	0.735	0.728	0.755	0.72	0.739	0.716	0.711	0.729	0.711	0.729	0.74	0.719	0.703	0.7	0.731	0.694	0.763	0.702	0.697	0.708	0.747	0.745	0.697	0.668
12	Box11	RER	0.922	0.868	0.911	0.914	0.961	0.925	0.943	0.921	0.894	0.828	0.816	0.88	0.802	0.838	0.858	0.829	0.831	0.8	0.773	0.859	0.849	0.819	0.761	0.812	0.735	0.746	0.734	0.735	0.728	0.732	0.768	0.747	0.738	0.696	0.701	0.711	0.709	0.741	0.787	0.717	0.711	0.715	0.786	0.772	0.737	0.729	0.763
13	Box12	RER	0.924	0.932	0.889	0.911	0.924	0.912	0.937	0.955	0.925	0.948	0.886	0.898	0.845	0.876	0.878	0.929	0.867	0.878	0.855	0.874	0.869	0.845	0.89	0.862	0.86	0.805	0.873	0.832	0.761	0.773	0.777	0.763	0.755	0.76	0.796	0.79	0.765	0.772	0.742	0.771	0.769	0.793	0.827	0.775	0.77	0.74	0.742
14	Box13	RER	0.913	0.936	0.938	0.913	0.973	0.986	0.945	0.93	0.946	0.968	0.921	0.948	0.932	0.887	0.919	0.855	0.906	0.847	0.8	0.868	0.856	0.827	0.894	0.888	0.856	0.847	0.838	0.822	0.823	0.803	0.796	0.777	0.726	0.809	0.767	0.74	0.747	0.749	0.758	0.739	0.73	0.772	0.759	0.741	0.762	0.823	0.857
15	Box14	RER	0.885	0.91	0.949	0.906	0.917	0.913	0.926	0.938	0.94	0.926	0.939	0.936	0.953	0.917	0.91	0.928	0.875	0.922	0.883	0.873	0.871	0.868	0.842	0.827	0.899	0.896	0.869	0.803	0.77	0.778	0.763	0.763	0.765	0.766	0.748	0.765	0.735	0.758	0.729	0.742	0.781	0.747	0.764	0.749	0.762	0.795	0.827
100	Box15	RER	0.914	1.082	0.541	0.647	0.757	1.558	0.611	0.758	0.914	0.647	0.583	0.344	0.541	0.668	0.541	1.558	0.996	-3.812	0.5	1.558	0.541	0.757	1.082	1.082	0.647	1.261	0.541	1.89	0.668	0.947	0.683	0.683	0.85	0.757	0.694	0.694	0.757	0.611	0.583	-3.812	-0.292	1.888	0	0.758	1.26	0.757	0.344
101	Box16	RER	0.757	0.834	0.834	0.757	0.683	0.683	0.757	0.947	0.683	0.683	0.757	0.85	0.571	0.694	0.758	0.683	0.758	0.757	0.758	1.456	0.683	0.631	0.757	0.631	0.593	0.757	0.541	0.683	0.694	1.047	0.694	0.834	0.757	0.914	0.914	0.702	0.996	0.757	1.125	0.758	0.758	0.914	1.26	0.611	0.541	0.757	0.914
1	Box1	H(1)	7.573	8.068	9.43	7.493	8.068	7.696	9.843	9.39	7.929	10.09	12.108	11.077	12.603	13.138	12.192	12.895	12.689	11.615	12.976	12.98	12.525	13.313	13.558	12.365	12.243	12.693	13.849	14.097	13.231	12.739	13.851	12.779	13.105	13.56	13.479	13.395	12.117	12.365	12.201	9.226	12.199	6.876	9.395	8.898	10.639	13.397	13.482
2	Box2	H(1)	8.189	6.875	11.858	7.528	5.95	6.668	10.043	10.652	8.904	7.302	7.619	11.257	8.297	12.496	12.767	8.589	8.133	11.167	11.087	6.956	13.025	6.762	11.509	9.626	8.991	8.187	6.386	6.097	5.811	6.928	6.412	11.146	7.762	5.3	4.052	10.102	9.192	5.58	6.156	5.85	6.468	6.591	6.846	6.819	5.235	4.291	3.578
3	Box3	H(1)	8.829	7.718	8.86	11.646	12.466	11.202	10.564	7.909	8.344	12.215	8.448	9.495	12.436	12.748	12.751	12.054	11.038	12.274	12.3	11.727	11.918	11.726	9.128	9.001	5.543	5.209	6.915	6.696	15.166	10.674	7.831	4.83	3.652	3.095	2.558	2.59	2.148	1.957	1.926	1.768	1.768	1.863	1.768	1.831	2.053	2.243	2.715
4	Box4	H(1)	7.252	6.53	6.876	10.022	6.686	5.589	6.533	7.508	7.065	5.747	11.628	9.238	7.485	5.527	10.087	8.516	6.19	8.268	10.312	10.057	6.41	6.127	10.402	7.605	5.845	7.857	9.462	11.161	6.128	5.31	8.297	8.174	5.53	5.374	4.587	4.684	5.906	4.179	3.612	3.36	3.33	2.67	2.418	3.109	2.385	2.103	2.04
6	Box5	H(1)	5.655	5.748	7.198	6.056	5.511	10.264	7.937	6.016	5.487	6.104	7.003	9.057	10.863	9.605	5.989	5.514	10.555	9.979	10.585	9.088	9.981	7.768	10.777	9.062	8.487	8.403	5.77	4.771	5.143	4.556	6.221	5.502	5.314	12.958	9.173	9.351	4.871	4.974	3.713	3.61	3.123	3.238	2.77	4.313	3.554	4.341	2.607
7	Box6	H(1)	12.322	12.798	12.203	7.448	6.95	12.483	12.13	7.728	6.773	7.647	6.893	12.207	11.014	10.224	5.741	5.031	5.543	5.386	7.166	7.682	6.213	9.031	10.257	5.424	4.236	3.722	4.074	4.037	6.409	7.911	9.657	4.273	3.562	7.159	7.673	5.262	5.262	7.967	7.558	5.441	4.312	8.662	12.663	10.055	9.456	6.879	5.515
8	Box7	H(1)	11.136	8.959	8.115	8.961	8.989	13.919	12.26	13.112	11.544	7.491	7.649	8.945	9.302	9.45	9.614	13.295	11.807	12.607	7.193	6.031	7.284	7.304	6.924	7.617	7.414	7.101	11.573	8.371	5.743	6.963	7.475	6.896	5.757	7.274	7.721	9.155	7.498	7.858	8.146	8.616	7.097	12.375	16.076	11.529	12.774	10.27	10.762
9	Box8	H(1)	13.806	13.579	13.712	8.26	11.267	9.11	9.29	14.717	14.219	13.49	7.127	11.935	9.17	6.81	5.854	8.483	6.802	10.027	8.44	7.166	5.643	7.412	11.511	15.565	9.828	5.62	3.728	3.275	2.91	2.628	2.311	2	1.903	1.767	5.075	2.408	2.129	3.181	4.304	5.436	6.814	11.467	13.687	6.749	8.543	8.566	7.728
10	Box9	H(1)	13.019	12.069	13.645	11.307	7.738	6.708	11.899	10.379	12.749	6.798	6.576	7.872	8.005	7.78	8.112	14.311	12.217	8.787	12.34	5.586	4.379	5.701	5.854	4.526	6.41	7.929	4.063	5.464	5.045	7.323	6.116	6.81	7.724	9.739	4.927	3.179	5.936	6.562	4.316	7.094	18.401	13.499	10.764	11.481	9.958	7.858	4.521
11	Box10	H(1)	11.884	13.112	14.568	13.111	11.935	13.847	11.296	10.786	10.675	11.431	12.701	11.155	9.411	6.798	9.297	7.041	13.235	6.933	7.657	9.066	11.24	16.223	9.788	5.481	4.18	7.703	3.85	3.398	2.962	5.661	5.028	5.661	4.349	7.203	4.801	3.759	5.995	7.61	7.675	7.091	5.178	5.388	6.114	10.013	9.514	4.405	5.205
12	Box11	H(1)	13.814	9.431	8.472	8.071	13.74	13.292	14.018	14.014	12.003	6.338	5.013	5.178	6.135	6.419	9.401	7.478	7.038	7.795	8.192	12.479	13.8	9.866	4.769	8.502	4.713	3.286	3.125	2.437	2.436	2.083	1.798	1.718	5.649	2.595	2.243	1.917	1.842	2.244	4.357	6.649	6.929	7.947	11.391	11.709	7.789	5.008	6.453
13	Box12	H(1)	11.373	11.07	7.016	11.967	13.859	8.971	13.497	12.371	9.494	12.46	7.218	9.716	7.597	8.454	8.185	14.489	7.464	7.533	10.327	7.915	9.038	9.036	13.85	10.758	7.913	4.808	7.06	4.989	5.54	7.86	8.354	7.568	7.409	7.454	8.985	4.461	5.36	8.379	7.926	9.072	8.965	10.288	12.539	8.399	5.03	5.674	7.812
14	Box13	H(1)	12.668	13.571	9.162	6.976	8.608	12.718	11.681	8.33	11.945	11.906	6.292	5.951	6.122	6.503	7.704	4.876	5.709	6.671	5.102	9.225	7.057	6.499	11.981	12.317	5.859	3.549	3.421	2.736	2.394	2.137	2.058	1.965	1.836	1.539	4.315	2.185	1.837	2.221	2.264	4.155	5.697	10.895	9.984	7.175	8.8	9.619	10.179
15	Box14	H(1)	7.763	6.789	11.844	7.383	6.62	7.935	11.501	10.866	7.131	7.215	7.938	11.623	9.467	6.238	6.153	6.791	10.264	11.925	6.49	6.32	6.616	6.427	5.613	6.782	11.886	14.085	12.511	7.755	4.617	3.728	3.431	3.473	2.541	2.245	1.984	2.626	2.49	3.431	5.377	8.681	11.439	5.717	6.039	8.724	8.683	7.203	13.439
100	Box15	H(1)	-4.467	-4.475	-5.929	-5.938	-5.946	-2.999	-4.464	-4.458	-4.467	-5.938	-7.415	-5.912	-5.929	-7.423	-5.947	-2.999	-2.982	-0.017	-7.406	-2.999	-5.929	-5.946	-4.475	-4.489	-5.938	-2.99	-5.929	-3.016	-7.423	-7.426	-8.911	-8.911	-7.44	-8.919	-10.396	-10.428	-10.405	-8.902	-7.437	-0.017	1.46	-1.514	1.468	5.944	-1.496	-2.973	-1.479
101	Box16	H(1)	-8.946	-8.982	-8.955	-8.946	-8.938	-8.938	-8.946	-7.494	-8.965	-8.965	-8.974	-7.463	-10.411	-10.428	-7.454	-8.938	-7.454	-5.982	-7.454	-4.506	-8.938	-10.419	-8.974	-10.419	-11.901	-8.946	-11.892	-8.938	-10.428	-7.503	-10.46	-8.982	-8.974	-8.991	-8.991	-11.954	-8.999	-8.946	-5.99	-4.472	-4.486	-4.481	-1.501	4.477	-5.947	-5.982	-4.481
1	Box1	H(3)	0.274	0.292	0.341	0.271	0.292	0.279	0.356	0.34	0.287	0.365	0.438	0.401	0.456	0.476	0.441	0.467	0.459	0.42	0.47	0.47	0.453	0.482	0.491	0.448	0.443	0.46	0.501	0.51	0.479	0.461	0.501	0.463	0.474	0.491	0.488	0.485	0.439	0.448	0.442	0.334	0.442	0.249	0.34	0.322	0.385	0.485	0.488
2	Box2	H(3)	0.428	0.36	0.62	0.394	0.311	0.349	0.525	0.557	0.466	0.382	0.398	0.589	0.434	0.654	0.668	0.449	0.425	0.584	0.58	0.364	0.681	0.354	0.602	0.503	0.47	0.428	0.334	0.319	0.304	0.362	0.335	0.583	0.406	0.277	0.212	0.528	0.481	0.292	0.322	0.306	0.338	0.345	0.358	0.357	0.274	0.224	0.187
3	Box3	H(3)	0.417	0.364	0.418	0.55	0.588	0.529	0.499	0.373	0.394	0.577	0.399	0.448	0.587	0.602	0.602	0.569	0.521	0.579	0.581	0.554	0.563	0.553	0.431	0.425	0.262	0.246	0.326	0.316	0.716	0.504	0.37	0.228	0.172	0.146	0.121	0.122	0.101	0.092	0.091	0.083	0.083	0.088	0.083	0.086	0.097	0.106	0.128
4	Box4	H(3)	0.344	0.31	0.327	0.476	0.318	0.265	0.31	0.357	0.336	0.273	0.552	0.439	0.356	0.263	0.479	0.404	0.294	0.393	0.49	0.478	0.304	0.291	0.494	0.361	0.278	0.373	0.449	0.53	0.291	0.252	0.394	0.388	0.263	0.255	0.218	0.222	0.281	0.199	0.172	0.16	0.158	0.127	0.115	0.148	0.113	0.1	0.097
6	Box5	H(3)	0.295	0.3	0.376	0.316	0.288	0.536	0.414	0.314	0.286	0.319	0.366	0.473	0.567	0.501	0.313	0.288	0.551	0.521	0.553	0.474	0.521	0.405	0.563	0.473	0.443	0.439	0.301	0.249	0.268	0.238	0.325	0.287	0.277	0.676	0.479	0.488	0.254	0.26	0.194	0.188	0.163	0.169	0.145	0.225	0.185	0.227	0.136
7	Box6	H(3)	0.465	0.482	0.46	0.281	0.262	0.471	0.457	0.291	0.255	0.288	0.26	0.46	0.415	0.385	0.216	0.19	0.209	0.203	0.27	0.29	0.234	0.34	0.387	0.204	0.16	0.14	0.154	0.152	0.242	0.298	0.364	0.161	0.134	0.27	0.289	0.198	0.198	0.3	0.285	0.205	0.163	0.327	0.477	0.379	0.356	0.259	0.208
8	Box7	H(3)	0.372	0.299	0.271	0.299	0.3	0.465	0.409	0.438	0.386	0.25	0.255	0.299	0.311	0.316	0.321	0.444	0.394	0.421	0.24	0.201	0.243	0.244	0.231	0.254	0.248	0.237	0.387	0.28	0.192	0.233	0.25	0.23	0.192	0.243	0.258	0.306	0.25	0.262	0.272	0.288	0.237	0.413	0.537	0.385	0.427	0.343	0.359
9	Box8	H(3)	0.453	0.445	0.45	0.271	0.37	0.299	0.305	0.483	0.466	0.442	0.234	0.391	0.301	0.223	0.192	0.278	0.223	0.329	0.277	0.235	0.185	0.243	0.378	0.511	0.322	0.184	0.122	0.107	0.095	0.086	0.076	0.066	0.062	0.058	0.166	0.079	0.07	0.104	0.141	0.178	0.224	0.376	0.449	0.221	0.28	0.281	0.253
10	Box9	H(3)	0.435	0.403	0.456	0.378	0.258	0.224	0.397	0.347	0.426	0.227	0.22	0.263	0.267	0.26	0.271	0.478	0.408	0.293	0.412	0.187	0.146	0.19	0.196	0.151	0.214	0.265	0.136	0.182	0.168	0.245	0.204	0.227	0.258	0.325	0.165	0.106	0.198	0.219	0.144	0.237	0.615	0.451	0.36	0.383	0.333	0.262	0.151
11	Box10	H(3)	0.391	0.431	0.479	0.431	0.393	0.456	0.372	0.355	0.351	0.376	0.418	0.367	0.31	0.224	0.306	0.232	0.435	0.228	0.252	0.298	0.37	0.534	0.322	0.18	0.138	0.253	0.127	0.112	0.097	0.186	0.165	0.186	0.143	0.237	0.158	0.124	0.197	0.25	0.253	0.233	0.17	0.177	0.201	0.329	0.313	0.145	0.171
12	Box11	H(3)	0.514	0.351	0.315	0.3	0.511	0.494	0.521	0.521	0.447	0.236	0.186	0.193	0.228	0.239	0.35	0.278	0.262	0.29	0.305	0.464	0.513	0.367	0.177	0.316	0.175	0.122	0.116	0.091	0.091	0.077	0.067	0.064	0.21	0.097	0.083	0.071	0.069	0.083	0.162	0.247	0.258	0.296	0.424	0.436	0.29	0.186	0.24
13	Box12	H(3)	0.378	0.368	0.233	0.397	0.46	0.298	0.448	0.411	0.315	0.414	0.24	0.323	0.252	0.281	0.272	0.481	0.248	0.25	0.343	0.263	0.3	0.3	0.46	0.357	0.263	0.16	0.234	0.166	0.184	0.261	0.277	0.251	0.246	0.247	0.298	0.148	0.178	0.278	0.263	0.301	0.298	0.342	0.416	0.279	0.167	0.188	0.259
14	Box13	H(3)	0.442	0.474	0.32	0.243	0.3	0.444	0.408	0.291	0.417	0.416	0.22	0.208	0.214	0.227	0.269	0.17	0.199	0.233	0.178	0.322	0.246	0.227	0.418	0.43	0.204	0.124	0.119	0.095	0.084	0.075	0.072	0.069	0.064	0.054	0.151	0.076	0.064	0.078	0.079	0.145	0.199	0.38	0.348	0.25	0.307	0.336	0.355
15	Box14	H(3)	0.273	0.239	0.417	0.26	0.233	0.279	0.405	0.382	0.251	0.254	0.279	0.409	0.333	0.22	0.217	0.239	0.361	0.42	0.228	0.222	0.233	0.226	0.198	0.239	0.418	0.496	0.44	0.273	0.163	0.131	0.121	0.122	0.089	0.079	0.07	0.092	0.088	0.121	0.189	0.306	0.403	0.201	0.213	0.307	0.306	0.254	0.473
100	Box15	H(3)	-0.004	-0.004	-0.006	-0.006	-0.006	-0.003	-0.004	-0.004	-0.004	-0.006	-0.007	-0.006	-0.006	-0.007	-0.006	-0.003	-0.003	0	-0.007	-0.003	-0.006	-0.006	-0.004	-0.004	-0.006	-0.003	-0.006	-0.003	-0.007	-0.007	-0.009	-0.009	-0.007	-0.009	-0.01	-0.01	-0.01	-0.009	-0.007	0	0.001	-0.002	0.001	0.006	-0.001	-0.003	-0.001
101	Box16	H(3)	-0.009	-0.009	-0.009	-0.009	-0.009	-0.009	-0.009	-0.007	-0.009	-0.009	-0.009	-0.007	-0.01	-0.01	-0.007	-0.009	-0.007	-0.006	-0.007	-0.005	-0.009	-0.01	-0.009	-0.01	-0.012	-0.009	-0.012	-0.009	-0.01	-0.008	-0.01	-0.009	-0.009	-0.009	-0.009	-0.012	-0.009	-0.009	-0.006	-0.004	-0.004	-0.004	-0.002	0.004	-0.006	-0.006	-0.004
1	Box1	XT	23	51	454	46	46	50	148	64	71	1076	1488	761	601	705	601	698	824	611	812	581	892	780	706	424	591	661	636	648	667	759	723	632	709	768	709	527	470	798	383	137	39	57	13	15	104	271	301
2	Box2	XT	53	406	374	48	282	188	403	549	21	40	348	697	632	855	234	399	863	938	200	241	193	301	180	957	800	70	5	4	47	14	140	643	16	105	323	415	322	107	85	34	62	73	44	53	41	48	44
3	Box3	XT	8	4	89	68	81	278	0	45	39	19	32	223	178	142	295	330	538	1755	1069	1498	2179	1370	815	0	3	0	0	434	1605	1261	57	0	0	0	0	0	0	0	0	0	0	0	0	0	0	0	0
4	Box4	XT	47	56	264	134	0	0	0	0	0	21	106	51	0	16	111	0	6	61	478	63	49	160	319	127	109	220	386	100	16	24	166	36	0	0	0	32	0	0	0	9	0	0	4	0	1	0	0
6	Box5	XT	51	34	153	52	91	434	206	1	54	11	396	656	722	114	38	286	639	633	925	444	830	175	475	785	441	451	1	14	0	36	6	7	128	341	999	263	4	72	29	0	15	20	16	39	85	0	0
7	Box6	XT	649	1042	257	4	66	288	379	0	0	0	243	566	255	197	0	67	2	7	5	4	8	421	92	13	8	0	0	0	0	37	117	42	75	70	56	21	6	0	0	0	0	0	690	297	444	0	0
8	Box7	XT	1267	34	39	53	118	816	1090	794	557	5	57	3	19	7	331	790	1063	610	5	9	3	7	41	100	3	3	633	174	1	3	4	9	5	12	17	39	0	2	0	0	20	596	2153	1701	1405	1236	1356
9	Box8	XT	304	507	320	2	67	2	60	605	1312	437	0	620	49	15	24	96	25	155	0	0	0	0	457	1642	678	0	0	0	0	0	0	0	0	5	3	0	0	0	0	3	4	138	257	65	28	0	0
10	Box9	XT	1453	955	1117	758	182	201	316	593	916	234	78	119	100	132	152	561	1174	1014	760	18	11	62	2	0	23	190	0	48	1	14	12	7	2	717	9	5	0	10	7	2	536	1518	1159	1420	1344	553	8
11	Box10	XT	366	586	475	1123	857	814	291	350	1019	875	1894	758	220	16	226	128	214	11	165	368	315	1756	291	19	8	144	32	104	117	121	439	70	2	164	4	6	4	7	24	216	26	3	7	222	533	1	2
12	Box11	XT	701	50	5	1	426	1381	1973	3176	1339	49	31	8	31	17	267	197	21	28	12	354	1754	821	12	447	37	62	0	0	1	0	0	0	81	2	0	0	1	33	45	25	24	2	362	474	240	0	0
13	Box12	XT	640	405	42	481	581	60	768	1082	353	805	129	200	1	0	111	481	6	20	268	0	4	127	720	993	605	129	148	0	0	0	79	3	0	0	402	0	0	1	1	0	7	748	1333	618	18	50	5
14	Box13	XT	385	498	137	16	143	578	577	4	757	563	0	39	25	17	227	13	36	27	16	85	201	30	337	1048	254	4	30	14	0	0	0	0	0	25	170	13	23	58	42	18	28	132	66	50	7	67	468
15	Box14	XT	239	12	608	18	17	52	142	872	18	41	36	216	476	24	0	9	19	686	116	469	208	212	222	206	699	885	1397	125	1	3	2	4	1	3	0	0	1	0	0	2	151	203	1	3	60	20	392
100	Box15	XT	0	0	0	0	0	0	0	0	0	0	0	0	0	0	0	0	0	0	0	0	0	0	0	0	0	0	0	0	0	0	0	0	0	0	0	0	0	0	0	0	0	0	0	0	0	0	0
101	Box16	XT	0	0	0	0	0	0	0	0	0	0	0	0	0	0	0	0	0	0	0	0	0	0	0	0	0	0	0	0	0	0	0	0	0	0	0	0	0	0	0	0	0	0	0	0	0	0	0
1	Box1	XA	0	2	326	0	0	0	81	0	21	841	1172	546	337	419	298	377	524	353	506	347	581	505	418	208	354	391	361	394	377	468	440	395	430	456	451	292	249	502	189	49	0	35	0	11	61	132	180
2	Box2	XA	23	261	233	0	42	93	229	341	8	2	207	417	252	605	150	226	616	731	133	161	125	108	76	693	554	42	0	0	28	9	79	454	0	29	165	222	182	42	15	11	18	31	9	17	3	8	0
3	Box3	XA	0	0	46	52	33	142	0	30	26	11	23	125	127	70	199	181	336	1371	794	1168	1747	1064	630	0	0	0	0	347	1229	942	26	0	0	0	0	0	0	0	0	0	0	0	0	0	0	0	0
4	Box4	XA	6	0	123	92	0	0	0	0	0	11	60	32	0	8	39	0	2	16	322	38	21	83	159	34	20	130	242	23	5	12	76	20	0	0	0	17	0	0	0	5	0	0	1	0	1	0	0
6	Box5	XA	16	15	87	23	20	273	137	0	1	1	243	467	478	32	2	140	422	466	728	306	603	101	309	550	291	333	1	4	0	19	1	0	66	223	733	184	1	34	0	0	6	1	0	4	5	0	0
7	Box6	XA	438	784	192	1	29	178	260	0	0	0	113	391	151	114	0	34	1	1	1	0	0	276	52	5	0	0	0	0	0	23	51	0	0	0	0	0	0	0	0	0	0	0	496	177	304	0	0
8	Box7	XA	979	14	8	24	60	570	809	493	414	1	2	1	3	2	184	592	764	415	0	0	0	3	2	11	2	1	426	113	0	0	2	2	0	0	0	26	0	0	0	0	3	400	1720	1274	1066	927	1004
9	Box8	XA	171	314	243	1	44	1	23	418	980	322	0	466	13	0	0	60	2	91	0	0	0	0	320	1270	498	0	0	0	0	0	0	0	0	2	1	0	0	0	0	0	0	53	146	19	11	0	0
10	Box9	XA	1146	749	882	580	85	111	222	448	664	48	9	34	30	41	81	340	882	789	585	3	4	8	0	0	10	134	0	3	0	0	0	2	1	433	0	0	0	2	1	2	379	1141	872	1084	1037	401	0
11	Box10	XA	266	351	339	864	619	590	184	229	767	642	1468	574	137	9	133	7	134	1	92	275	222	1365	115	0	1	70	10	18	41	17	129	14	1	81	0	2	1	1	11	143	3	2	1	79	387	0	0
12	Box11	XA	530	22	1	0	296	1033	1534	2550	1030	22	7	1	0	0	145	131	4	3	0	246	1337	593	1	313	3	30	0	0	0	0	0	0	33	0	0	0	0	0	4	0	0	0	238	360	178	0	0
13	Box12	XA	471	258	10	340	426	48	503	801	254	615	2	88	0	0	55	345	1	0	222	0	0	52	543	766	471	58	106	0	0	0	59	0	0	0	299	0	0	0	0	0	4	512	1046	455	3	7	1
14	Box13	XA	182	296	67	0	66	342	374	0	537	388	0	9	2	2	113	0	8	4	0	28	120	1	188	733	170	3	3	1	0	0	0	0	0	10	11	0	0	0	0	1	5	45	16	3	1	8	277
15	Box14	XA	168	4	459	6	9	14	81	646	1	7	11	119	327	3	0	1	3	501	8	244	96	109	112	100	401	607	1031	69	1	0	0	0	0	0	0	0	0	0	0	0	78	139	0	0	3	0	226
100	Box15	XA	0	0	0	0	0	0	0	0	0	0	0	0	0	0	0	0	0	0	0	0	0	0	0	0	0	0	0	0	0	0	0	0	0	0	0	0	0	0	0	0	0	0	0	0	0	0	0
101	Box16	XA	0	0	0	0	0	0	0	0	0	0	0	0	0	0	0	0	0	0	0	0	0	0	0	0	0	0	0	0	0	0	0	0	0	0	0	0	0	0	0	0	0	0	0	0	0	0	0
1	Box1	YT	69	32	320	158	43	27	124	97	258	587	904	538	470	603	704	590	774	643	715	670	871	787	661	388	404	474	493	641	566	646	471	718	981	1097	686	964	930	840	362	182	52	60	43	37	372	475	439
2	Box2	YT	72	204	221	12	62	131	328	480	29	37	284	369	162	561	222	17	548	659	282	313	335	316	88	504	678	59	3	7	55	7	236	313	0	17	255	334	77	48	19	25	2	7	9	31	13	13	7
3	Box3	YT	52	32	83	207	320	328	213	287	308	511	522	827	1093	618	1417	924	898	842	1100	1437	1313	777	721	280	257	290	285	528	1558	633	1	0	0	0	0	0	0	0	0	0	0	0	0	0	0	0	0
4	Box4	YT	34	36	113	43	96	0	0	0	9	16	131	58	0	33	102	0	18	54	231	22	0	93	126	3	0	81	278	56	0	12	35	13	0	0	0	33	0	0	0	19	0	0	5	0	0	0	0
6	Box5	YT	73	50	172	77	93	302	172	16	34	20	165	484	392	85	71	209	639	611	615	350	564	304	476	530	226	384	0	2	5	112	81	26	148	284	644	201	9	204	279	260	284	24	23	17	123	177	166
7	Box6	YT	400	589	216	25	27	39	250	2	26	46	59	189	121	55	0	1	0	0	0	0	0	155	61	8	0	0	0	0	0	6	32	0	0	0	0	0	0	0	0	0	0	1	379	170	240	0	0
8	Box7	YT	1120	908	325	236	314	2331	571	335	650	52	123	83	91	67	269	632	875	342	7	17	10	16	0	34	15	67	478	295	50	54	18	33	14	17	27	32	35	42	30	34	43	411	1660	1086	925	794	849
9	Box8	YT	67	144	73	0	0	0	0	228	330	149	14	65	5	1	3	24	8	50	0	1	6	0	219	880	121	0	0	0	5	0	0	0	0	6	0	0	0	0	0	0	1	22	142	5	20	6	12
10	Box9	YT	563	507	558	638	45	27	191	226	557	75	47	33	2	39	54	484	890	910	729	10	4	16	46	9	22	186	18	19	2	2	0	0	9	555	17	7	2	14	1	0	540	986	991	1080	1189	327	48
11	Box10	YT	256	245	315	555	622	952	143	198	880	933	1712	987	451	129	424	161	239	83	344	303	411	1628	371	219	205	200	230	241	183	0	0	7	0	23	0	0	87	6	22	493	252	247	294	576	505	127	140
12	Box11	YT	678	170	89	39	629	802	1479	2844	906	50	29	260	192	20	260	148	12	9	3	269	2093	1026	1115	1256	94	158	21	24	49	40	31	40	198	46	34	52	125	82	55	22	18	13	685	776	398	67	87
13	Box12	YT	330	215	0	387	752	71	305	773	241	688	28	418	129	127	221	303	13	105	119	1	8	58	424	494	477	39	176	14	4	9	128	26	12	19	246	18	5	39	13	38	14	378	1048	413	30	35	36
14	Box13	YT	420	699	231	130	243	643	553	68	754	536	118	139	98	81	298	116	90	94	40	221	299	18	361	951	339	19	135	83	218	101	24	15	3	94	157	93	179	146	167	140	93	187	78	2	1	141	287
15	Box14	YT	528	404	117	147	113	137	142	445	18	0	14	82	237	1	0	0	1	191	10	0	0	0	0	0	44	642	817	134	0	1	0	0	0	0	0	1	0	0	0	2	242	187	9	0	2	33	414
100	Box15	YT	0	0	0	0	0	0	0	0	0	0	0	0	0	0	0	0	0	0	0	0	0	0	0	0	0	0	0	0	0	0	0	0	0	0	0	0	0	0	0	0	0	0	0	0	0	0	0
101	Box16	YT	0	0	0	0	0	0	0	0	0	0	0	0	0	0	0	0	0	0	0	0	0	0	0	0	0	0	0	0	0	0	0	0	0	0	0	0	0	0	0	0	0	0	0	0	0	0	0
1	Box1	Z	0	1	49	0	0	0	5	0	1	131	201	210	182	104	93	68	122	115	98	81	106	106	91	57	59	59	73	78	85	87	96	78	110	153	133	104	99	115	55	36	1	4	11	14	97	126	61
2	Box2	Z	0	129	73	0	14	63	116	149	0	0	72	99	29	190	127	0	198	184	16	20	36	16	58	134	135	8	0	0	17	5	65	75	0	0	35	81	5	0	0	0	1	2	1	1	0	0	0
3	Box3	Z	0	0	7	13	4	15	0	6	0	2	0	24	45	4	52	9	55	185	97	176	272	122	113	0	0	0	0	92	244	67	0	0	0	0	0	0	0	0	0	0	0	0	0	0	0	0	0
4	Box4	Z	5	5	44	45	21	28	28	31	27	25	143	98	20	73	159	2	14	72	264	29	13	52	77	1	0	61	180	24	4	9	73	32	1	0	2	45	8	4	5	5	10	2	8	8	10	6	5
6	Box5	Z	0	0	9	0	0	42	23	0	0	0	21	124	78	5	0	32	67	144	225	79	167	29	47	142	40	82	0	0	0	0	0	0	26	56	195	34	0	0	0	0	0	0	0	0	0	0	0
7	Box6	Z	161	255	86	0	6	20	106	0	0	0	8	78	29	14	0	4	0	0	0	0	0	69	28	3	0	0	0	0	0	3	63	0	0	0	0	0	0	0	0	0	0	0	197	73	59	0	0
8	Box7	Z	125	0	0	0	2	70	185	55	73	0	0	0	0	0	18	83	110	34	0	0	0	0	0	0	0	0	52	8	0	0	0	0	0	0	0	4	0	0	0	0	0	58	264	148	155	98	99
9	Box8	Z	1	21	44	0	3	0	0	105	159	78	0	80	0	0	0	0	0	7	0	0	0	0	89	298	42	0	0	0	0	0	0	0	0	0	0	0	0	0	0	0	0	7	25	0	0	0	0
10	Box9	Z	260	148	308	170	4	2	50	69	281	2	0	0	0	0	0	49	239	113	106	0	0	0	0	0	0	3	0	0	0	0	0	0	0	21	0	0	0	0	0	0	33	262	129	149	157	67	9
11	Box10	Z	171	213	166	224	265	247	177	184	309	352	491	286	149	122	194	161	162	135	143	304	288	387	258	233	219	229	140	186	169	184	187	129	55	204	495	468	479	482	502	474	487	483	478	495	354	309	297
12	Box11	Z	41	0	0	0	40	159	188	371	88	0	0	0	0	0	6	29	0	0	0	27	232	44	0	50	0	3	0	0	0	0	0	0	0	0	0	0	0	0	0	0	0	0	43	56	40	0	0
13	Box12	Z	67	33	0	49	37	1	57	94	37	65	0	11	0	0	2	40	0	0	15	0	0	3	65	71	69	9	7	0	0	0	5	0	0	0	19	0	0	0	0	0	0	54	131	53	0	0	0
14	Box13	Z	15	7	3	0	4	16	22	0	65	34	0	0	0	0	2	0	0	0	0	0	11	0	30	69	19	0	0	0	0	0	0	0	0	0	0	0	0	0	0	0	0	5	0	0	0	0	27
15	Box14	Z	18	0	66	0	0	0	10	82	0	0	0	12	64	0	0	0	3	73	3	3	0	0	0	0	6	154	144	36	0	0	0	0	0	0	0	0	0	0	0	0	10	28	0	0	0	0	90
100	Box15	Z	0	0	0	0	0	0	0	0	0	0	0	0	0	0	0	0	0	0	0	0	0	0	0	0	0	0	0	0	0	0	0	0	0	0	0	0	0	0	0	0	0	0	0	0	0	0	0
101	Box16	Z	0	0	0	0	0	0	0	0	0	0	0	0	0	0	0	0	0	0	0	0	0	0	0	0	0	0	0	0	0	0	0	0	0	0	0	0	0	0	0	0	0	0	0	0	0	0	0
1	Box1	Feed	0.85	0.85	0.85	0.85	0.85	0.85	0.85	0.85	0.85	0.85	0.85	0.85	0.85	0.86	0.91	0.96	1.04	1.09	1.09	1.22	1.22	1.32	1.39	1.49	1.49	1.51	1.57	1.59	1.69	1.76	1.84	1.99	2.11	2.21	2.31	2.56	2.57	2.61	2.62	2.64	2.64	2.74	2.74	2.74	2.74	2.86	2.91
2	Box2	Feed	3.52	3.52	3.9	3.9	3.9	3.97	3.97	3.97	3.97	3.97	3.97	4.05	4.05	4.15	4.46	4.46	4.46	4.5	4.5	4.5	4.5	4.55	4.74	4.89	4.89	4.89	4.89	4.89	4.89	4.9	4.9	4.94	4.94	4.94	4.94	5.13	5.3	5.3	5.3	5.3	5.3	5.3	5.3	5.3	5.3	5.3	5.3
3	Box3	Feed	29.46	29.46	29.47	29.72	29.96	30.06	30.06	30.06	30.3	30.32	30.33	30.35	30.39	30.39	30.4	30.4	30.4	30.4	30.4	30.4	30.4	30.4	30.4	30.4	30.4	30.4	30.4	30.4	30.46	30.46	30.46	30.46	30.46	30.46	30.46	30.46	30.46	30.46	30.46	30.46	30.46	30.46	30.46	30.46	30.46	30.46	30.46
4	Box4	Feed	1.94	1.94	1.94	1.97	1.97	1.97	1.97	1.97	1.97	1.97	2.22	2.5	2.5	2.5	2.5	2.5	2.5	2.54	2.54	2.54	2.54	2.71	2.72	2.72	2.72	3.1	3.31	3.31	3.31	3.31	3.31	3.31	3.31	3.31	3.31	3.31	3.31	3.31	3.31	3.31	3.31	3.31	3.31	3.31	3.31	3.31	3.31
6	Box5	Feed	2.73	2.73	2.73	2.73	2.73	2.77	2.77	2.77	2.77	2.77	2.77	2.77	2.77	2.77	2.77	2.77	2.87	2.94	2.94	3.05	3.09	3.1	3.24	3.3	3.32	3.32	3.32	3.32	3.32	3.32	3.32	3.32	3.32	3.33	3.33	3.33	3.33	3.33	3.33	3.33	3.33	3.33	3.33	3.33	3.33	3.33	3.33
7	Box6	Feed	0.23	0.23	0.23	0.23	0.23	0.23	0.23	0.23	0.23	0.23	0.23	0.23	0.23	0.23	0.23	0.23	0.23	0.23	0.23	0.23	0.23	0.23	0.23	0.23	0.23	0.23	0.23	0.23	0.23	0.23	0.23	0.23	0.23	0.23	0.23	0.23	0.23	0.23	0.23	0.23	0.23	0.23	0.23	0.23	0.23	0.23	0.23
8	Box7	Feed	0.29	0.29	0.29	0.29	0.29	0.29	0.29	0.29	0.29	0.29	0.29	0.29	0.29	0.29	0.29	0.29	0.29	0.29	0.29	0.29	0.29	0.29	0.29	0.29	0.29	0.29	0.29	0.29	0.29	0.29	0.29	0.29	0.29	0.29	0.29	0.29	0.29	0.29	0.29	0.29	0.29	0.29	0.29	0.29	0.29	0.29	0.29
9	Box8	Feed	0.44	0.44	0.44	0.44	0.44	0.44	0.44	0.44	0.44	0.44	0.44	0.44	0.44	0.44	0.44	0.44	0.44	0.44	0.44	0.44	0.44	0.44	0.44	0.44	0.44	0.44	0.44	0.44	0.44	0.44	0.44	0.44	0.44	0.44	0.44	0.44	0.44	0.44	0.44	0.44	0.44	0.47	0.47	0.47	0.47	0.47	0.47
10	Box9	Feed	0.86	0.86	0.86	0.86	0.86	0.86	0.86	0.86	0.86	0.86	0.86	0.86	0.86	0.86	0.86	0.86	0.86	0.86	0.86	0.86	0.86	0.86	0.86	0.86	0.86	0.86	0.86	0.86	0.86	0.86	0.86	0.86	0.86	0.86	0.86	0.86	0.86	0.86	0.86	0.86	0.86	0.86	0.86	0.86	0.86	0.86	0.86
11	Box10	Feed	0.2	0.2	0.2	0.2	0.2	0.2	0.2	0.2	0.2	0.2	0.2	0.2	0.2	0.2	0.2	0.2	0.2	0.2	0.2	0.2	0.2	0.2	0.2	0.2	0.2	0.2	0.2	0.2	0.2	0.2	0.2	0.2	0.2	0.2	0.2	0.2	0.2	0.2	0.2	0.2	0.2	0.2	0.2	0.2	0.2	0.2	0.2
12	Box11	Feed	1.58	1.58	1.58	1.58	1.58	1.58	1.58	1.58	1.58	1.58	1.58	1.58	1.58	1.58	1.58	1.58	1.58	1.58	1.58	1.58	1.58	1.58	1.58	1.58	1.58	1.58	1.58	1.58	1.58	1.58	1.58	1.58	1.58	1.58	1.58	1.58	1.58	1.58	1.58	1.58	1.58	1.58	1.58	1.58	1.58	1.58	1.58
13	Box12	Feed	0.03	0.03	0.03	0.03	0.03	0.03	0.03	0.03	0.03	0.03	0.03	0.03	0.03	0.03	0.03	0.03	0.03	0.03	0.03	0.03	0.03	0.03	0.03	0.03	0.03	0.03	0.03	0.03	0.03	0.03	0.03	0.03	0.03	0.03	0.03	0.03	0.03	0.03	0.03	0.03	0.03	0.03	0.03	0.03	0.03	0.03	0.03
14	Box13	Feed	0.09	0.09	0.09	0.09	0.09	0.09	0.14	0.14	0.14	0.14	0.14	0.14	0.14	0.14	0.14	0.14	0.14	0.14	0.14	0.14	0.14	0.14	0.14	0.14	0.23	0.23	0.23	0.23	0.23	0.23	0.23	0.23	0.23	0.23	0.23	0.23	0.23	0.23	0.23	0.23	0.23	0.23	0.23	0.23	0.23	0.23	0.23
15	Box14	Feed	0.32	0.32	0.32	0.32	0.32	0.32	0.32	0.32	0.32	0.32	0.32	0.32	0.32	0.32	0.32	0.32	0.32	0.32	0.32	0.32	0.32	0.32	0.32	0.32	0.32	0.32	0.32	0.32	0.32	0.32	0.32	0.32	0.32	0.32	0.32	0.32	0.32	0.32	0.32	0.32	0.32	0.32	0.32	0.32	0.32	0.32	0.32
100	Box15	Feed	0.05	0.05	0.05	0.05	0.05	0.05	0.05	0.05	0.05	0.05	0.05	0.05	0.05	0.05	0.05	0.05	0.05	0.05	0.05	0.05	0.05	0.05	0.05	0.05	0.05	0.05	0.05	0.05	0.05	0.05	0.05	0.05	0.05	0.05	0.05	0.05	0.05	0.05	0.05	0.05	0.05	0.05	0.05	0.05	0.05	0.05	0.05
101	Box16	Feed	1.05	1.05	1.05	1.05	1.05	1.05	1.05	1.05	1.05	1.05	1.05	1.05	1.05	1.05	1.05	1.05	1.05	1.05	1.05	1.05	1.05	1.05	1.05	1.05	1.1	1.1	1.1	1.1	1.1	1.1	1.1	1.1	1.1	1.11	1.11	1.11	1.11	1.11	1.11	1.17	1.17	1.17	1.17	1.22	1.22	1.27	1.27
1	Box1	Mvt Total	92	83	774	204	89	77	272	161	329	1663	2392	1299	1071	1308	1305	1288	1598	1254	1527	1251	1763	1567	1367	812	995	1135	1129	1289	1233	1405	1194	1350	1690	1865	1395	1491	1400	1638	745	319	91	117	56	52	476	746	740
2	Box2	Mvt Total	125	610	595	60	344	319	731	1029	50	77	632	1066	794	1416	456	416	1411	1597	482	554	528	617	268	1461	1478	129	8	11	102	21	376	956	16	122	578	749	399	155	104	59	64	80	53	84	54	61	51
3	Box3	Mvt Total	60	36	172	275	401	606	213	332	347	530	554	1050	1271	760	1712	1254	1436	2597	2169	2935	3492	2147	1536	280	260	290	285	962	3163	1894	58	0	0	0	0	0	0	0	0	0	0	0	0	0	0	0	0
4	Box4	Mvt Total	81	92	377	177	96	0	0	0	9	37	237	109	0	49	213	0	24	115	709	85	49	253	445	130	109	301	664	156	16	36	201	49	0	0	0	65	0	0	0	28	0	0	9	0	1	0	0
6	Box5	Mvt Total	124	84	325	129	184	736	378	17	88	31	561	1140	1114	199	109	495	1278	1244	1540	794	1394	479	951	1315	667	835	1	16	5	148	87	33	276	625	1643	464	13	276	308	260	299	44	39	56	208	177	166
7	Box6	Mvt Total	1049	1631	473	29	93	327	629	2	26	46	302	755	376	252	0	68	2	7	5	4	8	576	153	21	8	0	0	0	0	43	149	42	75	70	56	21	6	0	0	0	0	1	1069	467	684	0	0
8	Box7	Mvt Total	2387	942	364	289	432	3147	1661	1129	1207	57	180	86	110	74	600	1422	1938	952	12	26	13	23	41	134	18	70	1111	469	51	57	22	42	19	29	44	71	35	44	30	34	63	1007	3813	2787	2330	2030	2205
9	Box8	Mvt Total	371	651	393	2	67	2	60	833	1642	586	14	685	54	16	27	120	33	205	0	1	6	0	676	2522	799	0	0	0	5	0	0	0	0	11	3	0	0	0	0	3	5	160	399	70	48	6	12
10	Box9	Mvt Total	2016	1462	1675	1396	227	228	507	819	1473	309	125	152	102	171	206	1045	2064	1924	1489	28	15	78	48	9	45	376	18	67	3	16	12	7	11	1272	26	12	2	24	8	2	1076	2504	2150	2500	2533	880	56
11	Box10	Mvt Total	622	831	790	1678	1479	1766	434	548	1899	1808	3606	1745	671	145	650	289	453	94	509	671	726	3384	662	238	213	344	262	345	300	121	439	77	2	187	4	6	91	13	46	709	278	250	301	798	1038	128	142
12	Box11	Mvt Total	1379	220	94	40	1055	2183	3452	6020	2245	99	60	268	223	37	527	345	33	37	15	623	3847	1847	1127	1703	131	220	21	24	50	40	31	40	279	48	34	52	126	115	100	47	42	15	1047	1250	638	67	87
13	Box12	Mvt Total	970	620	42	868	1333	131	1073	1855	594	1493	157	618	130	127	332	784	19	125	387	1	12	185	1144	1487	1082	168	324	14	4	9	207	29	12	19	648	18	5	40	14	38	21	1126	2381	1031	48	85	41
14	Box13	Mvt Total	805	1197	368	146	386	1221	1130	72	1511	1099	118	178	123	98	525	129	126	121	56	306	500	48	698	1999	593	23	165	97	218	101	24	15	3	119	327	106	202	204	209	158	121	319	144	52	8	208	755
15	Box14	Mvt Total	767	416	725	165	130	189	284	1317	36	41	50	298	713	25	0	9	20	877	126	469	208	212	222	206	743	1527	2214	259	1	4	2	4	1	3	0	1	1	0	0	4	393	390	10	3	62	53	806
100	Box15	Mvt Total	0	0	0	0	0	0	0	0	0	0	0	0	0	0	0	0	0	0	0	0	0	0	0	0	0	0	0	0	0	0	0	0	0	0	0	0	0	0	0	0	0	0	0	0	0	0	0
101	Box16	Mvt Total	0	0	0	0	0	0	0	0	0	0	0	0	0	0	0	0	0	0	0	0	0	0	0	0	0	0	0	0	0	0	0	0	0	0	0	0	0	0	0	0	0	0	0	0	0	0	0
1	Box1	Kcal/24h	5.65813	6.02983	7.04168	5.59618	6.02983	5.76138	7.35143	7.02103	5.92658	7.53728	9.04474	8.28069	9.41644	9.82945	9.10669	9.64359	9.47839	8.67304	9.70554	9.70554	9.35449	9.95335	10.1392	9.25124	9.14799	9.49904	10.3457	10.5315	9.8914	9.51969	10.3457	9.56099	9.78815	10.1392	10.0772	10.0153	9.06539	9.25124	9.12734	6.89713	9.12734	5.14187	7.02103	6.64933	7.95029	10.0153	10.0772
2	Box2	Kcal/24h	8.83824	7.43403	12.8031	8.13614	6.42218	7.20688	10.8413	11.5021	9.62294	7.88834	8.21874	12.1629	8.96214	13.5052	13.7943	9.27189	8.77629	12.0597	11.9771	7.51663	14.0627	7.31013	12.4314	10.387	9.70554	8.83824	6.89713	6.58738	6.27763	7.47533	6.91778	12.039	8.38394	5.72008	4.37782	10.9033	9.9327	6.02983	6.64933	6.31893	6.97973	7.12428	7.39273	7.37208	5.65813	4.62562	3.86157
3	Box3	Kcal/24h	8.61109	7.51663	8.63174	11.3576	12.1423	10.9239	10.3044	7.70249	8.13614	11.9151	8.23939	9.25124	12.1216	12.4314	12.4314	11.7499	10.7587	11.9564	11.9977	11.4402	11.626	11.4195	8.90019	8.77629	5.41033	5.07992	6.73193	6.52543	14.7855	10.4076	7.64054	4.70822	3.55182	3.01491	2.49866	2.51931	2.08566	1.89981	1.87916	1.71396	1.71396	1.81721	1.71396	1.77591	2.00306	2.18891	2.64321
4	Box4	Kcal/24h	7.10363	6.40153	6.75258	9.82945	6.56673	5.47228	6.40153	7.37208	6.93843	5.63748	11.3989	9.06539	7.35143	5.43098	9.8914	8.34264	6.07113	8.11549	10.1185	9.87075	6.27763	6.00918	10.2011	7.45468	5.74073	7.70249	9.27189	10.9446	6.00918	5.20382	8.13614	8.01224	5.43098	5.26577	4.50172	4.58432	5.80268	4.10937	3.55182	3.30402	3.26272	2.62256	2.37476	3.05621	2.33346	2.06501	2.00306
6	Box5	Kcal/24h	6.09178	6.19503	7.76444	6.52543	5.94723	11.0685	8.54914	6.48413	5.90593	6.58738	7.55793	9.7675	11.7086	10.3457	6.46348	5.94723	11.3782	10.7587	11.4195	9.78815	10.7587	8.36329	11.626	9.7675	9.14799	9.06539	6.21568	5.14187	5.53423	4.91472	6.71128	5.92658	5.72008	13.9595	9.8914	10.0772	5.24512	5.36902	4.00612	3.88222	3.36597	3.48987	2.99426	4.64627	3.82027	4.68757	2.80841
7	Box6	Kcal/24h	9.60229	9.95335	9.49904	5.80268	5.41033	9.7262	9.43709	6.00918	5.26577	5.94723	5.36902	9.49904	8.56979	7.95029	4.46042	3.92352	4.31587	4.19197	5.57553	5.98853	4.83212	7.02103	7.99159	4.21262	3.30402	2.89101	3.18011	3.13881	4.99732	6.15373	7.51663	3.32467	2.76711	5.57553	5.96788	4.08872	4.08872	6.19503	5.88528	4.23327	3.36597	6.75258	9.8501	7.82639	7.35143	5.34837	4.29522
8	Box7	Kcal/24h	7.68184	6.17438	5.59618	6.17438	6.19503	9.60229	8.44589	9.04474	7.97094	5.16252	5.26577	6.17438	6.42218	6.52543	6.62868	9.16864	8.13614	8.69369	4.95602	4.15067	5.01797	5.03862	4.77017	5.24512	5.12122	4.89407	7.99159	5.78203	3.96482	4.81147	5.16252	4.74952	3.96482	5.01797	5.32772	6.31893	5.16252	5.41033	5.61683	5.94723	4.89407	8.52849	11.0891	7.95029	8.81759	7.08298	7.41338
9	Box8	Kcal/24h	9.35449	9.18929	9.29254	5.59618	7.64054	6.17438	6.29828	9.974	9.62294	9.12734	4.83212	8.07419	6.21568	4.60497	3.96482	5.74073	4.60497	6.79388	5.72008	4.85277	3.82027	5.01797	7.80574	10.5522	6.64933	3.79962	2.51931	2.20956	1.96176	1.77591	1.56941	1.36291	1.28031	1.19771	3.42792	1.63136	1.44551	2.14761	2.91166	3.67572	4.62562	7.76444	9.27189	4.56367	5.78203	5.80268	5.22447
10	Box9	Kcal/24h	8.98279	8.32199	9.41644	7.80574	5.32772	4.62562	8.19809	7.16558	8.79694	4.68757	4.54302	5.43098	5.51358	5.36902	5.59618	9.87075	8.42524	6.05048	8.50784	3.86157	3.01491	3.92352	4.04742	3.11816	4.41912	5.47228	2.80841	3.75832	3.46922	5.05927	4.21262	4.68757	5.32772	6.71128	3.40727	2.18891	4.08872	4.52237	2.97361	4.89407	12.6998	9.31319	7.43403	7.90899	6.87648	5.41033	3.11816
11	Box10	Kcal/24h	8.07419	8.90019	9.8914	8.90019	8.11549	9.41644	7.68184	7.33078	7.24818	7.76444	8.63174	7.57859	6.40153	4.62562	6.31893	4.79082	8.98279	4.70822	5.20382	6.15373	7.64054	11.0272	6.64933	3.71702	2.84971	5.22447	2.62256	2.31281	2.00306	3.84092	3.40727	3.84092	2.95296	4.89407	3.26272	2.56061	4.06807	5.16252	5.22447	4.81147	3.51052	3.65507	4.15067	6.79388	6.46348	2.99426	3.53117
12	Box11	Kcal/24h	10.6141	7.24818	6.50478	6.19503	10.5522	10.2011	10.7587	10.7587	9.23059	4.87342	3.84092	3.98547	4.70822	4.93537	7.22753	5.74073	5.41033	5.98853	6.29828	9.58164	10.5935	7.57859	3.65507	6.52543	3.61377	2.51931	2.39541	1.87916	1.87916	1.59006	1.38356	1.32161	4.33652	2.00306	1.71396	1.46616	1.42486	1.71396	3.34532	5.10057	5.32772	6.11243	8.75564	9.00344	5.98853	3.84092	4.95602
13	Box12	Kcal/24h	7.80574	7.59924	4.81147	8.19809	9.49904	6.15373	9.25124	8.48719	6.50478	8.54914	4.95602	6.66998	5.20382	5.80268	5.61683	9.9327	5.12122	5.16252	7.08298	5.43098	6.19503	6.19503	9.49904	7.37208	5.43098	3.30402	4.83212	3.42792	3.79962	5.38967	5.72008	5.18317	5.07992	5.10057	6.15373	3.05621	3.67572	5.74073	5.43098	6.21568	6.15373	7.06233	8.59044	5.76138	3.44857	3.88222	5.34837
14	Box13	Kcal/24h	9.12734	9.78815	6.60803	5.01797	6.19503	9.16864	8.42524	6.00918	8.61109	8.59044	4.54302	4.29522	4.41912	4.68757	5.55488	3.51052	4.10937	4.81147	3.67572	6.64933	5.07992	4.68757	8.63174	8.87954	4.21262	2.56061	2.45736	1.96176	1.73461	1.54876	1.48681	1.42486	1.32161	1.11511	3.11816	1.56941	1.32161	1.61071	1.63136	2.99426	4.10937	7.84704	7.18623	5.16252	6.33958	6.93843	7.33078
15	Box14	Kcal/24h	5.63748	4.93537	8.61109	5.36902	4.81147	5.76138	8.36329	7.88834	5.18317	5.24512	5.76138	8.44589	6.87648	4.54302	4.48107	4.93537	7.45468	8.67304	4.70822	4.58432	4.81147	4.66692	4.08872	4.93537	8.63174	10.2424	9.08604	5.63748	3.36597	2.70516	2.49866	2.51931	1.83786	1.63136	1.44551	1.89981	1.81721	2.49866	3.90287	6.31893	8.32199	4.15067	4.39847	6.33958	6.31893	5.24512	9.7675
100	Box15	Kcal/24h	-0.0826004	-0.0826004	-0.123901	-0.123901	-0.123901	-0.0619503	-0.0826004	-0.0826004	-0.0826004	-0.123901	-0.144551	-0.123901	-0.123901	-0.144551	-0.123901	-0.0619503	-0.0619503	0	-0.144551	-0.0619503	-0.123901	-0.123901	-0.0826004	-0.0826004	-0.123901	-0.0619503	-0.123901	-0.0619503	-0.144551	-0.144551	-0.185851	-0.185851	-0.144551	-0.185851	-0.206501	-0.206501	-0.206501	-0.185851	-0.144551	0	0.0206501	-0.0413002	0.0206501	0.123901	-0.0206501	-0.0619503	-0.0206501
101	Box16	Kcal/24h	-0.185851	-0.185851	-0.185851	-0.185851	-0.185851	-0.185851	-0.185851	-0.144551	-0.185851	-0.185851	-0.185851	-0.144551	-0.206501	-0.206501	-0.144551	-0.185851	-0.144551	-0.123901	-0.144551	-0.10325	-0.185851	-0.206501	-0.185851	-0.206501	-0.247801	-0.185851	-0.247801	-0.185851	-0.206501	-0.165201	-0.206501	-0.185851	-0.185851	-0.185851	-0.185851	-0.247801	-0.185851	-0.185851	-0.123901	-0.0826004	-0.0826004	-0.0826004	-0.0413002	0.0826004	-0.123901	-0.123901	-0.0826004
1	Box1	Kcal/24h Moving Avg	5.65813	5.84398	6.53576	6.31893	5.813	5.8956	6.55641	7.18623	6.4738	6.73193	8.29101	8.66272	8.84857	9.62294	9.46807	9.37514	9.56099	9.07572	9.18929	9.70554	9.53002	9.65392	10.0463	9.69522	9.19962	9.32352	9.92237	10.4386	10.2115	9.70554	9.9327	9.95335	9.67457	9.96367	10.1082	10.0463	9.54034	9.15832	9.18929	8.01224	8.01224	7.13461	6.08145	6.83518	7.29981	8.98279	10.0463
2	Box2	Kcal/24h Moving Avg	8.83824	8.13614	10.1185	10.4696	7.27916	6.81453	9.02409	11.1717	10.5625	8.75564	8.05354	10.1908	10.5625	11.2337	13.6497	11.5331	9.02409	10.418	12.0184	9.74685	10.7897	10.6864	9.87075	11.4092	10.0463	9.27189	7.86769	6.74226	6.4325	6.87648	7.19656	9.47839	10.2115	7.05201	5.04895	7.64054	10.418	7.98126	6.33958	6.48413	6.64933	7.05201	7.25851	7.38241	6.51511	5.14187	4.24359
3	Box3	Kcal/24h Moving Avg	8.61109	8.06386	8.07419	9.99465	11.7499	11.5331	10.6141	9.00344	7.91931	10.0256	10.0772	8.74532	10.6864	12.2765	12.4314	12.0906	11.2543	11.3576	11.9771	11.7189	11.5331	11.5228	10.1598	8.83824	7.09331	5.24512	5.90593	6.62868	10.6554	12.5966	9.02409	6.17438	4.13002	3.28337	2.75679	2.50899	2.30249	1.99273	1.88948	1.79656	1.71396	1.76558	1.76558	1.74493	1.88948	2.09598	2.41606
4	Box4	Kcal/24h Moving Avg	7.10363	6.75258	6.57706	8.29101	8.19809	6.0195	5.9369	6.88681	7.15526	6.28795	8.51816	10.2321	8.20841	6.3912	7.66119	9.11702	7.20688	7.09331	9.11702	9.99465	8.07419	6.1434	8.10516	8.82792	6.59771	6.72161	8.48719	10.1082	8.47686	5.6065	6.66998	8.07419	6.72161	5.34837	4.88375	4.54302	5.1935	4.95602	3.83059	3.42792	3.28337	2.94264	2.49866	2.71549	2.69484	2.19924	2.03403
6	Box5	Kcal/24h Moving Avg	6.09178	6.1434	6.97973	7.14493	6.23633	8.50784	9.8088	7.51663	6.19503	6.24665	7.07266	8.66272	10.738	11.0272	8.40459	6.20535	8.66272	11.0685	11.0891	10.6038	10.2734	9.56099	9.99465	10.6967	9.45774	9.10669	7.64054	5.67878	5.33805	5.22447	5.813	6.31893	5.82333	9.83977	11.9254	9.98432	7.66119	5.30707	4.68757	3.94417	3.62409	3.42792	3.24207	3.82027	4.23327	4.25392	3.74799
7	Box6	Kcal/24h Moving Avg	9.60229	9.77782	9.7262	7.65086	5.6065	7.56826	9.58164	7.72314	5.63748	5.6065	5.65813	7.43403	9.03442	8.26004	6.20535	4.19197	4.11969	4.25392	4.88375	5.78203	5.41033	5.92658	7.50631	6.1021	3.75832	3.09751	3.03556	3.15946	4.06807	5.57553	6.83518	5.42065	3.04589	4.17132	5.7717	5.0283	4.08872	5.14187	6.04015	5.05927	3.79962	5.05927	8.30134	8.83824	7.58891	6.3499	4.8218
8	Box7	Kcal/24h Moving Avg	7.68184	6.92811	5.88528	5.88528	6.1847	7.89866	9.02409	8.74532	8.50784	6.56673	5.21415	5.72008	6.29828	6.4738	6.57706	7.89866	8.65239	8.41491	6.82486	4.55335	4.58432	5.0283	4.9044	5.00765	5.18317	5.00765	6.44283	6.88681	4.87342	4.38815	4.987	4.95602	4.35717	4.4914	5.17285	5.82333	5.74073	5.28642	5.51358	5.78203	5.42065	6.71128	9.8088	9.51969	8.38394	7.95029	7.24818
[truncated: 9 more rows]
[truncated: 450 more columns]

## Sheet: Deleted empty boxes
Charles 5.5.15		OB group 1			TX003
[truncated: 313 more rows]
[truncated: 450 more columns]

## Sheet: Deleted empty boxes, STE, data 
Charles 5.5.15		OB group 1			TX003
[truncated: 314 more rows]
[truncated: 437 more columns]

## Sheet: Food Intake
	Box	Animal No.	Weight [g]	Text1	Text2	Weight Out	Delta Weight		FM (g)	FFM (g)		%FM	%FFM		Kcal/24h	StError		REE		NREE		Kcal/24h (day)	StError		kcal/24h (night)	StError		RER	StError		Sum Movement	StError		Food Intake		Mvt X-axis Total = ambulatory + fine mvt	StError	Mvt X-axis Amb	StError	Mvt X-axis Fine mvt	StError	Mvt Y-axis Total = amb + fine mvt	StError	Mvt Y-axis Amb	StError	Mvt Y-axis Fine mvt	StError	Mvt Z-axis	StError
[truncated: 42 more rows]
[truncated: 437 more columns]
