# Supplementary material for: Energy homeostasis in leptin deficient Lepob/ob mice
Source: PLoS One. 2017 Dec 20;12(12):e0189784. doi: 10.1371/journal.pone.0189784 (PMC5738099; doi:10.1371/journal.pone.0189784)
Supplement: S1 File — The six included files are: 1. 050515 OB Calo Group 1 during CR Deleted. Raw file from the TSE machine from the first group of mice in calorimeter while on caloric restriction, food intake was deleted as the food was weighed and placed in the cages twice daily without using the TSE scale. 2. 051415 OB Calo Group 1 after CR release. Raw file from the TSE machine from the first group of mice in calorimeter after the caloric restriction was lifted and mice were allowed to eat ad libitum. 3. 052715 OB Calo Group 2 after CR release. Raw file from the TSE machine from the second group of mice in calorimeter after the caloric restriction was lifted and mice were allowed to eat ad libitum. 4. Insulin Elisa and Glucose. Insulin and Glucose raw data including standard curves used to calculate the values used in the manuscript. 5. OB study mice 022116. Raw data from food intake, body composition, body temperature, and body weight. and 6. TEE and Tot Mvt ob by mouse during and post CR. Raw data that shows how we ordered and averaged data to generate Fig 6C and 6D. (ZIP) [file pone.0189784.s002.zip › raw_data/051415 OB Calo Group 1 after CR release.xlsx]

## Sheet: 051215 Calo Group 1 Week 2
Charles 5.12.15;Charles;OB group 1;;
Box;Animal No.;Weight [g];Text1;Text2;Text3;
1;1;34.6;ob;al;
2;2;45.4;ob;al;
3;3;48.7;ob;al;
4;4;45.2;ob;al;
5;6;43.4;ob;al;
6;7;36.7;ob;wr;
7;8;32.9;ob;wr;
8;9;32.7;ob;wr;
9;10;33.0;ob;wr;
10;11;31.9;ob;wr;
11;12;36.7;ob;wr;
12;13;30.3;ob;wr;
13;14;35.2;ob;wr;
14;15;35.7;ob;wr;
15;100;1.0; ; ;
16;101;1.0; ; ;
Box;Parameter;12-05-15 15:46;12-05-15 16:03;12-05-15 16:20;12-05-15 16:37;12-05-15 16:54;12-05-15 17:11;12-05-15 17:28;12-05-15 17:45;12-05-15 18:02;12-05-15 18:19;12-05-15 18:36;12-05-15 18:53;12-05-15 19:10;12-05-15 19:27;12-05-15 19:44;12-05-15 20:01;12-05-15 20:18;12-05-15 20:35;12-05-15 20:52;12-05-15 21:09;12-05-15 21:26;12-05-15 21:43;12-05-15 22:00;12-05-15 22:17;12-05-15 22:34;12-05-15 2…
Box1;Flow;0.40;0.40;0.40;0.40;0.40;0.40;0.40;0.40;0.40;0.40;0.40;0.40;0.40;0.40;0.40;0.40;0.40;0.40;0.40;0.40;0.40;0.40;0.40;0.40;0.40;0.40;0.40;0.40;0.40;0.40;0.40;0.40;0.40;0.40;0.40;0.40;0.40;0.40;0.40;0.40;0.40;0.40;0.40;0.40;0.40;0.40;0.40;0.40;0.40;0.40;0.40;0.40;0.40;0.40;0.40;0.40;0.40;0.40;0.40;0.40;0.40;0.40;0.40;0.40;0.40;0.40;0.40;0.40;0.40;0.40;0.40;0.40;0.40;0.40;0.40;0.40;0.40;0.40…
Box2;Flow;0.40;0.40;0.40;0.40;0.40;0.40;0.40;0.40;0.40;0.40;0.40;0.40;0.40;0.40;0.40;0.40;0.40;0.40;0.40;0.40;0.40;0.40;0.40;0.40;0.40;0.40;0.40;0.40;0.40;0.40;0.40;0.40;0.40;0.40;0.40;0.40;0.40;0.40;0.40;0.40;0.40;0.40;0.40;0.40;0.40;0.40;0.40;0.40;0.40;0.40;0.40;0.40;0.40;0.40;0.40;0.40;0.40;0.40;0.40;0.40;0.40;0.40;0.40;0.40;0.40;0.40;0.40;0.40;0.40;0.40;0.40;0.40;0.40;0.40;0.40;0.40;0.40;0.40…
Box3;Flow;0.40;0.40;0.40;0.40;0.40;0.40;0.40;0.40;0.40;0.40;0.40;0.40;0.40;0.40;0.40;0.40;0.40;0.40;0.40;0.40;0.40;0.40;0.40;0.40;0.40;0.40;0.40;0.40;0.40;0.40;0.40;0.40;0.40;0.40;0.40;0.40;0.40;0.40;0.40;0.40;0.40;0.40;0.40;0.40;0.40;0.40;0.40;0.40;0.40;0.40;0.40;0.40;0.40;0.40;0.40;0.40;0.40;0.40;0.40;0.40;0.40;0.40;0.40;0.40;0.40;0.40;0.40;0.40;0.40;0.40;0.40;0.40;0.40;0.40;0.40;0.40;0.40;0.40…
Box4;Flow;0.40;0.40;0.40;0.40;0.40;0.40;0.40;0.40;0.40;0.40;0.40;0.40;0.40;0.40;0.40;0.40;0.40;0.40;0.40;0.40;0.40;0.40;0.40;0.40;0.40;0.40;0.40;0.40;0.40;0.40;0.40;0.40;0.40;0.40;0.40;0.40;0.40;0.40;0.40;0.40;0.40;0.40;0.40;0.40;0.40;0.40;0.40;0.40;0.40;0.40;0.40;0.40;0.40;0.40;0.40;0.40;0.40;0.40;0.40;0.40;0.40;0.40;0.40;0.40;0.40;0.40;0.40;0.40;0.40;0.40;0.40;0.40;0.40;0.40;0.40;0.40;0.40;0.40…
Box5;Flow;0.40;0.40;0.40;0.40;0.40;0.40;0.40;0.40;0.40;0.40;0.40;0.40;0.40;0.40;0.40;0.40;0.40;0.40;0.40;0.40;0.40;0.40;0.40;0.40;0.40;0.40;0.40;0.40;0.40;0.40;0.40;0.40;0.40;0.40;0.40;0.40;0.40;0.40;0.40;0.40;0.40;0.40;0.40;0.40;0.40;0.40;0.40;0.40;0.40;0.40;0.40;0.40;0.40;0.40;0.40;0.40;0.40;0.40;0.40;0.40;0.40;0.40;0.40;0.40;0.40;0.40;0.40;0.40;0.40;0.40;0.40;0.40;0.40;0.40;0.40;0.40;0.40;0.40…
Box6;Flow;0.40;0.40;0.40;0.40;0.40;0.40;0.40;0.40;0.40;0.40;0.40;0.40;0.40;0.40;0.40;0.40;0.40;0.40;0.40;0.40;0.40;0.40;0.40;0.40;0.40;0.40;0.40;0.40;0.40;0.40;0.40;0.40;0.40;0.40;0.40;0.40;0.40;0.40;0.40;0.40;0.40;0.40;0.40;0.40;0.40;0.40;0.40;0.40;0.40;0.40;0.40;0.40;0.40;0.40;0.40;0.40;0.40;0.40;0.40;0.40;0.40;0.40;0.40;0.40;0.40;0.40;0.40;0.40;0.40;0.40;0.40;0.40;0.40;0.40;0.40;0.40;0.40;0.40…
Box7;Flow;0.40;0.40;0.40;0.40;0.40;0.40;0.40;0.40;0.40;0.40;0.40;0.40;0.40;0.40;0.40;0.40;0.40;0.40;0.40;0.40;0.40;0.40;0.40;0.40;0.40;0.40;0.40;0.40;0.40;0.40;0.40;0.40;0.40;0.40;0.40;0.40;0.40;0.40;0.40;0.40;0.40;0.40;0.40;0.40;0.40;0.40;0.40;0.40;0.40;0.40;0.40;0.40;0.40;0.40;0.40;0.40;0.40;0.40;0.40;0.40;0.40;0.40;0.40;0.40;0.40;0.40;0.40;0.40;0.40;0.40;0.40;0.40;0.40;0.40;0.40;0.40;0.40;0.40…
Box8;Flow;0.40;0.40;0.40;0.40;0.40;0.40;0.40;0.40;0.40;0.40;0.40;0.40;0.40;0.40;0.40;0.40;0.40;0.40;0.40;0.40;0.40;0.40;0.40;0.40;0.40;0.40;0.40;0.40;0.40;0.40;0.40;0.40;0.40;0.40;0.40;0.40;0.40;0.40;0.40;0.40;0.40;0.40;0.40;0.40;0.40;0.40;0.40;0.40;0.40;0.40;0.40;0.40;0.40;0.40;0.40;0.40;0.40;0.40;0.40;0.40;0.40;0.40;0.40;0.40;0.40;0.40;0.40;0.40;0.40;0.40;0.40;0.40;0.40;0.40;0.40;0.40;0.40;0.40…
Box9;Flow;0.40;0.40;0.40;0.40;0.40;0.40;0.40;0.40;0.40;0.40;0.40;0.40;0.40;0.40;0.40;0.40;0.40;0.40;0.40;0.40;0.40;0.40;0.40;0.40;0.40;0.40;0.40;0.40;0.40;0.40;0.40;0.40;0.40;0.40;0.40;0.40;0.40;0.40;0.40;0.40;0.40;0.40;0.40;0.40;0.40;0.40;0.40;0.40;0.40;0.40;0.40;0.40;0.40;0.40;0.40;0.40;0.40;0.40;0.40;0.40;0.40;0.40;0.40;0.40;0.40;0.40;0.40;0.40;0.40;0.40;0.40;0.40;0.40;0.40;0.40;0.40;0.40;0.40…
Box10;Flow;0.40;0.40;0.40;0.40;0.40;0.40;0.40;0.40;0.40;0.40;0.40;0.40;0.40;0.40;0.40;0.40;0.40;0.40;0.40;0.40;0.40;0.40;0.40;0.40;0.40;0.40;0.40;0.40;0.40;0.40;0.40;0.40;0.40;0.40;0.40;0.40;0.40;0.40;0.40;0.40;0.40;0.40;0.40;0.40;0.40;0.40;0.40;0.40;0.40;0.40;0.40;0.40;0.40;0.40;0.40;0.40;0.40;0.40;0.40;0.40;0.40;0.40;0.40;0.40;0.40;0.40;0.40;0.40;0.40;0.40;0.40;0.40;0.40;0.40;0.40;0.40;0.40;0.4…
Box11;Flow;0.40;0.40;0.40;0.40;0.40;0.40;0.40;0.40;0.40;0.40;0.40;0.40;0.40;0.40;0.40;0.40;0.40;0.40;0.40;0.40;0.40;0.40;0.40;0.40;0.40;0.40;0.40;0.40;0.40;0.40;0.40;0.40;0.40;0.40;0.40;0.40;0.40;0.40;0.40;0.40;0.40;0.40;0.40;0.40;0.40;0.40;0.40;0.40;0.40;0.40;0.40;0.40;0.40;0.40;0.40;0.40;0.40;0.40;0.40;0.40;0.40;0.40;0.40;0.40;0.40;0.40;0.40;0.40;0.40;0.40;0.40;0.40;0.40;0.40;0.40;0.40;0.40;0.4…
Box12;Flow;0.40;0.40;0.40;0.40;0.40;0.40;0.40;0.40;0.40;0.40;0.40;0.40;0.40;0.40;0.40;0.40;0.40;0.40;0.40;0.40;0.40;0.40;0.40;0.40;0.40;0.40;0.40;0.40;0.40;0.40;0.40;0.40;0.40;0.40;0.40;0.40;0.40;0.40;0.40;0.40;0.40;0.40;0.40;0.40;0.40;0.40;0.40;0.40;0.40;0.40;0.40;0.40;0.40;0.40;0.40;0.40;0.40;0.40;0.40;0.40;0.40;0.40;0.40;0.40;0.40;0.40;0.40;0.40;0.40;0.40;0.40;0.40;0.40;0.40;0.40;0.40;0.40;0.4…
Box13;Flow;0.40;0.40;0.40;0.40;0.40;0.40;0.40;0.40;0.40;0.40;0.40;0.40;0.40;0.40;0.40;0.40;0.40;0.40;0.40;0.40;0.40;0.40;0.40;0.40;0.40;0.40;0.40;0.40;0.40;0.40;0.40;0.40;0.40;0.40;0.40;0.40;0.40;0.40;0.40;0.40;0.40;0.40;0.40;0.40;0.40;0.40;0.40;0.40;0.40;0.40;0.40;0.40;0.40;0.40;0.40;0.40;0.40;0.40;0.40;0.40;0.40;0.40;0.40;0.40;0.40;0.40;0.40;0.40;0.40;0.40;0.40;0.40;0.40;0.40;0.40;0.40;0.40;0.4…
Box14;Flow;0.40;0.40;0.40;0.40;0.40;0.40;0.40;0.40;0.40;0.40;0.40;0.40;0.40;0.40;0.40;0.40;0.40;0.40;0.40;0.40;0.40;0.40;0.40;0.40;0.40;0.40;0.40;0.40;0.40;0.40;0.40;0.40;0.40;0.40;0.40;0.40;0.40;0.40;0.40;0.40;0.40;0.40;0.40;0.40;0.40;0.40;0.40;0.40;0.40;0.40;0.40;0.40;0.40;0.40;0.40;0.40;0.40;0.40;0.40;0.40;0.40;0.40;0.40;0.40;0.40;0.40;0.40;0.40;0.40;0.40;0.40;0.40;0.40;0.40;0.40;0.40;0.40;0.4…
Box15;Flow;0.40;0.40;0.40;0.40;0.40;0.40;0.40;0.40;0.40;0.40;0.40;0.40;0.40;0.40;0.40;0.40;0.40;0.40;0.40;0.40;0.40;0.40;0.40;0.40;0.40;0.40;0.40;0.40;0.40;0.40;0.40;0.40;0.40;0.40;0.40;0.40;0.40;0.40;0.40;0.40;0.40;0.40;0.40;0.40;0.40;0.40;0.40;0.40;0.40;0.40;0.40;0.40;0.40;0.40;0.40;0.40;0.40;0.40;0.40;0.40;0.40;0.40;0.40;0.40;0.40;0.40;0.40;0.40;0.40;0.40;0.40;0.40;0.40;0.40;0.40;0.40;0.40;0.4…
Box16;Flow;0.40;0.40;0.40;0.40;0.40;0.40;0.40;0.40;0.40;0.40;0.40;0.40;0.40;0.40;0.40;0.40;0.40;0.40;0.40;0.40;0.40;0.40;0.40;0.40;0.40;0.40;0.40;0.40;0.40;0.40;0.40;0.40;0.40;0.40;0.40;0.40;0.40;0.40;0.40;0.40;0.40;0.40;0.40;0.40;0.40;0.40;0.40;0.40;0.40;0.40;0.40;0.40;0.40;0.40;0.40;0.40;0.40;0.40;0.40;0.40;0.40;0.40;0.40;0.40;0.40;0.40;0.40;0.40;0.40;0.40;0.40;0.40;0.40;0.40;0.40;0.40;0.40;0.4…
Box1;Temp;20.9;21.1;20.9;20.8;20.8;21.0;21.1;21.1;21.3;21.2;21.1;20.9;20.8;20.7;20.7;20.7;20.8;20.9;21.0;21.0;20.9;20.9;20.9;20.8;21.1;21.2;21.2;21.3;21.3;21.2;21.1;21.1;21.0;21.0;21.2;21.3;21.4;21.4;21.3;21.2;21.1;21.1;21.1;21.0;21.0;21.0;21.1;21.3;21.3;21.4;21.5;21.6;21.7;21.6;21.4;21.4;21.3;21.3;21.3;21.2;21.2;21.2;21.3;21.4;21.4;21.4;21.0;21.0;21.0;20.9;20.9;20.8;20.9;21.0;21.0;21.0;21.3;21.1…
Box2;Temp;20.9;20.8;20.8;20.8;20.7;20.7;20.7;20.7;20.7;20.7;20.7;20.7;20.7;20.6;20.6;20.5;20.5;20.5;20.5;20.6;20.5;20.6;20.6;20.6;20.7;20.7;20.7;20.8;20.8;20.8;20.8;20.8;20.8;20.7;20.7;20.7;20.8;20.8;20.7;20.7;20.7;20.7;20.6;20.7;20.7;20.7;20.7;20.7;20.7;20.7;20.7;20.7;20.6;20.7;20.6;20.7;20.7;20.7;20.7;20.7;20.8;20.8;20.8;20.8;20.8;20.8;20.9;20.9;20.9;20.8;20.8;20.8;20.8;20.9;20.9;21.0;21.0;20.8…
Box3;Temp;21.2;21.4;21.2;21.1;21.2;21.2;21.1;21.2;21.4;21.4;21.2;21.2;21.3;21.3;21.1;21.2;21.3;21.2;21.2;21.3;21.2;21.3;21.3;21.3;21.2;21.3;21.2;21.2;21.3;21.3;21.3;21.1;21.1;21.2;21.2;21.3;21.2;21.1;21.0;20.9;20.9;21.1;21.1;21.2;21.2;21.2;21.1;21.1;21.0;20.9;20.9;20.9;20.9;20.9;21.1;21.2;21.3;21.1;21.1;21.1;21.0;21.1;21.1;21.1;21.3;21.3;21.1;21.2;21.2;21.2;21.1;21.1;21.2;21.2;21.1;21.1;21.0;21.3…
Box4;Temp;20.9;20.8;20.8;20.8;20.8;20.8;20.7;20.7;20.9;20.9;20.8;20.6;20.6;20.6;20.7;20.7;20.6;20.7;20.8;20.8;20.8;20.9;21.0;21.0;21.0;21.1;21.1;21.1;21.1;21.1;21.0;21.1;21.0;21.0;21.0;20.9;21.0;21.1;21.2;21.2;21.3;21.3;21.3;21.3;21.3;21.2;21.2;21.2;21.3;21.3;21.2;21.2;21.2;21.3;21.2;21.3;21.3;21.3;21.3;21.3;21.3;21.2;21.3;21.3;21.2;21.2;21.3;21.4;21.2;21.2;21.2;21.1;21.2;21.0;20.9;20.9;21.0;20.9…
Box5;Temp;21.9;22.0;22.0;21.8;21.8;21.7;21.7;21.7;21.7;21.7;21.7;21.7;21.8;21.7;21.7;21.7;21.7;21.7;21.6;21.7;21.7;21.7;21.8;22.0;22.1;22.1;22.1;22.1;22.1;22.0;21.9;22.0;22.0;22.0;22.0;22.0;22.2;22.2;22.2;22.2;22.2;22.2;22.1;22.1;22.1;22.1;22.1;22.2;22.2;22.2;22.1;22.2;22.3;22.2;22.2;22.3;22.3;22.3;22.4;22.3;22.2;22.2;22.3;22.2;22.1;22.1;22.2;22.3;22.3;22.3;22.2;22.2;22.3;22.1;22.0;22.0;21.9;21.8…
Box6;Temp;20.4;20.5;20.5;20.4;20.4;20.4;20.3;20.3;20.2;20.3;20.4;20.4;20.2;20.3;20.2;20.2;20.2;20.3;20.2;20.2;20.1;20.2;20.2;20.1;20.2;20.2;20.3;20.3;20.3;20.2;20.3;20.3;20.2;20.2;20.1;20.1;20.1;20.1;20.1;20.0;20.0;20.0;20.0;20.0;20.0;20.0;19.9;20.0;20.0;20.0;20.1;20.1;20.2;20.2;20.3;20.3;20.4;20.4;20.4;20.4;20.5;20.6;20.6;20.7;20.6;20.6;20.7;20.7;20.6;20.5;20.4;20.4;20.4;20.3;20.2;20.2;20.1;19.9…
Box7;Temp;19.9;19.9;19.9;19.9;19.8;19.8;19.8;19.8;19.8;19.8;19.8;19.8;19.7;19.6;19.6;19.6;19.7;19.7;19.8;19.7;19.7;19.7;19.7;19.7;19.7;19.8;19.9;19.9;19.8;19.7;19.7;19.7;19.7;19.7;19.7;19.7;19.7;19.8;19.9;19.8;19.7;19.6;19.6;19.6;19.5;19.5;19.5;19.6;19.6;19.6;19.7;19.7;19.7;19.9;19.9;19.8;19.9;19.9;19.8;20.0;20.0;20.0;20.0;20.0;20.0;20.0;20.1;20.0;20.1;20.0;20.0;20.0;20.2;20.1;20.1;20.0;19.9;19.8…
Box8;Temp;20.1;20.1;20.0;20.1;20.1;20.2;20.2;20.3;20.2;20.2;20.3;20.2;20.3;20.3;20.3;20.2;20.2;20.3;20.2;20.1;20.1;20.1;20.0;20.0;20.0;20.0;20.0;20.1;20.1;20.0;20.0;19.9;19.9;19.8;19.8;19.8;19.7;19.7;19.7;19.6;19.6;19.6;19.6;19.6;19.6;19.6;19.6;19.6;19.6;19.6;19.6;19.7;19.7;19.8;19.9;19.9;20.0;20.0;20.0;20.1;20.1;20.2;20.1;20.1;20.1;20.0;19.9;20.0;20.1;20.1;20.1;20.1;20.2;20.1;20.0;19.9;19.9;19.8…
Box9;Temp;21.7;21.7;21.7;21.8;21.8;21.8;21.9;21.9;21.9;22.0;21.9;21.8;21.7;21.6;21.5;21.5;21.6;21.4;21.2;21.2;21.2;21.2;21.3;21.4;21.4;21.5;21.4;21.4;21.5;21.4;21.4;21.4;21.2;21.1;21.1;21.0;21.1;21.0;21.0;21.0;20.9;20.9;20.9;20.9;20.9;20.9;20.9;20.9;20.9;21.2;21.2;21.3;21.2;21.3;21.4;21.6;21.5;21.5;21.5;21.4;21.5;21.6;21.7;21.7;21.7;21.6;21.6;21.6;21.6;21.6;21.6;21.5;21.6;21.4;21.4;21.4;21.4;21.4…
Box10;Temp;20.5;20.5;20.5;20.6;20.6;20.6;20.7;20.7;20.7;20.7;20.7;20.5;20.4;20.4;20.3;20.3;20.2;20.2;20.0;19.9;19.9;20.0;20.0;19.9;19.9;19.9;19.9;19.9;19.9;19.9;19.8;19.9;19.9;19.9;19.9;19.9;19.9;19.9;19.8;19.9;19.9;19.9;19.8;19.8;19.8;19.8;19.7;19.7;19.8;19.7;19.7;19.7;19.8;19.8;19.8;19.8;19.8;19.9;20.1;20.1;20.1;20.3;20.3;20.3;20.3;20.2;20.3;20.3;20.2;20.2;20.1;20.1;20.2;20.2;20.2;20.2;20.2;20.…
Box11;Temp;21.8;21.7;21.8;21.9;22.0;22.1;22.1;22.2;22.2;22.2;22.1;22.0;22.0;22.0;21.9;21.9;21.7;21.6;21.5;21.5;21.5;21.5;21.5;21.5;21.5;21.5;21.6;21.6;21.5;21.5;21.6;21.7;21.6;21.6;21.6;21.5;21.5;21.5;21.5;21.5;21.5;21.5;21.4;21.4;21.4;21.4;21.4;21.4;21.4;21.5;21.5;21.5;21.5;21.5;21.6;21.6;21.7;21.7;21.7;21.9;21.9;22.0;22.0;22.0;22.0;22.1;22.2;22.0;21.9;21.9;21.9;21.9;21.9;21.9;21.9;21.8;21.8;21.…
Box12;Temp;20.9;20.8;20.9;21.0;21.1;21.2;21.1;21.1;21.2;21.0;20.9;20.8;20.9;20.9;20.7;20.7;20.6;20.6;20.6;20.6;20.6;20.6;20.6;20.7;20.6;20.8;20.8;20.7;20.7;20.7;20.7;20.7;20.7;20.7;20.7;20.7;20.8;20.7;20.7;20.7;20.8;20.8;20.8;20.8;20.8;20.8;20.8;20.8;20.8;20.8;20.8;20.8;20.8;20.8;20.9;20.9;20.9;21.0;20.9;20.9;21.0;21.1;21.1;21.1;21.1;21.3;21.1;20.9;20.9;20.8;20.8;20.9;21.0;20.9;20.9;20.9;20.8;20.…
Box13;Temp;20.5;20.5;20.5;20.6;20.7;20.8;20.8;20.8;20.9;20.9;20.7;20.8;20.8;20.7;20.6;20.6;20.6;20.4;20.4;20.3;20.2;20.3;20.3;20.3;20.4;20.4;20.4;20.4;20.4;20.5;20.5;20.4;20.4;20.4;20.4;20.4;20.4;20.4;20.4;20.5;20.4;20.5;20.5;20.5;20.4;20.4;20.4;20.4;20.4;20.5;20.5;20.5;20.7;20.7;20.7;20.8;20.8;20.8;20.7;20.8;20.9;20.9;21.0;21.1;21.0;20.8;20.8;20.8;21.0;21.0;20.9;20.8;20.9;20.8;20.8;20.8;20.7;20.…
Box14;Temp;21.3;21.2;21.2;21.2;21.2;21.2;21.2;21.1;21.1;21.2;21.2;21.3;21.3;21.3;21.3;21.4;21.2;21.1;21.1;21.1;21.1;21.0;21.2;21.2;21.2;21.3;21.2;21.4;21.4;21.2;21.2;21.1;21.1;20.9;20.8;20.8;20.7;20.7;20.6;20.6;20.7;20.6;20.5;20.5;20.5;20.5;20.5;20.5;20.5;20.5;20.6;20.6;20.5;20.5;20.6;20.9;21.0;21.2;21.2;21.2;21.2;21.3;21.2;21.2;21.3;21.2;21.3;21.3;21.2;21.1;21.1;21.0;21.0;21.0;21.0;21.1;21.0;20.…
Box15;Temp;20.9;20.9;20.8;20.8;20.7;20.8;20.8;20.8;20.7;20.7;20.7;20.7;20.7;20.7;20.7;20.7;20.7;20.7;20.7;20.8;20.8;20.8;20.9;20.9;20.9;21.0;21.0;21.0;21.0;21.0;21.0;21.0;21.0;21.0;21.0;21.0;21.0;21.0;21.0;21.0;21.0;21.0;21.0;21.0;21.0;21.1;21.0;21.1;21.0;21.0;21.1;21.0;21.1;21.1;21.1;21.1;21.1;21.1;21.1;21.2;21.1;21.1;21.1;21.1;21.1;21.1;21.1;21.0;21.1;21.1;21.0;21.0;21.0;20.9;21.0;20.9;20.9;20.…
Box16;Temp;21.7;21.6;21.6;21.6;21.5;21.5;21.5;21.5;21.5;21.5;21.5;21.6;21.5;21.5;21.5;21.5;21.5;21.5;21.6;21.6;21.6;21.6;21.6;21.6;21.7;21.7;21.7;21.8;21.7;21.8;21.7;21.7;21.7;21.7;21.7;21.7;21.7;21.7;21.7;21.7;21.7;21.7;21.7;21.7;21.8;21.7;21.7;21.8;21.7;21.7;21.8;21.7;21.8;21.7;21.7;21.8;21.8;21.8;21.8;21.8;21.8;21.8;21.8;21.8;21.8;21.8;21.8;21.8;21.8;21.8;21.8;21.8;21.8;21.8;21.8;21.7;21.7;21.…
Box1;O2;20.34;20.34;20.48;20.51;20.34;20.28;20.26;20.24;20.25;20.30;20.47;20.41;20.48;20.48;20.33;20.39;20.46;20.26;20.27;20.33;20.38;20.47;20.45;20.48;20.25;20.25;20.32;20.30;20.32;20.44;20.33;20.45;20.48;20.33;20.26;20.25;20.32;20.23;20.29;20.46;20.50;20.38;20.48;20.49;20.47;20.39;20.33;20.32;20.29;20.27;20.31;20.26;20.24;20.29;20.45;20.47;20.47;20.40;20.50;20.43;20.48;20.36;20.27;20.25;20.23;2…
Box2;O2;20.35;20.52;20.47;20.41;20.50;20.48;20.45;20.55;20.44;20.47;20.47;20.43;20.45;20.50;20.52;20.47;20.46;20.35;20.54;20.46;20.46;20.42;20.54;20.41;20.40;20.51;20.28;20.41;20.55;20.49;20.49;20.41;20.51;20.47;20.49;20.31;20.41;20.44;20.58;20.55;20.55;20.50;20.35;20.52;20.55;20.37;20.57;20.62;20.42;20.54;20.59;20.50;20.49;20.52;20.54;20.58;20.55;20.47;20.55;20.50;20.48;20.49;20.50;20.51;20.50;2…
Box3;O2;20.26;20.30;20.40;20.48;20.36;20.36;20.47;20.33;20.28;20.42;20.47;20.35;20.24;20.26;20.42;20.37;20.31;20.36;20.34;20.27;20.35;20.31;20.27;20.26;20.39;20.37;20.39;20.24;20.19;20.19;20.26;20.38;20.47;20.26;20.35;20.26;20.29;20.45;20.48;20.50;20.51;20.30;20.25;20.26;20.28;20.38;20.45;20.47;20.49;20.51;20.47;20.47;20.48;20.33;20.22;20.27;20.33;20.47;20.49;20.48;20.51;20.37;20.46;20.40;20.24;2…
Box4;O2;20.36;20.47;20.36;20.44;20.46;20.43;20.46;20.35;20.32;20.33;20.39;20.47;20.45;20.31;20.29;20.46;20.46;20.31;20.27;20.38;20.45;20.31;20.33;20.30;20.46;20.30;20.32;20.42;20.47;20.38;20.36;20.42;20.39;20.47;20.42;20.46;20.38;20.34;20.29;20.29;20.32;20.46;20.36;20.30;20.33;20.45;20.53;20.43;20.36;20.45;20.47;20.48;20.35;20.49;20.47;20.45;20.45;20.48;20.29;20.51;20.53;20.47;20.42;20.48;20.49;2…
Box5;O2;20.31;20.39;20.53;20.59;20.53;20.56;20.49;20.47;20.46;20.50;20.50;20.38;20.50;20.49;20.45;20.54;20.49;20.50;20.49;20.49;20.51;20.49;20.37;20.39;20.35;20.48;20.60;20.37;20.55;20.52;20.47;20.58;20.51;20.52;20.49;20.31;20.48;20.51;20.49;20.47;20.37;20.54;20.56;20.53;20.52;20.47;20.45;20.46;20.59;20.56;20.52;20.53;20.46;20.59;20.53;20.51;20.53;20.45;20.46;20.55;20.53;20.56;20.48;20.58;20.56;2…
Box6;O2;20.33;20.36;20.36;20.45;20.36;20.32;20.32;20.42;20.34;20.43;20.35;20.36;20.35;20.37;20.34;20.34;20.40;20.45;20.58;20.58;20.52;20.52;20.55;20.55;20.57;20.43;20.59;20.61;20.49;20.54;20.41;20.58;20.64;20.61;20.66;20.67;20.69;20.69;20.57;20.68;20.70;20.71;20.71;20.71;20.72;20.72;20.72;20.72;20.65;20.50;20.57;20.61;20.49;20.53;20.59;20.57;20.36;20.61;20.61;20.40;20.46;20.43;20.39;20.51;20.46;2…
Box7;O2;20.26;20.25;20.22;20.21;20.20;20.18;20.16;20.21;20.21;20.11;20.20;20.17;20.20;20.19;20.20;20.20;20.18;20.42;20.31;20.43;20.43;20.39;20.43;20.37;20.45;20.23;20.24;20.44;20.53;20.51;20.49;20.47;20.53;20.50;20.46;20.47;20.46;20.26;20.38;20.56;20.58;20.59;20.63;20.60;20.67;20.59;20.56;20.46;20.38;20.49;20.40;20.46;20.52;20.28;20.43;20.52;20.47;20.46;20.48;20.24;20.24;20.27;20.25;20.25;20.26;2…
Box8;O2;20.39;20.32;20.36;20.28;20.37;20.30;20.35;20.36;20.37;20.36;20.27;20.35;20.37;20.36;20.38;20.37;20.35;20.43;20.51;20.55;20.48;20.52;20.56;20.57;20.55;20.54;20.59;20.39;20.46;20.55;20.63;20.64;20.66;20.68;20.68;20.69;20.70;20.70;20.71;20.72;20.72;20.69;20.71;20.72;20.73;20.73;20.72;20.67;20.68;20.68;20.55;20.54;20.44;20.49;20.57;20.55;20.55;20.56;20.50;20.38;20.48;20.40;20.44;20.41;20.44;2…
Box9;O2;20.35;20.41;20.38;20.39;20.35;20.39;20.36;20.38;20.37;20.34;20.32;20.38;20.39;20.39;20.37;20.35;20.37;20.50;20.57;20.47;20.56;20.55;20.32;20.49;20.54;20.59;20.55;20.31;20.52;20.50;20.54;20.55;20.65;20.67;20.66;20.69;20.69;20.71;20.71;20.72;20.72;20.72;20.72;20.72;20.68;20.68;20.70;20.69;20.44;20.33;20.44;20.56;20.55;20.40;20.38;20.46;20.61;20.64;20.60;20.55;20.38;20.36;20.39;20.38;20.40;2…
Box10;O2;20.36;20.37;20.34;20.35;20.38;20.36;20.34;20.38;20.35;20.34;20.36;20.38;20.30;20.27;20.34;20.40;20.38;20.43;20.49;20.48;20.42;20.41;20.46;20.49;20.48;20.49;20.47;20.40;20.49;20.49;20.47;20.47;20.46;20.41;20.41;20.54;20.51;20.53;20.50;20.41;20.44;20.57;20.59;20.61;20.54;20.61;20.60;20.60;20.53;20.54;20.42;20.50;20.59;20.56;20.52;20.51;20.53;20.50;20.37;20.46;20.46;20.37;20.41;20.41;20.41;…
Box11;O2;20.31;20.34;20.34;20.35;20.32;20.35;20.30;20.35;20.33;20.31;20.35;20.36;20.32;20.32;20.33;20.34;20.49;20.52;20.54;20.53;20.47;20.52;20.56;20.52;20.45;20.47;20.56;20.54;20.54;20.53;20.37;20.38;20.53;20.60;20.63;20.54;20.65;20.67;20.69;20.70;20.70;20.70;20.70;20.71;20.71;20.71;20.71;20.43;20.38;20.55;20.62;20.58;20.55;20.51;20.38;20.58;20.60;20.55;20.33;20.40;20.36;20.36;20.37;20.37;20.38;…
Box12;O2;20.47;20.48;20.46;20.50;20.38;20.49;20.50;20.57;20.42;20.50;20.58;20.35;20.44;20.51;20.56;20.45;20.57;20.54;20.58;20.54;20.55;20.53;20.55;20.59;20.43;20.46;20.60;20.60;20.54;20.54;20.51;20.52;20.60;20.57;20.54;20.54;20.50;20.62;20.52;20.52;20.55;20.59;20.53;20.57;20.53;20.58;20.49;20.59;20.58;20.55;20.56;20.58;20.53;20.53;20.50;20.52;20.59;20.49;20.61;20.59;20.39;20.44;20.51;20.48;20.48;…
Box13;O2;20.51;20.46;20.39;20.44;20.43;20.42;20.42;20.39;20.39;20.39;20.42;20.31;20.35;20.40;20.36;20.36;20.39;20.52;20.58;20.58;20.57;20.53;20.57;20.55;20.55;20.60;20.59;20.63;20.63;20.44;20.62;20.63;20.65;20.58;20.65;20.67;20.67;20.69;20.69;20.46;20.65;20.68;20.69;20.70;20.71;20.71;20.72;20.69;20.45;20.64;20.65;20.49;20.34;20.45;20.63;20.55;20.64;20.59;20.59;20.35;20.39;20.46;20.45;20.54;20.49;…
Box14;O2;20.37;20.38;20.33;20.34;20.36;20.33;20.36;20.34;20.32;20.34;20.36;20.35;20.38;20.34;20.33;20.47;20.51;20.52;20.40;20.53;20.53;20.50;20.42;20.51;20.46;20.31;20.32;20.32;20.51;20.59;20.63;20.65;20.66;20.68;20.70;20.71;20.71;20.72;20.72;20.72;20.73;20.73;20.73;20.73;20.73;20.73;20.64;20.68;20.71;20.72;20.72;20.72;20.73;20.68;20.60;20.31;20.30;20.36;20.53;20.58;20.29;20.37;20.40;20.39;20.43;…
Box15;O2;20.77;20.77;20.77;20.78;20.77;20.78;20.77;20.78;20.77;20.78;20.78;20.77;20.78;20.77;20.77;20.78;20.78;20.78;20.77;20.78;20.78;20.78;20.78;20.78;20.78;20.78;20.78;20.78;20.78;20.78;20.78;20.78;20.78;20.78;20.78;20.78;20.78;20.78;20.78;20.78;20.78;20.78;20.78;20.78;20.78;20.78;20.78;20.78;20.78;20.78;20.78;20.78;20.78;20.78;20.78;20.77;20.77;20.77;20.78;20.78;20.77;20.77;20.77;20.77;20.77;…
Box16;O2;20.78;20.78;20.78;20.78;20.78;20.78;20.78;20.78;20.78;20.78;20.78;20.78;20.78;20.78;20.78;20.78;20.78;20.78;20.78;20.78;20.78;20.78;20.78;20.78;20.78;20.78;20.78;20.78;20.78;20.78;20.78;20.78;20.78;20.78;20.78;20.78;20.78;20.78;20.78;20.78;20.78;20.78;20.78;20.78;20.78;20.78;20.78;20.78;20.78;20.78;20.78;20.78;20.78;20.78;20.78;20.78;20.78;20.78;20.78;20.78;20.78;20.77;20.77;20.78;20.78;…
Box1;CO2;0.415;0.412;0.292;0.266;0.414;0.464;0.486;0.501;0.497;0.447;0.299;0.365;0.300;0.294;0.431;0.366;0.310;0.485;0.480;0.423;0.384;0.302;0.317;0.289;0.495;0.516;0.441;0.467;0.437;0.341;0.435;0.325;0.297;0.429;0.495;0.511;0.450;0.522;0.471;0.319;0.289;0.383;0.298;0.292;0.307;0.388;0.430;0.453;0.484;0.491;0.458;0.497;0.520;0.477;0.328;0.315;0.322;0.384;0.293;0.346;0.312;0.422;0.480;0.506;0.524;…
Box2;CO2;0.421;0.263;0.304;0.371;0.279;0.293;0.336;0.237;0.335;0.308;0.306;0.348;0.319;0.275;0.263;0.301;0.309;0.418;0.234;0.316;0.315;0.352;0.232;0.367;0.360;0.268;0.486;0.360;0.231;0.295;0.284;0.358;0.267;0.309;0.291;0.462;0.369;0.332;0.209;0.234;0.229;0.276;0.416;0.256;0.243;0.417;0.215;0.175;0.357;0.236;0.195;0.286;0.281;0.262;0.239;0.201;0.226;0.299;0.226;0.279;0.285;0.287;0.279;0.269;0.274;…
Box3;CO2;0.511;0.494;0.388;0.327;0.442;0.435;0.341;0.455;0.518;0.361;0.339;0.441;0.549;0.524;0.374;0.428;0.478;0.424;0.442;0.519;0.432;0.485;0.518;0.528;0.391;0.433;0.413;0.542;0.599;0.610;0.530;0.418;0.336;0.552;0.456;0.552;0.502;0.354;0.341;0.305;0.286;0.502;0.543;0.547;0.522;0.411;0.347;0.350;0.321;0.295;0.345;0.334;0.314;0.455;0.591;0.536;0.462;0.328;0.320;0.316;0.280;0.409;0.311;0.381;0.540;…
Box4;CO2;0.399;0.320;0.432;0.331;0.343;0.353;0.333;0.432;0.474;0.462;0.373;0.333;0.341;0.477;0.476;0.328;0.324;0.482;0.510;0.410;0.336;0.476;0.449;0.479;0.338;0.483;0.465;0.351;0.335;0.413;0.427;0.365;0.399;0.324;0.371;0.335;0.404;0.444;0.497;0.486;0.469;0.342;0.442;0.483;0.457;0.321;0.279;0.369;0.434;0.351;0.322;0.311;0.435;0.289;0.340;0.353;0.341;0.307;0.492;0.297;0.257;0.358;0.379;0.309;0.300;…
Box5;CO2;0.448;0.370;0.248;0.199;0.255;0.220;0.286;0.297;0.298;0.268;0.274;0.382;0.274;0.282;0.320;0.240;0.274;0.262;0.274;0.277;0.257;0.274;0.376;0.371;0.415;0.278;0.184;0.392;0.230;0.253;0.301;0.209;0.261;0.255;0.281;0.444;0.296;0.266;0.293;0.302;0.394;0.237;0.225;0.252;0.258;0.301;0.317;0.310;0.197;0.220;0.254;0.256;0.314;0.195;0.240;0.260;0.240;0.322;0.306;0.229;0.254;0.247;0.303;0.207;0.212;…
Box6;CO2;0.448;0.416;0.415;0.314;0.400;0.424;0.421;0.342;0.400;0.332;0.396;0.378;0.416;0.420;0.450;0.464;0.395;0.346;0.238;0.238;0.300;0.293;0.263;0.264;0.244;0.382;0.222;0.207;0.318;0.271;0.404;0.230;0.175;0.207;0.157;0.141;0.127;0.121;0.226;0.129;0.114;0.107;0.105;0.104;0.096;0.096;0.097;0.095;0.156;0.286;0.224;0.187;0.290;0.259;0.211;0.228;0.443;0.197;0.196;0.399;0.340;0.348;0.389;0.267;0.303;…
Box7;CO2;0.504;0.495;0.516;0.515;0.518;0.529;0.542;0.498;0.500;0.583;0.506;0.529;0.535;0.606;0.606;0.607;0.631;0.370;0.519;0.390;0.389;0.438;0.380;0.448;0.362;0.600;0.589;0.373;0.282;0.324;0.323;0.344;0.275;0.312;0.342;0.321;0.342;0.530;0.419;0.241;0.233;0.214;0.177;0.190;0.142;0.201;0.220;0.301;0.368;0.279;0.367;0.302;0.265;0.486;0.352;0.257;0.307;0.328;0.295;0.537;0.516;0.484;0.497;0.492;0.477;…
Box8;CO2;0.383;0.425;0.386;0.449;0.382;0.430;0.388;0.380;0.368;0.378;0.446;0.387;0.380;0.438;0.421;0.417;0.452;0.372;0.302;0.262;0.350;0.289;0.261;0.246;0.268;0.276;0.228;0.423;0.357;0.262;0.187;0.181;0.162;0.142;0.135;0.133;0.116;0.116;0.108;0.100;0.106;0.118;0.098;0.093;0.091;0.092;0.090;0.135;0.130;0.130;0.241;0.243;0.347;0.313;0.239;0.255;0.250;0.245;0.299;0.421;0.322;0.387;0.338;0.354;0.326;…
Box9;CO2;0.425;0.360;0.370;0.358;0.388;0.360;0.378;0.365;0.361;0.394;0.401;0.358;0.380;0.410;0.425;0.460;0.431;0.292;0.238;0.339;0.248;0.276;0.497;0.314;0.271;0.225;0.265;0.499;0.298;0.319;0.271;0.259;0.164;0.141;0.153;0.128;0.121;0.108;0.100;0.093;0.093;0.094;0.096;0.094;0.127;0.126;0.105;0.119;0.326;0.432;0.348;0.229;0.240;0.384;0.418;0.334;0.187;0.159;0.187;0.228;0.386;0.402;0.374;0.369;0.351;…
Box10;CO2;0.394;0.382;0.403;0.402;0.374;0.384;0.401;0.375;0.391;0.406;0.386;0.374;0.462;0.524;0.469;0.410;0.442;0.381;0.327;0.334;0.391;0.411;0.354;0.327;0.337;0.328;0.347;0.420;0.324;0.327;0.342;0.345;0.350;0.409;0.408;0.275;0.302;0.282;0.306;0.389;0.368;0.246;0.224;0.206;0.260;0.201;0.211;0.211;0.261;0.258;0.358;0.300;0.223;0.234;0.265;0.277;0.256;0.282;0.398;0.329;0.326;0.394;0.352;0.358;0.350…
Box11;CO2;0.469;0.419;0.415;0.398;0.411;0.390;0.431;0.386;0.399;0.420;0.388;0.376;0.452;0.473;0.472;0.453;0.313;0.281;0.281;0.278;0.343;0.279;0.256;0.299;0.377;0.349;0.250;0.281;0.271;0.281;0.445;0.427;0.274;0.213;0.181;0.268;0.158;0.141;0.127;0.122;0.114;0.116;0.109;0.104;0.104;0.101;0.100;0.346;0.386;0.250;0.184;0.214;0.238;0.275;0.401;0.212;0.203;0.242;0.449;0.376;0.404;0.400;0.385;0.381;0.375…
Box12;CO2;0.309;0.308;0.338;0.290;0.403;0.305;0.295;0.220;0.363;0.285;0.215;0.427;0.355;0.285;0.234;0.349;0.232;0.255;0.229;0.250;0.249;0.264;0.239;0.206;0.344;0.331;0.194;0.206;0.257;0.249;0.279;0.268;0.196;0.223;0.247;0.244;0.283;0.181;0.273;0.276;0.245;0.209;0.254;0.216;0.259;0.215;0.291;0.199;0.219;0.245;0.224;0.214;0.254;0.250;0.279;0.263;0.197;0.297;0.188;0.203;0.369;0.337;0.274;0.302;0.307…
Box13;CO2;0.298;0.343;0.384;0.325;0.335;0.336;0.337;0.360;0.368;0.358;0.336;0.422;0.432;0.392;0.438;0.452;0.421;0.289;0.229;0.232;0.248;0.295;0.237;0.272;0.269;0.210;0.234;0.189;0.187;0.372;0.196;0.189;0.169;0.231;0.165;0.150;0.146;0.122;0.129;0.327;0.159;0.131;0.126;0.113;0.110;0.106;0.100;0.121;0.331;0.157;0.153;0.293;0.442;0.337;0.173;0.243;0.162;0.199;0.199;0.422;0.387;0.314;0.326;0.242;0.288…
Box14;CO2;0.391;0.372;0.412;0.396;0.382;0.400;0.381;0.389;0.412;0.395;0.382;0.376;0.402;0.447;0.467;0.321;0.315;0.295;0.418;0.283;0.269;0.319;0.399;0.310;0.358;0.510;0.494;0.475;0.292;0.222;0.184;0.168;0.153;0.131;0.120;0.110;0.106;0.097;0.101;0.093;0.089;0.088;0.088;0.087;0.084;0.083;0.162;0.124;0.099;0.091;0.088;0.091;0.090;0.121;0.186;0.434;0.453;0.440;0.272;0.213;0.484;0.425;0.384;0.381;0.344…
Box15;CO2;0.049;0.050;0.048;0.047;0.047;0.047;0.047;0.046;0.048;0.047;0.046;0.049;0.047;0.048;0.048;0.047;0.046;0.046;0.047;0.046;0.046;0.046;0.047;0.046;0.046;0.047;0.046;0.046;0.045;0.044;0.044;0.043;0.043;0.043;0.043;0.043;0.043;0.043;0.042;0.043;0.043;0.042;0.042;0.042;0.042;0.043;0.043;0.043;0.044;0.043;0.043;0.044;0.045;0.045;0.045;0.047;0.047;0.047;0.045;0.045;0.051;0.051;0.050;0.049;0.049…
Box16;CO2;0.046;0.046;0.044;0.043;0.043;0.043;0.043;0.043;0.044;0.043;0.043;0.045;0.044;0.044;0.043;0.043;0.043;0.043;0.043;0.043;0.044;0.043;0.043;0.043;0.043;0.043;0.042;0.043;0.042;0.042;0.042;0.042;0.042;0.042;0.042;0.042;0.042;0.042;0.042;0.042;0.042;0.042;0.042;0.042;0.042;0.042;0.042;0.042;0.043;0.043;0.043;0.043;0.044;0.044;0.043;0.044;0.044;0.044;0.043;0.044;0.047;0.048;0.046;0.045;0.046…
Box1;dO2;0.430;0.432;0.289;0.265;0.433;0.487;0.507;0.528;0.521;0.468;0.303;0.364;0.297;0.292;0.446;0.379;0.314;0.511;0.505;0.439;0.390;0.307;0.321;0.291;0.523;0.526;0.448;0.476;0.452;0.331;0.439;0.319;0.289;0.439;0.510;0.521;0.455;0.542;0.481;0.316;0.275;0.388;0.289;0.282;0.305;0.385;0.441;0.454;0.483;0.505;0.462;0.508;0.533;0.485;0.324;0.298;0.307;0.375;0.272;0.340;0.297;0.416;0.501;0.518;0.540;…
Box2;dO2;0.422;0.254;0.304;0.363;0.273;0.288;0.325;0.227;0.329;0.302;0.300;0.343;0.318;0.271;0.254;0.298;0.314;0.425;0.229;0.310;0.309;0.351;0.228;0.363;0.368;0.263;0.489;0.367;0.225;0.287;0.278;0.358;0.261;0.307;0.287;0.467;0.364;0.329;0.194;0.222;0.218;0.273;0.419;0.249;0.227;0.399;0.198;0.154;0.352;0.228;0.178;0.277;0.279;0.252;0.229;0.191;0.219;0.302;0.220;0.277;0.292;0.283;0.273;0.265;0.268;…
Box3;dO2;0.515;0.476;0.372;0.292;0.416;0.415;0.305;0.443;0.492;0.352;0.307;0.420;0.531;0.515;0.357;0.406;0.462;0.409;0.430;0.503;0.426;0.459;0.499;0.511;0.378;0.403;0.383;0.532;0.579;0.580;0.510;0.389;0.303;0.516;0.425;0.517;0.483;0.321;0.292;0.267;0.259;0.468;0.521;0.516;0.490;0.389;0.321;0.298;0.278;0.263;0.307;0.303;0.297;0.443;0.556;0.500;0.441;0.299;0.283;0.288;0.257;0.399;0.308;0.373;0.529;…
Box4;dO2;0.411;0.300;0.414;0.332;0.314;0.337;0.316;0.417;0.457;0.447;0.382;0.300;0.318;0.460;0.478;0.308;0.309;0.458;0.499;0.393;0.324;0.462;0.447;0.475;0.316;0.473;0.454;0.353;0.302;0.391;0.412;0.348;0.382;0.302;0.352;0.316;0.388;0.428;0.486;0.481;0.454;0.315;0.415;0.468;0.439;0.321;0.243;0.340;0.414;0.318;0.304;0.294;0.421;0.281;0.299;0.324;0.324;0.288;0.478;0.266;0.246;0.303;0.356;0.292;0.286;…
Box5;dO2;0.464;0.378;0.245;0.186;0.246;0.214;0.286;0.302;0.308;0.267;0.277;0.393;0.275;0.281;0.325;0.235;0.278;0.268;0.283;0.286;0.260;0.279;0.405;0.385;0.423;0.288;0.176;0.404;0.224;0.252;0.305;0.196;0.261;0.250;0.284;0.462;0.294;0.265;0.287;0.298;0.398;0.228;0.214;0.239;0.251;0.299;0.325;0.308;0.178;0.209;0.249;0.246;0.313;0.180;0.238;0.257;0.238;0.321;0.308;0.218;0.244;0.208;0.297;0.193;0.211;…
Box6;dO2;0.442;0.407;0.415;0.319;0.416;0.449;0.449;0.356;0.428;0.343;0.420;0.407;0.420;0.398;0.435;0.430;0.369;0.319;0.192;0.196;0.255;0.251;0.223;0.220;0.202;0.345;0.178;0.166;0.279;0.233;0.367;0.196;0.133;0.162;0.114;0.098;0.084;0.079;0.198;0.092;0.071;0.064;0.063;0.063;0.054;0.054;0.057;0.055;0.122;0.275;0.206;0.165;0.278;0.245;0.186;0.201;0.415;0.161;0.164;0.377;0.315;0.343;0.387;0.266;0.309;…
Box7;dO2;0.513;0.524;0.555;0.565;0.574;0.588;0.608;0.563;0.566;0.662;0.571;0.599;0.567;0.582;0.575;0.574;0.593;0.347;0.464;0.340;0.341;0.387;0.337;0.406;0.326;0.542;0.537;0.330;0.240;0.257;0.278;0.302;0.239;0.270;0.310;0.304;0.308;0.511;0.395;0.211;0.192;0.185;0.139;0.167;0.102;0.180;0.215;0.316;0.389;0.287;0.375;0.308;0.255;0.489;0.340;0.250;0.305;0.316;0.289;0.534;0.535;0.502;0.524;0.521;0.508;…
Box8;dO2;0.387;0.455;0.407;0.490;0.406;0.474;0.420;0.414;0.404;0.411;0.499;0.417;0.398;0.411;0.395;0.399;0.421;0.343;0.261;0.218;0.294;0.252;0.217;0.202;0.224;0.231;0.186;0.379;0.315;0.222;0.140;0.133;0.111;0.095;0.090;0.084;0.069;0.068;0.059;0.055;0.057;0.080;0.058;0.050;0.047;0.047;0.048;0.098;0.092;0.096;0.225;0.233;0.336;0.287;0.206;0.223;0.220;0.209;0.275;0.391;0.294;0.377;0.332;0.359;0.332;…
Box9;dO2;0.420;0.362;0.389;0.380;0.419;0.387;0.410;0.396;0.399;0.433;0.448;0.390;0.382;0.385;0.401;0.423;0.399;0.273;0.201;0.299;0.208;0.227;0.454;0.283;0.228;0.180;0.222;0.460;0.255;0.271;0.234;0.223;0.124;0.101;0.110;0.085;0.080;0.065;0.058;0.049;0.050;0.053;0.055;0.052;0.091;0.091;0.069;0.082;0.330;0.442;0.335;0.209;0.219;0.368;0.396;0.314;0.165;0.129;0.170;0.222;0.393;0.415;0.378;0.390;0.368;…
Box10;dO2;0.410;0.401;0.428;0.422;0.394;0.409;0.427;0.396;0.420;0.430;0.410;0.393;0.471;0.502;0.433;0.373;0.395;0.337;0.287;0.295;0.350;0.366;0.308;0.286;0.294;0.287;0.302;0.374;0.283;0.287;0.299;0.302;0.309;0.367;0.366;0.231;0.259;0.240;0.270;0.361;0.329;0.199;0.180;0.165;0.231;0.162;0.175;0.175;0.241;0.236;0.353;0.268;0.186;0.208;0.250;0.263;0.241;0.273;0.399;0.314;0.315;0.406;0.361;0.364;0.362…
Box11;dO2;0.458;0.436;0.437;0.419;0.449;0.422;0.475;0.423;0.438;0.459;0.425;0.412;0.448;0.451;0.447;0.427;0.287;0.249;0.236;0.238;0.304;0.247;0.213;0.255;0.326;0.307;0.209;0.234;0.230;0.244;0.406;0.388;0.245;0.170;0.139;0.229;0.121;0.097;0.084;0.076;0.070;0.074;0.068;0.063;0.063;0.060;0.058;0.346;0.394;0.224;0.154;0.188;0.218;0.263;0.388;0.188;0.176;0.222;0.441;0.373;0.416;0.416;0.398;0.399;0.391…
Box12;dO2;0.302;0.293;0.310;0.271;0.388;0.284;0.276;0.199;0.350;0.268;0.188;0.419;0.335;0.263;0.211;0.323;0.203;0.229;0.196;0.228;0.224;0.243;0.219;0.183;0.337;0.316;0.167;0.175;0.233;0.228;0.261;0.249;0.170;0.204;0.228;0.228;0.267;0.156;0.255;0.252;0.223;0.183;0.238;0.204;0.246;0.197;0.283;0.181;0.196;0.224;0.211;0.196;0.239;0.245;0.271;0.254;0.178;0.278;0.158;0.186;0.379;0.331;0.265;0.293;0.293…
Box13;dO2;0.265;0.316;0.380;0.327;0.342;0.351;0.351;0.384;0.387;0.384;0.353;0.463;0.421;0.371;0.410;0.414;0.384;0.250;0.187;0.191;0.201;0.245;0.199;0.223;0.225;0.171;0.185;0.143;0.139;0.336;0.155;0.140;0.126;0.190;0.121;0.103;0.102;0.078;0.080;0.308;0.123;0.087;0.084;0.069;0.066;0.063;0.057;0.079;0.326;0.132;0.121;0.283;0.436;0.318;0.139;0.222;0.132;0.185;0.181;0.426;0.378;0.310;0.321;0.230;0.278…
Box14;dO2;0.400;0.391;0.439;0.432;0.415;0.439;0.412;0.428;0.449;0.430;0.416;0.419;0.396;0.427;0.439;0.305;0.266;0.256;0.372;0.243;0.240;0.277;0.356;0.261;0.313;0.463;0.449;0.457;0.261;0.181;0.140;0.122;0.111;0.087;0.076;0.066;0.059;0.055;0.057;0.049;0.047;0.044;0.044;0.043;0.041;0.043;0.132;0.091;0.060;0.054;0.048;0.049;0.047;0.087;0.170;0.460;0.476;0.415;0.246;0.187;0.485;0.403;0.374;0.378;0.341…
Box15;dO2;-0.002;0.000;-0.001;-0.004;-0.002;-0.004;-0.002;-0.004;-0.002;-0.004;-0.005;-0.002;-0.005;-0.002;-0.002;-0.004;-0.005;-0.005;-0.002;-0.005;-0.005;-0.005;-0.004;-0.005;-0.005;-0.004;-0.004;-0.005;-0.009;-0.007;-0.007;-0.007;-0.006;-0.009;-0.007;-0.009;-0.009;-0.010;-0.009;-0.009;-0.007;-0.009;-0.007;-0.007;-0.010;-0.007;-0.006;-0.006;-0.007;-0.009;-0.007;-0.005;-0.005;-0.005;-0.004;-0.00…
Box16;dO2;-0.006;-0.006;-0.009;-0.007;-0.006;-0.009;-0.007;-0.007;-0.006;-0.009;-0.007;-0.009;-0.007;-0.010;-0.009;-0.007;-0.007;-0.007;-0.007;-0.006;-0.006;-0.006;-0.006;-0.007;-0.009;-0.009;-0.007;-0.009;-0.010;-0.010;-0.009;-0.009;-0.011;-0.009;-0.009;-0.010;-0.009;-0.009;-0.010;-0.009;-0.010;-0.009;-0.011;-0.010;-0.009;-0.007;-0.007;-0.010;-0.007;-0.007;-0.007;-0.006;-0.006;-0.006;-0.004;-0.0…
Box1;dCO2;0.366;0.364;0.244;0.218;0.366;0.415;0.438;0.453;0.448;0.399;0.250;0.317;0.252;0.245;0.383;0.318;0.262;0.436;0.432;0.375;0.335;0.253;0.269;0.241;0.447;0.467;0.392;0.418;0.388;0.293;0.386;0.276;0.248;0.381;0.446;0.463;0.402;0.474;0.423;0.271;0.241;0.335;0.250;0.244;0.259;0.340;0.382;0.405;0.436;0.442;0.410;0.449;0.472;0.429;0.280;0.267;0.274;0.335;0.245;0.298;0.264;0.374;0.432;0.458;0.476…
Box2;dCO2;0.373;0.215;0.256;0.323;0.231;0.245;0.288;0.189;0.287;0.260;0.257;0.300;0.271;0.226;0.215;0.252;0.261;0.370;0.186;0.268;0.267;0.304;0.184;0.319;0.312;0.220;0.438;0.312;0.183;0.247;0.236;0.310;0.218;0.261;0.243;0.413;0.321;0.283;0.161;0.186;0.181;0.228;0.368;0.208;0.194;0.369;0.167;0.127;0.308;0.188;0.147;0.238;0.233;0.214;0.191;0.153;0.178;0.251;0.178;0.230;0.237;0.239;0.231;0.220;0.226…
Box3;dCO2;0.463;0.445;0.339;0.279;0.394;0.387;0.293;0.407;0.469;0.313;0.291;0.392;0.500;0.476;0.326;0.380;0.430;0.376;0.393;0.470;0.384;0.436;0.469;0.480;0.343;0.385;0.364;0.494;0.551;0.562;0.482;0.370;0.288;0.504;0.408;0.504;0.454;0.306;0.293;0.256;0.238;0.454;0.495;0.498;0.474;0.363;0.299;0.301;0.273;0.247;0.297;0.286;0.266;0.407;0.543;0.488;0.414;0.279;0.272;0.268;0.232;0.361;0.263;0.333;0.492…
Box4;dCO2;0.351;0.272;0.383;0.282;0.295;0.305;0.285;0.384;0.426;0.413;0.325;0.285;0.293;0.429;0.428;0.280;0.276;0.434;0.462;0.362;0.288;0.428;0.401;0.431;0.290;0.435;0.417;0.302;0.287;0.365;0.379;0.317;0.351;0.276;0.323;0.287;0.355;0.396;0.449;0.437;0.421;0.294;0.393;0.435;0.409;0.273;0.231;0.321;0.385;0.302;0.273;0.263;0.386;0.241;0.292;0.304;0.293;0.259;0.443;0.248;0.209;0.309;0.331;0.261;0.251…
Box5;dCO2;0.400;0.322;0.199;0.151;0.207;0.171;0.238;0.248;0.250;0.220;0.226;0.333;0.225;0.234;0.272;0.192;0.226;0.214;0.225;0.229;0.209;0.225;0.327;0.323;0.367;0.230;0.136;0.344;0.182;0.205;0.253;0.161;0.213;0.207;0.233;0.396;0.248;0.218;0.245;0.253;0.346;0.189;0.177;0.204;0.210;0.253;0.269;0.262;0.149;0.172;0.206;0.208;0.266;0.147;0.192;0.212;0.191;0.274;0.258;0.181;0.206;0.199;0.255;0.159;0.164…
Box6;dCO2;0.400;0.368;0.367;0.266;0.352;0.376;0.373;0.294;0.352;0.284;0.348;0.329;0.368;0.372;0.402;0.415;0.347;0.298;0.190;0.190;0.252;0.245;0.215;0.216;0.196;0.333;0.173;0.159;0.270;0.222;0.356;0.182;0.127;0.159;0.109;0.092;0.079;0.073;0.178;0.081;0.065;0.058;0.057;0.055;0.048;0.048;0.049;0.047;0.108;0.238;0.175;0.139;0.242;0.211;0.163;0.180;0.395;0.148;0.147;0.351;0.292;0.300;0.341;0.219;0.255…
Box7;dCO2;0.456;0.447;0.467;0.467;0.470;0.481;0.493;0.450;0.452;0.535;0.458;0.481;0.487;0.557;0.558;0.559;0.583;0.322;0.471;0.342;0.341;0.389;0.332;0.400;0.314;0.552;0.541;0.325;0.234;0.275;0.275;0.296;0.227;0.264;0.294;0.273;0.294;0.482;0.371;0.193;0.185;0.166;0.129;0.141;0.094;0.153;0.172;0.252;0.320;0.231;0.319;0.253;0.217;0.437;0.303;0.209;0.259;0.280;0.247;0.489;0.467;0.436;0.449;0.443;0.429…
Box8;dCO2;0.334;0.377;0.338;0.401;0.334;0.382;0.340;0.331;0.320;0.329;0.398;0.338;0.332;0.389;0.373;0.369;0.404;0.324;0.253;0.214;0.302;0.241;0.213;0.197;0.220;0.228;0.180;0.375;0.308;0.214;0.138;0.133;0.113;0.094;0.087;0.084;0.068;0.068;0.059;0.052;0.057;0.070;0.050;0.045;0.043;0.044;0.042;0.087;0.082;0.082;0.193;0.194;0.299;0.265;0.191;0.207;0.201;0.196;0.250;0.373;0.273;0.339;0.290;0.305;0.277…
Box9;dCO2;0.377;0.312;0.322;0.310;0.339;0.311;0.330;0.317;0.313;0.346;0.353;0.310;0.331;0.361;0.377;0.411;0.383;0.244;0.190;0.291;0.199;0.227;0.449;0.266;0.223;0.177;0.217;0.451;0.249;0.271;0.222;0.211;0.115;0.092;0.105;0.080;0.073;0.059;0.052;0.045;0.045;0.046;0.048;0.046;0.079;0.078;0.056;0.071;0.278;0.384;0.300;0.181;0.191;0.335;0.370;0.286;0.138;0.110;0.138;0.180;0.338;0.354;0.326;0.321;0.302…
Box10;dCO2;0.346;0.334;0.355;0.354;0.326;0.335;0.353;0.327;0.343;0.358;0.337;0.326;0.414;0.476;0.420;0.361;0.394;0.332;0.279;0.286;0.343;0.363;0.305;0.278;0.289;0.279;0.299;0.372;0.276;0.278;0.294;0.297;0.302;0.361;0.359;0.226;0.254;0.234;0.257;0.341;0.320;0.198;0.175;0.158;0.212;0.153;0.163;0.163;0.213;0.210;0.310;0.252;0.174;0.186;0.217;0.229;0.208;0.234;0.350;0.280;0.277;0.346;0.303;0.310;0.30…
Box11;dCO2;0.421;0.371;0.367;0.350;0.362;0.342;0.383;0.337;0.351;0.372;0.339;0.328;0.404;0.425;0.424;0.405;0.265;0.233;0.233;0.230;0.295;0.231;0.208;0.250;0.329;0.300;0.202;0.233;0.222;0.233;0.397;0.379;0.225;0.165;0.133;0.219;0.110;0.093;0.079;0.074;0.066;0.068;0.060;0.056;0.055;0.053;0.052;0.298;0.338;0.202;0.136;0.166;0.190;0.227;0.353;0.164;0.155;0.194;0.401;0.328;0.355;0.352;0.337;0.333;0.32…
Box12;dCO2;0.261;0.260;0.290;0.242;0.355;0.257;0.246;0.171;0.315;0.237;0.167;0.379;0.306;0.237;0.186;0.300;0.184;0.207;0.181;0.202;0.201;0.216;0.191;0.158;0.296;0.283;0.146;0.158;0.209;0.200;0.231;0.219;0.148;0.174;0.198;0.196;0.235;0.133;0.224;0.228;0.197;0.161;0.206;0.167;0.211;0.167;0.243;0.151;0.170;0.196;0.175;0.166;0.206;0.202;0.230;0.215;0.149;0.248;0.140;0.155;0.321;0.289;0.225;0.254;0.25…
Box13;dCO2;0.250;0.295;0.335;0.276;0.287;0.288;0.289;0.312;0.320;0.309;0.288;0.374;0.384;0.344;0.390;0.404;0.373;0.241;0.181;0.184;0.199;0.246;0.189;0.224;0.221;0.162;0.186;0.141;0.139;0.324;0.148;0.141;0.121;0.183;0.116;0.102;0.098;0.074;0.081;0.279;0.110;0.083;0.078;0.065;0.061;0.057;0.052;0.073;0.283;0.109;0.105;0.245;0.394;0.289;0.125;0.194;0.114;0.151;0.151;0.374;0.339;0.266;0.278;0.194;0.24…
Box14;dCO2;0.343;0.324;0.364;0.348;0.333;0.352;0.332;0.341;0.363;0.347;0.334;0.328;0.354;0.399;0.419;0.273;0.267;0.247;0.370;0.235;0.220;0.271;0.351;0.262;0.309;0.462;0.446;0.427;0.244;0.173;0.136;0.119;0.105;0.082;0.072;0.062;0.058;0.049;0.053;0.045;0.041;0.039;0.040;0.039;0.035;0.035;0.113;0.076;0.051;0.043;0.040;0.043;0.042;0.073;0.138;0.386;0.405;0.392;0.224;0.165;0.436;0.377;0.336;0.333;0.29…
Box15;dCO2;0.001;0.001;-0.000;-0.001;-0.001;-0.001;-0.001;-0.002;-0.000;-0.001;-0.002;0.000;-0.001;-0.000;0.000;-0.001;-0.002;-0.002;-0.001;-0.002;-0.002;-0.002;-0.001;-0.002;-0.002;-0.001;-0.002;-0.002;-0.003;-0.004;-0.004;-0.005;-0.005;-0.005;-0.005;-0.005;-0.005;-0.005;-0.006;-0.005;-0.005;-0.006;-0.006;-0.006;-0.006;-0.005;-0.005;-0.005;-0.004;-0.005;-0.005;-0.004;-0.003;-0.003;-0.003;-0.001;…
Box16;dCO2;-0.002;-0.002;-0.004;-0.005;-0.005;-0.005;-0.005;-0.005;-0.004;-0.005;-0.005;-0.003;-0.004;-0.004;-0.005;-0.005;-0.005;-0.005;-0.005;-0.005;-0.004;-0.005;-0.005;-0.005;-0.005;-0.005;-0.006;-0.005;-0.006;-0.006;-0.006;-0.006;-0.006;-0.006;-0.006;-0.006;-0.006;-0.006;-0.006;-0.006;-0.006;-0.006;-0.006;-0.006;-0.006;-0.006;-0.006;-0.006;-0.005;-0.005;-0.005;-0.005;-0.004;-0.004;-0.005;-0.…
Box1;VO2(1);3104;3130;2095;1927;3137;3522;3654;3811;3754;3380;2202;2621;2145;2114;3224;2748;2272;3689;3643;3184;2814;2229;2330;2118;3778;3762;3218;3420;3258;2373;3153;2302;2087;3163;3660;3727;3265;3891;3455;2284;1970;2794;2084;2030;2208;2763;3172;3250;3441;3624;3305;3644;3819;3476;2332;2129;2191;2685;1942;2439;2124;2971;3611;3715;3876;2798;3053;2841;2841;1962;2005;1919;2034;2120;1816;2913;3258;30…
Box2;VO2(1);2313;1398;1684;1987;1507;1592;1779;1257;1805;1662;1652;1881;1748;1502;1398;1647;1737;2335;1274;1709;1697;1931;1272;1987;2035;1461;2669;2027;1253;1581;1534;1972;1442;1689;1587;2555;1992;1811;1081;1224;1210;1516;2289;1379;1245;2150;1094;853;1933;1266;990;1527;1546;1396;1267;1068;1223;1669;1231;1533;1627;1562;1512;1464;1486;1521;2284;1221;1562;1474;1470;1415;1425;1516;1454;2020;1526;1436…
Box3;VO2(1);2610;2394;1879;1458;2084;2086;1524;2237;2463;1790;1535;2110;2661;2592;1805;2042;2322;2062;2170;2531;2159;2298;2501;2564;1913;2012;1922;2677;2895;2880;2554;1941;1516;2564;2120;2579;2422;1603;1440;1334;1304;2329;2607;2571;2442;1956;1617;1467;1382;1323;1528;1518;1506;2237;2758;2485;2212;1504;1414;1445;1304;2020;1579;1895;2664;2123;2714;2260;1500;1398;1686;2166;2433;1434;1456;1735;1762;29…
Box4;VO2(1);2280;1640;2244;1840;1698;1841;1728;2268;2474;2426;2112;1621;1726;2496;2612;1677;1691;2472;2698;2134;1774;2505;2444;2591;1726;2570;2471;1952;1627;2121;2242;1899;2075;1642;1915;1726;2110;2326;2641;2624;2465;1707;2239;2544;2383;1778;1308;1836;2242;1712;1657;1610;2290;1554;1602;1751;1767;1574;2591;1440;1363;1603;1929;1596;1568;1803;2342;2260;1389;1769;1754;2304;1554;2014;1844;1787;2401;23…
Box5;VO2(1);2667;2184;1425;1085;1423;1250;1653;1750;1791;1550;1610;2271;1594;1630;1891;1371;1624;1573;1659;1666;1519;1633;2359;2235;2431;1687;1038;2326;1308;1468;1775;1140;1517;1452;1657;2655;1699;1540;1651;1722;2287;1320;1241;1379;1452;1726;1890;1773;1033;1215;1446;1426;1808;1048;1388;1492;1384;1862;1785;1262;1410;1167;1711;1122;1236;1773;2373;1193;1564;1529;1498;1185;1721;1218;1582;1593;1561;20…
Box6;VO2(1);2979;2748;2803;2181;2848;3072;3078;2440;2941;2348;2877;2798;2841;2651;2906;2850;2453;2133;1267;1297;1676;1652;1475;1452;1334;2280;1179;1099;1854;1543;2424;1307;882;1072;760;656;559;526;1334;625;479;429;422;426;366;364;386;378;824;1863;1400;1130;1893;1665;1258;1356;2755;1080;1105;2507;2107;2328;2613;1819;2119;2515;2689;2184;1337;1269;1413;1424;1792;1567;1405;2030;1594;1495;1436;1676;14…
Box7;VO2(1);3865;3985;4229;4308;4382;4496;4654;4317;4348;5089;4383;4599;4306;4307;4225;4212;4347;2579;3382;2481;2495;2822;2470;2983;2409;3942;3906;2423;1768;1841;2041;2210;1770;1983;2294;2277;2278;3792;2937;1569;1418;1387;1037;1271;761;1367;1654;2437;2969;2205;2855;2356;1937;3662;2555;1906;2315;2384;2191;3996;4048;3789;3980;3945;3859;2753;3886;4035;4039;2847;2518;2443;3048;2378;3443;2565;2144;257…
Box8;VO2(1);2936;3503;3133;3777;3120;3654;3234;3203;3134;3174;3863;3214;3044;3068;2952;2992;3122;2558;1935;1607;2150;1879;1602;1490;1657;1705;1380;2799;2332;1646;1036;979;808;697;665;613;510;496;433;413;415;607;439;382;350;349;364;745;697;731;1720;1781;2538;2153;1537;1671;1658;1565;2067;2908;2205;2837;2521;2741;2552;2432;2652;2867;1778;1407;1726;1525;1951;1541;2015;1417;1947;1752;2740;1519;2157;3…
Box9;VO2(1);3133;2734;2965;2909;3204;2963;3142;3042;3072;3337;3451;3000;2879;2847;2973;3111;2939;2049;1484;2183;1529;1655;3323;2098;1670;1315;1626;3376;1869;1975;1733;1643;924;750;809;629;598;487;433;368;379;399;418;389;688;688;528;624;2505;3334;2509;1581;1646;2755;2942;2342;1257;979;1299;1696;2969;3142;2855;2978;2810;2374;2741;2738;2027;1277;1333;1631;1736;1267;1477;1537;1284;1685;1494;1313;2268…
Box10;VO2(1);3229;3161;3387;3321;3116;3228;3370;3129;3328;3383;3226;3104;3671;3852;3305;2837;2984;2562;2180;2254;2658;2764;2333;2175;2237;2179;2280;2827;2157;2187;2260;2291;2352;2788;2770;1756;1959;1828;2058;2760;2497;1508;1365;1263;1791;1244;1343;1343;1877;1841;2751;2063;1425;1613;1950;2062;1886;2140;3115;2435;2460;3194;2843;2857;2849;2427;3938;3033;2919;1773;2003;1849;1913;1942;1895;1865;2237;1…
Box11;VO2(1);3067;2969;2977;2862;3096;2898;3264;2907;3015;3170;2923;2841;3014;2999;2960;2830;1918;1653;1555;1567;2003;1645;1405;1679;2128;2014;1381;1536;1523;1612;2679;2558;1640;1119;923;1513;804;645;558;505;468;494;457;423;423;408;388;2351;2680;1503;1041;1274;1473;1790;2595;1277;1191;1501;2959;2516;2824;2839;2695;2721;2670;2740;2819;1783;1609;1538;1466;1734;1995;1398;1343;1589;2178;1214;1361;141…
Box12;VO2(1);2473;2396;2507;2211;3148;2316;2251;1647;2848;2196;1545;3407;2719;2147;1723;2608;1659;1870;1591;1863;1828;1982;1799;1506;2766;2583;1375;1423;1897;1872;2141;2036;1395;1686;1870;1875;2188;1294;2087;2055;1829;1503;1952;1700;2029;1632;2333;1500;1607;1837;1751;1617;1965;2036;2235;2094;1479;2272;1292;1541;3143;2718;2184;2409;2397;2307;1632;1779;1645;1921;1763;1994;2188;1771;1784;1872;1721;2…
Box13;VO2(1);1842;2201;2681;2330;2439;2512;2510;2756;2762;2768;2533;3335;2936;2581;2830;2854;2645;1730;1291;1316;1374;1672;1382;1521;1548;1186;1260;980;954;2319;1074;961;866;1309;835;709;706;536;546;2156;864;605;582;479;464;439;395;549;2308;942;853;2005;3054;2223;976;1564;932;1322;1291;3006;2654;2200;2281;1639;1970;2302;2527;2380;1414;1241;1418;1297;1417;1601;1319;2135;1321;1230;1945;1496;1876;25…
Box14;VO2(1);2798;2759;3096;3062;2932;3118;2921;3042;3171;3042;2950;2982;2748;2929;2999;2116;1786;1742;2502;1648;1653;1873;2407;1758;2114;3122;3035;3122;1789;1233;954;826;757;598;522;456;400;384;389;339;325;308;307;298;283;304;920;643;424;385;337;342;324;615;1198;3235;3338;2837;1699;1300;3346;2759;2591;2627;2379;2327;2530;2329;1534;1588;1666;2102;1697;1965;1929;2003;1833;1722;1759;1990;2976;2710;…
Box15;VO2(1);-807;-93;-342;-1023;-650;-1026;-654;-995;-714;-1026;-1372;-774;-1398;-714;-745;-1026;-1336;-1332;-683;-1367;-1336;-1336;-1026;-1336;-1336;-1060;-995;-1367;-2393;-1990;-1959;-1928;-1560;-2300;-1928;-2269;-2300;-2651;-2238;-2276;-1897;-2238;-1866;-1866;-2612;-1897;-1555;-1560;-1965;-2300;-1934;-1213;-1275;-1275;-902;-652;-652;-312;-1679;-1306;-155;-155;-93;-405;-404;931;-714;-1091;-964…
Box16;VO2(1);-1715;-1746;-2338;-1934;-1565;-2307;-1903;-1908;-1591;-2307;-1934;-2431;-1965;-2729;-2314;-1939;-1934;-1934;-1939;-1555;-1591;-1565;-1565;-1903;-2276;-2283;-1877;-2276;-2620;-2612;-2252;-2245;-2993;-2208;-2214;-2620;-2252;-2214;-2589;-2252;-2597;-2221;-2971;-2581;-2238;-1846;-1872;-2628;-1903;-1903;-1908;-1534;-1591;-1596;-814;-840;-1596;-1217;-1555;-1971;-1808;-716;-625;-936;-967;-6…
Box1;VO2(3);107;108;72;67;109;122;126;132;130;117;76;91;74;73;112;95;79;128;126;110;97;77;81;73;131;130;111;118;113;82;109;80;72;109;127;129;113;135;120;79;68;97;72;70;76;96;110;112;119;125;114;126;132;120;81;74;76;93;67;84;73;103;125;129;134;97;106;98;98;68;69;66;70;73;63;101;113;107;109;100;79;102;86;68
Box2;VO2(3);105;63;76;90;68;72;81;57;82;75;75;85;79;68;63;75;79;106;58;78;77;88;58;90;92;66;121;92;57;72;70;90;65;77;72;116;90;82;49;56;55;69;104;63;57;98;50;39;88;57;45;69;70;63;58;48;56;76;56;70;74;71;69;66;67;69;104;55;71;67;67;64;65;69;66;92;69;65;75;75;63;71;71;68
Box3;VO2(3);127;117;92;71;102;102;74;109;120;87;75;103;130;126;88;99;113;100;106;123;105;112;122;125;93;98;94;130;141;140;124;95;74;125;103;126;118;78;70;65;63;113;127;125;119;95;79;71;67;64;74;74;73;109;134;121;108;73;69;70;63;98;77;92;130;103;132;110;73;68;82;105;118;70;71;84;86;144;119;91;71;73;90;91
Box4;VO2(3);103;74;101;83;77;83;78;103;112;110;95;73;78;113;118;76;76;112;122;96;80;113;110;117;78;116;112;88;74;96;101;86;94;74;87;78;95;105;119;119;111;77;101;115;108;80;59;83;101;77;75;73;104;70;72;79;80;71;117;65;62;72;87;72;71;81;106;102;63;80;79;104;70;91;83;81;109;104;79;85;93;63;64;87
Box5;VO2(3);116;95;62;47;62;54;72;76;78;67;70;99;69;71;82;59;70;68;72;72;66;71;102;97;105;73;45;101;57;64;77;49;66;63;72;115;74;67;72;75;99;57;54;60;63;75;82;77;45;53;63;62;78;45;60;65;60;81;77;55;61;51;74;49;54;77;103;52;68;66;65;51;75;53;69;69;68;91;88;86;81;51;59;56
Box6;VO2(3);109;101;103;80;105;113;113;90;108;86;106;103;104;97;107;105;90;78;47;48;62;61;54;53;49;84;43;40;68;57;89;48;32;39;28;24;21;19;49;23;18;16;15;16;13;13;14;14;30;68;51;41;69;61;46;50;101;40;41;92;77;85;96;67;78;92;99;80;49;47;52;52;66;58;52;74;59;55;53;62;53;50;90;93
Box7;VO2(3);127;131;139;142;144;148;153;142;143;167;144;151;142;142;139;139;143;85;111;82;82;93;81;98;79;130;128;80;58;61;67;73;58;65;75;75;75;125;97;52;47;46;34;42;25;45;54;80;98;73;94;77;64;120;84;63;76;78;72;131;133;125;131;130;127;91;128;133;133;94;83;80;100;78;113;84;71;85;79;97;90;92;126;129
Box8;VO2(3);96;115;102;124;102;119;106;105;102;104;126;105;100;100;97;98;102;84;63;53;70;61;52;49;54;56;45;92;76;54;34;32;26;23;22;20;17;16;14;14;14;20;14;12;11;11;12;24;23;24;56;58;83;70;50;55;54;51;68;95;72;93;82;90;83;80;87;94;58;46;56;50;64;50;66;46;64;57;90;50;71;105;96;110
Box9;VO2(3);103;90;98;96;106;98;104;100;101;110;114;99;95;94;98;103;97;68;49;72;50;55;110;69;55;43;54;111;62;65;57;54;30;25;27;21;20;16;14;12;13;13;14;13;23;23;17;21;83;110;83;52;54;91;97;77;41;32;43;56;98;104;94;98;93;78;90;90;67;42;44;54;57;42;49;51;42;56;49;43;75;94;89;87
Box10;VO2(3);103;101;108;106;99;103;108;100;106;108;103;99;117;123;105;90;95;82;70;72;85;88;74;69;71;69;73;90;69;70;72;73;75;89;88;56;63;58;66;88;80;48;44;40;57;40;43;43;60;59;88;66;45;51;62;66;60;68;99;78;78;102;91;91;91;77;126;97;93;57;64;59;61;62;60;59;71;62;67;61;70;89;86;95
Box11;VO2(3);113;109;109;105;114;106;120;107;111;116;107;104;111;110;109;104;70;61;57;57;74;60;52;62;78;74;51;56;56;59;98;94;60;41;34;56;30;24;20;19;17;18;17;16;16;15;14;86;98;55;38;47;54;66;95;47;44;55;109;92;104;104;99;100;98;101;103;65;59;56;54;64;73;51;49;58;80;45;50;52;99;99;98;91
Box12;VO2(3);75;73;76;67;95;70;68;50;86;67;47;103;82;65;52;79;50;57;48;56;55;60;55;46;84;78;42;43;57;57;65;62;42;51;57;57;66;39;63;62;55;46;59;52;61;49;71;45;49;56;53;49;60;62;68;63;45;69;39;47;95;82;66;73;73;70;49;54;50;58;53;60;66;54;54;57;52;63;58;63;58;61;68;52
Box13;VO2(3);65;77;94;82;86;88;88;97;97;97;89;117;103;91;100;100;93;61;45;46;48;59;49;54;54;42;44;34;34;82;38;34;30;46;29;25;25;19;19;76;30;21;21;17;16;15;14;19;81;33;30;71;107;78;34;55;33;47;45;106;93;77;80;58;69;81;89;84;50;44;50;46;50;56;46;75;46;43;68;53;66;91;56;45
Box14;VO2(3);100;98;111;109;105;111;104;109;113;109;105;106;98;105;107;76;64;62;89;59;59;67;86;63;75;111;108;111;64;44;34;29;27;21;19;16;14;14;14;12;12;11;11;11;10;11;33;23;15;14;12;12;12;22;43;115;119;101;61;46;119;99;92;94;85;83;90;83;55;57;59;75;61;70;69;72;65;61;63;71;106;97;105;91
Box15;VO2(3);-1;-0;-0;-1;-1;-1;-1;-1;-1;-1;-1;-1;-1;-1;-1;-1;-1;-1;-1;-1;-1;-1;-1;-1;-1;-1;-1;-1;-2;-2;-2;-2;-2;-2;-2;-2;-2;-3;-2;-2;-2;-2;-2;-2;-3;-2;-2;-2;-2;-2;-2;-1;-1;-1;-1;-1;-1;-0;-2;-1;-0;-0;-0;-0;-0;1;-1;-1;-1;-2;-1;-1;-1;-0;-0;-0;-1;-1;-0;-0;-0;-0;0;-0
Box16;VO2(3);-2;-2;-2;-2;-2;-2;-2;-2;-2;-2;-2;-2;-2;-3;-2;-2;-2;-2;-2;-2;-2;-2;-2;-2;-2;-2;-2;-2;-3;-3;-2;-2;-3;-2;-2;-3;-2;-2;-3;-2;-3;-2;-3;-3;-2;-2;-2;-3;-2;-2;-2;-2;-2;-2;-1;-1;-2;-1;-2;-2;-2;-1;-1;-1;-1;-1;-2;-2;-2;-2;-2;-1;-2;-2;-2;-2;-2;-2;-1;-1;-2;-2;-1;-1
Box1;VCO2(1);2548;2531;1697;1513;2544;2889;3046;3149;3118;2773;1742;2203;1752;1708;2672;2213;1815;3036;3005;2617;2333;1762;1871;1678;3108;3251;2729;2910;2701;2035;2688;1929;1728;2650;3104;3220;2797;3296;2940;1882;1677;2329;1738;1697;1800;2363;2657;2814;3033;3077;2852;3125;3282;2981;1947;1854;1906;2333;1701;2073;1834;2599;3002;3183;3313;2394;2411;2230;2271;1462;1629;1503;1639;1684;1400;2367;2701;2…
Box2;VCO2(1);1984;1140;1360;1718;1226;1303;1532;1002;1527;1381;1364;1590;1437;1204;1137;1342;1385;1966;984;1423;1413;1616;976;1689;1660;1170;2329;1658;971;1313;1249;1647;1158;1382;1290;2198;1700;1506;854;986;961;1211;1949;1104;1031;1949;885;674;1639;1000;778;1266;1234;1136;1010;812;945;1330;945;1221;1261;1268;1227;1169;1201;1227;1843;950;1258;1185;1148;1157;1089;1223;1145;1624;1175;1153;1356;1337…
Box3;VCO2(1);2288;2201;1677;1378;1948;1912;1449;2009;2320;1548;1439;1939;2472;2354;1609;1876;2125;1856;1944;2324;1897;2157;2320;2373;1696;1902;1806;2441;2722;2767;2383;1821;1422;2492;2016;2499;2242;1507;1449;1267;1177;2244;2446;2463;2341;1793;1475;1490;1349;1220;1466;1415;1315;2011;2675;2412;2045;1381;1344;1321;1148;1783;1298;1645;2431;1919;2446;1982;1337;1109;1422;1873;2055;1150;1184;1407;1422;2…
Box4;VCO2(1);1875;1446;2042;1503;1569;1623;1519;2044;2269;2201;1728;1516;1558;2282;2280;1490;1469;2311;2450;1927;1532;2280;2133;2295;1550;2314;2219;1610;1527;1942;2018;1686;1867;1469;1720;1527;1893;2107;2392;2329;2240;1566;2094;2323;2175;1454;1229;1707;2052;1610;1452;1401;2057;1287;1555;1621;1558;1380;2361;1323;1114;1647;1762;1391;1338;1485;1984;2076;1297;1550;1514;2069;1299;1814;1676;1610;2300;2…
Box5;VCO2(1);2216;1789;1105;838;1146;950;1318;1378;1386;1220;1252;1854;1250;1300;1518;1068;1256;1188;1253;1269;1161;1253;1816;1794;2034;1278;754;1909;1010;1138;1406;893;1179;1152;1294;2197;1375;1213;1359;1409;1925;1045;983;1136;1165;1402;1494;1451;825;953;1144;1155;1477;817;1068;1176;1062;1528;1434;1005;1147;1103;1417;879;907;1421;1925;890;1253;1233;1187;934;1379;959;1228;1240;1209;1710;1617;1562…
Box6;VCO2(1);2632;2422;2405;1745;2312;2466;2444;1925;2305;1855;2280;2154;2415;2441;2634;2732;2266;1960;1247;1250;1652;1602;1407;1417;1285;2186;1137;1037;1776;1459;2334;1195;834;1040;715;605;517;480;1169;531;428;383;373;365;312;315;320;306;705;1562;1149;914;1589;1384;1069;1182;2589;972;969;2292;1913;1964;2238;1432;1671;2025;2492;2006;1195;1220;1294;1330;1674;1446;1306;1935;1459;1449;1305;1536;1330…
Box7;VCO2(1);3337;3268;3419;3405;3427;3509;3599;3283;3298;3911;3337;3505;3559;4076;4068;4075;4250;2349;3444;2500;2493;2848;2421;2927;2299;4037;3946;2378;1710;2009;2011;2159;1659;1929;2141;1991;2148;3527;2712;1407;1354;1214;945;1031;684;1117;1253;1846;2331;1692;2331;1853;1584;3190;2220;1530;1887;2047;1801;3574;3419;3180;3286;3233;3129;2331;3720;4014;3957;2708;2665;2524;3071;2338;3602;2701;2054;267…
Box8;VCO2(1);2453;2775;2486;2952;2450;2803;2493;2439;2352;2417;2931;2482;2435;2866;2743;2717;2965;2374;1865;1567;2222;1774;1565;1448;1619;1672;1323;2757;2269;1572;1019;976;832;688;638;620;499;501;436;382;423;512;367;332;317;325;311;638;602;602;1420;1427;2190;1951;1398;1521;1482;1445;1843;2734;2013;2486;2126;2241;2042;1977;2406;2720;1594;1329;1636;1424;1863;1427;1967;1355;1881;1621;2853;1402;2067;…
Box9;VCO2(1);2742;2277;2349;2259;2474;2270;2406;2313;2284;2532;2571;2259;2417;2627;2750;3001;2793;1780;1386;2110;1449;1663;3273;1937;1626;1293;1579;3287;1819;1977;1627;1531;841;671;763;584;530;433;375;326;330;337;351;333;573;564;413;516;2027;2800;2184;1318;1392;2453;2696;2088;1013;806;1010;1311;2464;2582;2378;2342;2206;1837;2467;2604;1862;1178;1292;1601;1590;1217;1325;1465;1196;1591;1368;1171;215…
Box10;VCO2(1);2616;2519;2686;2667;2467;2530;2660;2463;2597;2700;2537;2467;3123;3604;3180;2726;2971;2515;2104;2166;2597;2737;2311;2107;2185;2108;2256;2808;2088;2107;2212;2248;2285;2731;2711;1708;1915;1772;1941;2571;2415;1493;1322;1193;1601;1156;1226;1226;1604;1586;2337;1906;1315;1404;1637;1731;1571;1763;2649;2115;2099;2616;2296;2337;2278;1919;3545;2782;2637;1641;1974;1711;1761;1848;1787;1758;2019;…
Box11;VCO2(1);2759;2434;2401;2296;2376;2234;2504;2198;2292;2448;2218;2144;2650;2785;2773;2648;1739;1521;1529;1502;1929;1512;1365;1642;2151;1964;1319;1526;1459;1521;2605;2486;1478;1079;869;1435;717;609;515;483;431;448;396;367;363;348;340;1954;2215;1319;889;1088;1239;1488;2305;1075;1014;1272;2627;2144;2324;2309;2195;2176;2138;2257;2618;1566;1611;1478;1342;1665;1874;1332;1271;1516;2115;1120;1316;128…
Box12;VCO2(1);2064;2063;2301;1923;2820;2040;1958;1365;2504;1884;1330;3011;2433;1884;1478;2387;1463;1651;1439;1603;1595;1712;1517;1248;2348;2246;1158;1256;1661;1596;1842;1743;1174;1384;1576;1556;1868;1060;1782;1809;1569;1279;1638;1330;1677;1330;1926;1197;1353;1560;1396;1318;1638;1603;1829;1708;1186;1973;1115;1228;2554;2293;1790;2016;2059;1981;1377;1520;1447;1712;1513;1669;1901;1506;1553;1643;1510;…
Box13;VCO2(1);1714;2017;2293;1890;1960;1967;1974;2132;2189;2121;1967;2562;2617;2350;2657;2768;2551;1650;1235;1259;1363;1685;1292;1531;1511;1108;1272;963;953;2216;1010;966;829;1249;798;698;671;507;551;1907;755;567;534;443;420;393;356;500;1934;742;718;1672;2696;1974;856;1329;779;1034;1034;2555;2316;1819;1906;1326;1642;1924;2313;2226;1252;1182;1360;1212;1319;1616;1289;2148;1282;1121;1940;1383;1799;2…
Box14;VCO2(1);2314;2181;2453;2343;2241;2370;2241;2300;2442;2340;2251;2211;2383;2691;2823;1837;1792;1665;2485;1585;1486;1818;2367;1764;2085;3111;3005;2868;1645;1168;917;804;708;556;487;417;391;327;354;305;274;265;268;261;238;234;765;511;341;291;271;290;281;490;927;2602;2727;2641;1509;1112;2930;2539;2264;2244;1993;1870;2373;2145;1341;1572;1476;2049;1519;1893;1830;1896;1758;1622;1574;1999;2830;2489;…
Box15;VCO2(1);236;353;-118;-352;-352;-353;-354;-471;-118;-353;-473;117;-353;-118;0;-353;-589;-587;-236;-471;-589;-589;-353;-589;-589;-236;-471;-471;-825;-942;-1060;-1178;-1182;-1178;-1178;-1296;-1178;-1300;-1414;-1300;-1296;-1414;-1414;-1414;-1414;-1296;-1178;-1182;-1063;-1178;-1182;-1060;-825;-825;-825;-353;-353;-236;-707;-707;589;591;354;118;118;705;-118;-118;-589;-825;-827;-353;118;236;0;0;-59…
Box16;VCO2(1);-591;-473;-1063;-1182;-1185;-1182;-1300;-1304;-1063;-1182;-1182;-709;-1063;-1070;-1185;-1185;-1182;-1182;-1185;-1178;-1063;-1185;-1185;-1300;-1300;-1304;-1422;-1300;-1418;-1414;-1422;-1418;-1418;-1531;-1536;-1418;-1422;-1536;-1536;-1422;-1541;-1541;-1541;-1531;-1414;-1541;-1418;-1422;-1300;-1300;-1304;-1304;-1063;-1067;-1185;-1060;-1067;-1063;-1178;-1067;-236;-118;-474;-709;-591;-23…
Box1;VCO2(3);88;88;59;52;88;100;105;109;108;96;60;76;61;59;92;77;63;105;104;91;81;61;65;58;108;112;94;101;93;70;93;67;60;92;107;111;97;114;102;65;58;81;60;59;62;82;92;97;105;106;99;108;114;103;67;64;66;81;59;72;63;90;104;110;115;83;83;77;79;51;56;52;57;58;48;82;93;85;88;83;59;82;70;54
Box2;VCO2(3);90;52;62;78;56;59;70;46;69;63;62;72;65;55;52;61;63;89;45;65;64;73;44;77;75;53;106;75;44;60;57;75;53;63;59;100;77;68;39;45;44;55;89;50;47;88;40;31;74;45;35;57;56;52;46;37;43;60;43;55;57;58;56;53;55;56;84;43;57;54;52;53;49;56;52;74;53;52;62;61;49;56;57;54
Box3;VCO2(3);111;107;82;67;95;93;71;98;113;75;70;94;120;115;78;91;104;90;95;113;92;105;113;116;83;93;88;119;133;135;116;89;69;121;98;122;109;73;71;62;57;109;119;120;114;87;72;73;66;59;71;69;64;98;130;117;100;67;65;64;56;87;63;80;118;93;119;97;65;54;69;91;100;56;58;69;69;122;108;78;66;59;80;79
Box4;VCO2(3);85;65;92;68;71;73;69;92;103;99;78;69;70;103;103;67;66;104;111;87;69;103;96;104;70;105;100;73;69;88;91;76;84;66;78;69;86;95;108;105;101;71;95;105;98;66;56;77;93;73;66;63;93;58;70;73;70;62;107;60;50;74;80;63;60;67;90;94;59;70;68;94;59;82;76;73;104;98;71;75;89;59;55;77
Box5;VCO2(3);96;78;48;36;50;41;57;60;60;53;54;80;54;56;66;46;55;52;54;55;50;54;79;78;88;55;33;83;44;49;61;39;51;50;56;95;60;53;59;61;84;45;43;49;51;61;65;63;36;41;50;50;64;35;46;51;46;66;62;44;50;48;62;38;39;62;84;39;54;54;52;41;60;42;53;54;52;74;70;68;66;37;46;45
Box6;VCO2(3);97;89;88;64;85;91;90;71;85;68;84;79;89;90;97;100;83;72;46;46;61;59;52;52;47;80;42;38;65;54;86;44;31;38;26;22;19;18;43;19;16;14;14;13;11;12;12;11;26;57;42;34;58;51;39;43;95;36;36;84;70;72;82;53;61;74;91;74;44;45;48;49;61;53;48;71;54;53;48;56;49;47;84;86
Box7;VCO2(3);110;108;112;112;113;115;118;108;108;129;110;115;117;134;134;134;140;77;113;82;82;94;80;96;76;133;130;78;56;66;66;71;55;63;70;65;71;116;89;46;45;40;31;34;23;37;41;61;77;56;77;61;52;105;73;50;62;67;59;118;112;105;108;106;103;77;122;132;130;89;88;83;101;77;119;89;68;88;77;98;92;92;129;130
Box8;VCO2(3);80;91;81;97;80;92;82;80;77;79;96;81;80;94;90;89;97;78;61;51;73;58;51;47;53;55;43;90;74;51;33;32;27;23;21;20;16;16;14;12;14;17;12;11;10;11;10;21;20;20;46;47;72;64;46;50;48;47;60;89;66;81;70;73;67;65;79;89;52;43;53;47;61;47;64;44;61;53;93;46;68;102;89;96
Box9;VCO2(3);90;75;78;75;82;75;79;76;75;84;85;75;80;87;91;99;92;59;46;70;48;55;108;64;54;43;52;108;60;65;54;51;28;22;25;19;17;14;12;11;11;11;12;11;19;19;14;17;67;92;72;43;46;81;89;69;33;27;33;43;81;85;78;77;73;61;81;86;61;39;43;53;52;40;44;48;39;53;45;39;71;89;82;76
Box10;VCO2(3);83;80;86;85;79;81;85;79;83;86;81;79;100;115;101;87;95;80;67;69;83;87;74;67;70;67;72;90;67;67;71;72;73;87;86;54;61;57;62;82;77;48;42;38;51;37;39;39;51;51;75;61;42;45;52;55;50;56;85;67;67;83;73;75;73;61;113;89;84;52;63;55;56;59;57;56;64;58;59;56;60;77;76;83
Box11;VCO2(3);101;89;88;84;87;82;92;81;84;90;81;79;97;102;102;97;64;56;56;55;71;55;50;60;79;72;48;56;54;56;96;91;54;40;32;53;26;22;19;18;16;16;15;13;13;13;12;72;81;48;33;40;45;55;85;39;37;47;96;79;85;85;81;80;78;83;96;57;59;54;49;61;69;49;47;56;78;41;48;47;95;95;92;82
Box12;VCO2(3);63;63;70;58;85;62;59;41;76;57;40;91;74;57;45;72;44;50;44;49;48;52;46;38;71;68;35;38;50;48;56;53;36;42;48;47;57;32;54;55;48;39;50;40;51;40;58;36;41;47;42;40;50;49;55;52;36;60;34;37;77;69;54;61;62;60;42;46;44;52;46;51;58;46;47;50;46;56;50;54;49;50;59;44
Box13;VCO2(3);60;71;81;67;69;69;69;75;77;75;69;90;92;83;94;97;90;58;43;44;48;59;45;54;53;39;45;34;34;78;36;34;29;44;28;25;24;18;19;67;27;20;19;16;15;14;13;18;68;26;25;59;95;69;30;47;27;36;36;90;82;64;67;47;58;68;81;78;44;42;48;43;46;57;45;76;45;39;68;49;63;89;53;40
Box14;VCO2(3);83;78;88;84;80;85;80;82;87;84;80;79;85;96;101;66;64;59;89;57;53;65;84;63;74;111;107;102;59;42;33;29;25;20;17;15;14;12;13;11;10;9;10;9;9;8;27;18;12;10;10;10;10;17;33;93;97;94;54;40;105;91;81;80;71;67;85;77;48;56;53;73;54;68;65;68;63;58;56;71;101;89;94;78
Box15;VCO2(3);0;0;-0;-0;-0;-0;-0;-0;-0;-0;-0;0;-0;-0;0;-0;-1;-1;-0;-0;-1;-1;-0;-1;-1;-0;-0;-0;-1;-1;-1;-1;-1;-1;-1;-1;-1;-1;-1;-1;-1;-1;-1;-1;-1;-1;-1;-1;-1;-1;-1;-1;-1;-1;-1;-0;-0;-0;-1;-1;1;1;0;0;0;1;-0;-0;-1;-1;-1;-0;0;0;0;0;-1;-1;0;0;0;0;0;0
Box16;VCO2(3);-1;-0;-1;-1;-1;-1;-1;-1;-1;-1;-1;-1;-1;-1;-1;-1;-1;-1;-1;-1;-1;-1;-1;-1;-1;-1;-1;-1;-1;-1;-1;-1;-1;-2;-2;-1;-1;-2;-2;-1;-2;-2;-2;-2;-1;-2;-1;-1;-1;-1;-1;-1;-1;-1;-1;-1;-1;-1;-1;-1;-0;-0;-0;-1;-1;-0;-1;-1;-1;-1;-1;-1;-0;-1;-1;-1;-1;-1;-1;-1;-1;-1;-0;-1
Box1;RER;0.821;0.809;0.810;0.785;0.811;0.820;0.834;0.826;0.831;0.821;0.791;0.840;0.817;0.808;0.829;0.805;0.799;0.823;0.825;0.822;0.829;0.791;0.803;0.792;0.823;0.864;0.848;0.851;0.829;0.858;0.852;0.838;0.828;0.838;0.848;0.864;0.857;0.847;0.851;0.824;0.851;0.834;0.834;0.836;0.815;0.855;0.838;0.866;0.881;0.849;0.863;0.858;0.859;0.858;0.835;0.871;0.870;0.869;0.876;0.850;0.864;0.875;0.831;0.857;0.855;…
Box2;RER;0.858;0.816;0.808;0.865;0.813;0.818;0.861;0.797;0.846;0.831;0.826;0.845;0.822;0.801;0.813;0.815;0.797;0.842;0.772;0.833;0.833;0.837;0.767;0.850;0.816;0.800;0.872;0.818;0.775;0.831;0.814;0.835;0.803;0.818;0.813;0.860;0.853;0.832;0.789;0.806;0.794;0.799;0.852;0.801;0.828;0.907;0.809;0.790;0.848;0.790;0.786;0.829;0.798;0.814;0.797;0.760;0.773;0.797;0.768;0.796;0.775;0.811;0.811;0.798;0.808;…
Box3;RER;0.877;0.919;0.892;0.945;0.935;0.916;0.950;0.898;0.942;0.865;0.938;0.919;0.929;0.908;0.891;0.918;0.915;0.900;0.896;0.918;0.879;0.938;0.927;0.925;0.887;0.945;0.940;0.912;0.940;0.961;0.933;0.938;0.938;0.972;0.951;0.969;0.926;0.940;1.006;0.949;0.903;0.964;0.938;0.958;0.959;0.917;0.912;1.015;0.976;0.922;0.959;0.932;0.873;0.899;0.970;0.971;0.924;0.918;0.951;0.914;0.880;0.883;0.822;0.868;0.913;…
Box4;RER;0.822;0.882;0.910;0.817;0.924;0.882;0.879;0.901;0.917;0.907;0.818;0.935;0.903;0.914;0.873;0.888;0.869;0.935;0.908;0.903;0.864;0.910;0.873;0.886;0.898;0.900;0.898;0.825;0.939;0.916;0.900;0.888;0.899;0.895;0.898;0.885;0.897;0.906;0.906;0.888;0.909;0.917;0.935;0.913;0.913;0.817;0.940;0.930;0.916;0.941;0.876;0.870;0.898;0.828;0.971;0.926;0.882;0.877;0.911;0.919;0.817;1.027;0.913;0.871;0.853;…
Box5;RER;0.831;0.819;0.776;0.773;0.806;0.760;0.797;0.787;0.774;0.787;0.778;0.817;0.784;0.798;0.803;0.779;0.774;0.755;0.756;0.761;0.764;0.768;0.770;0.803;0.837;0.758;0.726;0.821;0.773;0.775;0.793;0.783;0.777;0.794;0.781;0.828;0.809;0.787;0.823;0.818;0.842;0.792;0.792;0.824;0.802;0.812;0.790;0.818;0.799;0.784;0.791;0.810;0.817;0.779;0.769;0.788;0.767;0.821;0.803;0.796;0.813;0.945;0.828;0.784;0.734;…
Box6;RER;0.884;0.882;0.858;0.800;0.812;0.803;0.794;0.789;0.784;0.790;0.792;0.770;0.850;0.921;0.906;0.959;0.924;0.919;0.984;0.963;0.986;0.969;0.954;0.975;0.963;0.959;0.964;0.943;0.958;0.945;0.963;0.914;0.946;0.970;0.940;0.922;0.924;0.912;0.876;0.850;0.895;0.892;0.886;0.858;0.852;0.863;0.828;0.809;0.856;0.838;0.821;0.809;0.839;0.832;0.850;0.872;0.940;0.900;0.877;0.914;0.908;0.844;0.857;0.787;0.788;…
Box7;RER;0.863;0.820;0.808;0.790;0.782;0.780;0.773;0.761;0.759;0.769;0.761;0.762;0.827;0.946;0.963;0.967;0.978;0.911;1.019;1.007;0.999;1.009;0.980;0.981;0.954;1.024;1.010;0.981;0.967;1.091;0.985;0.977;0.938;0.972;0.933;0.874;0.943;0.930;0.923;0.897;0.955;0.876;0.911;0.812;0.899;0.817;0.758;0.758;0.785;0.767;0.816;0.787;0.818;0.871;0.869;0.803;0.815;0.859;0.822;0.894;0.845;0.839;0.826;0.820;0.811;…
Box8;RER;0.835;0.792;0.793;0.782;0.785;0.767;0.771;0.762;0.751;0.762;0.759;0.772;0.800;0.934;0.929;0.908;0.950;0.928;0.963;0.975;1.034;0.944;0.977;0.972;0.977;0.980;0.958;0.985;0.973;0.955;0.983;0.996;1.030;0.987;0.959;1.011;0.979;1.010;1.007;0.925;1.018;0.843;0.836;0.871;0.906;0.931;0.853;0.856;0.863;0.822;0.826;0.801;0.863;0.906;0.909;0.910;0.893;0.924;0.892;0.940;0.913;0.876;0.843;0.817;0.800;…
Box9;RER;0.875;0.833;0.792;0.777;0.772;0.766;0.766;0.760;0.744;0.759;0.745;0.753;0.840;0.923;0.925;0.964;0.950;0.869;0.934;0.967;0.948;1.005;0.985;0.923;0.973;0.983;0.971;0.974;0.973;1.001;0.939;0.932;0.911;0.894;0.943;0.928;0.887;0.890;0.866;0.886;0.871;0.844;0.840;0.857;0.832;0.820;0.782;0.826;0.809;0.840;0.870;0.834;0.846;0.890;0.917;0.891;0.805;0.823;0.777;0.773;0.830;0.822;0.833;0.786;0.785;…
Box10;RER;0.810;0.797;0.793;0.803;0.792;0.784;0.789;0.787;0.780;0.798;0.786;0.795;0.851;0.936;0.962;0.961;0.996;0.982;0.965;0.961;0.977;0.990;0.990;0.968;0.977;0.967;0.989;0.993;0.968;0.963;0.979;0.981;0.972;0.980;0.979;0.972;0.977;0.969;0.943;0.931;0.967;0.990;0.969;0.944;0.894;0.929;0.913;0.913;0.855;0.862;0.850;0.924;0.923;0.870;0.839;0.840;0.833;0.824;0.850;0.869;0.854;0.819;0.808;0.818;0.800…
Box11;RER;0.900;0.820;0.807;0.802;0.767;0.771;0.767;0.756;0.760;0.772;0.759;0.755;0.879;0.929;0.937;0.936;0.906;0.920;0.983;0.959;0.963;0.919;0.972;0.978;1.011;0.975;0.955;0.994;0.958;0.944;0.972;0.972;0.901;0.964;0.941;0.948;0.891;0.943;0.924;0.956;0.923;0.906;0.867;0.867;0.858;0.852;0.876;0.831;0.827;0.878;0.854;0.855;0.841;0.831;0.888;0.842;0.851;0.848;0.888;0.852;0.823;0.813;0.814;0.800;0.801…
Box12;RER;0.835;0.861;0.918;0.870;0.896;0.881;0.870;0.829;0.879;0.858;0.861;0.884;0.895;0.877;0.858;0.915;0.882;0.883;0.905;0.860;0.873;0.864;0.843;0.829;0.849;0.870;0.843;0.882;0.876;0.853;0.860;0.856;0.841;0.821;0.843;0.830;0.854;0.819;0.854;0.880;0.857;0.851;0.839;0.782;0.827;0.815;0.826;0.798;0.842;0.849;0.798;0.815;0.834;0.787;0.818;0.816;0.802;0.869;0.863;0.797;0.813;0.844;0.820;0.837;0.859…
Box13;RER;0.931;0.917;0.855;0.811;0.804;0.783;0.786;0.774;0.792;0.766;0.777;0.768;0.891;0.910;0.939;0.970;0.964;0.953;0.957;0.956;0.992;1.008;0.935;1.006;0.976;0.934;1.010;0.983;0.999;0.955;0.941;1.005;0.957;0.954;0.956;0.984;0.951;0.945;1.008;0.884;0.874;0.937;0.916;0.926;0.905;0.895;0.900;0.912;0.838;0.787;0.842;0.834;0.883;0.888;0.877;0.850;0.835;0.782;0.801;0.850;0.873;0.827;0.835;0.809;0.833…
Box14;RER;0.827;0.791;0.792;0.765;0.764;0.760;0.767;0.756;0.770;0.769;0.763;0.742;0.867;0.919;0.941;0.868;1.003;0.956;0.993;0.962;0.899;0.971;0.983;1.004;0.987;0.996;0.990;0.918;0.919;0.947;0.961;0.974;0.936;0.930;0.932;0.914;0.976;0.850;0.911;0.898;0.843;0.861;0.874;0.877;0.842;0.771;0.831;0.795;0.804;0.758;0.805;0.850;0.868;0.796;0.774;0.804;0.817;0.931;0.888;0.855;0.876;0.920;0.874;0.854;0.838…
Box15;RER;-0.292;-3.812;0.345;0.345;0.542;0.345;0.542;0.474;0.165;0.345;0.345;-0.152;0.253;0.165;-0.000;0.345;0.441;0.441;0.345;0.345;0.441;0.441;0.345;0.441;0.441;0.223;0.474;0.345;0.345;0.474;0.541;0.611;0.758;0.512;0.611;0.571;0.512;0.490;0.632;0.571;0.683;0.632;0.758;0.758;0.541;0.683;0.758;0.758;0.541;0.512;0.611;0.874;0.647;0.647;0.914;0.542;0.542;0.758;0.421;0.541;-3.812;-3.812;-3.812;-0.2…
Box16;RER;0.345;0.271;0.455;0.611;0.758;0.512;0.683;0.683;0.668;0.512;0.611;0.292;0.541;0.392;0.512;0.611;0.611;0.611;0.611;0.758;0.668;0.758;0.758;0.683;0.571;0.571;0.758;0.571;0.541;0.541;0.632;0.632;0.474;0.694;0.694;0.541;0.632;0.694;0.593;0.632;0.593;0.694;0.519;0.593;0.632;0.835;0.758;0.541;0.683;0.683;0.683;0.850;0.668;0.668;1.456;1.262;0.668;0.874;0.758;0.541;0.131;0.165;0.758;0.758;0.611…
Box1;H(1);15.050;15.134;10.132;9.267;15.177;17.076;17.769;18.501;18.243;16.386;10.604;12.767;10.392;10.218;15.659;13.279;10.960;17.896;17.681;15.442;13.671;10.733;11.252;10.204;18.327;18.423;15.702;16.694;15.827;11.605;15.400;11.205;10.135;15.398;17.858;18.250;15.962;18.980;16.867;11.083;9.620;13.586;10.135;9.877;10.694;13.503;15.441;15.921;16.916;17.686;16.179;17.817;18.681;16.998;11.343;10.442;…
Box2;H(1);11.312;6.770;8.141;9.730;7.295;7.713;8.707;6.064;8.804;8.077;8.019;9.172;8.479;7.250;6.769;7.977;8.378;11.376;6.109;8.308;8.250;9.397;6.094;9.698;9.856;7.053;13.095;9.823;6.011;7.682;7.427;9.594;6.966;8.183;7.680;12.499;9.732;8.803;5.206;5.914;5.833;7.316;11.178;6.657;6.047;10.626;5.290;4.106;9.431;6.096;4.763;7.418;7.458;6.757;6.111;5.106;5.864;8.049;5.897;7.392;7.808;7.558;7.317;7.064…
Box3;H(1);12.815;11.871;9.260;7.272;10.369;10.337;7.610;11.040;12.272;8.767;7.639;10.459;13.222;12.820;8.892;10.122;11.502;10.181;10.702;12.545;10.608;11.444;12.424;12.730;9.413;10.033;9.571;13.250;14.420;14.410;12.701;9.665;7.547;12.860;10.586;12.929;12.025;7.983;7.277;6.658;6.440;11.662;12.978;12.858;12.214;9.692;8.005;7.431;6.937;6.564;7.641;7.547;7.388;11.040;13.830;12.461;10.982;7.453;7.057;…
Box4;H(1);11.059;8.060;11.103;8.912;8.428;9.051;8.489;11.201;12.261;11.995;10.233;8.065;8.525;12.359;12.816;8.259;8.290;12.296;13.342;10.540;8.686;12.392;11.990;12.752;8.517;12.688;12.192;9.474;8.099;10.509;11.069;9.349;10.243;8.095;9.449;8.490;10.408;11.499;13.052;12.917;12.193;8.460;11.139;12.596;11.797;8.615;6.512;9.122;11.104;8.529;8.134;7.894;11.300;7.550;8.036;8.692;8.688;7.729;12.822;7.138…
Box5;H(1);12.962;10.586;6.838;5.204;6.874;5.977;7.973;8.419;8.590;7.457;7.731;11.000;7.663;7.860;9.129;6.583;7.789;7.511;7.925;7.970;7.271;7.823;11.303;10.791;11.828;8.063;4.925;11.276;6.272;7.044;8.549;5.480;7.284;6.998;7.962;12.893;8.215;7.411;8.010;8.345;11.141;6.358;5.980;6.690;7.012;8.353;9.100;8.594;4.984;5.842;6.963;6.896;8.758;5.032;6.651;7.182;6.631;9.027;8.619;6.083;6.827;5.819;8.311;5.…
Box6;H(1);14.650;13.508;13.707;10.527;13.782;14.836;14.834;11.745;14.141;11.304;13.858;13.407;13.868;13.147;14.366;14.255;12.174;10.574;6.374;6.495;8.432;8.283;7.370;7.291;6.679;11.402;5.905;5.480;9.272;7.695;12.136;6.471;4.397;5.376;3.786;3.256;2.776;2.605;6.550;3.050;2.360;2.116;2.075;2.081;1.790;1.784;1.876;1.829;4.027;9.068;6.789;5.464;9.218;8.091;6.141;6.651;13.720;5.331;5.427;12.416;10.418;…
Box7;H(1);18.921;19.319;20.450;20.745;21.059;21.601;22.322;20.646;20.782;24.383;20.963;22.002;20.908;21.483;21.150;21.106;21.833;12.764;17.137;12.544;12.588;14.272;12.412;14.994;12.037;20.002;19.756;12.177;8.859;9.479;10.269;11.097;8.810;9.950;11.409;11.175;11.354;18.845;14.575;7.738;7.086;6.807;5.130;6.148;3.756;6.621;7.906;11.646;14.281;10.560;13.831;11.333;9.387;17.960;12.524;9.204;11.212;11.6…
Box8;H(1);14.286;16.876;15.098;18.151;15.005;17.502;15.502;15.320;14.953;15.182;18.465;15.411;14.689;15.260;14.665;14.799;15.581;12.708;9.689;8.066;10.932;9.367;8.045;7.474;8.320;8.568;6.901;14.081;11.702;8.226;5.212;4.938;4.104;3.510;3.326;3.100;2.560;2.507;2.188;2.050;2.104;2.958;2.138;1.872;1.730;1.736;1.780;3.641;3.413;3.548;8.350;8.595;12.425;10.642;7.605;8.267;8.175;7.766;10.184;14.486;10.9…
Box9;H(1);15.381;13.294;14.282;13.963;15.363;14.187;15.046;14.548;14.635;15.951;16.442;14.320;14.019;14.126;14.758;15.580;14.672;10.043;7.380;10.939;7.629;8.363;16.716;10.412;8.380;6.614;8.153;16.940;9.376;9.968;8.629;8.169;4.571;3.699;4.030;3.124;2.941;2.398;2.120;1.810;1.861;1.945;2.035;1.900;3.346;3.336;2.538;3.029;12.115;16.235;12.305;7.687;8.026;13.571;14.575;11.539;6.076;4.747;6.236;8.133;1…
Box10;H(1);15.620;15.243;16.321;16.039;15.007;15.521;16.224;15.054;15.990;16.319;15.521;14.961;17.920;19.167;16.542;14.195;15.045;12.879;10.917;11.278;13.348;13.919;11.752;10.903;11.233;10.917;11.482;14.248;10.809;10.949;11.352;11.516;11.796;14.007;13.917;8.809;9.840;9.164;10.258;13.722;12.510;7.592;6.841;6.296;8.828;6.182;6.649;6.649;9.171;9.012;13.428;10.240;7.071;7.909;9.497;10.042;9.169;10.38…
Box11;H(1);15.138;14.392;14.386;13.819;14.829;13.893;15.634;13.889;14.418;15.201;13.972;13.567;14.809;14.899;14.733;14.084;9.482;8.197;7.821;7.835;10.028;8.156;7.046;8.431;10.765;10.111;6.901;7.740;7.615;8.037;13.440;12.829;8.098;5.603;4.601;7.550;3.963;3.216;2.768;2.525;2.320;2.442;2.237;2.075;2.068;1.993;1.906;11.425;13.010;7.382;5.084;6.223;7.176;8.701;12.778;6.222;5.816;7.320;14.566;12.286;13…
Box12;H(1);12.030;11.725;12.423;10.840;15.525;11.383;11.037;8.002;13.994;10.739;7.561;16.755;13.406;10.545;8.424;12.916;8.156;9.194;7.861;9.114;8.968;9.706;8.767;7.315;13.497;12.663;6.699;6.998;9.313;9.141;10.476;9.951;6.797;8.174;9.112;9.111;10.690;6.273;10.197;10.102;8.944;7.340;9.506;8.170;9.849;7.902;11.326;7.237;7.831;8.965;8.444;7.829;9.554;9.795;10.833;10.143;7.138;11.135;6.325;7.433;15.21…
Box13;H(1);9.153;10.906;13.103;11.274;11.781;12.075;12.075;13.217;13.305;13.256;12.158;15.976;14.465;12.772;14.092;14.311;13.247;8.644;6.453;6.581;6.923;8.454;6.876;7.689;7.771;5.900;6.372;4.926;4.814;11.590;5.348;4.857;4.331;6.538;4.173;3.567;3.524;2.674;2.761;10.605;4.241;3.014;2.886;2.377;2.291;2.164;1.952;2.716;11.235;4.534;4.155;9.751;15.016;10.945;4.793;7.632;4.536;6.355;6.229;14.671;13.021…
Box14;H(1);13.584;13.285;14.915;14.659;14.032;14.909;13.991;14.532;15.199;14.577;14.116;14.196;13.465;14.519;14.942;10.371;9.019;8.707;12.609;8.247;8.157;9.392;12.101;8.879;10.636;15.747;15.285;15.476;8.871;6.153;4.772;4.145;3.767;2.971;2.595;2.259;2.010;1.876;1.925;1.673;1.584;1.505;1.506;1.464;1.380;1.457;4.472;3.101;2.047;1.837;1.630;1.667;1.589;2.966;5.747;15.627;16.173;14.103;8.365;6.355;16.…
Box15;H(1);-2.920;0.025;-1.477;-4.419;-2.953;-4.433;-2.971;-4.441;-2.945;-4.433;-5.928;-2.919;-5.901;-2.945;-2.937;-4.433;-5.918;-5.900;-2.954;-5.910;-5.918;-5.918;-4.433;-5.918;-5.918;-4.438;-4.441;-5.910;-10.343;-8.883;-8.891;-8.900;-7.454;-10.368;-8.900;-10.377;-10.368;-11.884;-10.385;-10.409;-8.908;-10.385;-8.917;-8.917;-11.856;-8.908;-7.432;-7.454;-8.919;-10.368;-8.927;-5.952;-5.935;-5.935;-…
Box16;H(1);-7.412;-7.403;-10.392;-8.927;-7.477;-10.400;-8.936;-8.963;-7.446;-10.400;-8.927;-10.366;-8.919;-11.939;-10.432;-8.954;-8.927;-8.927;-8.954;-7.432;-7.446;-7.477;-7.477;-8.936;-10.409;-10.440;-8.971;-10.409;-11.892;-11.856;-10.449;-10.417;-13.365;-10.394;-10.426;-11.892;-10.449;-10.426;-11.901;-10.449;-11.937;-10.457;-13.414;-11.865;-10.385;-8.980;-8.944;-11.928;-8.936;-8.936;-8.963;-7.4…
Box1;H(3);0.521;0.524;0.351;0.321;0.525;0.591;0.615;0.640;0.631;0.567;0.367;0.442;0.360;0.354;0.542;0.459;0.379;0.619;0.612;0.534;0.473;0.371;0.389;0.353;0.634;0.637;0.543;0.578;0.548;0.402;0.533;0.388;0.351;0.533;0.618;0.631;0.552;0.657;0.584;0.383;0.333;0.470;0.351;0.342;0.370;0.467;0.534;0.551;0.585;0.612;0.560;0.616;0.646;0.588;0.392;0.361;0.372;0.455;0.330;0.412;0.360;0.505;0.607;0.628;0.655…
Box2;H(3);0.514;0.307;0.370;0.442;0.331;0.350;0.395;0.275;0.400;0.367;0.364;0.416;0.385;0.329;0.307;0.362;0.380;0.516;0.277;0.377;0.375;0.427;0.277;0.440;0.447;0.320;0.595;0.446;0.273;0.349;0.337;0.436;0.316;0.372;0.349;0.567;0.442;0.400;0.236;0.269;0.265;0.332;0.507;0.302;0.275;0.482;0.240;0.186;0.428;0.277;0.216;0.337;0.339;0.307;0.277;0.232;0.266;0.365;0.268;0.336;0.354;0.343;0.332;0.321;0.326…
Box3;H(3);0.624;0.578;0.451;0.354;0.505;0.503;0.371;0.538;0.598;0.427;0.372;0.509;0.644;0.624;0.433;0.493;0.560;0.496;0.521;0.611;0.517;0.557;0.605;0.620;0.458;0.489;0.466;0.645;0.702;0.702;0.619;0.471;0.368;0.626;0.516;0.630;0.586;0.389;0.354;0.324;0.314;0.568;0.632;0.626;0.595;0.472;0.390;0.362;0.338;0.320;0.372;0.368;0.360;0.538;0.674;0.607;0.535;0.363;0.344;0.348;0.312;0.484;0.373;0.452;0.642…
Box4;H(3);0.500;0.364;0.502;0.403;0.381;0.409;0.384;0.506;0.554;0.542;0.463;0.365;0.385;0.559;0.579;0.373;0.375;0.556;0.603;0.476;0.393;0.560;0.542;0.576;0.385;0.573;0.551;0.428;0.366;0.475;0.500;0.423;0.463;0.366;0.427;0.384;0.470;0.520;0.590;0.584;0.551;0.382;0.504;0.569;0.533;0.389;0.294;0.412;0.502;0.385;0.368;0.357;0.511;0.341;0.363;0.393;0.393;0.349;0.580;0.323;0.298;0.368;0.432;0.354;0.346…
Box5;H(3);0.563;0.459;0.297;0.226;0.298;0.259;0.346;0.365;0.373;0.324;0.336;0.477;0.333;0.341;0.396;0.286;0.338;0.326;0.344;0.346;0.316;0.339;0.491;0.468;0.513;0.350;0.214;0.489;0.272;0.306;0.371;0.238;0.316;0.304;0.346;0.560;0.357;0.322;0.348;0.362;0.484;0.276;0.260;0.290;0.304;0.363;0.395;0.373;0.216;0.254;0.302;0.299;0.380;0.218;0.289;0.312;0.288;0.392;0.374;0.264;0.296;0.253;0.361;0.234;0.255…
Box6;H(3);0.538;0.496;0.503;0.386;0.506;0.544;0.544;0.431;0.519;0.415;0.509;0.492;0.509;0.482;0.527;0.523;0.447;0.388;0.234;0.238;0.309;0.304;0.270;0.268;0.245;0.418;0.217;0.201;0.340;0.282;0.445;0.237;0.161;0.197;0.139;0.120;0.102;0.096;0.240;0.112;0.087;0.078;0.076;0.076;0.066;0.065;0.069;0.067;0.148;0.333;0.249;0.201;0.338;0.297;0.225;0.244;0.504;0.196;0.199;0.456;0.382;0.416;0.469;0.321;0.374…
Box7;H(3);0.622;0.636;0.673;0.682;0.693;0.711;0.734;0.679;0.684;0.802;0.690;0.724;0.688;0.707;0.696;0.694;0.718;0.420;0.564;0.413;0.414;0.470;0.408;0.493;0.396;0.658;0.650;0.401;0.291;0.312;0.338;0.365;0.290;0.327;0.375;0.368;0.374;0.620;0.480;0.255;0.233;0.224;0.169;0.202;0.124;0.218;0.260;0.383;0.470;0.347;0.455;0.373;0.309;0.591;0.412;0.303;0.369;0.384;0.350;0.648;0.649;0.607;0.636;0.629;0.614…
Box8;H(3);0.467;0.552;0.494;0.594;0.491;0.572;0.507;0.501;0.489;0.496;0.604;0.504;0.480;0.499;0.480;0.484;0.510;0.416;0.317;0.264;0.357;0.306;0.263;0.244;0.272;0.280;0.226;0.460;0.383;0.269;0.170;0.161;0.134;0.115;0.109;0.101;0.084;0.082;0.072;0.067;0.069;0.097;0.070;0.061;0.057;0.057;0.058;0.119;0.112;0.116;0.273;0.281;0.406;0.348;0.249;0.270;0.267;0.254;0.333;0.474;0.357;0.455;0.402;0.434;0.403…
Box9;H(3);0.508;0.439;0.471;0.461;0.507;0.468;0.497;0.480;0.483;0.526;0.543;0.473;0.463;0.466;0.487;0.514;0.484;0.331;0.244;0.361;0.252;0.276;0.552;0.344;0.277;0.218;0.269;0.559;0.309;0.329;0.285;0.270;0.151;0.122;0.133;0.103;0.097;0.079;0.070;0.060;0.061;0.064;0.067;0.063;0.110;0.110;0.084;0.100;0.400;0.536;0.406;0.254;0.265;0.448;0.481;0.381;0.201;0.157;0.206;0.268;0.476;0.503;0.458;0.473;0.446…
Box10;H(3);0.498;0.486;0.521;0.512;0.479;0.495;0.518;0.480;0.510;0.521;0.495;0.477;0.572;0.611;0.528;0.453;0.480;0.411;0.348;0.360;0.426;0.444;0.375;0.348;0.358;0.348;0.366;0.454;0.345;0.349;0.362;0.367;0.376;0.447;0.444;0.281;0.314;0.292;0.327;0.438;0.399;0.242;0.218;0.201;0.282;0.197;0.212;0.212;0.293;0.287;0.428;0.327;0.226;0.252;0.303;0.320;0.292;0.331;0.485;0.381;0.383;0.494;0.438;0.442;0.43…
Box11;H(3);0.556;0.528;0.528;0.507;0.544;0.510;0.574;0.510;0.529;0.558;0.513;0.498;0.543;0.547;0.541;0.517;0.348;0.301;0.287;0.288;0.368;0.299;0.259;0.309;0.395;0.371;0.253;0.284;0.279;0.295;0.493;0.471;0.297;0.206;0.169;0.277;0.145;0.118;0.102;0.093;0.085;0.090;0.082;0.076;0.076;0.073;0.070;0.419;0.477;0.271;0.187;0.228;0.263;0.319;0.469;0.228;0.213;0.269;0.535;0.451;0.503;0.504;0.479;0.482;0.47…
Box12;H(3);0.364;0.355;0.376;0.328;0.470;0.345;0.334;0.242;0.424;0.325;0.229;0.508;0.406;0.320;0.255;0.391;0.247;0.279;0.238;0.276;0.272;0.294;0.266;0.222;0.409;0.384;0.203;0.212;0.282;0.277;0.317;0.302;0.206;0.248;0.276;0.276;0.324;0.190;0.309;0.306;0.271;0.222;0.288;0.248;0.298;0.239;0.343;0.219;0.237;0.272;0.256;0.237;0.289;0.297;0.328;0.307;0.216;0.337;0.192;0.225;0.461;0.401;0.321;0.355;0.35…
Box13;H(3);0.322;0.384;0.461;0.397;0.415;0.425;0.425;0.465;0.468;0.467;0.428;0.562;0.509;0.450;0.496;0.504;0.466;0.304;0.227;0.232;0.244;0.298;0.242;0.271;0.274;0.208;0.224;0.173;0.169;0.408;0.188;0.171;0.152;0.230;0.147;0.126;0.124;0.094;0.097;0.373;0.149;0.106;0.102;0.084;0.081;0.076;0.069;0.096;0.395;0.160;0.146;0.343;0.529;0.385;0.169;0.269;0.160;0.224;0.219;0.516;0.458;0.376;0.391;0.279;0.33…
Box14;H(3);0.485;0.474;0.532;0.523;0.501;0.532;0.499;0.519;0.543;0.520;0.504;0.507;0.481;0.518;0.533;0.370;0.322;0.311;0.450;0.294;0.291;0.335;0.432;0.317;0.380;0.562;0.546;0.553;0.317;0.220;0.170;0.148;0.134;0.106;0.093;0.081;0.072;0.067;0.069;0.060;0.057;0.054;0.054;0.052;0.049;0.052;0.160;0.111;0.073;0.066;0.058;0.060;0.057;0.106;0.205;0.558;0.577;0.503;0.299;0.227;0.586;0.488;0.454;0.458;0.41…
Box15;H(3);-0.003;0.000;-0.001;-0.004;-0.003;-0.004;-0.003;-0.004;-0.003;-0.004;-0.006;-0.003;-0.006;-0.003;-0.003;-0.004;-0.006;-0.006;-0.003;-0.006;-0.006;-0.006;-0.004;-0.006;-0.006;-0.004;-0.004;-0.006;-0.010;-0.009;-0.009;-0.009;-0.007;-0.010;-0.009;-0.010;-0.010;-0.012;-0.010;-0.010;-0.009;-0.010;-0.009;-0.009;-0.012;-0.009;-0.007;-0.007;-0.009;-0.010;-0.009;-0.006;-0.006;-0.006;-0.004;-0.0…
Box16;H(3);-0.007;-0.007;-0.010;-0.009;-0.007;-0.010;-0.009;-0.009;-0.007;-0.010;-0.009;-0.010;-0.009;-0.012;-0.010;-0.009;-0.009;-0.009;-0.009;-0.007;-0.007;-0.007;-0.007;-0.009;-0.010;-0.010;-0.009;-0.010;-0.012;-0.012;-0.010;-0.010;-0.013;-0.010;-0.010;-0.012;-0.010;-0.010;-0.012;-0.010;-0.012;-0.010;-0.013;-0.012;-0.010;-0.009;-0.009;-0.012;-0.009;-0.009;-0.009;-0.007;-0.007;-0.007;-0.005;-0.…
Box1;XT;359;37;59;105;286;369;409;395;242;16;166;104;25;71;167;26;284;250;194;66;79;80;54;205;212;212;379;346;74;180;57;9;119;382;305;306;230;210;40;1;205;27;2;2;86;165;158;223;315;316;641;459;453;101;47;39;58;16;91;6;8;421;378;215;144;627;551;309;117;37;1;0;164;43;99;340;247;314;249;249;198;84;35;248
Box2;XT;94;0;168;32;43;9;72;25;0;15;80;100;60;171;14;34;130;168;0;0;0;110;1;485;5;254;759;243;30;259;418;81;64;10;206;423;1092;0;0;44;59;114;88;37;144;234;8;165;347;0;0;0;32;0;31;4;42;4;6;223;7;4;2;5;39;279;159;0;75;6;37;0;0;23;123;249;22;35;81;34;32;0;41;80
Box3;XT;495;164;10;72;406;48;104;454;127;14;208;318;344;186;204;138;136;183;448;342;158;213;354;113;164;73;397;534;471;545;180;20;302;412;303;658;18;14;94;47;357;217;317;127;292;24;34;14;63;98;15;21;37;271;469;327;26;77;26;0;54;14;25;285;267;839;806;160;37;0;91;669;83;8;34;24;687;668;444;0;26;41;9;479
Box4;XT;58;114;257;4;7;129;18;208;318;300;42;20;359;447;209;71;107;329;484;292;363;504;410;289;307;426;199;0;56;248;239;37;163;186;25;86;576;611;572;502;66;283;444;278;317;10;23;324;327;1;44;221;282;9;45;8;42;154;344;6;4;58;157;138;13;376;387;101;26;201;156;244;28;23;13;398;192;128;15;372;53;3;85;19
Box5;XT;754;522;44;201;252;17;16;9;58;21;24;442;25;26;135;39;39;82;29;52;40;447;266;678;867;29;236;267;0;7;123;25;41;31;200;238;77;7;9;30;425;29;15;6;41;245;413;128;34;19;35;286;91;30;59;52;30;264;93;14;34;271;228;1;44;345;281;5;44;55;12;25;75;0;0;8;33;401;351;692;242;212;187;18
Box6;XT;1661;1518;2824;2229;2494;3745;2146;2201;3051;2966;2658;2139;360;497;389;680;602;111;42;54;27;189;12;5;68;71;0;0;3;59;461;10;0;14;15;87;14;5;0;0;0;0;0;0;0;0;0;0;1;102;11;11;40;24;28;12;391;0;51;237;820;1434;1806;515;495;70;535;143;24;7;29;50;53;15;14;158;84;83;235;161;185;33;719;894
Box7;XT;1374;2134;2516;1958;3108;3488;3587;3130;3055;2984;3076;2667;347;277;364;1191;261;319;59;1;2;34;15;107;110;893;1057;28;130;47;90;3;3;3;3;2;132;1754;323;8;7;2;6;2;17;1;4;11;65;0;7;11;231;648;45;32;2;13;23;1162;1050;1564;2519;2424;2792;860;433;847;1071;69;131;267;182;136;508;21;28;20;180;134;88;235;979;1526
Box8;XT;3058;3248;2926;3353;4727;3759;4442;3327;3739;4821;3703;3254;305;192;94;439;822;109;29;0;352;4;17;0;1;0;18;390;861;3;0;0;0;0;0;0;0;2;0;0;62;0;0;0;2;0;19;0;5;6;146;11;271;174;27;22;125;1;104;878;437;1987;1601;1437;1710;483;437;717;17;31;15;41;9;81;90;13;2;143;176;13;139;1811;1762;1969
Box9;XT;2405;1801;2581;3578;3878;3789;3951;3816;4017;3385;4116;3735;474;363;399;667;1019;51;35;181;27;236;1165;79;16;13;101;893;0;670;155;272;93;88;33;269;527;18;147;197;119;64;102;144;237;3;1;123;268;413;152;57;46;346;1487;810;36;4;21;46;546;2342;2025;1990;2267;624;304;864;167;1;108;112;1;6;0;2;17;116;2;0;128;623;1106;1480
Box10;XT;1706;1764;1893;2677;2086;2378;2543;2488;2766;3220;1452;2376;1418;554;922;595;426;487;5;29;23;401;201;116;48;58;214;192;8;38;72;96;162;491;681;845;553;609;845;890;193;72;7;26;30;0;0;9;6;4;200;57;0;0;0;0;0;27;998;313;444;1206;1040;1198;1278;497;893;503;254;34;123;33;299;34;27;22;162;127;57;134;81;433;908;585
Box11;XT;2432;2225;3259;4046;3302;3670;3722;3272;4077;3917;3545;2537;849;283;463;1255;81;31;18;6;120;3;0;0;152;87;0;1;2;0;462;1917;82;1;0;21;0;3;0;0;0;0;0;0;0;0;7;197;517;91;2;2;2;0;305;0;9;84;723;2458;1763;2525;2541;2954;2967;628;790;11;91;3;71;9;98;0;4;0;144;0;12;0;490;1014;2181;1702
Box12;XT;585;361;1134;317;995;910;652;405;818;222;55;658;911;302;137;318;22;26;284;19;56;58;23;45;95;671;167;50;42;12;113;221;102;9;19;31;161;35;50;20;165;75;20;16;23;17;135;232;3;69;7;15;26;17;8;371;38;157;8;14;607;924;415;636;763;580;140;42;18;38;17;28;185;5;31;32;21;74;12;25;18;58;237;56
Box13;XT;428;775;1430;1273;1718;1353;1427;1330;1420;2091;826;1196;355;381;348;577;903;66;37;25;45;70;24;62;153;0;6;0;14;187;0;0;0;0;0;0;0;0;0;141;19;10;7;5;22;20;13;79;254;17;0;63;630;778;50;113;0;13;6;675;966;917;1236;734;818;499;338;636;118;69;42;101;16;47;43;73;0;0;3;143;152;978;116;111
Box14;XT;1908;2227;2360;2448;2308;2648;2244;1931;2231;2593;2131;1574;121;199;1079;36;53;56;273;22;29;25;80;54;57;994;2589;2750;122;50;264;328;371;430;502;516;529;381;10;5;6;12;10;10;59;63;71;50;8;4;2;3;1;7;34;322;866;1404;471;10;636;1527;1350;1563;1222;435;632;491;2;7;12;38;20;1;1;52;45;94;1;80;1045;1984;2152;1602
Box15;XT;4;0;0;0;0;0;0;0;0;0;0;0;0;0;0;0;0;0;0;0;0;0;0;0;0;0;0;0;0;0;0;0;0;0;0;0;0;0;0;0;0;0;0;0;0;0;0;0;0;0;0;0;0;0;0;0;0;0;0;0;0;0;0;0;0;0;0;0;0;0;0;0;0;0;0;0;0;0;0;0;0;0;0;0
Box16;XT;6;0;0;0;0;0;0;0;0;0;0;0;0;0;0;0;0;0;0;0;0;0;0;0;0;0;0;0;0;0;0;0;0;0;0;0;0;0;0;0;0;0;0;0;0;0;0;0;0;0;0;0;0;0;0;0;0;0;0;0;0;0;0;0;0;0;0;0;0;0;0;0;0;0;0;0;0;0;0;0;0;0;0;0
Box1;XA;142;3;15;32;139;169;223;226;95;2;70;33;7;28;67;7;133;118;80;22;29;33;15;80;60;94;236;146;34;87;32;1;35;218;178;169;87;107;7;0;76;2;1;1;14;52;59;80;152;164;386;159;224;9;28;20;20;3;42;1;3;233;242;89;46;418;294;120;54;16;0;0;63;5;57;161;72;148;105;99;76;23;4;83
Box2;XA;76;0;81;28;34;9;40;23;0;8;48;47;14;97;0;9;44;103;0;0;0;80;0;336;5;175;538;177;8;146;307;11;0;5;147;309;852;0;0;33;2;24;59;32;82;167;0;85;237;0;0;0;27;0;24;1;19;2;0;114;0;0;0;4;30;188;98;0;56;0;26;0;0;6;65;155;0;0;45;7;12;0;24;6
Box3;XA;319;65;4;35;246;7;53;282;58;5;89;158;192;107;118;51;82;86;269;165;81;125;212;51;84;51;219;333;276;326;129;2;177;239;158;410;1;3;32;8;215;78;124;28;145;12;4;0;13;37;4;4;8;135;288;175;8;15;5;0;10;0;0;131;173;638;546;71;3;0;52;408;33;2;16;12;460;446;299;0;4;0;2;295
Box4;XA;35;68;132;0;4;53;0;79;149;109;6;5;197;243;121;40;51;178;308;190;203;300;224;168;152;248;102;0;32;158;133;25;83;62;7;37;370;371;335;317;25;207;245;150;180;0;7;195;193;1;23;146;122;0;20;0;8;73;207;1;3;14;78;63;4;246;227;36;1;171;87;149;15;8;3;192;82;46;1;237;13;0;4;2
Box5;XA;531;357;2;108;14;8;8;4;15;6;7;276;6;4;76;16;7;21;3;9;15;299;153;448;619;3;130;153;0;1;61;1;14;2;130;134;42;0;0;6;255;1;2;0;6;148;217;52;10;1;4;157;49;7;11;1;1;123;51;1;14;150;106;0;1;194;160;3;6;0;1;3;41;0;0;4;16;211;181;443;133;110;96;5
Box6;XA;1319;1217;2284;1794;2030;3059;1724;1750;2449;2372;2149;1676;209;327;219;468;369;29;0;0;0;73;2;0;23;41;0;0;0;20;294;0;0;0;0;0;0;0;0;0;0;0;0;0;0;0;0;0;1;37;0;0;2;0;0;1;284;0;0;150;627;1144;1438;258;337;37;362;42;5;0;12;4;10;5;3;85;46;1;4;14;98;7;476;705
Box7;XA;1068;1683;2013;1524;2527;2878;2980;2550;2497;2406;2492;2193;249;158;186;908;118;187;14;0;1;11;3;32;65;648;787;6;83;7;29;1;0;0;0;0;68;1297;222;2;2;0;0;0;4;0;1;2;36;0;3;1;165;478;14;5;1;4;3;890;780;1203;2027;1967;2263;659;244;578;777;6;43;61;55;58;355;0;0;1;74;39;19;76;693;1147
Box8;XA;2464;2638;2380;2722;3921;3075;3679;2701;3068;3953;3038;2664;180;63;35;253;566;41;0;0;250;1;9;0;0;0;7;259;661;1;0;0;0;0;0;0;0;1;0;0;1;0;0;0;0;0;0;0;0;0;63;6;144;119;3;1;73;1;54;662;301;1538;1246;1093;1315;280;283;474;0;0;0;2;0;36;36;4;0;53;53;0;53;1420;1400;1528
Box9;XA;1911;1401;2047;2947;3153;3077;3233;3115;3304;2722;3359;3101;317;249;190;439;725;18;5;103;0;71;811;12;3;4;38;632;0;455;25;151;70;47;8;15;18;2;0;0;0;2;0;35;81;1;0;57;128;259;71;6;8;213;1129;526;11;1;8;0;395;1879;1591;1569;1770;442;152;652;98;1;9;67;0;4;0;0;2;64;1;0;43;424;816;1148
Box10;XA;1312;1359;1453;2079;1603;1850;2004;1919;2168;2568;1102;1818;977;397;632;401;289;289;0;0;0;209;94;49;15;12;101;53;1;1;0;0;44;264;442;689;300;253;409;545;107;7;2;5;2;0;0;3;4;0;83;27;0;0;0;0;0;3;702;171;305;905;749;799;909;288;658;309;99;0;44;6;60;2;0;1;40;18;16;31;11;272;553;392
Box11;XA;1958;1837;2678;3412;2723;3030;3081;2712;3430;3260;2906;2088;645;164;262;923;26;2;0;0;82;2;0;0;96;61;0;1;0;0;307;1501;29;0;0;8;0;0;0;0;0;0;0;0;0;0;3;124;353;48;0;0;0;0;220;0;1;6;499;2003;1436;2085;2073;2428;2473;459;600;5;67;1;59;5;57;0;2;0;117;0;3;0;371;765;1767;1384
Box12;XA;394;258;872;244;777;674;479;318;655;178;2;495;669;206;51;228;11;2;204;0;12;37;1;17;62;522;23;19;17;3;44;164;2;0;0;0;99;0;0;0;68;2;0;0;0;0;77;172;0;2;0;0;0;0;0;270;0;99;2;0;436;726;293;466;594;450;97;26;0;8;1;9;129;0;0;4;2;39;0;0;2;17;162;19
Box13;XA;272;541;1071;910;1338;1067;1089;1000;1100;1668;636;894;209;234;180;342;615;22;4;5;7;27;10;14;89;0;3;0;5;128;0;0;0;0;0;0;0;0;0;87;2;4;2;0;0;0;0;4;119;0;0;10;355;516;5;24;0;1;0;458;731;708;932;514;616;317;161;401;9;2;4;41;2;9;11;38;0;0;1;84;51;715;44;50
Box14;XA;1467;1710;1850;1920;1796;2084;1711;1495;1748;2028;1632;1156;38;68;823;9;17;21;164;1;5;6;25;4;10;702;2046;2203;34;1;6;36;28;0;0;38;57;139;0;0;0;0;0;3;3;4;10;12;5;1;2;2;1;2;6;176;589;1036;328;5;486;1150;1024;1200;920;349;411;369;2;1;0;20;16;0;0;40;20;70;0;55;755;1577;1696;1241
Box15;XA;4;0;0;0;0;0;0;0;0;0;0;0;0;0;0;0;0;0;0;0;0;0;0;0;0;0;0;0;0;0;0;0;0;0;0;0;0;0;0;0;0;0;0;0;0;0;0;0;0;0;0;0;0;0;0;0;0;0;0;0;0;0;0;0;0;0;0;0;0;0;0;0;0;0;0;0;0;0;0;0;0;0;0;0
Box16;XA;6;0;0;0;0;0;0;0;0;0;0;0;0;0;0;0;0;0;0;0;0;0;0;0;0;0;0;0;0;0;0;0;0;0;0;0;0;0;0;0;0;0;0;0;0;0;0;0;0;0;0;0;0;0;0;0;0;0;0;0;0;0;0;0;0;0;0;0;0;0;0;0;0;0;0;0;0;0;0;0;0;0;0;0
Box1;YT;435;10;64;91;276;559;466;596;402;16;305;78;21;28;182;167;464;356;276;96;97;215;512;459;389;379;457;139;23;159;44;44;112;500;517;438;306;283;20;2;230;12;1;2;44;477;294;268;245;198;462;125;314;0;0;75;85;54;147;12;23;201;214;482;214;400;253;105;61;102;61;40;78;0;13;233;408;439;382;91;101;45;43;86
Box2;YT;120;4;409;120;104;96;264;36;93;85;219;79;33;92;52;7;177;330;14;3;194;342;32;593;102;426;773;251;104;353;354;11;9;22;191;463;948;62;89;96;9;107;176;48;129;244;84;85;326;1;11;4;42;13;73;9;83;101;26;306;42;195;9;94;37;314;276;30;92;85;90;29;40;40;187;347;7;28;66;13;32;10;44;63
Box3;YT;332;145;11;83;333;25;89;296;61;15;85;169;266;303;217;397;239;217;342;362;376;132;575;121;127;104;458;468;529;644;96;7;458;489;512;384;4;30;41;21;321;590;333;285;315;26;23;69;101;104;44;63;132;429;594;661;48;10;14;0;112;56;39;444;497;434;528;384;338;323;447;477;374;455;423;385;516;537;303;177;88;63;70;250
Box4;YT;26;103;207;8;8;61;35;248;175;240;409;469;662;419;169;0;31;456;413;314;452;609;396;117;329;276;167;12;107;202;166;28;59;138;17;68;261;367;366;248;29;139;219;206;268;103;546;585;183;28;23;123;533;537;586;43;179;747;347;22;348;679;333;399;315;468;479;341;0;2;142;265;295;260;178;497;116;85;0;262;247;93;250;262
Box5;YT;653;467;6;159;44;26;48;14;42;18;56;399;35;20;100;19;53;24;23;7;16;304;318;603;729;44;192;213;0;10;146;11;62;16;171;240;36;12;11;77;266;35;37;85;11;273;404;144;81;30;50;261;131;22;83;22;25;258;73;36;37;223;275;0;2;223;268;2;120;7;37;9;76;15;14;17;41;345;276;542;101;177;166;43
Box6;YT;838;609;975;774;909;1414;781;941;1387;1105;837;710;92;32;61;218;299;56;16;1;13;45;0;0;36;60;1;17;19;106;201;0;0;0;0;0;0;0;0;0;0;0;0;0;0;0;0;0;0;56;3;0;2;0;0;65;246;4;70;228;435;768;872;142;249;2;187;38;8;0;23;2;18;23;3;67;23;4;0;13;94;34;293;551
Box7;YT;500;651;1061;778;1278;1132;1358;1115;1216;1322;1376;833;115;123;182;403;18;35;0;0;0;0;0;0;12;272;253;26;0;2;16;1;0;0;0;0;20;445;29;0;0;0;0;0;0;0;0;0;0;0;0;0;43;208;49;30;32;38;85;393;350;651;951;948;886;228;8;23;47;0;0;0;0;0;28;0;0;0;0;0;0;0;137;316
Box8;YT;2034;2501;2694;3012;4130;3041;3791;3271;3207;4620;3738;2581;411;148;146;533;637;129;10;16;257;6;4;0;0;0;0;389;426;3;0;0;0;0;0;0;0;0;0;0;8;14;29;35;17;15;22;1;0;1;85;10;246;138;30;30;96;0;64;683;287;1334;1303;1169;1288;322;510;515;41;27;39;47;36;87;28;117;113;80;90;8;62;1392;1369;1549
Box9;YT;1800;1231;2023;2471;2616;2539;2819;2799;2776;2500;3031;2671;868;785;667;652;1266;529;407;539;426;646;1358;651;297;313;720;1139;558;1287;579;612;527;555;552;562;502;453;516;528;491;489;851;951;420;246;316;279;102;1253;515;253;74;837;1020;1222;516;441;451;439;760;2219;1704;1636;1702;255;175;461;382;182;34;355;98;273;100;183;70;146;78;3;68;536;1015;1215
Box10;YT;1150;1315;1396;1788;1363;1612;1769;1569;1714;2092;1048;1522;694;508;870;687;586;480;210;355;487;749;352;284;289;267;321;325;249;272;286;296;444;555;448;256;381;284;288;662;568;329;350;428;195;114;90;130;119;148;596;366;252;92;47;248;334;432;963;846;957;1644;1421;1337;1454;922;1023;1409;329;202;334;205;259;185;111;112;320;232;251;182;163;645;1073;680
Box11;YT;1748;1703;2312;2639;2183;2570;2528;2305;2450;2673;2290;1836;721;348;530;1009;172;81;65;89;210;71;47;58;244;129;55;54;73;70;393;1240;135;58;42;45;43;42;27;38;38;42;47;39;49;38;64;167;367;63;77;59;56;68;340;50;49;125;691;1816;1265;1719;1835;1910;1939;522;718;135;105;43;91;155;138;43;59;30;161;44;78;58;361;894;1496;1216
Box12;YT;545;269;869;255;598;679;498;265;649;230;32;354;626;271;89;238;42;60;293;6;15;30;7;10;51;531;84;13;8;10;41;197;74;26;1;28;151;13;26;41;108;40;9;12;10;1;172;304;3;44;9;5;12;38;25;383;422;182;40;46;377;642;362;560;712;534;103;45;5;101;10;74;189;2;148;65;74;211;116;121;121;124;236;27
Box13;YT;495;789;1432;1155;1276;1161;1264;1212;1143;1673;684;1029;330;277;189;546;415;12;6;2;30;49;35;51;75;0;0;0;3;88;12;15;5;55;21;6;3;0;28;118;25;2;0;0;0;0;0;1;90;3;0;17;574;642;23;106;43;26;0;705;924;864;1187;643;797;453;295;813;21;1;3;33;28;25;40;158;20;9;16;72;41;644;127;87
Box14;YT;762;702;1138;1335;1237;1322;1344;1103;1224;1449;1217;800;99;124;514;25;77;27;213;3;36;0;29;3;7;494;1257;963;101;29;32;8;0;7;2;0;0;2;4;0;1;1;1;0;0;2;3;33;3;5;5;6;0;20;36;171;314;658;273;43;307;717;643;972;746;236;254;171;12;11;0;18;4;3;15;58;14;24;35;27;384;756;869;696
Box15;YT;12;0;0;0;0;0;0;0;0;0;0;0;0;0;0;0;0;0;0;0;0;0;0;0;0;0;0;0;0;0;0;0;0;0;0;0;0;0;0;0;0;0;0;0;0;0;0;0;0;0;0;0;0;0;0;0;0;0;0;0;0;0;0;0;0;0;0;0;0;0;0;0;0;0;0;0;0;0;0;0;0;0;0;0
Box16;YT;6;0;0;0;0;0;0;0;0;0;0;0;0;0;0;0;0;0;0;0;0;0;0;0;0;0;0;0;0;0;0;0;0;0;0;0;0;0;0;0;0;0;0;0;0;0;0;0;0;0;0;0;0;0;0;0;0;0;0;0;0;0;0;0;0;0;0;0;0;0;0;0;0;0;0;0;0;0;0;0;0;0;0;0
Box1;Z;207;67;53;55;213;138;155;199;158;108;109;75;60;73;114;159;236;163;151;26;151;103;37;153;200;175;148;59;42;135;24;0;80;201;213;259;164;118;32;32;94;228;210;306;271;130;218;158;118;138;179;246;78;82;70;76;54;1;92;75;68;105;109;212;123;221;9;21;2;0;0;0;17;0;0;37;86;81;60;0;46;0;0;34
Box2;Z;40;0;79;7;6;5;34;4;0;2;51;5;0;18;0;0;26;37;1;0;10;23;0;167;8;132;185;37;0;50;89;3;0;0;31;105;248;0;1;16;4;36;26;8;28;47;0;19;38;0;0;0;5;0;13;0;26;3;0;46;6;2;0;0;6;129;52;0;21;0;16;0;0;0;26;82;0;0;0;0;1;0;0;1
Box3;Z;24;11;0;0;6;0;0;9;16;0;0;5;17;2;7;15;0;9;48;16;3;19;30;3;7;12;0;41;59;34;3;0;1;65;2;39;0;0;0;0;3;1;56;0;19;0;0;0;0;0;0;0;0;5;9;8;0;0;0;0;0;0;0;5;10;239;55;0;0;0;0;13;0;0;0;0;23;51;3;0;1;0;0;9
Box4;Z;23;5;14;0;0;0;0;10;37;23;0;0;4;58;9;0;2;34;29;17;2;83;29;31;18;47;41;0;13;8;31;0;32;0;0;0;30;50;34;10;14;7;26;27;28;0;0;0;31;0;0;0;6;0;0;0;0;1;9;0;2;2;2;5;3;153;64;17;1;3;115;94;30;15;11;175;222;171;190;147;74;27;139;223
Box5;Z;118;75;0;3;0;0;0;0;0;0;0;20;0;0;0;0;0;0;0;0;0;33;9;121;161;0;13;27;0;0;3;0;0;0;11;11;0;0;0;0;30;0;0;0;0;6;6;0;0;0;0;6;9;0;0;0;0;4;3;0;0;10;8;0;0;54;10;0;0;0;0;0;5;0;0;0;0;2;21;104;4;0;3;0
Box6;Z;326;231;424;302;278;477;256;306;358;405;279;242;53;89;29;74;28;0;0;0;0;8;0;0;0;4;0;0;0;0;28;0;0;0;0;0;0;0;0;0;0;0;0;0;0;0;0;0;0;2;0;0;0;0;0;0;39;0;0;52;186;187;184;12;84;18;50;0;0;0;0;0;0;0;0;2;0;0;0;0;7;0;61;128
Box7;Z;139;123;211;200;273;245;263;249;256;281;267;211;0;0;8;94;0;0;0;0;0;0;0;0;3;48;39;0;0;0;0;0;0;0;0;0;1;30;0;0;0;0;0;0;0;0;0;0;0;0;0;0;4;54;2;0;0;0;0;86;86;129;229;183;257;52;0;11;17;0;0;0;1;0;6;0;0;0;0;0;0;0;48;157
Box8;Z;325;354;316;388;452;462;440;397;365;493;388;262;13;4;3;6;12;8;0;0;4;0;0;0;0;0;0;25;24;0;0;0;0;0;0;0;0;0;0;0;0;0;0;0;0;0;0;0;0;0;0;0;4;10;0;0;4;0;6;81;52;220;187;167;190;47;2;18;0;0;0;0;0;5;3;0;0;2;0;0;0;214;166;248
Box9;Z;202;198;284;311;328;308;418;391;375;359;472;268;29;27;16;45;23;0;0;2;0;0;62;0;0;0;0;62;0;18;0;2;0;0;0;0;0;0;0;0;0;0;0;0;0;0;0;0;4;95;92;113;114;59;161;47;0;0;0;0;43;190;191;208;185;82;23;43;0;0;0;4;10;4;0;2;0;0;0;2;16;54;78;141
Box10;Z;420;309;392;451;425;503;439;342;488;597;282;319;161;205;289;205;196;108;115;107;96;225;297;328;326;307;273;374;463;459;449;480;483;342;91;69;71;68;71;125;190;196;156;154;184;167;200;207;174;205;180;177;140;149;108;130;129;139;227;116;138;193;149;146;120;76;60;29;0;0;2;5;17;4;0;0;0;0;0;0;0;37;72;65
Box11;Z;220;199;265;362;259;350;334;282;396;344;287;226;1;2;1;22;0;1;1;1;1;1;1;1;0;1;1;1;0;0;20;44;0;1;1;1;0;2;1;1;1;2;0;2;1;1;1;9;14;1;1;3;1;2;25;1;0;1;34;243;146;224;234;303;285;83;8;1;0;0;1;0;5;1;1;1;0;1;1;1;24;65;186;124
Box12;Z;87;19;109;31;120;103;58;39;82;18;0;71;107;5;2;34;0;0;7;0;0;0;0;0;9;93;0;0;0;0;0;24;0;0;0;0;9;0;0;0;5;0;0;0;0;0;8;33;0;0;0;0;0;0;0;31;0;19;0;0;49;117;19;69;60;81;10;0;0;1;0;1;11;1;0;1;0;3;0;1;0;0;30;0
Box13;Z;39;60;153;132;193;161;185;183;243;250;127;169;35;17;16;24;19;0;0;0;0;0;0;0;4;0;0;0;0;2;0;0;0;0;0;0;0;0;0;0;0;0;0;0;0;0;0;0;7;0;0;0;32;46;0;1;0;0;0;66;77;85;110;79;72;60;20;32;0;0;0;0;0;0;0;4;0;0;0;5;0;81;0;3
Box14;Z;184;155;256;288;263;265;253;204;231;261;231;161;0;1;53;0;0;0;15;0;0;0;0;0;0;86;207;160;0;0;0;0;0;0;0;0;0;0;0;0;0;0;0;0;0;0;0;0;0;0;0;0;0;0;0;7;58;112;28;0;51;189;108;190;97;90;14;10;0;0;0;2;0;0;0;1;0;8;0;2;103;213;271;168
Box15;Z;12;0;0;0;0;0;0;0;0;0;0;0;0;0;0;0;0;0;0;0;0;0;0;0;0;0;0;0;0;0;0;0;0;0;0;0;0;0;0;0;0;0;0;0;0;0;0;0;0;0;0;0;0;0;0;0;0;0;0;0;0;0;0;0;0;0;0;0;0;0;0;0;0;0;0;0;0;0;0;0;0;0;0;0
Box16;Z;12;0;0;0;0;0;0;0;0;0;0;2;0;0;0;0;0;0;0;0;0;0;0;0;0;0;0;0;0;0;0;0;0;0;0;0;0;0;0;0;0;0;0;0;0;0;0;0;0;0;0;0;0;0;0;0;0;0;0;0;0;0;0;0;0;2;0;0;0;0;0;3;0;0;0;0;0;0;0;0;0;0;0;0
Box1;Feed;0.24;0.24;0.24;0.24;0.55;1.02;1.02;1.13;1.26;1.26;1.26;1.26;1.26;1.26;1.26;1.26;1.40;1.70;1.85;1.85;1.85;1.85;1.85;2.10;2.47;2.51;2.77;2.96;2.96;2.96;2.96;2.96;2.96;2.98;3.22;3.62;3.74;3.91;3.91;3.91;3.91;3.91;3.91;3.91;3.91;3.91;4.33;4.59;5.00;5.05;5.15;5.38;5.44;5.44;5.44;5.44;5.44;5.44;5.44;5.44;5.44;5.44;5.45;5.90;5.91;34.96;34.96;34.96;34.96;34.96;34.96;34.96;34.96;34.96;34.96;34.9…
Box2;Feed;0.06;0.06;0.22;0.26;0.26;0.26;0.41;0.41;0.41;0.41;0.41;0.53;0.53;0.53;0.53;0.53;0.53;0.60;0.60;0.60;0.60;0.69;0.69;0.75;0.75;0.84;0.84;0.89;0.89;0.97;0.97;0.97;0.97;0.97;0.97;1.36;1.36;1.36;1.36;1.36;1.36;1.36;1.40;1.40;1.40;1.40;1.40;1.49;1.49;1.49;1.49;1.49;1.49;1.49;1.49;1.49;1.52;1.52;1.52;1.57;1.57;1.57;1.57;1.57;1.57;1.60;1.60;1.60;1.64;1.64;1.64;1.64;1.64;1.64;1.68;1.72;1.72;1.72…
Box3;Feed;0.45;0.45;0.45;0.45;0.51;0.51;0.51;0.86;0.86;0.86;0.94;1.09;1.22;1.32;1.32;1.60;1.71;1.71;1.80;1.95;2.04;2.31;2.50;2.53;2.58;2.58;2.74;3.00;3.12;3.34;3.36;3.36;3.62;3.75;3.80;3.95;3.95;3.95;3.95;3.95;3.95;4.16;4.34;4.50;4.74;4.74;4.74;4.74;4.74;4.74;4.74;4.74;4.74;4.83;4.97;4.97;4.97;4.97;4.97;4.97;4.97;4.97;4.97;5.00;5.21;34.07;34.07;34.07;34.07;34.07;34.07;34.07;34.07;34.07;34.07;34.0…
Box4;Feed;0.02;0.16;0.35;0.35;0.35;0.35;0.35;0.72;0.79;1.01;1.01;1.01;1.11;1.49;1.49;1.49;1.54;1.54;1.85;1.91;2.18;2.30;2.64;2.73;3.10;3.45;3.53;3.53;3.53;3.57;4.00;4.00;4.00;4.00;4.00;4.00;4.26;4.48;4.90;4.97;4.97;4.97;5.27;5.38;5.44;5.44;5.44;5.52;5.57;5.57;5.57;5.66;5.70;5.70;5.70;5.70;5.70;5.70;5.70;5.70;5.70;5.70;5.73;5.73;5.73;5.73;5.87;5.87;5.87;5.87;5.93;6.14;6.14;6.14;6.14;6.37;6.44;6.44…
Box5;Feed;0.12;0.13;0.13;0.13;0.13;0.13;0.13;0.13;0.13;0.13;0.13;0.21;0.21;0.21;0.21;0.21;0.21;0.21;0.21;0.21;0.21;0.21;0.26;0.38;0.38;0.38;0.41;0.50;0.50;0.50;0.50;0.50;0.50;0.50;0.50;0.69;0.69;0.69;0.69;0.69;0.72;0.72;0.72;0.72;0.72;0.80;0.80;0.80;0.80;0.80;0.85;0.85;0.85;0.85;0.85;0.85;0.85;0.96;0.96;0.96;0.96;0.96;0.98;0.98;0.98;0.99;1.08;1.08;1.08;1.08;1.12;1.12;1.12;1.12;1.12;1.12;1.12;1.27…
Box6;Feed;0.03;0.03;0.03;0.03;0.04;0.04;0.04;0.04;0.04;0.07;0.07;0.07;0.07;0.07;0.07;0.07;0.07;0.07;0.07;0.07;0.07;0.07;0.07;0.07;0.07;0.07;0.07;0.07;0.07;0.07;0.07;0.07;0.07;0.07;0.07;0.07;0.07;0.07;0.07;0.07;0.07;0.07;0.07;0.07;0.07;0.07;0.07;0.07;0.07;0.07;0.07;0.07;0.07;0.07;0.07;0.07;0.07;0.07;0.07;0.07;0.07;0.07;0.07;0.07;0.07;0.07;0.07;0.07;0.07;0.07;0.07;0.07;0.07;0.07;0.07;0.07;0.07;0.07…
Box7;Feed;0.01;0.01;0.06;0.06;0.06;0.06;0.06;0.06;0.06;0.06;0.06;0.06;0.06;0.06;0.06;0.06;0.06;0.06;0.06;0.06;0.06;0.06;0.06;0.06;0.06;0.06;0.06;0.06;0.06;0.06;0.06;0.06;0.06;0.06;0.06;0.06;0.06;0.06;0.06;0.06;0.06;0.06;0.06;0.06;0.06;0.06;0.06;0.06;0.06;0.06;0.06;0.06;0.09;0.09;0.09;0.09;0.09;0.09;0.09;0.09;0.09;0.09;0.09;0.09;0.09;0.41;0.41;0.50;0.50;0.50;0.50;1.03;1.03;1.03;1.03;1.03;1.20;1.29…
Box8;Feed;0.01;0.01;0.01;0.01;0.03;0.03;0.03;0.04;0.04;0.06;0.06;0.06;0.06;0.06;0.06;0.06;0.06;0.06;0.06;0.06;0.06;0.06;0.06;0.06;0.06;0.06;0.06;0.06;0.06;0.06;0.06;0.06;0.06;0.06;0.06;0.06;0.06;0.06;0.06;0.06;0.06;0.06;0.06;0.06;0.06;0.06;0.06;0.06;0.06;0.06;0.06;0.06;0.06;0.06;0.06;0.06;0.06;0.06;0.06;0.06;0.06;0.06;0.06;0.06;0.06;0.06;0.06;0.06;0.06;0.06;0.06;0.06;0.06;0.06;0.06;0.06;0.06;0.06…
Box9;Feed;0.09;0.09;0.30;0.30;0.30;0.30;0.30;0.30;0.30;0.30;0.31;0.31;0.31;0.31;0.31;0.31;0.31;0.31;0.31;0.31;0.31;0.31;0.31;0.31;0.31;0.31;0.31;0.40;0.40;0.40;0.40;0.40;0.40;0.40;0.40;0.40;0.40;0.40;0.40;0.40;0.40;0.50;0.50;0.59;0.62;0.69;0.74;0.74;0.74;0.74;0.74;0.74;0.74;0.74;0.74;0.74;0.74;0.74;0.74;0.74;0.74;0.74;0.74;0.74;0.74;0.74;0.74;0.74;0.74;0.74;0.74;0.74;0.74;0.74;0.74;0.74;0.74;0.74…
Box10;Feed;0.01;0.02;0.03;0.03;0.03;0.03;0.03;0.03;0.03;0.03;0.03;0.03;0.03;0.03;0.04;0.04;0.38;0.38;0.38;0.38;0.38;0.38;0.38;0.38;0.38;0.38;0.38;0.38;0.38;0.38;0.38;0.38;0.38;0.38;0.38;0.38;0.38;0.38;0.38;0.38;0.38;0.38;0.38;0.38;0.38;0.38;0.38;0.38;0.38;0.38;0.38;0.38;0.38;0.38;0.38;0.38;0.38;0.38;0.38;0.38;0.38;0.38;0.38;0.38;0.38;0.38;0.38;0.38;0.38;0.38;0.38;0.38;0.38;0.38;0.38;0.38;0.38;0.3…
Box11;Feed;0.52;0.52;0.52;0.64;0.64;0.64;0.64;0.64;0.64;0.64;0.71;0.71;0.71;0.71;0.71;0.71;0.71;0.77;0.86;0.95;1.02;1.11;1.19;1.21;1.21;1.21;1.21;1.21;1.21;1.21;1.21;1.21;1.21;1.21;1.21;1.21;1.21;1.21;1.21;1.21;1.21;1.21;1.21;1.21;1.21;1.21;1.21;1.21;1.21;1.21;1.21;1.21;1.21;1.21;1.21;1.21;1.21;1.21;1.21;1.21;1.21;1.21;1.21;1.21;1.21;1.21;1.21;1.21;1.21;1.21;1.21;1.21;1.21;1.21;1.21;1.21;1.21;1.2…
Box12;Feed;0.03;0.06;0.11;0.11;0.11;0.11;0.13;0.13;0.13;0.13;0.13;0.13;0.13;0.13;0.13;0.13;0.13;0.13;0.13;0.13;0.13;0.13;0.13;0.13;0.13;0.13;0.13;0.13;0.13;0.13;0.13;0.13;0.13;0.13;0.13;0.13;0.13;0.13;0.13;0.13;0.13;0.13;0.13;0.13;0.13;0.13;0.13;0.13;0.13;0.13;0.13;0.13;0.13;0.13;0.13;0.15;0.15;0.15;0.15;0.15;0.15;0.21;0.21;0.21;0.21;0.21;0.21;0.21;0.21;0.21;0.21;0.21;0.21;0.21;0.21;0.21;0.21;0.2…
Box13;Feed;0.01;0.02;0.17;0.17;0.17;0.17;0.17;0.17;0.17;0.17;0.17;0.17;0.17;0.17;0.17;0.17;0.17;0.17;0.17;0.17;0.17;0.17;0.17;0.17;0.17;0.17;0.17;0.17;0.17;0.17;0.17;0.17;0.17;0.17;0.17;0.17;0.17;0.17;0.17;0.17;0.17;0.17;0.17;0.17;0.17;0.17;0.17;0.17;0.17;0.17;0.17;0.17;0.17;0.17;0.17;0.17;0.17;0.17;0.17;0.17;0.17;0.17;0.17;0.17;0.17;0.17;0.17;0.17;0.17;0.17;0.17;0.17;0.17;0.17;0.17;0.17;0.17;0.1…
Box14;Feed;0.38;0.38;0.38;0.38;0.38;0.38;0.38;0.38;0.38;0.38;0.38;0.38;0.38;0.38;0.38;0.38;0.38;0.38;0.38;0.38;0.38;0.38;0.38;0.38;0.38;0.38;0.38;0.38;0.38;0.38;0.50;0.59;0.74;0.82;0.89;0.89;0.89;0.89;0.91;0.93;0.93;0.95;0.95;0.95;0.95;0.95;0.95;0.95;0.95;0.95;0.95;0.95;0.95;0.95;0.95;0.95;0.95;0.95;0.95;0.95;0.95;0.95;0.95;0.95;0.95;0.95;0.95;0.95;0.95;0.95;0.95;0.95;0.95;0.95;0.95;0.95;0.95;0.9…
Box15;Feed;0.00;0.00;0.00;0.00;0.00;0.00;0.00;0.00;0.00;0.00;0.00;0.00;0.00;0.00;0.00;0.00;0.00;0.00;0.00;0.00;0.00;0.00;0.00;0.00;0.00;0.00;0.00;0.00;0.00;0.00;0.00;0.00;0.00;0.00;0.00;0.00;0.00;0.00;0.00;0.00;0.00;0.00;0.00;0.00;0.00;0.00;0.00;0.00;0.00;0.00;0.00;0.00;0.00;0.00;0.00;0.00;0.00;0.00;0.00;0.00;0.00;0.00;0.00;0.00;0.00;0.00;0.00;0.00;0.00;0.00;0.00;0.00;0.00;0.00;0.00;0.00;0.00;0.0…
Box16;Feed;0.08;0.08;0.08;0.08;0.08;0.08;0.08;0.08;0.08;0.08;0.08;0.08;0.08;0.13;0.13;0.13;0.13;0.13;0.13;0.13;0.13;0.13;0.13;0.13;0.13;0.18;0.18;0.18;0.18;0.18;0.18;0.18;0.18;0.18;0.18;0.18;0.18;0.18;0.18;0.18;0.18;0.18;0.18;0.18;0.18;0.18;0.18;0.18;0.18;0.18;0.18;0.18;0.18;0.18;0.18;0.18;0.18;0.18;0.18;0.18;0.18;0.18;0.18;0.18;0.18;0.18;0.18;0.18;0.18;0.18;0.18;0.59;0.59;0.59;0.59;0.59;0.59;0.5…

## Sheet: Sheet1
Charles 5.12.15	Charles	OB group 1
Box	Animal No.	Weight [g]	Text1	Text2	Text3
1	1	34.6	ob	al
2	2	45.4	ob	al
3	3	48.7	ob	al
4	4	45.2	ob	al
5	6	43.4	ob	al
6	7	36.7	ob	wr
7	8	32.9	ob	wr
8	9	32.7	ob	wr
9	10	33	ob	wr
10	11	31.9	ob	wr
11	12	36.7	ob	wr
12	13	30.3	ob	wr
13	14	35.2	ob	wr
14	15	35.7	ob	wr
15	100	1
16	101	1
Box	Parameter	2015-12-05 15:46:00	2015-12-05 16:03:00	2015-12-05 16:20:00	2015-12-05 16:37:00	2015-12-05 16:54:00	2015-12-05 17:11:00	2015-12-05 17:28:00	2015-12-05 17:45:00	2015-12-05 18:02:00	2015-12-05 18:19:00	2015-12-05 18:36:00	2015-12-05 18:53:00	2015-12-05 19:10:00	2015-12-05 19:27:00	2015-12-05 19:44:00	2015-12-05 20:01:00	2015-12-05 20:18:00	2015-12-05 20:35:00	2015-12-05 20:52:00	2015-12-05 21:09:00	2015-12-05 21:26:00	2015-12-05 21:43:00	2015-12-05 22:00:00	2015-12-05 22:17:00	2015-12-05 22:34:00	2015-12-05 22:51:00	2015-12-05 23:08:00	2015-12-05 23:25:00	2015-12-05 23:42:00	2015-12-05 23:59:00	13-05-15 00:16	13-05-15 00:33	13-05-15 00:50	13-05-15 01:07	13-05-15 01:24	13-05-15 01:41	13-05-15 01:58	13-05-15 02:15	13-05-15 02:32	13-05-15 02:49	13-05-15 03:06	13-05-15 03:23	13-05-15 03:40	13-05-15 03:57	13-05-15 04:14	13-05-15 04:31	13-05-15 04:48	13-05-15 05:05
Box1	Flow	0.4	0.4	0.4	0.4	0.4	0.4	0.4	0.4	0.4	0.4	0.4	0.4	0.4	0.4	0.4	0.4	0.4	0.4	0.4	0.4	0.4	0.4	0.4	0.4	0.4	0.4	0.4	0.4	0.4	0.4	0.4	0.4	0.4	0.4	0.4	0.4	0.4	0.4	0.4	0.4	0.4	0.4	0.4	0.4	0.4	0.4	0.4	0.4
Box2	Flow	0.4	0.4	0.4	0.4	0.4	0.4	0.4	0.4	0.4	0.4	0.4	0.4	0.4	0.4	0.4	0.4	0.4	0.4	0.4	0.4	0.4	0.4	0.4	0.4	0.4	0.4	0.4	0.4	0.4	0.4	0.4	0.4	0.4	0.4	0.4	0.4	0.4	0.4	0.4	0.4	0.4	0.4	0.4	0.4	0.4	0.4	0.4	0.4
Box3	Flow	0.4	0.4	0.4	0.4	0.4	0.4	0.4	0.4	0.4	0.4	0.4	0.4	0.4	0.4	0.4	0.4	0.4	0.4	0.4	0.4	0.4	0.4	0.4	0.4	0.4	0.4	0.4	0.4	0.4	0.4	0.4	0.4	0.4	0.4	0.4	0.4	0.4	0.4	0.4	0.4	0.4	0.4	0.4	0.4	0.4	0.4	0.4	0.4
Box4	Flow	0.4	0.4	0.4	0.4	0.4	0.4	0.4	0.4	0.4	0.4	0.4	0.4	0.4	0.4	0.4	0.4	0.4	0.4	0.4	0.4	0.4	0.4	0.4	0.4	0.4	0.4	0.4	0.4	0.4	0.4	0.4	0.4	0.4	0.4	0.4	0.4	0.4	0.4	0.4	0.4	0.4	0.4	0.4	0.4	0.4	0.4	0.4	0.4
Box5	Flow	0.4	0.4	0.4	0.4	0.4	0.4	0.4	0.4	0.4	0.4	0.4	0.4	0.4	0.4	0.4	0.4	0.4	0.4	0.4	0.4	0.4	0.4	0.4	0.4	0.4	0.4	0.4	0.4	0.4	0.4	0.4	0.4	0.4	0.4	0.4	0.4	0.4	0.4	0.4	0.4	0.4	0.4	0.4	0.4	0.4	0.4	0.4	0.4
Box6	Flow	0.4	0.4	0.4	0.4	0.4	0.4	0.4	0.4	0.4	0.4	0.4	0.4	0.4	0.4	0.4	0.4	0.4	0.4	0.4	0.4	0.4	0.4	0.4	0.4	0.4	0.4	0.4	0.4	0.4	0.4	0.4	0.4	0.4	0.4	0.4	0.4	0.4	0.4	0.4	0.4	0.4	0.4	0.4	0.4	0.4	0.4	0.4	0.4
Box7	Flow	0.4	0.4	0.4	0.4	0.4	0.4	0.4	0.4	0.4	0.4	0.4	0.4	0.4	0.4	0.4	0.4	0.4	0.4	0.4	0.4	0.4	0.4	0.4	0.4	0.4	0.4	0.4	0.4	0.4	0.4	0.4	0.4	0.4	0.4	0.4	0.4	0.4	0.4	0.4	0.4	0.4	0.4	0.4	0.4	0.4	0.4	0.4	0.4
Box8	Flow	0.4	0.4	0.4	0.4	0.4	0.4	0.4	0.4	0.4	0.4	0.4	0.4	0.4	0.4	0.4	0.4	0.4	0.4	0.4	0.4	0.4	0.4	0.4	0.4	0.4	0.4	0.4	0.4	0.4	0.4	0.4	0.4	0.4	0.4	0.4	0.4	0.4	0.4	0.4	0.4	0.4	0.4	0.4	0.4	0.4	0.4	0.4	0.4
Box9	Flow	0.4	0.4	0.4	0.4	0.4	0.4	0.4	0.4	0.4	0.4	0.4	0.4	0.4	0.4	0.4	0.4	0.4	0.4	0.4	0.4	0.4	0.4	0.4	0.4	0.4	0.4	0.4	0.4	0.4	0.4	0.4	0.4	0.4	0.4	0.4	0.4	0.4	0.4	0.4	0.4	0.4	0.4	0.4	0.4	0.4	0.4	0.4	0.4
Box10	Flow	0.4	0.4	0.4	0.4	0.4	0.4	0.4	0.4	0.4	0.4	0.4	0.4	0.4	0.4	0.4	0.4	0.4	0.4	0.4	0.4	0.4	0.4	0.4	0.4	0.4	0.4	0.4	0.4	0.4	0.4	0.4	0.4	0.4	0.4	0.4	0.4	0.4	0.4	0.4	0.4	0.4	0.4	0.4	0.4	0.4	0.4	0.4	0.4
Box11	Flow	0.4	0.4	0.4	0.4	0.4	0.4	0.4	0.4	0.4	0.4	0.4	0.4	0.4	0.4	0.4	0.4	0.4	0.4	0.4	0.4	0.4	0.4	0.4	0.4	0.4	0.4	0.4	0.4	0.4	0.4	0.4	0.4	0.4	0.4	0.4	0.4	0.4	0.4	0.4	0.4	0.4	0.4	0.4	0.4	0.4	0.4	0.4	0.4
Box12	Flow	0.4	0.4	0.4	0.4	0.4	0.4	0.4	0.4	0.4	0.4	0.4	0.4	0.4	0.4	0.4	0.4	0.4	0.4	0.4	0.4	0.4	0.4	0.4	0.4	0.4	0.4	0.4	0.4	0.4	0.4	0.4	0.4	0.4	0.4	0.4	0.4	0.4	0.4	0.4	0.4	0.4	0.4	0.4	0.4	0.4	0.4	0.4	0.4
Box13	Flow	0.4	0.4	0.4	0.4	0.4	0.4	0.4	0.4	0.4	0.4	0.4	0.4	0.4	0.4	0.4	0.4	0.4	0.4	0.4	0.4	0.4	0.4	0.4	0.4	0.4	0.4	0.4	0.4	0.4	0.4	0.4	0.4	0.4	0.4	0.4	0.4	0.4	0.4	0.4	0.4	0.4	0.4	0.4	0.4	0.4	0.4	0.4	0.4
Box14	Flow	0.4	0.4	0.4	0.4	0.4	0.4	0.4	0.4	0.4	0.4	0.4	0.4	0.4	0.4	0.4	0.4	0.4	0.4	0.4	0.4	0.4	0.4	0.4	0.4	0.4	0.4	0.4	0.4	0.4	0.4	0.4	0.4	0.4	0.4	0.4	0.4	0.4	0.4	0.4	0.4	0.4	0.4	0.4	0.4	0.4	0.4	0.4	0.4
Box15	Flow	0.4	0.4	0.4	0.4	0.4	0.4	0.4	0.4	0.4	0.4	0.4	0.4	0.4	0.4	0.4	0.4	0.4	0.4	0.4	0.4	0.4	0.4	0.4	0.4	0.4	0.4	0.4	0.4	0.4	0.4	0.4	0.4	0.4	0.4	0.4	0.4	0.4	0.4	0.4	0.4	0.4	0.4	0.4	0.4	0.4	0.4	0.4	0.4
Box16	Flow	0.4	0.4	0.4	0.4	0.4	0.4	0.4	0.4	0.4	0.4	0.4	0.4	0.4	0.4	0.4	0.4	0.4	0.4	0.4	0.4	0.4	0.4	0.4	0.4	0.4	0.4	0.4	0.4	0.4	0.4	0.4	0.4	0.4	0.4	0.4	0.4	0.4	0.4	0.4	0.4	0.4	0.4	0.4	0.4	0.4	0.4	0.4	0.4
Box1	Temp	20.9	21.1	20.9	20.8	20.8	21	21.1	21.1	21.3	21.2	21.1	20.9	20.8	20.7	20.7	20.7	20.8	20.9	21	21	20.9	20.9	20.9	20.8	21.1	21.2	21.2	21.3	21.3	21.2	21.1	21.1	21	21	21.2	21.3	21.4	21.4	21.3	21.2	21.1	21.1	21.1	21	21	21	21.1	21.3
Box2	Temp	20.9	20.8	20.8	20.8	20.7	20.7	20.7	20.7	20.7	20.7	20.7	20.7	20.7	20.6	20.6	20.5	20.5	20.5	20.5	20.6	20.5	20.6	20.6	20.6	20.7	20.7	20.7	20.8	20.8	20.8	20.8	20.8	20.8	20.7	20.7	20.7	20.8	20.8	20.7	20.7	20.7	20.7	20.6	20.7	20.7	20.7	20.7	20.7
Box3	Temp	21.2	21.4	21.2	21.1	21.2	21.2	21.1	21.2	21.4	21.4	21.2	21.2	21.3	21.3	21.1	21.2	21.3	21.2	21.2	21.3	21.2	21.3	21.3	21.3	21.2	21.3	21.2	21.2	21.3	21.3	21.3	21.1	21.1	21.2	21.2	21.3	21.2	21.1	21	20.9	20.9	21.1	21.1	21.2	21.2	21.2	21.1	21.1
Box4	Temp	20.9	20.8	20.8	20.8	20.8	20.8	20.7	20.7	20.9	20.9	20.8	20.6	20.6	20.6	20.7	20.7	20.6	20.7	20.8	20.8	20.8	20.9	21	21	21	21.1	21.1	21.1	21.1	21.1	21	21.1	21	21	21	20.9	21	21.1	21.2	21.2	21.3	21.3	21.3	21.3	21.3	21.2	21.2	21.2
Box5	Temp	21.9	22	22	21.8	21.8	21.7	21.7	21.7	21.7	21.7	21.7	21.7	21.8	21.7	21.7	21.7	21.7	21.7	21.6	21.7	21.7	21.7	21.8	22	22.1	22.1	22.1	22.1	22.1	22	21.9	22	22	22	22	22	22.2	22.2	22.2	22.2	22.2	22.2	22.1	22.1	22.1	22.1	22.1	22.2
Box6	Temp	20.4	20.5	20.5	20.4	20.4	20.4	20.3	20.3	20.2	20.3	20.4	20.4	20.2	20.3	20.2	20.2	20.2	20.3	20.2	20.2	20.1	20.2	20.2	20.1	20.2	20.2	20.3	20.3	20.3	20.2	20.3	20.3	20.2	20.2	20.1	20.1	20.1	20.1	20.1	20	20	20	20	20	20	20	19.9	20
Box7	Temp	19.9	19.9	19.9	19.9	19.8	19.8	19.8	19.8	19.8	19.8	19.8	19.8	19.7	19.6	19.6	19.6	19.7	19.7	19.8	19.7	19.7	19.7	19.7	19.7	19.7	19.8	19.9	19.9	19.8	19.7	19.7	19.7	19.7	19.7	19.7	19.7	19.7	19.8	19.9	19.8	19.7	19.6	19.6	19.6	19.5	19.5	19.5	19.6
Box8	Temp	20.1	20.1	20	20.1	20.1	20.2	20.2	20.3	20.2	20.2	20.3	20.2	20.3	20.3	20.3	20.2	20.2	20.3	20.2	20.1	20.1	20.1	20	20	20	20	20	20.1	20.1	20	20	19.9	19.9	19.8	19.8	19.8	19.7	19.7	19.7	19.6	19.6	19.6	19.6	19.6	19.6	19.6	19.6	19.6
Box9	Temp	21.7	21.7	21.7	21.8	21.8	21.8	21.9	21.9	21.9	22	21.9	21.8	21.7	21.6	21.5	21.5	21.6	21.4	21.2	21.2	21.2	21.2	21.3	21.4	21.4	21.5	21.4	21.4	21.5	21.4	21.4	21.4	21.2	21.1	21.1	21	21.1	21	21	21	20.9	20.9	20.9	20.9	20.9	20.9	20.9	20.9
Box10	Temp	20.5	20.5	20.5	20.6	20.6	20.6	20.7	20.7	20.7	20.7	20.7	20.5	20.4	20.4	20.3	20.3	20.2	20.2	20	19.9	19.9	20	20	19.9	19.9	19.9	19.9	19.9	19.9	19.9	19.8	19.9	19.9	19.9	19.9	19.9	19.9	19.9	19.8	19.9	19.9	19.9	19.8	19.8	19.8	19.8	19.7	19.7
Box11	Temp	21.8	21.7	21.8	21.9	22	22.1	22.1	22.2	22.2	22.2	22.1	22	22	22	21.9	21.9	21.7	21.6	21.5	21.5	21.5	21.5	21.5	21.5	21.5	21.5	21.6	21.6	21.5	21.5	21.6	21.7	21.6	21.6	21.6	21.5	21.5	21.5	21.5	21.5	21.5	21.5	21.4	21.4	21.4	21.4	21.4	21.4
Box12	Temp	20.9	20.8	20.9	21	21.1	21.2	21.1	21.1	21.2	21	20.9	20.8	20.9	20.9	20.7	20.7	20.6	20.6	20.6	20.6	20.6	20.6	20.6	20.7	20.6	20.8	20.8	20.7	20.7	20.7	20.7	20.7	20.7	20.7	20.7	20.7	20.8	20.7	20.7	20.7	20.8	20.8	20.8	20.8	20.8	20.8	20.8	20.8
Box13	Temp	20.5	20.5	20.5	20.6	20.7	20.8	20.8	20.8	20.9	20.9	20.7	20.8	20.8	20.7	20.6	20.6	20.6	20.4	20.4	20.3	20.2	20.3	20.3	20.3	20.4	20.4	20.4	20.4	20.4	20.5	20.5	20.4	20.4	20.4	20.4	20.4	20.4	20.4	20.4	20.5	20.4	20.5	20.5	20.5	20.4	20.4	20.4	20.4
Box14	Temp	21.3	21.2	21.2	21.2	21.2	21.2	21.2	21.1	21.1	21.2	21.2	21.3	21.3	21.3	21.3	21.4	21.2	21.1	21.1	21.1	21.1	21	21.2	21.2	21.2	21.3	21.2	21.4	21.4	21.2	21.2	21.1	21.1	20.9	20.8	20.8	20.7	20.7	20.6	20.6	20.7	20.6	20.5	20.5	20.5	20.5	20.5	20.5
Box15	Temp	20.9	20.9	20.8	20.8	20.7	20.8	20.8	20.8	20.7	20.7	20.7	20.7	20.7	20.7	20.7	20.7	20.7	20.7	20.7	20.8	20.8	20.8	20.9	20.9	20.9	21	21	21	21	21	21	21	21	21	21	21	21	21	21	21	21	21	21	21	21	21.1	21	21.1
Box16	Temp	21.7	21.6	21.6	21.6	21.5	21.5	21.5	21.5	21.5	21.5	21.5	21.6	21.5	21.5	21.5	21.5	21.5	21.5	21.6	21.6	21.6	21.6	21.6	21.6	21.7	21.7	21.7	21.8	21.7	21.8	21.7	21.7	21.7	21.7	21.7	21.7	21.7	21.7	21.7	21.7	21.7	21.7	21.7	21.7	21.8	21.7	21.7	21.8
Box1	O2	20.34	20.34	20.48	20.51	20.34	20.28	20.26	20.24	20.25	20.3	20.47	20.41	20.48	20.48	20.33	20.39	20.46	20.26	20.27	20.33	20.38	20.47	20.45	20.48	20.25	20.25	20.32	20.3	20.32	20.44	20.33	20.45	20.48	20.33	20.26	20.25	20.32	20.23	20.29	20.46	20.5	20.38	20.48	20.49	20.47	20.39	20.33	20.32
Box2	O2	20.35	20.52	20.47	20.41	20.5	20.48	20.45	20.55	20.44	20.47	20.47	20.43	20.45	20.5	20.52	20.47	20.46	20.35	20.54	20.46	20.46	20.42	20.54	20.41	20.4	20.51	20.28	20.41	20.55	20.49	20.49	20.41	20.51	20.47	20.49	20.31	20.41	20.44	20.58	20.55	20.55	20.5	20.35	20.52	20.55	20.37	20.57	20.62
Box3	O2	20.26	20.3	20.4	20.48	20.36	20.36	20.47	20.33	20.28	20.42	20.47	20.35	20.24	20.26	20.42	20.37	20.31	20.36	20.34	20.27	20.35	20.31	20.27	20.26	20.39	20.37	20.39	20.24	20.19	20.19	20.26	20.38	20.47	20.26	20.35	20.26	20.29	20.45	20.48	20.5	20.51	20.3	20.25	20.26	20.28	20.38	20.45	20.47
Box4	O2	20.36	20.47	20.36	20.44	20.46	20.43	20.46	20.35	20.32	20.33	20.39	20.47	20.45	20.31	20.29	20.46	20.46	20.31	20.27	20.38	20.45	20.31	20.33	20.3	20.46	20.3	20.32	20.42	20.47	20.38	20.36	20.42	20.39	20.47	20.42	20.46	20.38	20.34	20.29	20.29	20.32	20.46	20.36	20.3	20.33	20.45	20.53	20.43
Box5	O2	20.31	20.39	20.53	20.59	20.53	20.56	20.49	20.47	20.46	20.5	20.5	20.38	20.5	20.49	20.45	20.54	20.49	20.5	20.49	20.49	20.51	20.49	20.37	20.39	20.35	20.48	20.6	20.37	20.55	20.52	20.47	20.58	20.51	20.52	20.49	20.31	20.48	20.51	20.49	20.47	20.37	20.54	20.56	20.53	20.52	20.47	20.45	20.46
Box6	O2	20.33	20.36	20.36	20.45	20.36	20.32	20.32	20.42	20.34	20.43	20.35	20.36	20.35	20.37	20.34	20.34	20.4	20.45	20.58	20.58	20.52	20.52	20.55	20.55	20.57	20.43	20.59	20.61	20.49	20.54	20.41	20.58	20.64	20.61	20.66	20.67	20.69	20.69	20.57	20.68	20.7	20.71	20.71	20.71	20.72	20.72	20.72	20.72
Box7	O2	20.26	20.25	20.22	20.21	20.2	20.18	20.16	20.21	20.21	20.11	20.2	20.17	20.2	20.19	20.2	20.2	20.18	20.42	20.31	20.43	20.43	20.39	20.43	20.37	20.45	20.23	20.24	20.44	20.53	20.51	20.49	20.47	20.53	20.5	20.46	20.47	20.46	20.26	20.38	20.56	20.58	20.59	20.63	20.6	20.67	20.59	20.56	20.46
Box8	O2	20.39	20.32	20.36	20.28	20.37	20.3	20.35	20.36	20.37	20.36	20.27	20.35	20.37	20.36	20.38	20.37	20.35	20.43	20.51	20.55	20.48	20.52	20.56	20.57	20.55	20.54	20.59	20.39	20.46	20.55	20.63	20.64	20.66	20.68	20.68	20.69	20.7	20.7	20.71	20.72	20.72	20.69	20.71	20.72	20.73	20.73	20.72	20.67
Box9	O2	20.35	20.41	20.38	20.39	20.35	20.39	20.36	20.38	20.37	20.34	20.32	20.38	20.39	20.39	20.37	20.35	20.37	20.5	20.57	20.47	20.56	20.55	20.32	20.49	20.54	20.59	20.55	20.31	20.52	20.5	20.54	20.55	20.65	20.67	20.66	20.69	20.69	20.71	20.71	20.72	20.72	20.72	20.72	20.72	20.68	20.68	20.7	20.69
Box10	O2	20.36	20.37	20.34	20.35	20.38	20.36	20.34	20.38	20.35	20.34	20.36	20.38	20.3	20.27	20.34	20.4	20.38	20.43	20.49	20.48	20.42	20.41	20.46	20.49	20.48	20.49	20.47	20.4	20.49	20.49	20.47	20.47	20.46	20.41	20.41	20.54	20.51	20.53	20.5	20.41	20.44	20.57	20.59	20.61	20.54	20.61	20.6	20.6
Box11	O2	20.31	20.34	20.34	20.35	20.32	20.35	20.3	20.35	20.33	20.31	20.35	20.36	20.32	20.32	20.33	20.34	20.49	20.52	20.54	20.53	20.47	20.52	20.56	20.52	20.45	20.47	20.56	20.54	20.54	20.53	20.37	20.38	20.53	20.6	20.63	20.54	20.65	20.67	20.69	20.7	20.7	20.7	20.7	20.71	20.71	20.71	20.71	20.43
Box12	O2	20.47	20.48	20.46	20.5	20.38	20.49	20.5	20.57	20.42	20.5	20.58	20.35	20.44	20.51	20.56	20.45	20.57	20.54	20.58	20.54	20.55	20.53	20.55	20.59	20.43	20.46	20.6	20.6	20.54	20.54	20.51	20.52	20.6	20.57	20.54	20.54	20.5	20.62	20.52	20.52	20.55	20.59	20.53	20.57	20.53	20.58	20.49	20.59
Box13	O2	20.51	20.46	20.39	20.44	20.43	20.42	20.42	20.39	20.39	20.39	20.42	20.31	20.35	20.4	20.36	20.36	20.39	20.52	20.58	20.58	20.57	20.53	20.57	20.55	20.55	20.6	20.59	20.63	20.63	20.44	20.62	20.63	20.65	20.58	20.65	20.67	20.67	20.69	20.69	20.46	20.65	20.68	20.69	20.7	20.71	20.71	20.72	20.69
Box14	O2	20.37	20.38	20.33	20.34	20.36	20.33	20.36	20.34	20.32	20.34	20.36	20.35	20.38	20.34	20.33	20.47	20.51	20.52	20.4	20.53	20.53	20.5	20.42	20.51	20.46	20.31	20.32	20.32	20.51	20.59	20.63	20.65	20.66	20.68	20.7	20.71	20.71	20.72	20.72	20.72	20.73	20.73	20.73	20.73	20.73	20.73	20.64	20.68
Box15	O2	20.77	20.77	20.77	20.78	20.77	20.78	20.77	20.78	20.77	20.78	20.78	20.77	20.78	20.77	20.77	20.78	20.78	20.78	20.77	20.78	20.78	20.78	20.78	20.78	20.78	20.78	20.78	20.78	20.78	20.78	20.78	20.78	20.78	20.78	20.78	20.78	20.78	20.78	20.78	20.78	20.78	20.78	20.78	20.78	20.78	20.78	20.78	20.78
Box16	O2	20.78	20.78	20.78	20.78	20.78	20.78	20.78	20.78	20.78	20.78	20.78	20.78	20.78	20.78	20.78	20.78	20.78	20.78	20.78	20.78	20.78	20.78	20.78	20.78	20.78	20.78	20.78	20.78	20.78	20.78	20.78	20.78	20.78	20.78	20.78	20.78	20.78	20.78	20.78	20.78	20.78	20.78	20.78	20.78	20.78	20.78	20.78	20.78
Box1	CO2	0.415	0.412	0.292	0.266	0.414	0.464	0.486	0.501	0.497	0.447	0.299	0.365	0.3	0.294	0.431	0.366	0.31	0.485	0.48	0.423	0.384	0.302	0.317	0.289	0.495	0.516	0.441	0.467	0.437	0.341	0.435	0.325	0.297	0.429	0.495	0.511	0.45	0.522	0.471	0.319	0.289	0.383	0.298	0.292	0.307	0.388	0.43	0.453
Box2	CO2	0.421	0.263	0.304	0.371	0.279	0.293	0.336	0.237	0.335	0.308	0.306	0.348	0.319	0.275	0.263	0.301	0.309	0.418	0.234	0.316	0.315	0.352	0.232	0.367	0.36	0.268	0.486	0.36	0.231	0.295	0.284	0.358	0.267	0.309	0.291	0.462	0.369	0.332	0.209	0.234	0.229	0.276	0.416	0.256	0.243	0.417	0.215	0.175
Box3	CO2	0.511	0.494	0.388	0.327	0.442	0.435	0.341	0.455	0.518	0.361	0.339	0.441	0.549	0.524	0.374	0.428	0.478	0.424	0.442	0.519	0.432	0.485	0.518	0.528	0.391	0.433	0.413	0.542	0.599	0.61	0.53	0.418	0.336	0.552	0.456	0.552	0.502	0.354	0.341	0.305	0.286	0.502	0.543	0.547	0.522	0.411	0.347	0.35
Box4	CO2	0.399	0.32	0.432	0.331	0.343	0.353	0.333	0.432	0.474	0.462	0.373	0.333	0.341	0.477	0.476	0.328	0.324	0.482	0.51	0.41	0.336	0.476	0.449	0.479	0.338	0.483	0.465	0.351	0.335	0.413	0.427	0.365	0.399	0.324	0.371	0.335	0.404	0.444	0.497	0.486	0.469	0.342	0.442	0.483	0.457	0.321	0.279	0.369
Box5	CO2	0.448	0.37	0.248	0.199	0.255	0.22	0.286	0.297	0.298	0.268	0.274	0.382	0.274	0.282	0.32	0.24	0.274	0.262	0.274	0.277	0.257	0.274	0.376	0.371	0.415	0.278	0.184	0.392	0.23	0.253	0.301	0.209	0.261	0.255	0.281	0.444	0.296	0.266	0.293	0.302	0.394	0.237	0.225	0.252	0.258	0.301	0.317	0.31
Box6	CO2	0.448	0.416	0.415	0.314	0.4	0.424	0.421	0.342	0.4	0.332	0.396	0.378	0.416	0.42	0.45	0.464	0.395	0.346	0.238	0.238	0.3	0.293	0.263	0.264	0.244	0.382	0.222	0.207	0.318	0.271	0.404	0.23	0.175	0.207	0.157	0.141	0.127	0.121	0.226	0.129	0.114	0.107	0.105	0.104	0.096	0.096	0.097	0.095
Box7	CO2	0.504	0.495	0.516	0.515	0.518	0.529	0.542	0.498	0.5	0.583	0.506	0.529	0.535	0.606	0.606	0.607	0.631	0.37	0.519	0.39	0.389	0.438	0.38	0.448	0.362	0.6	0.589	0.373	0.282	0.324	0.323	0.344	0.275	0.312	0.342	0.321	0.342	0.53	0.419	0.241	0.233	0.214	0.177	0.19	0.142	0.201	0.22	0.301
Box8	CO2	0.383	0.425	0.386	0.449	0.382	0.43	0.388	0.38	0.368	0.378	0.446	0.387	0.38	0.438	0.421	0.417	0.452	0.372	0.302	0.262	0.35	0.289	0.261	0.246	0.268	0.276	0.228	0.423	0.357	0.262	0.187	0.181	0.162	0.142	0.135	0.133	0.116	0.116	0.108	0.1	0.106	0.118	0.098	0.093	0.091	0.092	0.09	0.135
Box9	CO2	0.425	0.36	0.37	0.358	0.388	0.36	0.378	0.365	0.361	0.394	0.401	0.358	0.38	0.41	0.425	0.46	0.431	0.292	0.238	0.339	0.248	0.276	0.497	0.314	0.271	0.225	0.265	0.499	0.298	0.319	0.271	0.259	0.164	0.141	0.153	0.128	0.121	0.108	0.1	0.093	0.093	0.094	0.096	0.094	0.127	0.126	0.105	0.119
Box10	CO2	0.394	0.382	0.403	0.402	0.374	0.384	0.401	0.375	0.391	0.406	0.386	0.374	0.462	0.524	0.469	0.41	0.442	0.381	0.327	0.334	0.391	0.411	0.354	0.327	0.337	0.328	0.347	0.42	0.324	0.327	0.342	0.345	0.35	0.409	0.408	0.275	0.302	0.282	0.306	0.389	0.368	0.246	0.224	0.206	0.26	0.201	0.211	0.211
Box11	CO2	0.469	0.419	0.415	0.398	0.411	0.39	0.431	0.386	0.399	0.42	0.388	0.376	0.452	0.473	0.472	0.453	0.313	0.281	0.281	0.278	0.343	0.279	0.256	0.299	0.377	0.349	0.25	0.281	0.271	0.281	0.445	0.427	0.274	0.213	0.181	0.268	0.158	0.141	0.127	0.122	0.114	0.116	0.109	0.104	0.104	0.101	0.1	0.346
Box12	CO2	0.309	0.308	0.338	0.29	0.403	0.305	0.295	0.22	0.363	0.285	0.215	0.427	0.355	0.285	0.234	0.349	0.232	0.255	0.229	0.25	0.249	0.264	0.239	0.206	0.344	0.331	0.194	0.206	0.257	0.249	0.279	0.268	0.196	0.223	0.247	0.244	0.283	0.181	0.273	0.276	0.245	0.209	0.254	0.216	0.259	0.215	0.291	0.199
Box13	CO2	0.298	0.343	0.384	0.325	0.335	0.336	0.337	0.36	0.368	0.358	0.336	0.422	0.432	0.392	0.438	0.452	0.421	0.289	0.229	0.232	0.248	0.295	0.237	0.272	0.269	0.21	0.234	0.189	0.187	0.372	0.196	0.189	0.169	0.231	0.165	0.15	0.146	0.122	0.129	0.327	0.159	0.131	0.126	0.113	0.11	0.106	0.1	0.121
Box14	CO2	0.391	0.372	0.412	0.396	0.382	0.4	0.381	0.389	0.412	0.395	0.382	0.376	0.402	0.447	0.467	0.321	0.315	0.295	0.418	0.283	0.269	0.319	0.399	0.31	0.358	0.51	0.494	0.475	0.292	0.222	0.184	0.168	0.153	0.131	0.12	0.11	0.106	0.097	0.101	0.093	0.089	0.088	0.088	0.087	0.084	0.083	0.162	0.124
Box15	CO2	0.049	0.05	0.048	0.047	0.047	0.047	0.047	0.046	0.048	0.047	0.046	0.049	0.047	0.048	0.048	0.047	0.046	0.046	0.047	0.046	0.046	0.046	0.047	0.046	0.046	0.047	0.046	0.046	0.045	0.044	0.044	0.043	0.043	0.043	0.043	0.043	0.043	0.043	0.042	0.043	0.043	0.042	0.042	0.042	0.042	0.043	0.043	0.043
Box16	CO2	0.046	0.046	0.044	0.043	0.043	0.043	0.043	0.043	0.044	0.043	0.043	0.045	0.044	0.044	0.043	0.043	0.043	0.043	0.043	0.043	0.044	0.043	0.043	0.043	0.043	0.043	0.042	0.043	0.042	0.042	0.042	0.042	0.042	0.042	0.042	0.042	0.042	0.042	0.042	0.042	0.042	0.042	0.042	0.042	0.042	0.042	0.042	0.042
Box1	dO2	0.43	0.432	0.289	0.265	0.433	0.487	0.507	0.528	0.521	0.468	0.303	0.364	0.297	0.292	0.446	0.379	0.314	0.511	0.505	0.439	0.39	0.307	0.321	0.291	0.523	0.526	0.448	0.476	0.452	0.331	0.439	0.319	0.289	0.439	0.51	0.521	0.455	0.542	0.481	0.316	0.275	0.388	0.289	0.282	0.305	0.385	0.441	0.454
Box2	dO2	0.422	0.254	0.304	0.363	0.273	0.288	0.325	0.227	0.329	0.302	0.3	0.343	0.318	0.271	0.254	0.298	0.314	0.425	0.229	0.31	0.309	0.351	0.228	0.363	0.368	0.263	0.489	0.367	0.225	0.287	0.278	0.358	0.261	0.307	0.287	0.467	0.364	0.329	0.194	0.222	0.218	0.273	0.419	0.249	0.227	0.399	0.198	0.154
Box3	dO2	0.515	0.476	0.372	0.292	0.416	0.415	0.305	0.443	0.492	0.352	0.307	0.42	0.531	0.515	0.357	0.406	0.462	0.409	0.43	0.503	0.426	0.459	0.499	0.511	0.378	0.403	0.383	0.532	0.579	0.58	0.51	0.389	0.303	0.516	0.425	0.517	0.483	0.321	0.292	0.267	0.259	0.468	0.521	0.516	0.49	0.389	0.321	0.298
Box4	dO2	0.411	0.3	0.414	0.332	0.314	0.337	0.316	0.417	0.457	0.447	0.382	0.3	0.318	0.46	0.478	0.308	0.309	0.458	0.499	0.393	0.324	0.462	0.447	0.475	0.316	0.473	0.454	0.353	0.302	0.391	0.412	0.348	0.382	0.302	0.352	0.316	0.388	0.428	0.486	0.481	0.454	0.315	0.415	0.468	0.439	0.321	0.243	0.34
Box5	dO2	0.464	0.378	0.245	0.186	0.246	0.214	0.286	0.302	0.308	0.267	0.277	0.393	0.275	0.281	0.325	0.235	0.278	0.268	0.283	0.286	0.26	0.279	0.405	0.385	0.423	0.288	0.176	0.404	0.224	0.252	0.305	0.196	0.261	0.25	0.284	0.462	0.294	0.265	0.287	0.298	0.398	0.228	0.214	0.239	0.251	0.299	0.325	0.308
Box6	dO2	0.442	0.407	0.415	0.319	0.416	0.449	0.449	0.356	0.428	0.343	0.42	0.407	0.42	0.398	0.435	0.43	0.369	0.319	0.192	0.196	0.255	0.251	0.223	0.22	0.202	0.345	0.178	0.166	0.279	0.233	0.367	0.196	0.133	0.162	0.114	0.098	0.084	0.079	0.198	0.092	0.071	0.064	0.063	0.063	0.054	0.054	0.057	0.055
Box7	dO2	0.513	0.524	0.555	0.565	0.574	0.588	0.608	0.563	0.566	0.662	0.571	0.599	0.567	0.582	0.575	0.574	0.593	0.347	0.464	0.34	0.341	0.387	0.337	0.406	0.326	0.542	0.537	0.33	0.24	0.257	0.278	0.302	0.239	0.27	0.31	0.304	0.308	0.511	0.395	0.211	0.192	0.185	0.139	0.167	0.102	0.18	0.215	0.316
Box8	dO2	0.387	0.455	0.407	0.49	0.406	0.474	0.42	0.414	0.404	0.411	0.499	0.417	0.398	0.411	0.395	0.399	0.421	0.343	0.261	0.218	0.294	0.252	0.217	0.202	0.224	0.231	0.186	0.379	0.315	0.222	0.14	0.133	0.111	0.095	0.09	0.084	0.069	0.068	0.059	0.055	0.057	0.08	0.058	0.05	0.047	0.047	0.048	0.098
Box9	dO2	0.42	0.362	0.389	0.38	0.419	0.387	0.41	0.396	0.399	0.433	0.448	0.39	0.382	0.385	0.401	0.423	0.399	0.273	0.201	0.299	0.208	0.227	0.454	0.283	0.228	0.18	0.222	0.46	0.255	0.271	0.234	0.223	0.124	0.101	0.11	0.085	0.08	0.065	0.058	0.049	0.05	0.053	0.055	0.052	0.091	0.091	0.069	0.082
Box10	dO2	0.41	0.401	0.428	0.422	0.394	0.409	0.427	0.396	0.42	0.43	0.41	0.393	0.471	0.502	0.433	0.373	0.395	0.337	0.287	0.295	0.35	0.366	0.308	0.286	0.294	0.287	0.302	0.374	0.283	0.287	0.299	0.302	0.309	0.367	0.366	0.231	0.259	0.24	0.27	0.361	0.329	0.199	0.18	0.165	0.231	0.162	0.175	0.175
Box11	dO2	0.458	0.436	0.437	0.419	0.449	0.422	0.475	0.423	0.438	0.459	0.425	0.412	0.448	0.451	0.447	0.427	0.287	0.249	0.236	0.238	0.304	0.247	0.213	0.255	0.326	0.307	0.209	0.234	0.23	0.244	0.406	0.388	0.245	0.17	0.139	0.229	0.121	0.097	0.084	0.076	0.07	0.074	0.068	0.063	0.063	0.06	0.058	0.346
Box12	dO2	0.302	0.293	0.31	0.271	0.388	0.284	0.276	0.199	0.35	0.268	0.188	0.419	0.335	0.263	0.211	0.323	0.203	0.229	0.196	0.228	0.224	0.243	0.219	0.183	0.337	0.316	0.167	0.175	0.233	0.228	0.261	0.249	0.17	0.204	0.228	0.228	0.267	0.156	0.255	0.252	0.223	0.183	0.238	0.204	0.246	0.197	0.283	0.181
Box13	dO2	0.265	0.316	0.38	0.327	0.342	0.351	0.351	0.384	0.387	0.384	0.353	0.463	0.421	0.371	0.41	0.414	0.384	0.25	0.187	0.191	0.201	0.245	0.199	0.223	0.225	0.171	0.185	0.143	0.139	0.336	0.155	0.14	0.126	0.19	0.121	0.103	0.102	0.078	0.08	0.308	0.123	0.087	0.084	0.069	0.066	0.063	0.057	0.079
Box14	dO2	0.4	0.391	0.439	0.432	0.415	0.439	0.412	0.428	0.449	0.43	0.416	0.419	0.396	0.427	0.439	0.305	0.266	0.256	0.372	0.243	0.24	0.277	0.356	0.261	0.313	0.463	0.449	0.457	0.261	0.181	0.14	0.122	0.111	0.087	0.076	0.066	0.059	0.055	0.057	0.049	0.047	0.044	0.044	0.043	0.041	0.043	0.132	0.091
Box15	dO2	-0.002	0	-0.001	-0.004	-0.002	-0.004	-0.002	-0.004	-0.002	-0.004	-0.005	-0.002	-0.005	-0.002	-0.002	-0.004	-0.005	-0.005	-0.002	-0.005	-0.005	-0.005	-0.004	-0.005	-0.005	-0.004	-0.004	-0.005	-0.009	-0.007	-0.007	-0.007	-0.006	-0.009	-0.007	-0.009	-0.009	-0.01	-0.009	-0.009	-0.007	-0.009	-0.007	-0.007	-0.01	-0.007	-0.006	-0.006
Box16	dO2	-0.006	-0.006	-0.009	-0.007	-0.006	-0.009	-0.007	-0.007	-0.006	-0.009	-0.007	-0.009	-0.007	-0.01	-0.009	-0.007	-0.007	-0.007	-0.007	-0.006	-0.006	-0.006	-0.006	-0.007	-0.009	-0.009	-0.007	-0.009	-0.01	-0.01	-0.009	-0.009	-0.011	-0.009	-0.009	-0.01	-0.009	-0.009	-0.01	-0.009	-0.01	-0.009	-0.011	-0.01	-0.009	-0.007	-0.007	-0.01
Box1	dCO2	0.366	0.364	0.244	0.218	0.366	0.415	0.438	0.453	0.448	0.399	0.25	0.317	0.252	0.245	0.383	0.318	0.262	0.436	0.432	0.375	0.335	0.253	0.269	0.241	0.447	0.467	0.392	0.418	0.388	0.293	0.386	0.276	0.248	0.381	0.446	0.463	0.402	0.474	0.423	0.271	0.241	0.335	0.25	0.244	0.259	0.34	0.382	0.405
Box2	dCO2	0.373	0.215	0.256	0.323	0.231	0.245	0.288	0.189	0.287	0.26	0.257	0.3	0.271	0.226	0.215	0.252	0.261	0.37	0.186	0.268	0.267	0.304	0.184	0.319	0.312	0.22	0.438	0.312	0.183	0.247	0.236	0.31	0.218	0.261	0.243	0.413	0.321	0.283	0.161	0.186	0.181	0.228	0.368	0.208	0.194	0.369	0.167	0.127
Box3	dCO2	0.463	0.445	0.339	0.279	0.394	0.387	0.293	0.407	0.469	0.313	0.291	0.392	0.5	0.476	0.326	0.38	0.43	0.376	0.393	0.47	0.384	0.436	0.469	0.48	0.343	0.385	0.364	0.494	0.551	0.562	0.482	0.37	0.288	0.504	0.408	0.504	0.454	0.306	0.293	0.256	0.238	0.454	0.495	0.498	0.474	0.363	0.299	0.301
Box4	dCO2	0.351	0.272	0.383	0.282	0.295	0.305	0.285	0.384	0.426	0.413	0.325	0.285	0.293	0.429	0.428	0.28	0.276	0.434	0.462	0.362	0.288	0.428	0.401	0.431	0.29	0.435	0.417	0.302	0.287	0.365	0.379	0.317	0.351	0.276	0.323	0.287	0.355	0.396	0.449	0.437	0.421	0.294	0.393	0.435	0.409	0.273	0.231	0.321
Box5	dCO2	0.4	0.322	0.199	0.151	0.207	0.171	0.238	0.248	0.25	0.22	0.226	0.333	0.225	0.234	0.272	0.192	0.226	0.214	0.225	0.229	0.209	0.225	0.327	0.323	0.367	0.23	0.136	0.344	0.182	0.205	0.253	0.161	0.213	0.207	0.233	0.396	0.248	0.218	0.245	0.253	0.346	0.189	0.177	0.204	0.21	0.253	0.269	0.262
Box6	dCO2	0.4	0.368	0.367	0.266	0.352	0.376	0.373	0.294	0.352	0.284	0.348	0.329	0.368	0.372	0.402	0.415	0.347	0.298	0.19	0.19	0.252	0.245	0.215	0.216	0.196	0.333	0.173	0.159	0.27	0.222	0.356	0.182	0.127	0.159	0.109	0.092	0.079	0.073	0.178	0.081	0.065	0.058	0.057	0.055	0.048	0.048	0.049	0.047
Box7	dCO2	0.456	0.447	0.467	0.467	0.47	0.481	0.493	0.45	0.452	0.535	0.458	0.481	0.487	0.557	0.558	0.559	0.583	0.322	0.471	0.342	0.341	0.389	0.332	0.4	0.314	0.552	0.541	0.325	0.234	0.275	0.275	0.296	0.227	0.264	0.294	0.273	0.294	0.482	0.371	0.193	0.185	0.166	0.129	0.141	0.094	0.153	0.172	0.252
Box8	dCO2	0.334	0.377	0.338	0.401	0.334	0.382	0.34	0.331	0.32	0.329	0.398	0.338	0.332	0.389	0.373	0.369	0.404	0.324	0.253	0.214	0.302	0.241	0.213	0.197	0.22	0.228	0.18	0.375	0.308	0.214	0.138	0.133	0.113	0.094	0.087	0.084	0.068	0.068	0.059	0.052	0.057	0.07	0.05	0.045	0.043	0.044	0.042	0.087
Box9	dCO2	0.377	0.312	0.322	0.31	0.339	0.311	0.33	0.317	0.313	0.346	0.353	0.31	0.331	0.361	0.377	0.411	0.383	0.244	0.19	0.291	0.199	0.227	0.449	0.266	0.223	0.177	0.217	0.451	0.249	0.271	0.222	0.211	0.115	0.092	0.105	0.08	0.073	0.059	0.052	0.045	0.045	0.046	0.048	0.046	0.079	0.078	0.056	0.071
Box10	dCO2	0.346	0.334	0.355	0.354	0.326	0.335	0.353	0.327	0.343	0.358	0.337	0.326	0.414	0.476	0.42	0.361	0.394	0.332	0.279	0.286	0.343	0.363	0.305	0.278	0.289	0.279	0.299	0.372	0.276	0.278	0.294	0.297	0.302	0.361	0.359	0.226	0.254	0.234	0.257	0.341	0.32	0.198	0.175	0.158	0.212	0.153	0.163	0.163
Box11	dCO2	0.421	0.371	0.367	0.35	0.362	0.342	0.383	0.337	0.351	0.372	0.339	0.328	0.404	0.425	0.424	0.405	0.265	0.233	0.233	0.23	0.295	0.231	0.208	0.25	0.329	0.3	0.202	0.233	0.222	0.233	0.397	0.379	0.225	0.165	0.133	0.219	0.11	0.093	0.079	0.074	0.066	0.068	0.06	0.056	0.055	0.053	0.052	0.298
Box12	dCO2	0.261	0.26	0.29	0.242	0.355	0.257	0.246	0.171	0.315	0.237	0.167	0.379	0.306	0.237	0.186	0.3	0.184	0.207	0.181	0.202	0.201	0.216	0.191	0.158	0.296	0.283	0.146	0.158	0.209	0.2	0.231	0.219	0.148	0.174	0.198	0.196	0.235	0.133	0.224	0.228	0.197	0.161	0.206	0.167	0.211	0.167	0.243	0.151
Box13	dCO2	0.25	0.295	0.335	0.276	0.287	0.288	0.289	0.312	0.32	0.309	0.288	0.374	0.384	0.344	0.39	0.404	0.373	0.241	0.181	0.184	0.199	0.246	0.189	0.224	0.221	0.162	0.186	0.141	0.139	0.324	0.148	0.141	0.121	0.183	0.116	0.102	0.098	0.074	0.081	0.279	0.11	0.083	0.078	0.065	0.061	0.057	0.052	0.073
Box14	dCO2	0.343	0.324	0.364	0.348	0.333	0.352	0.332	0.341	0.363	0.347	0.334	0.328	0.354	0.399	0.419	0.273	0.267	0.247	0.37	0.235	0.22	0.271	0.351	0.262	0.309	0.462	0.446	0.427	0.244	0.173	0.136	0.119	0.105	0.082	0.072	0.062	0.058	0.049	0.053	0.045	0.041	0.039	0.04	0.039	0.035	0.035	0.113	0.076
Box15	dCO2	0.001	0.001	0	-0.001	-0.001	-0.001	-0.001	-0.002	0	-0.001	-0.002	0	-0.001	0	0	-0.001	-0.002	-0.002	-0.001	-0.002	-0.002	-0.002	-0.001	-0.002	-0.002	-0.001	-0.002	-0.002	-0.003	-0.004	-0.004	-0.005	-0.005	-0.005	-0.005	-0.005	-0.005	-0.005	-0.006	-0.005	-0.005	-0.006	-0.006	-0.006	-0.006	-0.005	-0.005	-0.005
Box16	dCO2	-0.002	-0.002	-0.004	-0.005	-0.005	-0.005	-0.005	-0.005	-0.004	-0.005	-0.005	-0.003	-0.004	-0.004	-0.005	-0.005	-0.005	-0.005	-0.005	-0.005	-0.004	-0.005	-0.005	-0.005	-0.005	-0.005	-0.006	-0.005	-0.006	-0.006	-0.006	-0.006	-0.006	-0.006	-0.006	-0.006	-0.006	-0.006	-0.006	-0.006	-0.006	-0.006	-0.006	-0.006	-0.006	-0.006	-0.006	-0.006
Box1	VO2(1)	3104	3130	2095	1927	3137	3522	3654	3811	3754	3380	2202	2621	2145	2114	3224	2748	2272	3689	3643	3184	2814	2229	2330	2118	3778	3762	3218	3420	3258	2373	3153	2302	2087	3163	3660	3727	3265	3891	3455	2284	1970	2794	2084	2030	2208	2763	3172	3250
Box2	VO2(1)	2313	1398	1684	1987	1507	1592	1779	1257	1805	1662	1652	1881	1748	1502	1398	1647	1737	2335	1274	1709	1697	1931	1272	1987	2035	1461	2669	2027	1253	1581	1534	1972	1442	1689	1587	2555	1992	1811	1081	1224	1210	1516	2289	1379	1245	2150	1094	853
Box3	VO2(1)	2610	2394	1879	1458	2084	2086	1524	2237	2463	1790	1535	2110	2661	2592	1805	2042	2322	2062	2170	2531	2159	2298	2501	2564	1913	2012	1922	2677	2895	2880	2554	1941	1516	2564	2120	2579	2422	1603	1440	1334	1304	2329	2607	2571	2442	1956	1617	1467
Box4	VO2(1)	2280	1640	2244	1840	1698	1841	1728	2268	2474	2426	2112	1621	1726	2496	2612	1677	1691	2472	2698	2134	1774	2505	2444	2591	1726	2570	2471	1952	1627	2121	2242	1899	2075	1642	1915	1726	2110	2326	2641	2624	2465	1707	2239	2544	2383	1778	1308	1836
Box5	VO2(1)	2667	2184	1425	1085	1423	1250	1653	1750	1791	1550	1610	2271	1594	1630	1891	1371	1624	1573	1659	1666	1519	1633	2359	2235	2431	1687	1038	2326	1308	1468	1775	1140	1517	1452	1657	2655	1699	1540	1651	1722	2287	1320	1241	1379	1452	1726	1890	1773
Box6	VO2(1)	2979	2748	2803	2181	2848	3072	3078	2440	2941	2348	2877	2798	2841	2651	2906	2850	2453	2133	1267	1297	1676	1652	1475	1452	1334	2280	1179	1099	1854	1543	2424	1307	882	1072	760	656	559	526	1334	625	479	429	422	426	366	364	386	378
Box7	VO2(1)	3865	3985	4229	4308	4382	4496	4654	4317	4348	5089	4383	4599	4306	4307	4225	4212	4347	2579	3382	2481	2495	2822	2470	2983	2409	3942	3906	2423	1768	1841	2041	2210	1770	1983	2294	2277	2278	3792	2937	1569	1418	1387	1037	1271	761	1367	1654	2437
Box8	VO2(1)	2936	3503	3133	3777	3120	3654	3234	3203	3134	3174	3863	3214	3044	3068	2952	2992	3122	2558	1935	1607	2150	1879	1602	1490	1657	1705	1380	2799	2332	1646	1036	979	808	697	665	613	510	496	433	413	415	607	439	382	350	349	364	745
Box9	VO2(1)	3133	2734	2965	2909	3204	2963	3142	3042	3072	3337	3451	3000	2879	2847	2973	3111	2939	2049	1484	2183	1529	1655	3323	2098	1670	1315	1626	3376	1869	1975	1733	1643	924	750	809	629	598	487	433	368	379	399	418	389	688	688	528	624
Box10	VO2(1)	3229	3161	3387	3321	3116	3228	3370	3129	3328	3383	3226	3104	3671	3852	3305	2837	2984	2562	2180	2254	2658	2764	2333	2175	2237	2179	2280	2827	2157	2187	2260	2291	2352	2788	2770	1756	1959	1828	2058	2760	2497	1508	1365	1263	1791	1244	1343	1343
Box11	VO2(1)	3067	2969	2977	2862	3096	2898	3264	2907	3015	3170	2923	2841	3014	2999	2960	2830	1918	1653	1555	1567	2003	1645	1405	1679	2128	2014	1381	1536	1523	1612	2679	2558	1640	1119	923	1513	804	645	558	505	468	494	457	423	423	408	388	2351
Box12	VO2(1)	2473	2396	2507	2211	3148	2316	2251	1647	2848	2196	1545	3407	2719	2147	1723	2608	1659	1870	1591	1863	1828	1982	1799	1506	2766	2583	1375	1423	1897	1872	2141	2036	1395	1686	1870	1875	2188	1294	2087	2055	1829	1503	1952	1700	2029	1632	2333	1500
Box13	VO2(1)	1842	2201	2681	2330	2439	2512	2510	2756	2762	2768	2533	3335	2936	2581	2830	2854	2645	1730	1291	1316	1374	1672	1382	1521	1548	1186	1260	980	954	2319	1074	961	866	1309	835	709	706	536	546	2156	864	605	582	479	464	439	395	549
Box14	VO2(1)	2798	2759	3096	3062	2932	3118	2921	3042	3171	3042	2950	2982	2748	2929	2999	2116	1786	1742	2502	1648	1653	1873	2407	1758	2114	3122	3035	3122	1789	1233	954	826	757	598	522	456	400	384	389	339	325	308	307	298	283	304	920	643
Box15	VO2(1)	-807	-93	-342	-1023	-650	-1026	-654	-995	-714	-1026	-1372	-774	-1398	-714	-745	-1026	-1336	-1332	-683	-1367	-1336	-1336	-1026	-1336	-1336	-1060	-995	-1367	-2393	-1990	-1959	-1928	-1560	-2300	-1928	-2269	-2300	-2651	-2238	-2276	-1897	-2238	-1866	-1866	-2612	-1897	-1555	-1560
Box16	VO2(1)	-1715	-1746	-2338	-1934	-1565	-2307	-1903	-1908	-1591	-2307	-1934	-2431	-1965	-2729	-2314	-1939	-1934	-1934	-1939	-1555	-1591	-1565	-1565	-1903	-2276	-2283	-1877	-2276	-2620	-2612	-2252	-2245	-2993	-2208	-2214	-2620	-2252	-2214	-2589	-2252	-2597	-2221	-2971	-2581	-2238	-1846	-1872	-2628
Box1	VO2(3)	107	108	72	67	109	122	126	132	130	117	76	91	74	73	112	95	79	128	126	110	97	77	81	73	131	130	111	118	113	82	109	80	72	109	127	129	113	135	120	79	68	97	72	70	76	96	110	112
Box2	VO2(3)	105	63	76	90	68	72	81	57	82	75	75	85	79	68	63	75	79	106	58	78	77	88	58	90	92	66	121	92	57	72	70	90	65	77	72	116	90	82	49	56	55	69	104	63	57	98	50	39
Box3	VO2(3)	127	117	92	71	102	102	74	109	120	87	75	103	130	126	88	99	113	100	106	123	105	112	122	125	93	98	94	130	141	140	124	95	74	125	103	126	118	78	70	65	63	113	127	125	119	95	79	71
Box4	VO2(3)	103	74	101	83	77	83	78	103	112	110	95	73	78	113	118	76	76	112	122	96	80	113	110	117	78	116	112	88	74	96	101	86	94	74	87	78	95	105	119	119	111	77	101	115	108	80	59	83
Box5	VO2(3)	116	95	62	47	62	54	72	76	78	67	70	99	69	71	82	59	70	68	72	72	66	71	102	97	105	73	45	101	57	64	77	49	66	63	72	115	74	67	72	75	99	57	54	60	63	75	82	77
Box6	VO2(3)	109	101	103	80	105	113	113	90	108	86	106	103	104	97	107	105	90	78	47	48	62	61	54	53	49	84	43	40	68	57	89	48	32	39	28	24	21	19	49	23	18	16	15	16	13	13	14	14
Box7	VO2(3)	127	131	139	142	144	148	153	142	143	167	144	151	142	142	139	139	143	85	111	82	82	93	81	98	79	130	128	80	58	61	67	73	58	65	75	75	75	125	97	52	47	46	34	42	25	45	54	80
Box8	VO2(3)	96	115	102	124	102	119	106	105	102	104	126	105	100	100	97	98	102	84	63	53	70	61	52	49	54	56	45	92	76	54	34	32	26	23	22	20	17	16	14	14	14	20	14	12	11	11	12	24
Box9	VO2(3)	103	90	98	96	106	98	104	100	101	110	114	99	95	94	98	103	97	68	49	72	50	55	110	69	55	43	54	111	62	65	57	54	30	25	27	21	20	16	14	12	13	13	14	13	23	23	17	21
Box10	VO2(3)	103	101	108	106	99	103	108	100	106	108	103	99	117	123	105	90	95	82	70	72	85	88	74	69	71	69	73	90	69	70	72	73	75	89	88	56	63	58	66	88	80	48	44	40	57	40	43	43
Box11	VO2(3)	113	109	109	105	114	106	120	107	111	116	107	104	111	110	109	104	70	61	57	57	74	60	52	62	78	74	51	56	56	59	98	94	60	41	34	56	30	24	20	19	17	18	17	16	16	15	14	86
Box12	VO2(3)	75	73	76	67	95	70	68	50	86	67	47	103	82	65	52	79	50	57	48	56	55	60	55	46	84	78	42	43	57	57	65	62	42	51	57	57	66	39	63	62	55	46	59	52	61	49	71	45
Box13	VO2(3)	65	77	94	82	86	88	88	97	97	97	89	117	103	91	100	100	93	61	45	46	48	59	49	54	54	42	44	34	34	82	38	34	30	46	29	25	25	19	19	76	30	21	21	17	16	15	14	19
Box14	VO2(3)	100	98	111	109	105	111	104	109	113	109	105	106	98	105	107	76	64	62	89	59	59	67	86	63	75	111	108	111	64	44	34	29	27	21	19	16	14	14	14	12	12	11	11	11	10	11	33	23
Box15	VO2(3)	-1	0	0	-1	-1	-1	-1	-1	-1	-1	-1	-1	-1	-1	-1	-1	-1	-1	-1	-1	-1	-1	-1	-1	-1	-1	-1	-1	-2	-2	-2	-2	-2	-2	-2	-2	-2	-3	-2	-2	-2	-2	-2	-2	-3	-2	-2	-2
Box16	VO2(3)	-2	-2	-2	-2	-2	-2	-2	-2	-2	-2	-2	-2	-2	-3	-2	-2	-2	-2	-2	-2	-2	-2	-2	-2	-2	-2	-2	-2	-3	-3	-2	-2	-3	-2	-2	-3	-2	-2	-3	-2	-3	-2	-3	-3	-2	-2	-2	-3
Box1	VCO2(1)	2548	2531	1697	1513	2544	2889	3046	3149	3118	2773	1742	2203	1752	1708	2672	2213	1815	3036	3005	2617	2333	1762	1871	1678	3108	3251	2729	2910	2701	2035	2688	1929	1728	2650	3104	3220	2797	3296	2940	1882	1677	2329	1738	1697	1800	2363	2657	2814
Box2	VCO2(1)	1984	1140	1360	1718	1226	1303	1532	1002	1527	1381	1364	1590	1437	1204	1137	1342	1385	1966	984	1423	1413	1616	976	1689	1660	1170	2329	1658	971	1313	1249	1647	1158	1382	1290	2198	1700	1506	854	986	961	1211	1949	1104	1031	1949	885	674
Box3	VCO2(1)	2288	2201	1677	1378	1948	1912	1449	2009	2320	1548	1439	1939	2472	2354	1609	1876	2125	1856	1944	2324	1897	2157	2320	2373	1696	1902	1806	2441	2722	2767	2383	1821	1422	2492	2016	2499	2242	1507	1449	1267	1177	2244	2446	2463	2341	1793	1475	1490
Box4	VCO2(1)	1875	1446	2042	1503	1569	1623	1519	2044	2269	2201	1728	1516	1558	2282	2280	1490	1469	2311	2450	1927	1532	2280	2133	2295	1550	2314	2219	1610	1527	1942	2018	1686	1867	1469	1720	1527	1893	2107	2392	2329	2240	1566	2094	2323	2175	1454	1229	1707
Box5	VCO2(1)	2216	1789	1105	838	1146	950	1318	1378	1386	1220	1252	1854	1250	1300	1518	1068	1256	1188	1253	1269	1161	1253	1816	1794	2034	1278	754	1909	1010	1138	1406	893	1179	1152	1294	2197	1375	1213	1359	1409	1925	1045	983	1136	1165	1402	1494	1451
Box6	VCO2(1)	2632	2422	2405	1745	2312	2466	2444	1925	2305	1855	2280	2154	2415	2441	2634	2732	2266	1960	1247	1250	1652	1602	1407	1417	1285	2186	1137	1037	1776	1459	2334	1195	834	1040	715	605	517	480	1169	531	428	383	373	365	312	315	320	306
Box7	VCO2(1)	3337	3268	3419	3405	3427	3509	3599	3283	3298	3911	3337	3505	3559	4076	4068	4075	4250	2349	3444	2500	2493	2848	2421	2927	2299	4037	3946	2378	1710	2009	2011	2159	1659	1929	2141	1991	2148	3527	2712	1407	1354	1214	945	1031	684	1117	1253	1846
Box8	VCO2(1)	2453	2775	2486	2952	2450	2803	2493	2439	2352	2417	2931	2482	2435	2866	2743	2717	2965	2374	1865	1567	2222	1774	1565	1448	1619	1672	1323	2757	2269	1572	1019	976	832	688	638	620	499	501	436	382	423	512	367	332	317	325	311	638
Box9	VCO2(1)	2742	2277	2349	2259	2474	2270	2406	2313	2284	2532	2571	2259	2417	2627	2750	3001	2793	1780	1386	2110	1449	1663	3273	1937	1626	1293	1579	3287	1819	1977	1627	1531	841	671	763	584	530	433	375	326	330	337	351	333	573	564	413	516
Box10	VCO2(1)	2616	2519	2686	2667	2467	2530	2660	2463	2597	2700	2537	2467	3123	3604	3180	2726	2971	2515	2104	2166	2597	2737	2311	2107	2185	2108	2256	2808	2088	2107	2212	2248	2285	2731	2711	1708	1915	1772	1941	2571	2415	1493	1322	1193	1601	1156	1226	1226
Box11	VCO2(1)	2759	2434	2401	2296	2376	2234	2504	2198	2292	2448	2218	2144	2650	2785	2773	2648	1739	1521	1529	1502	1929	1512	1365	1642	2151	1964	1319	1526	1459	1521	2605	2486	1478	1079	869	1435	717	609	515	483	431	448	396	367	363	348	340	1954
Box12	VCO2(1)	2064	2063	2301	1923	2820	2040	1958	1365	2504	1884	1330	3011	2433	1884	1478	2387	1463	1651	1439	1603	1595	1712	1517	1248	2348	2246	1158	1256	1661	1596	1842	1743	1174	1384	1576	1556	1868	1060	1782	1809	1569	1279	1638	1330	1677	1330	1926	1197
Box13	VCO2(1)	1714	2017	2293	1890	1960	1967	1974	2132	2189	2121	1967	2562	2617	2350	2657	2768	2551	1650	1235	1259	1363	1685	1292	1531	1511	1108	1272	963	953	2216	1010	966	829	1249	798	698	671	507	551	1907	755	567	534	443	420	393	356	500
Box14	VCO2(1)	2314	2181	2453	2343	2241	2370	2241	2300	2442	2340	2251	2211	2383	2691	2823	1837	1792	1665	2485	1585	1486	1818	2367	1764	2085	3111	3005	2868	1645	1168	917	804	708	556	487	417	391	327	354	305	274	265	268	261	238	234	765	511
Box15	VCO2(1)	236	353	-118	-352	-352	-353	-354	-471	-118	-353	-473	117	-353	-118	0	-353	-589	-587	-236	-471	-589	-589	-353	-589	-589	-236	-471	-471	-825	-942	-1060	-1178	-1182	-1178	-1178	-1296	-1178	-1300	-1414	-1300	-1296	-1414	-1414	-1414	-1414	-1296	-1178	-1182
Box16	VCO2(1)	-591	-473	-1063	-1182	-1185	-1182	-1300	-1304	-1063	-1182	-1182	-709	-1063	-1070	-1185	-1185	-1182	-1182	-1185	-1178	-1063	-1185	-1185	-1300	-1300	-1304	-1422	-1300	-1418	-1414	-1422	-1418	-1418	-1531	-1536	-1418	-1422	-1536	-1536	-1422	-1541	-1541	-1541	-1531	-1414	-1541	-1418	-1422
Box1	VCO2(3)	88	88	59	52	88	100	105	109	108	96	60	76	61	59	92	77	63	105	104	91	81	61	65	58	108	112	94	101	93	70	93	67	60	92	107	111	97	114	102	65	58	81	60	59	62	82	92	97
Box2	VCO2(3)	90	52	62	78	56	59	70	46	69	63	62	72	65	55	52	61	63	89	45	65	64	73	44	77	75	53	106	75	44	60	57	75	53	63	59	100	77	68	39	45	44	55	89	50	47	88	40	31
Box3	VCO2(3)	111	107	82	67	95	93	71	98	113	75	70	94	120	115	78	91	104	90	95	113	92	105	113	116	83	93	88	119	133	135	116	89	69	121	98	122	109	73	71	62	57	109	119	120	114	87	72	73
Box4	VCO2(3)	85	65	92	68	71	73	69	92	103	99	78	69	70	103	103	67	66	104	111	87	69	103	96	104	70	105	100	73	69	88	91	76	84	66	78	69	86	95	108	105	101	71	95	105	98	66	56	77
Box5	VCO2(3)	96	78	48	36	50	41	57	60	60	53	54	80	54	56	66	46	55	52	54	55	50	54	79	78	88	55	33	83	44	49	61	39	51	50	56	95	60	53	59	61	84	45	43	49	51	61	65	63
Box6	VCO2(3)	97	89	88	64	85	91	90	71	85	68	84	79	89	90	97	100	83	72	46	46	61	59	52	52	47	80	42	38	65	54	86	44	31	38	26	22	19	18	43	19	16	14	14	13	11	12	12	11
Box7	VCO2(3)	110	108	112	112	113	115	118	108	108	129	110	115	117	134	134	134	140	77	113	82	82	94	80	96	76	133	130	78	56	66	66	71	55	63	70	65	71	116	89	46	45	40	31	34	23	37	41	61
Box8	VCO2(3)	80	91	81	97	80	92	82	80	77	79	96	81	80	94	90	89	97	78	61	51	73	58	51	47	53	55	43	90	74	51	33	32	27	23	21	20	16	16	14	12	14	17	12	11	10	11	10	21
Box9	VCO2(3)	90	75	78	75	82	75	79	76	75	84	85	75	80	87	91	99	92	59	46	70	48	55	108	64	54	43	52	108	60	65	54	51	28	22	25	19	17	14	12	11	11	11	12	11	19	19	14	17
Box10	VCO2(3)	83	80	86	85	79	81	85	79	83	86	81	79	100	115	101	87	95	80	67	69	83	87	74	67	70	67	72	90	67	67	71	72	73	87	86	54	61	57	62	82	77	48	42	38	51	37	39	39
Box11	VCO2(3)	101	89	88	84	87	82	92	81	84	90	81	79	97	102	102	97	64	56	56	55	71	55	50	60	79	72	48	56	54	56	96	91	54	40	32	53	26	22	19	18	16	16	15	13	13	13	12	72
Box12	VCO2(3)	63	63	70	58	85	62	59	41	76	57	40	91	74	57	45	72	44	50	44	49	48	52	46	38	71	68	35	38	50	48	56	53	36	42	48	47	57	32	54	55	48	39	50	40	51	40	58	36
Box13	VCO2(3)	60	71	81	67	69	69	69	75	77	75	69	90	92	83	94	97	90	58	43	44	48	59	45	54	53	39	45	34	34	78	36	34	29	44	28	25	24	18	19	67	27	20	19	16	15	14	13	18
Box14	VCO2(3)	83	78	88	84	80	85	80	82	87	84	80	79	85	96	101	66	64	59	89	57	53	65	84	63	74	111	107	102	59	42	33	29	25	20	17	15	14	12	13	11	10	9	10	9	9	8	27	18
Box15	VCO2(3)	0	0	0	0	0	0	0	0	0	0	0	0	0	0	0	0	-1	-1	0	0	-1	-1	0	-1	-1	0	0	0	-1	-1	-1	-1	-1	-1	-1	-1	-1	-1	-1	-1	-1	-1	-1	-1	-1	-1	-1	-1
Box16	VCO2(3)	-1	0	-1	-1	-1	-1	-1	-1	-1	-1	-1	-1	-1	-1	-1	-1	-1	-1	-1	-1	-1	-1	-1	-1	-1	-1	-1	-1	-1	-1	-1	-1	-1	-2	-2	-1	-1	-2	-2	-1	-2	-2	-2	-2	-1	-2	-1	-1
Box1	RER	0.821	0.809	0.81	0.785	0.811	0.82	0.834	0.826	0.831	0.821	0.791	0.84	0.817	0.808	0.829	0.805	0.799	0.823	0.825	0.822	0.829	0.791	0.803	0.792	0.823	0.864	0.848	0.851	0.829	0.858	0.852	0.838	0.828	0.838	0.848	0.864	0.857	0.847	0.851	0.824	0.851	0.834	0.834	0.836	0.815	0.855	0.838	0.866
Box2	RER	0.858	0.816	0.808	0.865	0.813	0.818	0.861	0.797	0.846	0.831	0.826	0.845	0.822	0.801	0.813	0.815	0.797	0.842	0.772	0.833	0.833	0.837	0.767	0.85	0.816	0.8	0.872	0.818	0.775	0.831	0.814	0.835	0.803	0.818	0.813	0.86	0.853	0.832	0.789	0.806	0.794	0.799	0.852	0.801	0.828	0.907	0.809	0.79
Box3	RER	0.877	0.919	0.892	0.945	0.935	0.916	0.95	0.898	0.942	0.865	0.938	0.919	0.929	0.908	0.891	0.918	0.915	0.9	0.896	0.918	0.879	0.938	0.927	0.925	0.887	0.945	0.94	0.912	0.94	0.961	0.933	0.938	0.938	0.972	0.951	0.969	0.926	0.94	1.006	0.949	0.903	0.964	0.938	0.958	0.959	0.917	0.912	1.015
Box4	RER	0.822	0.882	0.91	0.817	0.924	0.882	0.879	0.901	0.917	0.907	0.818	0.935	0.903	0.914	0.873	0.888	0.869	0.935	0.908	0.903	0.864	0.91	0.873	0.886	0.898	0.9	0.898	0.825	0.939	0.916	0.9	0.888	0.899	0.895	0.898	0.885	0.897	0.906	0.906	0.888	0.909	0.917	0.935	0.913	0.913	0.817	0.94	0.93
Box5	RER	0.831	0.819	0.776	0.773	0.806	0.76	0.797	0.787	0.774	0.787	0.778	0.817	0.784	0.798	0.803	0.779	0.774	0.755	0.756	0.761	0.764	0.768	0.77	0.803	0.837	0.758	0.726	0.821	0.773	0.775	0.793	0.783	0.777	0.794	0.781	0.828	0.809	0.787	0.823	0.818	0.842	0.792	0.792	0.824	0.802	0.812	0.79	0.818
Box6	RER	0.884	0.882	0.858	0.8	0.812	0.803	0.794	0.789	0.784	0.79	0.792	0.77	0.85	0.921	0.906	0.959	0.924	0.919	0.984	0.963	0.986	0.969	0.954	0.975	0.963	0.959	0.964	0.943	0.958	0.945	0.963	0.914	0.946	0.97	0.94	0.922	0.924	0.912	0.876	0.85	0.895	0.892	0.886	0.858	0.852	0.863	0.828	0.809
Box7	RER	0.863	0.82	0.808	0.79	0.782	0.78	0.773	0.761	0.759	0.769	0.761	0.762	0.827	0.946	0.963	0.967	0.978	0.911	1.019	1.007	0.999	1.009	0.98	0.981	0.954	1.024	1.01	0.981	0.967	1.091	0.985	0.977	0.938	0.972	0.933	0.874	0.943	0.93	0.923	0.897	0.955	0.876	0.911	0.812	0.899	0.817	0.758	0.758
Box8	RER	0.835	0.792	0.793	0.782	0.785	0.767	0.771	0.762	0.751	0.762	0.759	0.772	0.8	0.934	0.929	0.908	0.95	0.928	0.963	0.975	1.034	0.944	0.977	0.972	0.977	0.98	0.958	0.985	0.973	0.955	0.983	0.996	1.03	0.987	0.959	1.011	0.979	1.01	1.007	0.925	1.018	0.843	0.836	0.871	0.906	0.931	0.853	0.856
Box9	RER	0.875	0.833	0.792	0.777	0.772	0.766	0.766	0.76	0.744	0.759	0.745	0.753	0.84	0.923	0.925	0.964	0.95	0.869	0.934	0.967	0.948	1.005	0.985	0.923	0.973	0.983	0.971	0.974	0.973	1.001	0.939	0.932	0.911	0.894	0.943	0.928	0.887	0.89	0.866	0.886	0.871	0.844	0.84	0.857	0.832	0.82	0.782	0.826
Box10	RER	0.81	0.797	0.793	0.803	0.792	0.784	0.789	0.787	0.78	0.798	0.786	0.795	0.851	0.936	0.962	0.961	0.996	0.982	0.965	0.961	0.977	0.99	0.99	0.968	0.977	0.967	0.989	0.993	0.968	0.963	0.979	0.981	0.972	0.98	0.979	0.972	0.977	0.969	0.943	0.931	0.967	0.99	0.969	0.944	0.894	0.929	0.913	0.913
Box11	RER	0.9	0.82	0.807	0.802	0.767	0.771	0.767	0.756	0.76	0.772	0.759	0.755	0.879	0.929	0.937	0.936	0.906	0.92	0.983	0.959	0.963	0.919	0.972	0.978	1.011	0.975	0.955	0.994	0.958	0.944	0.972	0.972	0.901	0.964	0.941	0.948	0.891	0.943	0.924	0.956	0.923	0.906	0.867	0.867	0.858	0.852	0.876	0.831
Box12	RER	0.835	0.861	0.918	0.87	0.896	0.881	0.87	0.829	0.879	0.858	0.861	0.884	0.895	0.877	0.858	0.915	0.882	0.883	0.905	0.86	0.873	0.864	0.843	0.829	0.849	0.87	0.843	0.882	0.876	0.853	0.86	0.856	0.841	0.821	0.843	0.83	0.854	0.819	0.854	0.88	0.857	0.851	0.839	0.782	0.827	0.815	0.826	0.798
Box13	RER	0.931	0.917	0.855	0.811	0.804	0.783	0.786	0.774	0.792	0.766	0.777	0.768	0.891	0.91	0.939	0.97	0.964	0.953	0.957	0.956	0.992	1.008	0.935	1.006	0.976	0.934	1.01	0.983	0.999	0.955	0.941	1.005	0.957	0.954	0.956	0.984	0.951	0.945	1.008	0.884	0.874	0.937	0.916	0.926	0.905	0.895	0.9	0.912
Box14	RER	0.827	0.791	0.792	0.765	0.764	0.76	0.767	0.756	0.77	0.769	0.763	0.742	0.867	0.919	0.941	0.868	1.003	0.956	0.993	0.962	0.899	0.971	0.983	1.004	0.987	0.996	0.99	0.918	0.919	0.947	0.961	0.974	0.936	0.93	0.932	0.914	0.976	0.85	0.911	0.898	0.843	0.861	0.874	0.877	0.842	0.771	0.831	0.795
Box15	RER	-0.292	-3.812	0.345	0.345	0.542	0.345	0.542	0.474	0.165	0.345	0.345	-0.152	0.253	0.165	0	0.345	0.441	0.441	0.345	0.345	0.441	0.441	0.345	0.441	0.441	0.223	0.474	0.345	0.345	0.474	0.541	0.611	0.758	0.512	0.611	0.571	0.512	0.49	0.632	0.571	0.683	0.632	0.758	0.758	0.541	0.683	0.758	0.758
Box16	RER	0.345	0.271	0.455	0.611	0.758	0.512	0.683	0.683	0.668	0.512	0.611	0.292	0.541	0.392	0.512	0.611	0.611	0.611	0.611	0.758	0.668	0.758	0.758	0.683	0.571	0.571	0.758	0.571	0.541	0.541	0.632	0.632	0.474	0.694	0.694	0.541	0.632	0.694	0.593	0.632	0.593	0.694	0.519	0.593	0.632	0.835	0.758	0.541
Box1	H(1)	15.05	15.134	10.132	9.267	15.177	17.076	17.769	18.501	18.243	16.386	10.604	12.767	10.392	10.218	15.659	13.279	10.96	17.896	17.681	15.442	13.671	10.733	11.252	10.204	18.327	18.423	15.702	16.694	15.827	11.605	15.4	11.205	10.135	15.398	17.858	18.25	15.962	18.98	16.867	11.083	9.62	13.586	10.135	9.877	10.694	13.503	15.441	15.921
Box2	H(1)	11.312	6.77	8.141	9.73	7.295	7.713	8.707	6.064	8.804	8.077	8.019	9.172	8.479	7.25	6.769	7.977	8.378	11.376	6.109	8.308	8.25	9.397	6.094	9.698	9.856	7.053	13.095	9.823	6.011	7.682	7.427	9.594	6.966	8.183	7.68	12.499	9.732	8.803	5.206	5.914	5.833	7.316	11.178	6.657	6.047	10.626	5.29	4.106
Box3	H(1)	12.815	11.871	9.26	7.272	10.369	10.337	7.61	11.04	12.272	8.767	7.639	10.459	13.222	12.82	8.892	10.122	11.502	10.181	10.702	12.545	10.608	11.444	12.424	12.73	9.413	10.033	9.571	13.25	14.42	14.41	12.701	9.665	7.547	12.86	10.586	12.929	12.025	7.983	7.277	6.658	6.44	11.662	12.978	12.858	12.214	9.692	8.005	7.431
Box4	H(1)	11.059	8.06	11.103	8.912	8.428	9.051	8.489	11.201	12.261	11.995	10.233	8.065	8.525	12.359	12.816	8.259	8.29	12.296	13.342	10.54	8.686	12.392	11.99	12.752	8.517	12.688	12.192	9.474	8.099	10.509	11.069	9.349	10.243	8.095	9.449	8.49	10.408	11.499	13.052	12.917	12.193	8.46	11.139	12.596	11.797	8.615	6.512	9.122
Box5	H(1)	12.962	10.586	6.838	5.204	6.874	5.977	7.973	8.419	8.59	7.457	7.731	11	7.663	7.86	9.129	6.583	7.789	7.511	7.925	7.97	7.271	7.823	11.303	10.791	11.828	8.063	4.925	11.276	6.272	7.044	8.549	5.48	7.284	6.998	7.962	12.893	8.215	7.411	8.01	8.345	11.141	6.358	5.98	6.69	7.012	8.353	9.1	8.594
Box6	H(1)	14.65	13.508	13.707	10.527	13.782	14.836	14.834	11.745	14.141	11.304	13.858	13.407	13.868	13.147	14.366	14.255	12.174	10.574	6.374	6.495	8.432	8.283	7.37	7.291	6.679	11.402	5.905	5.48	9.272	7.695	12.136	6.471	4.397	5.376	3.786	3.256	2.776	2.605	6.55	3.05	2.36	2.116	2.075	2.081	1.79	1.784	1.876	1.829
Box7	H(1)	18.921	19.319	20.45	20.745	21.059	21.601	22.322	20.646	20.782	24.383	20.963	22.002	20.908	21.483	21.15	21.106	21.833	12.764	17.137	12.544	12.588	14.272	12.412	14.994	12.037	20.002	19.756	12.177	8.859	9.479	10.269	11.097	8.81	9.95	11.409	11.175	11.354	18.845	14.575	7.738	7.086	6.807	5.13	6.148	3.756	6.621	7.906	11.646
Box8	H(1)	14.286	16.876	15.098	18.151	15.005	17.502	15.502	15.32	14.953	15.182	18.465	15.411	14.689	15.26	14.665	14.799	15.581	12.708	9.689	8.066	10.932	9.367	8.045	7.474	8.32	8.568	6.901	14.081	11.702	8.226	5.212	4.938	4.104	3.51	3.326	3.1	2.56	2.507	2.188	2.05	2.104	2.958	2.138	1.872	1.73	1.736	1.78	3.641
Box9	H(1)	15.381	13.294	14.282	13.963	15.363	14.187	15.046	14.548	14.635	15.951	16.442	14.32	14.019	14.126	14.758	15.58	14.672	10.043	7.38	10.939	7.629	8.363	16.716	10.412	8.38	6.614	8.153	16.94	9.376	9.968	8.629	8.169	4.571	3.699	4.03	3.124	2.941	2.398	2.12	1.81	1.861	1.945	2.035	1.9	3.346	3.336	2.538	3.029
Box10	H(1)	15.62	15.243	16.321	16.039	15.007	15.521	16.224	15.054	15.99	16.319	15.521	14.961	17.92	19.167	16.542	14.195	15.045	12.879	10.917	11.278	13.348	13.919	11.752	10.903	11.233	10.917	11.482	14.248	10.809	10.949	11.352	11.516	11.796	14.007	13.917	8.809	9.84	9.164	10.258	13.722	12.51	7.592	6.841	6.296	8.828	6.182	6.649	6.649
Box11	H(1)	15.138	14.392	14.386	13.819	14.829	13.893	15.634	13.889	14.418	15.201	13.972	13.567	14.809	14.899	14.733	14.084	9.482	8.197	7.821	7.835	10.028	8.156	7.046	8.431	10.765	10.111	6.901	7.74	7.615	8.037	13.44	12.829	8.098	5.603	4.601	7.55	3.963	3.216	2.768	2.525	2.32	2.442	2.237	2.075	2.068	1.993	1.906	11.425
Box12	H(1)	12.03	11.725	12.423	10.84	15.525	11.383	11.037	8.002	13.994	10.739	7.561	16.755	13.406	10.545	8.424	12.916	8.156	9.194	7.861	9.114	8.968	9.706	8.767	7.315	13.497	12.663	6.699	6.998	9.313	9.141	10.476	9.951	6.797	8.174	9.112	9.111	10.69	6.273	10.197	10.102	8.944	7.34	9.506	8.17	9.849	7.902	11.326	7.237
Box13	H(1)	9.153	10.906	13.103	11.274	11.781	12.075	12.075	13.217	13.305	13.256	12.158	15.976	14.465	12.772	14.092	14.311	13.247	8.644	6.453	6.581	6.923	8.454	6.876	7.689	7.771	5.9	6.372	4.926	4.814	11.59	5.348	4.857	4.331	6.538	4.173	3.567	3.524	2.674	2.761	10.605	4.241	3.014	2.886	2.377	2.291	2.164	1.952	2.716
Box14	H(1)	13.584	13.285	14.915	14.659	14.032	14.909	13.991	14.532	15.199	14.577	14.116	14.196	13.465	14.519	14.942	10.371	9.019	8.707	12.609	8.247	8.157	9.392	12.101	8.879	10.636	15.747	15.285	15.476	8.871	6.153	4.772	4.145	3.767	2.971	2.595	2.259	2.01	1.876	1.925	1.673	1.584	1.505	1.506	1.464	1.38	1.457	4.472	3.101
Box15	H(1)	-2.92	0.025	-1.477	-4.419	-2.953	-4.433	-2.971	-4.441	-2.945	-4.433	-5.928	-2.919	-5.901	-2.945	-2.937	-4.433	-5.918	-5.9	-2.954	-5.91	-5.918	-5.918	-4.433	-5.918	-5.918	-4.438	-4.441	-5.91	-10.343	-8.883	-8.891	-8.9	-7.454	-10.368	-8.9	-10.377	-10.368	-11.884	-10.385	-10.409	-8.908	-10.385	-8.917	-8.917	-11.856	-8.908	-7.432	-7.454
Box16	H(1)	-7.412	-7.403	-10.392	-8.927	-7.477	-10.4	-8.936	-8.963	-7.446	-10.4	-8.927	-10.366	-8.919	-11.939	-10.432	-8.954	-8.927	-8.927	-8.954	-7.432	-7.446	-7.477	-7.477	-8.936	-10.409	-10.44	-8.971	-10.409	-11.892	-11.856	-10.449	-10.417	-13.365	-10.394	-10.426	-11.892	-10.449	-10.426	-11.901	-10.449	-11.937	-10.457	-13.414	-11.865	-10.385	-8.98	-8.944	-11.928
Box1	H(3)	0.521	0.524	0.351	0.321	0.525	0.591	0.615	0.64	0.631	0.567	0.367	0.442	0.36	0.354	0.542	0.459	0.379	0.619	0.612	0.534	0.473	0.371	0.389	0.353	0.634	0.637	0.543	0.578	0.548	0.402	0.533	0.388	0.351	0.533	0.618	0.631	0.552	0.657	0.584	0.383	0.333	0.47	0.351	0.342	0.37	0.467	0.534	0.551
Box2	H(3)	0.514	0.307	0.37	0.442	0.331	0.35	0.395	0.275	0.4	0.367	0.364	0.416	0.385	0.329	0.307	0.362	0.38	0.516	0.277	0.377	0.375	0.427	0.277	0.44	0.447	0.32	0.595	0.446	0.273	0.349	0.337	0.436	0.316	0.372	0.349	0.567	0.442	0.4	0.236	0.269	0.265	0.332	0.507	0.302	0.275	0.482	0.24	0.186
Box3	H(3)	0.624	0.578	0.451	0.354	0.505	0.503	0.371	0.538	0.598	0.427	0.372	0.509	0.644	0.624	0.433	0.493	0.56	0.496	0.521	0.611	0.517	0.557	0.605	0.62	0.458	0.489	0.466	0.645	0.702	0.702	0.619	0.471	0.368	0.626	0.516	0.63	0.586	0.389	0.354	0.324	0.314	0.568	0.632	0.626	0.595	0.472	0.39	0.362
Box4	H(3)	0.5	0.364	0.502	0.403	0.381	0.409	0.384	0.506	0.554	0.542	0.463	0.365	0.385	0.559	0.579	0.373	0.375	0.556	0.603	0.476	0.393	0.56	0.542	0.576	0.385	0.573	0.551	0.428	0.366	0.475	0.5	0.423	0.463	0.366	0.427	0.384	0.47	0.52	0.59	0.584	0.551	0.382	0.504	0.569	0.533	0.389	0.294	0.412
Box5	H(3)	0.563	0.459	0.297	0.226	0.298	0.259	0.346	0.365	0.373	0.324	0.336	0.477	0.333	0.341	0.396	0.286	0.338	0.326	0.344	0.346	0.316	0.339	0.491	0.468	0.513	0.35	0.214	0.489	0.272	0.306	0.371	0.238	0.316	0.304	0.346	0.56	0.357	0.322	0.348	0.362	0.484	0.276	0.26	0.29	0.304	0.363	0.395	0.373
Box6	H(3)	0.538	0.496	0.503	0.386	0.506	0.544	0.544	0.431	0.519	0.415	0.509	0.492	0.509	0.482	0.527	0.523	0.447	0.388	0.234	0.238	0.309	0.304	0.27	0.268	0.245	0.418	0.217	0.201	0.34	0.282	0.445	0.237	0.161	0.197	0.139	0.12	0.102	0.096	0.24	0.112	0.087	0.078	0.076	0.076	0.066	0.065	0.069	0.067
Box7	H(3)	0.622	0.636	0.673	0.682	0.693	0.711	0.734	0.679	0.684	0.802	0.69	0.724	0.688	0.707	0.696	0.694	0.718	0.42	0.564	0.413	0.414	0.47	0.408	0.493	0.396	0.658	0.65	0.401	0.291	0.312	0.338	0.365	0.29	0.327	0.375	0.368	0.374	0.62	0.48	0.255	0.233	0.224	0.169	0.202	0.124	0.218	0.26	0.383
Box8	H(3)	0.467	0.552	0.494	0.594	0.491	0.572	0.507	0.501	0.489	0.496	0.604	0.504	0.48	0.499	0.48	0.484	0.51	0.416	0.317	0.264	0.357	0.306	0.263	0.244	0.272	0.28	0.226	0.46	0.383	0.269	0.17	0.161	0.134	0.115	0.109	0.101	0.084	0.082	0.072	0.067	0.069	0.097	0.07	0.061	0.057	0.057	0.058	0.119
Box9	H(3)	0.508	0.439	0.471	0.461	0.507	0.468	0.497	0.48	0.483	0.526	0.543	0.473	0.463	0.466	0.487	0.514	0.484	0.331	0.244	0.361	0.252	0.276	0.552	0.344	0.277	0.218	0.269	0.559	0.309	0.329	0.285	0.27	0.151	0.122	0.133	0.103	0.097	0.079	0.07	0.06	0.061	0.064	0.067	0.063	0.11	0.11	0.084	0.1
Box10	H(3)	0.498	0.486	0.521	0.512	0.479	0.495	0.518	0.48	0.51	0.521	0.495	0.477	0.572	0.611	0.528	0.453	0.48	0.411	0.348	0.36	0.426	0.444	0.375	0.348	0.358	0.348	0.366	0.454	0.345	0.349	0.362	0.367	0.376	0.447	0.444	0.281	0.314	0.292	0.327	0.438	0.399	0.242	0.218	0.201	0.282	0.197	0.212	0.212
Box11	H(3)	0.556	0.528	0.528	0.507	0.544	0.51	0.574	0.51	0.529	0.558	0.513	0.498	0.543	0.547	0.541	0.517	0.348	0.301	0.287	0.288	0.368	0.299	0.259	0.309	0.395	0.371	0.253	0.284	0.279	0.295	0.493	0.471	0.297	0.206	0.169	0.277	0.145	0.118	0.102	0.093	0.085	0.09	0.082	0.076	0.076	0.073	0.07	0.419
Box12	H(3)	0.364	0.355	0.376	0.328	0.47	0.345	0.334	0.242	0.424	0.325	0.229	0.508	0.406	0.32	0.255	0.391	0.247	0.279	0.238	0.276	0.272	0.294	0.266	0.222	0.409	0.384	0.203	0.212	0.282	0.277	0.317	0.302	0.206	0.248	0.276	0.276	0.324	0.19	0.309	0.306	0.271	0.222	0.288	0.248	0.298	0.239	0.343	0.219
Box13	H(3)	0.322	0.384	0.461	0.397	0.415	0.425	0.425	0.465	0.468	0.467	0.428	0.562	0.509	0.45	0.496	0.504	0.466	0.304	0.227	0.232	0.244	0.298	0.242	0.271	0.274	0.208	0.224	0.173	0.169	0.408	0.188	0.171	0.152	0.23	0.147	0.126	0.124	0.094	0.097	0.373	0.149	0.106	0.102	0.084	0.081	0.076	0.069	0.096
Box14	H(3)	0.485	0.474	0.532	0.523	0.501	0.532	0.499	0.519	0.543	0.52	0.504	0.507	0.481	0.518	0.533	0.37	0.322	0.311	0.45	0.294	0.291	0.335	0.432	0.317	0.38	0.562	0.546	0.553	0.317	0.22	0.17	0.148	0.134	0.106	0.093	0.081	0.072	0.067	0.069	0.06	0.057	0.054	0.054	0.052	0.049	0.052	0.16	0.111
Box15	H(3)	-0.003	0	-0.001	-0.004	-0.003	-0.004	-0.003	-0.004	-0.003	-0.004	-0.006	-0.003	-0.006	-0.003	-0.003	-0.004	-0.006	-0.006	-0.003	-0.006	-0.006	-0.006	-0.004	-0.006	-0.006	-0.004	-0.004	-0.006	-0.01	-0.009	-0.009	-0.009	-0.007	-0.01	-0.009	-0.01	-0.01	-0.012	-0.01	-0.01	-0.009	-0.01	-0.009	-0.009	-0.012	-0.009	-0.007	-0.007
Box16	H(3)	-0.007	-0.007	-0.01	-0.009	-0.007	-0.01	-0.009	-0.009	-0.007	-0.01	-0.009	-0.01	-0.009	-0.012	-0.01	-0.009	-0.009	-0.009	-0.009	-0.007	-0.007	-0.007	-0.007	-0.009	-0.01	-0.01	-0.009	-0.01	-0.012	-0.012	-0.01	-0.01	-0.013	-0.01	-0.01	-0.012	-0.01	-0.01	-0.012	-0.01	-0.012	-0.01	-0.013	-0.012	-0.01	-0.009	-0.009	-0.012
Box1	XT	359	37	59	105	286	369	409	395	242	16	166	104	25	71	167	26	284	250	194	66	79	80	54	205	212	212	379	346	74	180	57	9	119	382	305	306	230	210	40	1	205	27	2	2	86	165	158	223
Box2	XT	94	0	168	32	43	9	72	25	0	15	80	100	60	171	14	34	130	168	0	0	0	110	1	485	5	254	759	243	30	259	418	81	64	10	206	423	1092	0	0	44	59	114	88	37	144	234	8	165
Box3	XT	495	164	10	72	406	48	104	454	127	14	208	318	344	186	204	138	136	183	448	342	158	213	354	113	164	73	397	534	471	545	180	20	302	412	303	658	18	14	94	47	357	217	317	127	292	24	34	14
Box4	XT	58	114	257	4	7	129	18	208	318	300	42	20	359	447	209	71	107	329	484	292	363	504	410	289	307	426	199	0	56	248	239	37	163	186	25	86	576	611	572	502	66	283	444	278	317	10	23	324
Box5	XT	754	522	44	201	252	17	16	9	58	21	24	442	25	26	135	39	39	82	29	52	40	447	266	678	867	29	236	267	0	7	123	25	41	31	200	238	77	7	9	30	425	29	15	6	41	245	413	128
Box6	XT	1661	1518	2824	2229	2494	3745	2146	2201	3051	2966	2658	2139	360	497	389	680	602	111	42	54	27	189	12	5	68	71	0	0	3	59	461	10	0	14	15	87	14	5	0	0	0	0	0	0	0	0	0	0
Box7	XT	1374	2134	2516	1958	3108	3488	3587	3130	3055	2984	3076	2667	347	277	364	1191	261	319	59	1	2	34	15	107	110	893	1057	28	130	47	90	3	3	3	3	2	132	1754	323	8	7	2	6	2	17	1	4	11
Box8	XT	3058	3248	2926	3353	4727	3759	4442	3327	3739	4821	3703	3254	305	192	94	439	822	109	29	0	352	4	17	0	1	0	18	390	861	3	0	0	0	0	0	0	0	2	0	0	62	0	0	0	2	0	19	0
Box9	XT	2405	1801	2581	3578	3878	3789	3951	3816	4017	3385	4116	3735	474	363	399	667	1019	51	35	181	27	236	1165	79	16	13	101	893	0	670	155	272	93	88	33	269	527	18	147	197	119	64	102	144	237	3	1	123
Box10	XT	1706	1764	1893	2677	2086	2378	2543	2488	2766	3220	1452	2376	1418	554	922	595	426	487	5	29	23	401	201	116	48	58	214	192	8	38	72	96	162	491	681	845	553	609	845	890	193	72	7	26	30	0	0	9
Box11	XT	2432	2225	3259	4046	3302	3670	3722	3272	4077	3917	3545	2537	849	283	463	1255	81	31	18	6	120	3	0	0	152	87	0	1	2	0	462	1917	82	1	0	21	0	3	0	0	0	0	0	0	0	0	7	197
Box12	XT	585	361	1134	317	995	910	652	405	818	222	55	658	911	302	137	318	22	26	284	19	56	58	23	45	95	671	167	50	42	12	113	221	102	9	19	31	161	35	50	20	165	75	20	16	23	17	135	232
Box13	XT	428	775	1430	1273	1718	1353	1427	1330	1420	2091	826	1196	355	381	348	577	903	66	37	25	45	70	24	62	153	0	6	0	14	187	0	0	0	0	0	0	0	0	0	141	19	10	7	5	22	20	13	79
Box14	XT	1908	2227	2360	2448	2308	2648	2244	1931	2231	2593	2131	1574	121	199	1079	36	53	56	273	22	29	25	80	54	57	994	2589	2750	122	50	264	328	371	430	502	516	529	381	10	5	6	12	10	10	59	63	71	50
Box15	XT	4	0	0	0	0	0	0	0	0	0	0	0	0	0	0	0	0	0	0	0	0	0	0	0	0	0	0	0	0	0	0	0	0	0	0	0	0	0	0	0	0	0	0	0	0	0	0	0
Box16	XT	6	0	0	0	0	0	0	0	0	0	0	0	0	0	0	0	0	0	0	0	0	0	0	0	0	0	0	0	0	0	0	0	0	0	0	0	0	0	0	0	0	0	0	0	0	0	0	0
Box1	XA	142	3	15	32	139	169	223	226	95	2	70	33	7	28	67	7	133	118	80	22	29	33	15	80	60	94	236	146	34	87	32	1	35	218	178	169	87	107	7	0	76	2	1	1	14	52	59	80
Box2	XA	76	0	81	28	34	9	40	23	0	8	48	47	14	97	0	9	44	103	0	0	0	80	0	336	5	175	538	177	8	146	307	11	0	5	147	309	852	0	0	33	2	24	59	32	82	167	0	85
Box3	XA	319	65	4	35	246	7	53	282	58	5	89	158	192	107	118	51	82	86	269	165	81	125	212	51	84	51	219	333	276	326	129	2	177	239	158	410	1	3	32	8	215	78	124	28	145	12	4	0
Box4	XA	35	68	132	0	4	53	0	79	149	109	6	5	197	243	121	40	51	178	308	190	203	300	224	168	152	248	102	0	32	158	133	25	83	62	7	37	370	371	335	317	25	207	245	150	180	0	7	195
Box5	XA	531	357	2	108	14	8	8	4	15	6	7	276	6	4	76	16	7	21	3	9	15	299	153	448	619	3	130	153	0	1	61	1	14	2	130	134	42	0	0	6	255	1	2	0	6	148	217	52
Box6	XA	1319	1217	2284	1794	2030	3059	1724	1750	2449	2372	2149	1676	209	327	219	468	369	29	0	0	0	73	2	0	23	41	0	0	0	20	294	0	0	0	0	0	0	0	0	0	0	0	0	0	0	0	0	0
Box7	XA	1068	1683	2013	1524	2527	2878	2980	2550	2497	2406	2492	2193	249	158	186	908	118	187	14	0	1	11	3	32	65	648	787	6	83	7	29	1	0	0	0	0	68	1297	222	2	2	0	0	0	4	0	1	2
Box8	XA	2464	2638	2380	2722	3921	3075	3679	2701	3068	3953	3038	2664	180	63	35	253	566	41	0	0	250	1	9	0	0	0	7	259	661	1	0	0	0	0	0	0	0	1	0	0	1	0	0	0	0	0	0	0
Box9	XA	1911	1401	2047	2947	3153	3077	3233	3115	3304	2722	3359	3101	317	249	190	439	725	18	5	103	0	71	811	12	3	4	38	632	0	455	25	151	70	47	8	15	18	2	0	0	0	2	0	35	81	1	0	57
Box10	XA	1312	1359	1453	2079	1603	1850	2004	1919	2168	2568	1102	1818	977	397	632	401	289	289	0	0	0	209	94	49	15	12	101	53	1	1	0	0	44	264	442	689	300	253	409	545	107	7	2	5	2	0	0	3
Box11	XA	1958	1837	2678	3412	2723	3030	3081	2712	3430	3260	2906	2088	645	164	262	923	26	2	0	0	82	2	0	0	96	61	0	1	0	0	307	1501	29	0	0	8	0	0	0	0	0	0	0	0	0	0	3	124
Box12	XA	394	258	872	244	777	674	479	318	655	178	2	495	669	206	51	228	11	2	204	0	12	37	1	17	62	522	23	19	17	3	44	164	2	0	0	0	99	0	0	0	68	2	0	0	0	0	77	172
Box13	XA	272	541	1071	910	1338	1067	1089	1000	1100	1668	636	894	209	234	180	342	615	22	4	5	7	27	10	14	89	0	3	0	5	128	0	0	0	0	0	0	0	0	0	87	2	4	2	0	0	0	0	4
Box14	XA	1467	1710	1850	1920	1796	2084	1711	1495	1748	2028	1632	1156	38	68	823	9	17	21	164	1	5	6	25	4	10	702	2046	2203	34	1	6	36	28	0	0	38	57	139	0	0	0	0	0	3	3	4	10	12
Box15	XA	4	0	0	0	0	0	0	0	0	0	0	0	0	0	0	0	0	0	0	0	0	0	0	0	0	0	0	0	0	0	0	0	0	0	0	0	0	0	0	0	0	0	0	0	0	0	0	0
Box16	XA	6	0	0	0	0	0	0	0	0	0	0	0	0	0	0	0	0	0	0	0	0	0	0	0	0	0	0	0	0	0	0	0	0	0	0	0	0	0	0	0	0	0	0	0	0	0	0	0
Box1	YT	435	10	64	91	276	559	466	596	402	16	305	78	21	28	182	167	464	356	276	96	97	215	512	459	389	379	457	139	23	159	44	44	112	500	517	438	306	283	20	2	230	12	1	2	44	477	294	268
Box2	YT	120	4	409	120	104	96	264	36	93	85	219	79	33	92	52	7	177	330	14	3	194	342	32	593	102	426	773	251	104	353	354	11	9	22	191	463	948	62	89	96	9	107	176	48	129	244	84	85
Box3	YT	332	145	11	83	333	25	89	296	61	15	85	169	266	303	217	397	239	217	342	362	376	132	575	121	127	104	458	468	529	644	96	7	458	489	512	384	4	30	41	21	321	590	333	285	315	26	23	69
Box4	YT	26	103	207	8	8	61	35	248	175	240	409	469	662	419	169	0	31	456	413	314	452	609	396	117	329	276	167	12	107	202	166	28	59	138	17	68	261	367	366	248	29	139	219	206	268	103	546	585
Box5	YT	653	467	6	159	44	26	48	14	42	18	56	399	35	20	100	19	53	24	23	7	16	304	318	603	729	44	192	213	0	10	146	11	62	16	171	240	36	12	11	77	266	35	37	85	11	273	404	144
Box6	YT	838	609	975	774	909	1414	781	941	1387	1105	837	710	92	32	61	218	299	56	16	1	13	45	0	0	36	60	1	17	19	106	201	0	0	0	0	0	0	0	0	0	0	0	0	0	0	0	0	0
Box7	YT	500	651	1061	778	1278	1132	1358	1115	1216	1322	1376	833	115	123	182	403	18	35	0	0	0	0	0	0	12	272	253	26	0	2	16	1	0	0	0	0	20	445	29	0	0	0	0	0	0	0	0	0
Box8	YT	2034	2501	2694	3012	4130	3041	3791	3271	3207	4620	3738	2581	411	148	146	533	637	129	10	16	257	6	4	0	0	0	0	389	426	3	0	0	0	0	0	0	0	0	0	0	8	14	29	35	17	15	22	1
Box9	YT	1800	1231	2023	2471	2616	2539	2819	2799	2776	2500	3031	2671	868	785	667	652	1266	529	407	539	426	646	1358	651	297	313	720	1139	558	1287	579	612	527	555	552	562	502	453	516	528	491	489	851	951	420	246	316	279
Box10	YT	1150	1315	1396	1788	1363	1612	1769	1569	1714	2092	1048	1522	694	508	870	687	586	480	210	355	487	749	352	284	289	267	321	325	249	272	286	296	444	555	448	256	381	284	288	662	568	329	350	428	195	114	90	130
Box11	YT	1748	1703	2312	2639	2183	2570	2528	2305	2450	2673	2290	1836	721	348	530	1009	172	81	65	89	210	71	47	58	244	129	55	54	73	70	393	1240	135	58	42	45	43	42	27	38	38	42	47	39	49	38	64	167
Box12	YT	545	269	869	255	598	679	498	265	649	230	32	354	626	271	89	238	42	60	293	6	15	30	7	10	51	531	84	13	8	10	41	197	74	26	1	28	151	13	26	41	108	40	9	12	10	1	172	304
Box13	YT	495	789	1432	1155	1276	1161	1264	1212	1143	1673	684	1029	330	277	189	546	415	12	6	2	30	49	35	51	75	0	0	0	3	88	12	15	5	55	21	6	3	0	28	118	25	2	0	0	0	0	0	1
Box14	YT	762	702	1138	1335	1237	1322	1344	1103	1224	1449	1217	800	99	124	514	25	77	27	213	3	36	0	29	3	7	494	1257	963	101	29	32	8	0	7	2	0	0	2	4	0	1	1	1	0	0	2	3	33
Box15	YT	12	0	0	0	0	0	0	0	0	0	0	0	0	0	0	0	0	0	0	0	0	0	0	0	0	0	0	0	0	0	0	0	0	0	0	0	0	0	0	0	0	0	0	0	0	0	0	0
Box16	YT	6	0	0	0	0	0	0	0	0	0	0	0	0	0	0	0	0	0	0	0	0	0	0	0	0	0	0	0	0	0	0	0	0	0	0	0	0	0	0	0	0	0	0	0	0	0	0	0
Box1	Z	207	67	53	55	213	138	155	199	158	108	109	75	60	73	114	159	236	163	151	26	151	103	37	153	200	175	148	59	42	135	24	0	80	201	213	259	164	118	32	32	94	228	210	306	271	130	218	158
Box2	Z	40	0	79	7	6	5	34	4	0	2	51	5	0	18	0	0	26	37	1	0	10	23	0	167	8	132	185	37	0	50	89	3	0	0	31	105	248	0	1	16	4	36	26	8	28	47	0	19
Box3	Z	24	11	0	0	6	0	0	9	16	0	0	5	17	2	7	15	0	9	48	16	3	19	30	3	7	12	0	41	59	34	3	0	1	65	2	39	0	0	0	0	3	1	56	0	19	0	0	0
Box4	Z	23	5	14	0	0	0	0	10	37	23	0	0	4	58	9	0	2	34	29	17	2	83	29	31	18	47	41	0	13	8	31	0	32	0	0	0	30	50	34	10	14	7	26	27	28	0	0	0
Box5	Z	118	75	0	3	0	0	0	0	0	0	0	20	0	0	0	0	0	0	0	0	0	33	9	121	161	0	13	27	0	0	3	0	0	0	11	11	0	0	0	0	30	0	0	0	0	6	6	0
Box6	Z	326	231	424	302	278	477	256	306	358	405	279	242	53	89	29	74	28	0	0	0	0	8	0	0	0	4	0	0	0	0	28	0	0	0	0	0	0	0	0	0	0	0	0	0	0	0	0	0
Box7	Z	139	123	211	200	273	245	263	249	256	281	267	211	0	0	8	94	0	0	0	0	0	0	0	0	3	48	39	0	0	0	0	0	0	0	0	0	1	30	0	0	0	0	0	0	0	0	0	0
Box8	Z	325	354	316	388	452	462	440	397	365	493	388	262	13	4	3	6	12	8	0	0	4	0	0	0	0	0	0	25	24	0	0	0	0	0	0	0	0	0	0	0	0	0	0	0	0	0	0	0
Box9	Z	202	198	284	311	328	308	418	391	375	359	472	268	29	27	16	45	23	0	0	2	0	0	62	0	0	0	0	62	0	18	0	2	0	0	0	0	0	0	0	0	0	0	0	0	0	0	0	0
Box10	Z	420	309	392	451	425	503	439	342	488	597	282	319	161	205	289	205	196	108	115	107	96	225	297	328	326	307	273	374	463	459	449	480	483	342	91	69	71	68	71	125	190	196	156	154	184	167	200	207
Box11	Z	220	199	265	362	259	350	334	282	396	344	287	226	1	2	1	22	0	1	1	1	1	1	1	1	0	1	1	1	0	0	20	44	0	1	1	1	0	2	1	1	1	2	0	2	1	1	1	9
Box12	Z	87	19	109	31	120	103	58	39	82	18	0	71	107	5	2	34	0	0	7	0	0	0	0	0	9	93	0	0	0	0	0	24	0	0	0	0	9	0	0	0	5	0	0	0	0	0	8	33
Box13	Z	39	60	153	132	193	161	185	183	243	250	127	169	35	17	16	24	19	0	0	0	0	0	0	0	4	0	0	0	0	2	0	0	0	0	0	0	0	0	0	0	0	0	0	0	0	0	0	0
Box14	Z	184	155	256	288	263	265	253	204	231	261	231	161	0	1	53	0	0	0	15	0	0	0	0	0	0	86	207	160	0	0	0	0	0	0	0	0	0	0	0	0	0	0	0	0	0	0	0	0
Box15	Z	12	0	0	0	0	0	0	0	0	0	0	0	0	0	0	0	0	0	0	0	0	0	0	0	0	0	0	0	0	0	0	0	0	0	0	0	0	0	0	0	0	0	0	0	0	0	0	0
Box16	Z	12	0	0	0	0	0	0	0	0	0	0	2	0	0	0	0	0	0	0	0	0	0	0	0	0	0	0	0	0	0	0	0	0	0	0	0	0	0	0	0	0	0	0	0	0	0	0	0
Box1	Feed	0.24	0.24	0.24	0.24	0.55	1.02	1.02	1.13	1.26	1.26	1.26	1.26	1.26	1.26	1.26	1.26	1.4	1.7	1.85	1.85	1.85	1.85	1.85	2.1	2.47	2.51	2.77	2.96	2.96	2.96	2.96	2.96	2.96	2.98	3.22	3.62	3.74	3.91	3.91	3.91	3.91	3.91	3.91	3.91	3.91	3.91	4.33	4.59
Box2	Feed	0.06	0.06	0.22	0.26	0.26	0.26	0.41	0.41	0.41	0.41	0.41	0.53	0.53	0.53	0.53	0.53	0.53	0.6	0.6	0.6	0.6	0.69	0.69	0.75	0.75	0.84	0.84	0.89	0.89	0.97	0.97	0.97	0.97	0.97	0.97	1.36	1.36	1.36	1.36	1.36	1.36	1.36	1.4	1.4	1.4	1.4	1.4	1.49
Box3	Feed	0.45	0.45	0.45	0.45	0.51	0.51	0.51	0.86	0.86	0.86	0.94	1.09	1.22	1.32	1.32	1.6	1.71	1.71	1.8	1.95	2.04	2.31	2.5	2.53	2.58	2.58	2.74	3	3.12	3.34	3.36	3.36	3.62	3.75	3.8	3.95	3.95	3.95	3.95	3.95	3.95	4.16	4.34	4.5	4.74	4.74	4.74	4.74
Box4	Feed	0.02	0.16	0.35	0.35	0.35	0.35	0.35	0.72	0.79	1.01	1.01	1.01	1.11	1.49	1.49	1.49	1.54	1.54	1.85	1.91	2.18	2.3	2.64	2.73	3.1	3.45	3.53	3.53	3.53	3.57	4	4	4	4	4	4	4.26	4.48	4.9	4.97	4.97	4.97	5.27	5.38	5.44	5.44	5.44	5.52
Box5	Feed	0.12	0.13	0.13	0.13	0.13	0.13	0.13	0.13	0.13	0.13	0.13	0.21	0.21	0.21	0.21	0.21	0.21	0.21	0.21	0.21	0.21	0.21	0.26	0.38	0.38	0.38	0.41	0.5	0.5	0.5	0.5	0.5	0.5	0.5	0.5	0.69	0.69	0.69	0.69	0.69	0.72	0.72	0.72	0.72	0.72	0.8	0.8	0.8
Box6	Feed	0.03	0.03	0.03	0.03	0.04	0.04	0.04	0.04	0.04	0.07	0.07	0.07	0.07	0.07	0.07	0.07	0.07	0.07	0.07	0.07	0.07	0.07	0.07	0.07	0.07	0.07	0.07	0.07	0.07	0.07	0.07	0.07	0.07	0.07	0.07	0.07	0.07	0.07	0.07	0.07	0.07	0.07	0.07	0.07	0.07	0.07	0.07	0.07
Box7	Feed	0.01	0.01	0.06	0.06	0.06	0.06	0.06	0.06	0.06	0.06	0.06	0.06	0.06	0.06	0.06	0.06	0.06	0.06	0.06	0.06	0.06	0.06	0.06	0.06	0.06	0.06	0.06	0.06	0.06	0.06	0.06	0.06	0.06	0.06	0.06	0.06	0.06	0.06	0.06	0.06	0.06	0.06	0.06	0.06	0.06	0.06	0.06	0.06
Box8	Feed	0.01	0.01	0.01	0.01	0.03	0.03	0.03	0.04	0.04	0.06	0.06	0.06	0.06	0.06	0.06	0.06	0.06	0.06	0.06	0.06	0.06	0.06	0.06	0.06	0.06	0.06	0.06	0.06	0.06	0.06	0.06	0.06	0.06	0.06	0.06	0.06	0.06	0.06	0.06	0.06	0.06	0.06	0.06	0.06	0.06	0.06	0.06	0.06
Box9	Feed	0.09	0.09	0.3	0.3	0.3	0.3	0.3	0.3	0.3	0.3	0.31	0.31	0.31	0.31	0.31	0.31	0.31	0.31	0.31	0.31	0.31	0.31	0.31	0.31	0.31	0.31	0.31	0.4	0.4	0.4	0.4	0.4	0.4	0.4	0.4	0.4	0.4	0.4	0.4	0.4	0.4	0.5	0.5	0.59	0.62	0.69	0.74	0.74
Box10	Feed	0.01	0.02	0.03	0.03	0.03	0.03	0.03	0.03	0.03	0.03	0.03	0.03	0.03	0.03	0.04	0.04	0.38	0.38	0.38	0.38	0.38	0.38	0.38	0.38	0.38	0.38	0.38	0.38	0.38	0.38	0.38	0.38	0.38	0.38	0.38	0.38	0.38	0.38	0.38	0.38	0.38	0.38	0.38	0.38	0.38	0.38	0.38	0.38
Box11	Feed	0.52	0.52	0.52	0.64	0.64	0.64	0.64	0.64	0.64	0.64	0.71	0.71	0.71	0.71	0.71	0.71	0.71	0.77	0.86	0.95	1.02	1.11	1.19	1.21	1.21	1.21	1.21	1.21	1.21	1.21	1.21	1.21	1.21	1.21	1.21	1.21	1.21	1.21	1.21	1.21	1.21	1.21	1.21	1.21	1.21	1.21	1.21	1.21
Box12	Feed	0.03	0.06	0.11	0.11	0.11	0.11	0.13	0.13	0.13	0.13	0.13	0.13	0.13	0.13	0.13	0.13	0.13	0.13	0.13	0.13	0.13	0.13	0.13	0.13	0.13	0.13	0.13	0.13	0.13	0.13	0.13	0.13	0.13	0.13	0.13	0.13	0.13	0.13	0.13	0.13	0.13	0.13	0.13	0.13	0.13	0.13	0.13	0.13
Box13	Feed	0.01	0.02	0.17	0.17	0.17	0.17	0.17	0.17	0.17	0.17	0.17	0.17	0.17	0.17	0.17	0.17	0.17	0.17	0.17	0.17	0.17	0.17	0.17	0.17	0.17	0.17	0.17	0.17	0.17	0.17	0.17	0.17	0.17	0.17	0.17	0.17	0.17	0.17	0.17	0.17	0.17	0.17	0.17	0.17	0.17	0.17	0.17	0.17
Box14	Feed	0.38	0.38	0.38	0.38	0.38	0.38	0.38	0.38	0.38	0.38	0.38	0.38	0.38	0.38	0.38	0.38	0.38	0.38	0.38	0.38	0.38	0.38	0.38	0.38	0.38	0.38	0.38	0.38	0.38	0.38	0.5	0.59	0.74	0.82	0.89	0.89	0.89	0.89	0.91	0.93	0.93	0.95	0.95	0.95	0.95	0.95	0.95	0.95
Box15	Feed	0	0	0	0	0	0	0	0	0	0	0	0	0	0	0	0	0	0	0	0	0	0	0	0	0	0	0	0	0	0	0	0	0	0	0	0	0	0	0	0	0	0	0	0	0	0	0	0
Box16	Feed	0.08	0.08	0.08	0.08	0.08	0.08	0.08	0.08	0.08	0.08	0.08	0.08	0.08	0.13	0.13	0.13	0.13	0.13	0.13	0.13	0.13	0.13	0.13	0.13	0.13	0.18	0.18	0.18	0.18	0.18	0.18	0.18	0.18	0.18	0.18	0.18	0.18	0.18	0.18	0.18	0.18	0.18	0.18	0.18	0.18	0.18	0.18	0.18
[truncated: 603 more columns]

## Sheet: Calculated data Deleted day 1
Charles 5.12.15		OB group 1		After release from CR (released on 05-14-15 in the morning)
	Box	Animal No.	Weight [g]	Treatment	Diet	Weight Out	Delta Weight		FM (g)	FFM (g)		%FM	%FFM		Kcal/24h	StError		REE		NREE		Kcal/24h (day)	StError		kcal/24h (night)	StError		RER	StError		Sum Movement	StError		Food Intake		Mvt X-axis Total = ambulatory + fine mvt	StError	Mvt X-axis Amb	StError	Mvt X-axis Fine mvt	StError	Mvt Y-axis Total = amb + fine mvt	StError	Mvt Y-axis Amb	StError	Mvt Y-axis Fine mvt	StError	Mvt Z-axis	StError
	1	1	34.6	ob	al
	2	2	45.4	ob	al
	3	3	48.7	ob	al
	4	4	45.2	ob	al
	5	6	43.4	ob	al
	6	7	36.7	ob	wr
	7	8	32.9	ob	wr
	8	9	32.7	ob	wr
	9	10	33	ob	wr
	10	11	31.9	ob	wr
	11	12	36.7	ob	wr
	12	13	30.3	ob	wr
	13	14	35.2	ob	wr
	14	15	35.7	ob	wr
	15	100	1
	16	101	1
Animal No.	Box	Parameter	14-05-15 19:02	14-05-15 19:19	14-05-15 19:36	14-05-15 19:53	14-05-15 20:10	14-05-15 20:27	14-05-15 20:44	14-05-15 21:01	14-05-15 21:18	14-05-15 21:35	14-05-15 21:52	14-05-15 22:09	14-05-15 22:26	14-05-15 22:43	14-05-15 23:00	14-05-15 23:17	14-05-15 23:34	14-05-15 23:51	15-05-15 00:08	15-05-15 00:25	15-05-15 00:42	15-05-15 00:59	15-05-15 01:16	15-05-15 01:33	15-05-15 01:50	15-05-15 02:07	15-05-15 02:24	15-05-15 02:41	15-05-15 02:58	15-05-15 03:15	15-05-15 03:32	15-05-15 03:49	15-05-15 04:06	15-05-15 04:23	15-05-15 04:40	15-05-15 04:57	15-05-15 05:14	15-05-15 05:31	15-05-15 05:48	15-05-15 06:05	15-05-15 06:22	15-05-15 06:39	15-05-15 06:56	15-05-15 07:13	15-05-15 07:30	15-05-15 07:47	15-05-15 08:04
1	Box1	Flow	0.4	0.4	0.4	0.4	0.4	0.4	0.4	0.4	0.4	0.4	0.4	0.4	0.4	0.4	0.4	0.4	0.4	0.4	0.4	0.4	0.4	0.4	0.4	0.4	0.4	0.4	0.4	0.4	0.4	0.4	0.4	0.4	0.4	0.4	0.4	0.4	0.4	0.4	0.4	0.4	0.4	0.4	0.4	0.4	0.4	0.4	0.4
2	Box2	Flow	0.4	0.4	0.4	0.4	0.4	0.4	0.4	0.4	0.4	0.4	0.4	0.4	0.4	0.4	0.4	0.4	0.4	0.4	0.4	0.4	0.4	0.4	0.4	0.4	0.4	0.4	0.4	0.4	0.4	0.4	0.4	0.4	0.4	0.4	0.4	0.4	0.4	0.4	0.4	0.4	0.4	0.4	0.4	0.4	0.4	0.4	0.4
3	Box3	Flow	0.4	0.4	0.4	0.4	0.4	0.4	0.4	0.4	0.4	0.4	0.4	0.4	0.4	0.4	0.4	0.4	0.4	0.4	0.4	0.4	0.4	0.4	0.4	0.4	0.4	0.4	0.4	0.4	0.4	0.4	0.4	0.4	0.4	0.4	0.4	0.4	0.4	0.4	0.4	0.4	0.4	0.4	0.4	0.4	0.4	0.4	0.4
4	Box4	Flow	0.4	0.4	0.4	0.4	0.4	0.4	0.4	0.4	0.4	0.4	0.4	0.4	0.4	0.4	0.4	0.4	0.4	0.4	0.4	0.4	0.4	0.4	0.4	0.4	0.4	0.4	0.4	0.4	0.4	0.4	0.4	0.4	0.4	0.4	0.4	0.4	0.4	0.4	0.4	0.4	0.4	0.4	0.4	0.4	0.4	0.4	0.4
6	Box5	Flow	0.4	0.4	0.4	0.4	0.4	0.4	0.4	0.4	0.4	0.4	0.4	0.4	0.4	0.4	0.4	0.4	0.4	0.4	0.4	0.4	0.4	0.4	0.4	0.4	0.4	0.4	0.4	0.4	0.4	0.4	0.4	0.4	0.4	0.4	0.4	0.4	0.4	0.4	0.4	0.4	0.4	0.4	0.4	0.4	0.4	0.4	0.4
7	Box6	Flow	0.4	0.4	0.4	0.4	0.4	0.4	0.4	0.4	0.4	0.4	0.4	0.4	0.4	0.4	0.4	0.4	0.4	0.4	0.4	0.4	0.4	0.4	0.4	0.4	0.4	0.4	0.4	0.4	0.4	0.4	0.4	0.4	0.4	0.4	0.4	0.4	0.4	0.4	0.4	0.4	0.4	0.4	0.4	0.4	0.4	0.4	0.4
8	Box7	Flow	0.4	0.4	0.4	0.4	0.4	0.4	0.4	0.4	0.4	0.4	0.4	0.4	0.4	0.4	0.4	0.4	0.4	0.4	0.4	0.4	0.4	0.4	0.4	0.4	0.4	0.4	0.4	0.4	0.4	0.4	0.4	0.4	0.4	0.4	0.4	0.4	0.4	0.4	0.4	0.4	0.4	0.4	0.4	0.4	0.4	0.4	0.4
9	Box8	Flow	0.4	0.4	0.4	0.4	0.4	0.4	0.4	0.4	0.4	0.4	0.4	0.4	0.4	0.4	0.4	0.4	0.4	0.4	0.4	0.4	0.4	0.4	0.4	0.4	0.4	0.4	0.4	0.4	0.4	0.4	0.4	0.4	0.4	0.4	0.4	0.4	0.4	0.4	0.4	0.4	0.4	0.4	0.4	0.4	0.4	0.4	0.4
10	Box9	Flow	0.4	0.4	0.4	0.4	0.4	0.4	0.4	0.4	0.4	0.4	0.4	0.4	0.4	0.4	0.4	0.4	0.4	0.4	0.4	0.4	0.4	0.4	0.4	0.4	0.4	0.4	0.4	0.4	0.4	0.4	0.4	0.4	0.4	0.4	0.4	0.4	0.4	0.4	0.4	0.4	0.4	0.4	0.4	0.4	0.4	0.4	0.4
11	Box10	Flow	0.4	0.4	0.4	0.4	0.4	0.4	0.4	0.4	0.4	0.4	0.4	0.4	0.4	0.4	0.4	0.4	0.4	0.4	0.4	0.4	0.4	0.4	0.4	0.4	0.4	0.4	0.4	0.4	0.4	0.4	0.4	0.4	0.4	0.4	0.4	0.4	0.4	0.4	0.4	0.4	0.4	0.4	0.4	0.4	0.4	0.4	0.4
12	Box11	Flow	0.4	0.4	0.4	0.4	0.4	0.4	0.4	0.4	0.4	0.4	0.4	0.4	0.4	0.4	0.4	0.4	0.4	0.4	0.4	0.4	0.4	0.4	0.4	0.4	0.4	0.4	0.4	0.4	0.4	0.4	0.4	0.4	0.4	0.4	0.4	0.4	0.4	0.4	0.4	0.4	0.4	0.4	0.4	0.4	0.4	0.4	0.4
13	Box12	Flow	0.4	0.4	0.4	0.4	0.4	0.4	0.4	0.4	0.4	0.4	0.4	0.4	0.4	0.4	0.4	0.4	0.4	0.4	0.4	0.4	0.4	0.4	0.4	0.4	0.4	0.4	0.4	0.4	0.4	0.4	0.4	0.4	0.4	0.4	0.4	0.4	0.4	0.4	0.4	0.4	0.4	0.4	0.4	0.4	0.4	0.4	0.4
14	Box13	Flow	0.4	0.4	0.4	0.4	0.4	0.4	0.4	0.4	0.4	0.4	0.4	0.4	0.4	0.4	0.4	0.4	0.4	0.4	0.4	0.4	0.4	0.4	0.4	0.4	0.4	0.4	0.4	0.4	0.4	0.4	0.4	0.4	0.4	0.4	0.4	0.4	0.4	0.4	0.4	0.4	0.4	0.4	0.4	0.4	0.4	0.4	0.4
15	Box14	Flow	0.4	0.4	0.4	0.4	0.4	0.4	0.4	0.4	0.4	0.4	0.4	0.4	0.4	0.4	0.4	0.4	0.4	0.4	0.4	0.4	0.4	0.4	0.4	0.4	0.4	0.4	0.4	0.4	0.4	0.4	0.4	0.4	0.4	0.4	0.4	0.4	0.4	0.4	0.4	0.4	0.4	0.4	0.4	0.4	0.4	0.4	0.4
100	Box15	Flow	0.4	0.4	0.4	0.4	0.4	0.4	0.4	0.4	0.4	0.4	0.4	0.4	0.4	0.4	0.4	0.4	0.4	0.4	0.4	0.4	0.4	0.4	0.4	0.4	0.4	0.4	0.4	0.4	0.4	0.4	0.4	0.4	0.4	0.4	0.4	0.4	0.4	0.4	0.4	0.4	0.4	0.4	0.4	0.4	0.4	0.4	0.4
101	Box16	Flow	0.4	0.4	0.4	0.4	0.4	0.4	0.4	0.4	0.4	0.4	0.4	0.4	0.4	0.4	0.4	0.4	0.4	0.4	0.4	0.4	0.4	0.4	0.4	0.4	0.4	0.4	0.4	0.4	0.4	0.4	0.4	0.4	0.4	0.4	0.4	0.4	0.4	0.4	0.4	0.4	0.4	0.4	0.4	0.4	0.4	0.4	0.4
1	Box1	Temp	21.1	21	20.9	20.8	20.9	20.8	20.8	20.8	21.1	21.2	21.3	21.3	21.4	21.2	21.3	21.1	21	21	20.9	20.9	20.9	20.9	20.9	20.9	21.1	21.3	21.5	21.6	21.5	21.4	21.2	21.1	21.1	21.1	21	21	21	21	20.9	20.9	20.9	20.9	20.9	20.9	21	21	21
2	Box2	Temp	20.9	20.8	20.8	20.7	20.8	20.7	20.8	20.8	20.8	20.8	20.9	20.9	20.9	20.9	20.9	20.9	20.9	21	20.9	20.9	20.9	20.9	20.9	21	21	21	21	20.9	20.9	20.9	20.9	20.9	20.9	20.9	21	20.9	21	21	20.9	20.9	20.9	20.9	20.9	20.9	20.9	20.9	20.9
3	Box3	Temp	21.4	21.2	21.4	21.4	21.4	21.5	21.4	21.5	21.4	21.4	21.4	21.4	21.4	21.6	21.5	21.6	21.7	21.8	21.6	21.6	21.4	21.3	21.4	21.5	21.6	21.5	21.4	21.4	21.4	21.5	21.6	21.5	21.4	21.3	21.3	21.4	21.3	21.3	21.3	21.2	21.3	21.5	21.5	21.5	21.5	21.5	21.4
4	Box4	Temp	21	21	21.1	21.1	21.1	21.1	21.1	21.3	21.2	21.3	21.4	21.4	21.4	21.5	21.5	21.6	21.7	21.7	21.5	21.5	21.6	21.5	21.5	21.7	21.7	21.7	21.7	21.7	21.7	21.7	21.6	21.7	21.7	21.7	21.6	21.6	21.6	21.7	21.6	21.5	21.5	21.6	21.6	21.6	21.6	21.5	21.6
6	Box5	Temp	22.2	22.2	22.1	22	22	22	22.1	22.1	22.2	22.2	22.3	22.4	22.4	22.4	22.4	22.5	22.5	22.5	22.5	22.5	22.4	22.5	22.5	22.5	22.5	22.5	22.5	22.5	22.5	22.5	22.5	22.6	22.6	22.6	22.5	22.5	22.5	22.5	22.5	22.5	22.5	22.6	22.5	22.6	22.7	22.7	22.7
7	Box6	Temp	20.7	20.7	20.6	20.6	20.8	20.8	20.7	20.8	20.7	20.8	20.8	20.9	20.8	20.8	20.8	20.8	20.8	20.8	20.8	20.8	20.7	20.8	20.7	20.7	20.8	20.8	20.8	20.9	20.9	20.9	20.8	20.8	20.9	20.8	20.8	20.7	20.7	20.7	20.7	20.7	20.7	20.8	20.8	20.8	20.9	20.8	20.9
8	Box7	Temp	20.1	20.1	20.1	20.1	20.1	20.1	20.1	20.2	20.2	20.1	20.1	20.1	20.1	20.2	20.2	20.2	20.2	20.2	20.1	20.1	20	20	20	20.1	20.2	20.2	20.1	20.1	20.1	20.1	20.1	20.1	20.1	20.1	20	20.1	20	20	20	20.1	20.1	20.1	20	20.1	20.2	20.2	20.3
9	Box8	Temp	20.5	20.4	20.4	20.3	20.3	20.3	20.3	20.3	20.3	20.3	20.2	20.2	20.1	20.1	20.2	20.1	20.1	20.1	20.1	20.1	20.2	20.2	20.3	20.2	20.2	20.1	20.1	20.1	20.1	20.2	20.2	20.2	20.2	20.2	20.2	20.1	20.1	20.2	20.2	20.1	20.1	20.1	20.1	20.1	20.2	20.2	20.2
10	Box9	Temp	22.1	22.1	22.1	22	22.1	22	22	22	22	22	22	21.9	21.8	21.7	21.7	21.7	21.8	21.7	21.7	21.7	21.7	21.8	21.7	21.6	21.7	21.8	21.7	21.7	21.7	21.6	21.6	21.7	21.6	21.5	21.6	21.6	21.6	21.4	21.4	21.5	21.4	21.4	21.4	21.5	21.6	21.7	21.9
11	Box10	Temp	20.6	20.7	20.7	20.5	20.6	20.6	20.5	20.4	20.4	20.2	20.2	20.1	20	20	20.1	20.1	20	20	20	20	20	20	20.2	20.2	20.3	20.5	20.5	20.4	20.4	20.3	20.3	20.2	20.3	20.2	20.1	20.1	20.1	20.3	20.3	20.3	20.2	20.1	20.1	20.2	20.1	20.2	20.3
12	Box11	Temp	22.3	22.2	22.3	22.2	22.3	22.2	22.2	22.2	22.1	22.1	22	21.9	21.9	21.9	21.9	21.8	22	22.1	22.1	22.2	22.2	22.1	21.9	21.9	21.9	21.8	22	22.1	22.2	22.2	22	21.9	21.9	21.8	21.8	21.8	21.9	21.9	21.8	21.8	21.8	21.8	21.8	22	22.1	22.1	22.1
13	Box12	Temp	21	20.9	20.9	20.8	20.8	20.8	20.9	20.9	21.1	21.1	21	21	21	21	21	21	20.9	20.9	20.9	21	20.9	20.9	21	21	21	21	20.9	21	21	21	21.2	21.1	21	21	21	21	21	20.9	21	21.1	21	21	21	21.1	21.2	21.2	21.2
14	Box13	Temp	20.9	20.9	21	21	21.1	21	21.2	21.2	21.2	21.1	21.2	21.2	21.3	21.2	21.1	21.2	21.1	21.2	21.2	21.3	21.2	21.1	21.1	21.1	21.1	21	21	21	21.2	21.2	21.1	21.1	21.1	21.1	21.1	21.3	21.2	21.2	21.2	21.2	21.1	21.1	21.2	21.2	21.2	21.2	21.1
15	Box14	Temp	21.6	21.6	21.5	21.6	21.6	21.5	21.6	21.6	21.4	21.3	21.3	21.2	21.3	21.4	21.5	21.5	21.5	21.6	21.5	21.4	21.4	21.3	21.3	21.3	21.3	21.4	21.4	21.4	21.6	21.4	21.3	21.4	21.5	21.4	21.3	21.3	21.3	21.3	21.4	21.4	21.4	21.3	21.4	21.4	21.4	21.3	21.4
100	Box15	Temp	21.1	21.1	21.1	21.1	21.1	21	21	21.1	21.1	21.2	21.1	21.1	21.1	21.2	21.2	21.2	21.2	21.2	21.1	21.1	21.1	21.1	21.2	21.1	21.1	21.1	21.2	21.1	21.2	21.1	21.2	21.2	21.1	21.2	21.2	21.2	21.2	21.2	21.2	21.2	21.1	21.2	21.3	21.2	21.2	21.2	21.2
101	Box16	Temp	21.9	21.9	21.9	21.8	21.8	21.8	21.8	21.8	21.8	21.8	21.8	21.9	21.8	21.8	21.9	21.9	21.9	21.9	21.9	21.9	21.9	21.8	21.9	21.9	21.9	21.8	21.9	21.9	21.8	21.9	21.9	21.9	21.9	21.9	21.9	21.9	21.8	21.9	21.8	21.8	21.9	21.9	21.9	21.9	21.9	21.9	22
1	Box1	O2	20.44	20.43	20.47	20.48	20.25	20.49	20.48	20.46	20.25	20.31	20.39	20.35	20.39	20.4	20.41	20.48	20.52	20.44	20.54	20.49	20.49	20.48	20.41	20.24	20.17	20.35	20.28	20.34	20.38	20.43	20.52	20.55	20.55	20.58	20.58	20.58	20.6	20.6	20.6	20.6	20.6	20.59	20.56	20.46	20.54	20.53	20.48
2	Box2	O2	20.54	20.62	20.53	20.51	20.52	20.49	20.48	20.56	20.51	20.43	20.44	20.58	20.48	20.47	20.47	20.49	20.52	20.38	20.53	20.55	20.51	20.47	20.41	20.35	20.55	20.59	20.52	20.61	20.55	20.54	20.44	20.49	20.55	20.51	20.57	20.51	20.46	20.61	20.6	20.66	20.56	20.57	20.56	20.57	20.6	20.56	20.53
3	Box3	O2	20.5	20.46	20.27	20.29	20.27	20.29	20.39	20.32	20.3	20.43	20.39	20.26	20.23	20.25	20.22	20.18	20.22	20.26	20.43	20.42	20.48	20.49	20.29	20.24	20.29	20.44	20.46	20.44	20.32	20.25	20.29	20.45	20.48	20.49	20.51	20.37	20.5	20.52	20.51	20.52	20.34	20.25	20.4	20.47	20.52	20.52	20.51
4	Box4	O2	20.44	20.3	20.24	20.29	20.39	20.45	20.31	20.4	20.41	20.32	20.34	20.35	20.42	20.29	20.25	20.31	20.23	20.21	20.37	20.36	20.27	20.37	20.35	20.22	20.2	20.31	20.37	20.25	20.31	20.42	20.44	20.31	20.3	20.42	20.47	20.31	20.3	20.37	20.43	20.48	20.39	20.31	20.43	20.49	20.49	20.43	20.35
6	Box5	O2	20.41	20.59	20.6	20.56	20.5	20.52	20.53	20.51	20.53	20.51	20.47	20.56	20.52	20.53	20.37	20.41	20.46	20.61	20.61	20.55	20.34	20.41	20.58	20.53	20.49	20.54	20.54	20.52	20.56	20.52	20.5	20.47	20.58	20.49	20.57	20.55	20.53	20.52	20.56	20.53	20.5	20.48	20.61	20.5	20.54	20.55	20.58
7	Box6	O2	20.28	20.31	20.26	20.31	20.31	20.32	20.43	20.37	20.39	20.38	20.5	20.4	20.5	20.47	20.43	20.31	20.33	20.43	20.5	20.49	20.48	20.38	20.5	20.37	20.48	20.34	20.34	20.35	20.38	20.46	20.5	20.47	20.37	20.48	20.5	20.49	20.48	20.49	20.52	20.51	20.4	20.5	20.47	20.53	20.5	20.49	20.46
8	Box7	O2	20.11	20.04	20.06	20.07	20.09	20.12	20.13	20.18	20.33	20.35	20.17	20.09	20.11	20.09	20.09	20.16	20.19	20.25	20.37	20.34	20.32	20.35	20.21	20.16	20.21	20.32	20.38	20.36	20.34	20.17	20.25	20.43	20.34	20.42	20.38	20.33	20.35	20.38	20.4	20.27	20.4	20.4	20.4	20.32	20.37	20.34	20.26
9	Box8	O2	20.28	20.32	20.31	20.28	20.31	20.35	20.35	20.34	20.35	20.36	20.36	20.49	20.31	20.49	20.29	20.46	20.4	20.51	20.44	20.3	20.32	20.26	20.34	20.37	20.5	20.47	20.48	20.47	20.45	20.33	20.34	20.36	20.47	20.49	20.4	20.47	20.39	20.35	20.45	20.51	20.53	20.42	20.49	20.51	20.42	20.5	20.45
10	Box9	O2	20.33	20.35	20.32	20.31	20.37	20.36	20.34	20.37	20.4	20.38	20.42	20.4	20.42	20.51	20.47	20.46	20.33	20.48	20.47	20.34	20.4	20.33	20.5	20.53	20.35	20.37	20.36	20.41	20.52	20.5	20.44	20.38	20.53	20.53	20.35	20.49	20.53	20.46	20.46	20.46	20.54	20.48	20.53	20.46	20.38	20.39	20.37
11	Box10	O2	20.26	20.24	20.25	20.25	20.26	20.25	20.28	20.27	20.32	20.32	20.46	20.45	20.46	20.32	20.31	20.42	20.49	20.48	20.49	20.43	20.43	20.43	20.07	20.29	20.28	20.23	20.29	20.29	20.28	20.3	20.4	20.45	20.31	20.43	20.43	20.39	20.28	20.3	20.3	20.4	20.48	20.42	20.3	20.48	20.45	20.39	20.33
12	Box11	O2	20.31	20.33	20.28	20.28	20.28	20.25	20.31	20.34	20.34	20.36	20.51	20.43	20.45	20.46	20.46	20.51	20.3	20.31	20.3	20.32	20.34	20.47	20.42	20.52	20.46	20.45	20.29	20.33	20.32	20.35	20.47	20.5	20.48	20.46	20.51	20.44	20.36	20.49	20.48	20.49	20.47	20.42	20.52	20.29	20.36	20.38	20.52
13	Box12	O2	20.52	20.59	20.51	20.56	20.55	20.54	20.46	20.44	20.45	20.46	20.57	20.59	20.62	20.58	20.5	20.62	20.59	20.54	20.59	20.61	20.58	20.53	20.4	20.58	20.62	20.62	20.56	20.55	20.5	20.52	20.45	20.62	20.64	20.62	20.59	20.61	20.58	20.59	20.57	20.5	20.64	20.61	20.57	20.56	20.51	20.61	20.6
14	Box13	O2	20.33	20.31	20.33	20.34	20.38	20.37	20.36	20.38	20.44	20.41	20.4	20.44	20.46	20.53	20.45	20.5	20.48	20.37	20.4	20.38	20.43	20.52	20.49	20.42	20.45	20.53	20.52	20.38	20.38	20.42	20.5	20.41	20.53	20.48	20.42	20.39	20.51	20.52	20.52	20.48	20.47	20.48	20.42	20.54	20.53	20.52	20.54
15	Box14	O2	20.27	20.29	20.35	20.3	20.32	20.38	20.37	20.41	20.5	20.52	20.48	20.43	20.36	20.33	20.29	20.35	20.35	20.4	20.47	20.52	20.39	20.5	20.44	20.43	20.48	20.31	20.3	20.36	20.41	20.54	20.5	20.37	20.41	20.49	20.51	20.48	20.36	20.4	20.37	20.51	20.5	20.48	20.39	20.53	20.51	20.43	20.42
100	Box15	O2	20.77	20.77	20.77	20.78	20.77	20.77	20.77	20.78	20.78	20.77	20.77	20.77	20.77	20.77	20.78	20.77	20.78	20.78	20.78	20.78	20.78	20.78	20.77	20.78	20.78	20.78	20.78	20.78	20.78	20.78	20.78	20.78	20.78	20.78	20.78	20.78	20.78	20.78	20.78	20.78	20.78	20.77	20.78	20.78	20.78	20.78	20.78
101	Box16	O2	20.78	20.78	20.78	20.78	20.78	20.78	20.78	20.78	20.78	20.78	20.78	20.78	20.78	20.78	20.78	20.78	20.78	20.78	20.78	20.78	20.78	20.78	20.78	20.78	20.78	20.78	20.78	20.78	20.78	20.78	20.78	20.78	20.78	20.78	20.78	20.78	20.78	20.78	20.78	20.78	20.78	20.78	20.78	20.78	20.78	20.78	20.78
1	Box1	CO2	0.344	0.345	0.317	0.306	0.521	0.285	0.307	0.322	0.507	0.453	0.378	0.413	0.379	0.379	0.353	0.308	0.271	0.338	0.249	0.294	0.297	0.3	0.364	0.508	0.563	0.422	0.475	0.429	0.399	0.35	0.284	0.257	0.266	0.238	0.242	0.24	0.231	0.229	0.231	0.236	0.237	0.242	0.269	0.347	0.286	0.297	0.337
2	Box2	CO2	0.237	0.176	0.252	0.27	0.252	0.279	0.292	0.22	0.264	0.338	0.325	0.201	0.297	0.304	0.3	0.291	0.254	0.382	0.245	0.239	0.265	0.303	0.355	0.417	0.232	0.199	0.271	0.186	0.233	0.24	0.324	0.281	0.234	0.268	0.221	0.271	0.317	0.181	0.187	0.141	0.219	0.22	0.221	0.203	0.19	0.223	0.247
3	Box3	CO2	0.305	0.335	0.515	0.497	0.537	0.505	0.398	0.474	0.494	0.359	0.411	0.542	0.557	0.546	0.57	0.604	0.576	0.527	0.364	0.375	0.326	0.321	0.514	0.564	0.506	0.343	0.342	0.368	0.485	0.551	0.498	0.351	0.327	0.326	0.279	0.431	0.313	0.285	0.301	0.285	0.457	0.55	0.383	0.341	0.282	0.286	0.287
4	Box4	CO2	0.366	0.505	0.57	0.51	0.386	0.371	0.497	0.397	0.391	0.49	0.465	0.424	0.388	0.521	0.545	0.48	0.566	0.583	0.432	0.444	0.524	0.426	0.456	0.586	0.597	0.492	0.44	0.54	0.474	0.397	0.373	0.496	0.496	0.381	0.344	0.503	0.502	0.432	0.377	0.354	0.433	0.515	0.387	0.326	0.323	0.386	0.467
6	Box5	CO2	0.343	0.194	0.197	0.227	0.276	0.259	0.248	0.261	0.246	0.257	0.302	0.22	0.251	0.242	0.385	0.353	0.303	0.173	0.178	0.236	0.416	0.35	0.196	0.244	0.285	0.233	0.237	0.255	0.221	0.248	0.279	0.306	0.205	0.281	0.215	0.235	0.246	0.249	0.218	0.241	0.278	0.292	0.177	0.27	0.245	0.231	0.211
7	Box6	CO2	0.528	0.502	0.556	0.503	0.504	0.48	0.354	0.456	0.424	0.433	0.306	0.422	0.304	0.361	0.386	0.522	0.491	0.359	0.298	0.323	0.339	0.437	0.32	0.452	0.34	0.469	0.482	0.467	0.431	0.334	0.334	0.351	0.447	0.321	0.318	0.336	0.339	0.332	0.288	0.314	0.422	0.305	0.363	0.279	0.324	0.322	0.346
8	Box7	CO2	0.718	0.794	0.774	0.766	0.739	0.713	0.7	0.651	0.479	0.484	0.68	0.759	0.728	0.754	0.743	0.678	0.638	0.58	0.463	0.477	0.501	0.461	0.598	0.667	0.608	0.505	0.427	0.445	0.462	0.641	0.559	0.375	0.46	0.378	0.414	0.456	0.436	0.4	0.386	0.52	0.404	0.388	0.379	0.46	0.415	0.438	0.52
9	Box8	CO2	0.536	0.501	0.502	0.543	0.504	0.472	0.467	0.479	0.467	0.46	0.455	0.317	0.519	0.318	0.539	0.364	0.414	0.299	0.378	0.531	0.503	0.555	0.476	0.442	0.315	0.368	0.33	0.365	0.364	0.482	0.489	0.46	0.339	0.344	0.409	0.35	0.426	0.476	0.355	0.326	0.283	0.396	0.338	0.304	0.397	0.309	0.371
10	Box9	CO2	0.493	0.466	0.505	0.5	0.453	0.463	0.482	0.455	0.421	0.434	0.399	0.423	0.388	0.305	0.358	0.351	0.496	0.327	0.349	0.479	0.428	0.488	0.3	0.286	0.48	0.451	0.463	0.407	0.29	0.332	0.384	0.448	0.292	0.287	0.474	0.323	0.289	0.371	0.352	0.361	0.276	0.339	0.281	0.36	0.447	0.449	0.455
11	Box10	CO2	0.563	0.579	0.574	0.571	0.555	0.57	0.532	0.541	0.492	0.491	0.357	0.364	0.354	0.47	0.505	0.393	0.328	0.332	0.315	0.378	0.378	0.378	0.725	0.531	0.541	0.584	0.518	0.537	0.536	0.514	0.413	0.37	0.507	0.392	0.387	0.425	0.533	0.534	0.515	0.413	0.343	0.396	0.499	0.343	0.365	0.42	0.471
12	Box11	CO2	0.516	0.494	0.546	0.536	0.535	0.571	0.511	0.475	0.476	0.446	0.296	0.399	0.376	0.357	0.355	0.3	0.517	0.513	0.515	0.493	0.473	0.337	0.401	0.296	0.353	0.368	0.536	0.494	0.504	0.463	0.335	0.319	0.342	0.355	0.302	0.393	0.464	0.335	0.345	0.322	0.356	0.407	0.291	0.53	0.466	0.427	0.298
13	Box12	CO2	0.263	0.205	0.279	0.232	0.239	0.257	0.318	0.345	0.345	0.324	0.225	0.211	0.18	0.216	0.288	0.182	0.209	0.249	0.2	0.18	0.213	0.245	0.371	0.204	0.183	0.193	0.227	0.242	0.282	0.277	0.327	0.172	0.165	0.175	0.205	0.185	0.203	0.2	0.212	0.281	0.159	0.188	0.22	0.222	0.263	0.182	0.192
14	Box13	CO2	0.481	0.506	0.485	0.476	0.438	0.437	0.453	0.439	0.369	0.425	0.411	0.366	0.36	0.291	0.361	0.312	0.336	0.442	0.416	0.434	0.373	0.285	0.339	0.393	0.387	0.293	0.295	0.441	0.442	0.4	0.318	0.44	0.276	0.341	0.402	0.426	0.296	0.304	0.293	0.341	0.345	0.33	0.393	0.27	0.302	0.289	0.274
15	Box14	CO2	0.551	0.529	0.463	0.506	0.488	0.436	0.442	0.408	0.318	0.288	0.338	0.393	0.454	0.489	0.524	0.47	0.459	0.412	0.351	0.281	0.435	0.31	0.372	0.386	0.345	0.505	0.52	0.456	0.406	0.271	0.314	0.445	0.415	0.314	0.308	0.335	0.461	0.413	0.44	0.313	0.304	0.337	0.434	0.273	0.297	0.374	0.389
100	Box15	CO2	0.051	0.05	0.049	0.05	0.049	0.049	0.049	0.049	0.048	0.049	0.049	0.05	0.05	0.048	0.049	0.048	0.048	0.048	0.048	0.047	0.048	0.047	0.048	0.047	0.047	0.048	0.048	0.047	0.047	0.046	0.047	0.048	0.047	0.047	0.047	0.047	0.048	0.048	0.048	0.048	0.047	0.048	0.049	0.048	0.048	0.049	0.049
101	Box16	CO2	0.047	0.046	0.046	0.046	0.046	0.046	0.046	0.046	0.046	0.047	0.047	0.046	0.046	0.045	0.045	0.045	0.045	0.045	0.045	0.045	0.045	0.045	0.045	0.044	0.044	0.044	0.044	0.044	0.044	0.044	0.044	0.044	0.044	0.044	0.044	0.044	0.045	0.045	0.045	0.045	0.045	0.046	0.046	0.046	0.046	0.046	0.046
1	Box1	dO2	0.335	0.34	0.305	0.294	0.522	0.278	0.293	0.309	0.526	0.459	0.38	0.419	0.387	0.369	0.358	0.293	0.256	0.329	0.228	0.278	0.284	0.289	0.358	0.531	0.597	0.422	0.491	0.431	0.39	0.342	0.249	0.218	0.224	0.191	0.192	0.187	0.176	0.171	0.171	0.174	0.174	0.178	0.211	0.311	0.234	0.246	0.295
2	Box2	dO2	0.234	0.155	0.24	0.262	0.254	0.282	0.292	0.208	0.261	0.341	0.329	0.19	0.293	0.302	0.3	0.283	0.249	0.388	0.241	0.225	0.257	0.302	0.358	0.425	0.224	0.185	0.252	0.166	0.22	0.231	0.335	0.279	0.222	0.257	0.207	0.257	0.315	0.164	0.17	0.111	0.208	0.207	0.211	0.203	0.171	0.217	0.245
3	Box3	dO2	0.27	0.314	0.505	0.486	0.501	0.484	0.38	0.452	0.474	0.337	0.38	0.511	0.542	0.522	0.556	0.588	0.553	0.513	0.343	0.353	0.292	0.283	0.48	0.533	0.485	0.331	0.309	0.329	0.457	0.521	0.481	0.325	0.294	0.287	0.257	0.399	0.275	0.249	0.266	0.251	0.432	0.527	0.371	0.303	0.255	0.255	0.263
4	Box4	dO2	0.331	0.47	0.532	0.48	0.383	0.318	0.459	0.368	0.358	0.452	0.436	0.425	0.348	0.485	0.519	0.465	0.539	0.563	0.404	0.414	0.497	0.399	0.421	0.551	0.572	0.465	0.399	0.518	0.458	0.353	0.329	0.458	0.47	0.348	0.303	0.458	0.468	0.404	0.341	0.297	0.384	0.467	0.343	0.281	0.279	0.337	0.426
6	Box5	dO2	0.359	0.182	0.176	0.209	0.276	0.25	0.244	0.26	0.243	0.259	0.303	0.211	0.254	0.245	0.401	0.358	0.313	0.158	0.159	0.227	0.437	0.359	0.187	0.238	0.278	0.229	0.228	0.252	0.208	0.247	0.277	0.3	0.192	0.278	0.203	0.219	0.245	0.249	0.211	0.238	0.272	0.297	0.162	0.267	0.233	0.219	0.194
7	Box6	dO2	0.49	0.463	0.51	0.463	0.462	0.449	0.339	0.401	0.38	0.394	0.275	0.372	0.267	0.304	0.346	0.465	0.446	0.339	0.268	0.287	0.293	0.396	0.275	0.405	0.293	0.428	0.436	0.421	0.393	0.308	0.276	0.299	0.4	0.293	0.272	0.282	0.295	0.287	0.25	0.261	0.373	0.27	0.305	0.244	0.273	0.283	0.31
8	Box7	dO2	0.666	0.732	0.716	0.705	0.686	0.655	0.644	0.59	0.446	0.422	0.604	0.681	0.66	0.684	0.68	0.616	0.58	0.521	0.401	0.432	0.453	0.42	0.558	0.614	0.558	0.457	0.388	0.416	0.436	0.599	0.524	0.342	0.436	0.351	0.391	0.439	0.421	0.389	0.371	0.503	0.374	0.369	0.372	0.449	0.399	0.437	0.51
9	Box8	dO2	0.494	0.457	0.464	0.494	0.459	0.426	0.422	0.437	0.423	0.41	0.415	0.281	0.459	0.282	0.486	0.316	0.373	0.266	0.335	0.476	0.452	0.512	0.43	0.401	0.275	0.304	0.288	0.307	0.324	0.441	0.436	0.411	0.303	0.284	0.372	0.299	0.382	0.426	0.325	0.266	0.24	0.356	0.278	0.263	0.353	0.271	0.32
10	Box9	dO2	0.438	0.422	0.451	0.459	0.401	0.414	0.435	0.405	0.377	0.389	0.353	0.374	0.35	0.266	0.304	0.308	0.442	0.294	0.304	0.428	0.373	0.442	0.267	0.243	0.423	0.399	0.414	0.364	0.249	0.267	0.336	0.393	0.245	0.239	0.425	0.282	0.239	0.31	0.311	0.311	0.234	0.293	0.245	0.313	0.389	0.387	0.401
11	Box10	dO2	0.511	0.534	0.526	0.527	0.512	0.526	0.489	0.5	0.454	0.453	0.309	0.325	0.316	0.453	0.464	0.351	0.282	0.293	0.283	0.339	0.342	0.345	0.698	0.483	0.492	0.539	0.479	0.485	0.489	0.469	0.371	0.323	0.467	0.339	0.345	0.383	0.492	0.476	0.471	0.372	0.293	0.353	0.469	0.294	0.32	0.385	0.441
12	Box11	dO2	0.464	0.447	0.495	0.487	0.489	0.522	0.465	0.43	0.428	0.407	0.257	0.345	0.318	0.314	0.31	0.263	0.473	0.46	0.471	0.448	0.437	0.304	0.347	0.254	0.313	0.325	0.48	0.446	0.454	0.42	0.3	0.268	0.288	0.309	0.26	0.336	0.414	0.278	0.295	0.282	0.302	0.352	0.247	0.485	0.416	0.388	0.255
13	Box12	dO2	0.247	0.178	0.26	0.209	0.222	0.235	0.311	0.334	0.325	0.309	0.203	0.185	0.151	0.188	0.27	0.155	0.181	0.233	0.18	0.159	0.197	0.241	0.375	0.188	0.15	0.155	0.211	0.227	0.272	0.255	0.325	0.154	0.133	0.149	0.181	0.162	0.188	0.183	0.201	0.275	0.134	0.162	0.202	0.208	0.259	0.16	0.172
14	Box13	dO2	0.438	0.46	0.443	0.436	0.395	0.398	0.411	0.394	0.336	0.363	0.369	0.334	0.314	0.245	0.318	0.267	0.291	0.4	0.374	0.388	0.343	0.25	0.279	0.348	0.325	0.246	0.251	0.391	0.395	0.357	0.267	0.366	0.238	0.291	0.352	0.382	0.261	0.254	0.249	0.291	0.302	0.288	0.356	0.229	0.243	0.249	0.234
15	Box14	dO2	0.503	0.486	0.417	0.474	0.448	0.395	0.403	0.367	0.276	0.255	0.294	0.345	0.412	0.439	0.483	0.422	0.417	0.374	0.303	0.247	0.383	0.268	0.329	0.345	0.297	0.458	0.475	0.414	0.364	0.233	0.273	0.406	0.367	0.283	0.257	0.293	0.407	0.371	0.399	0.265	0.268	0.289	0.379	0.239	0.26	0.337	0.348
100	Box15	dO2	-0.001	0	-0.002	-0.004	0	-0.002	-0.001	-0.004	-0.004	-0.001	-0.001	0	-0.001	-0.002	-0.004	-0.002	-0.004	-0.004	-0.005	-0.005	-0.004	-0.006	-0.002	-0.006	-0.005	-0.005	-0.005	-0.005	-0.006	-0.007	-0.005	-0.005	-0.005	-0.006	-0.006	-0.005	-0.005	-0.005	-0.004	-0.005	-0.005	-0.002	-0.004	-0.005	-0.004	-0.004	-0.004
101	Box16	dO2	-0.005	-0.005	-0.007	-0.007	-0.005	-0.006	-0.006	-0.007	-0.007	-0.005	-0.004	-0.005	-0.004	-0.006	-0.009	-0.006	-0.009	-0.007	-0.007	-0.009	-0.006	-0.009	-0.009	-0.007	-0.01	-0.007	-0.009	-0.009	-0.009	-0.011	-0.009	-0.006	-0.009	-0.009	-0.009	-0.009	-0.009	-0.009	-0.007	-0.005	-0.007	-0.005	-0.005	-0.007	-0.005	-0.007	-0.006
1	Box1	dCO2	0.299	0.3	0.272	0.26	0.476	0.24	0.262	0.277	0.462	0.408	0.332	0.367	0.334	0.334	0.307	0.263	0.225	0.293	0.204	0.248	0.251	0.255	0.319	0.463	0.518	0.377	0.43	0.383	0.354	0.304	0.239	0.212	0.221	0.192	0.197	0.194	0.186	0.184	0.186	0.191	0.192	0.196	0.224	0.301	0.241	0.251	0.292
2	Box2	dCO2	0.191	0.131	0.207	0.224	0.207	0.234	0.246	0.175	0.219	0.293	0.279	0.156	0.252	0.258	0.255	0.245	0.209	0.337	0.199	0.194	0.22	0.258	0.31	0.372	0.187	0.154	0.225	0.14	0.188	0.194	0.279	0.236	0.189	0.223	0.175	0.225	0.272	0.136	0.142	0.095	0.173	0.174	0.175	0.158	0.144	0.178	0.202
3	Box3	dCO2	0.26	0.29	0.469	0.452	0.491	0.46	0.353	0.429	0.449	0.314	0.366	0.497	0.512	0.501	0.525	0.559	0.531	0.482	0.319	0.33	0.281	0.275	0.469	0.519	0.461	0.298	0.297	0.323	0.44	0.505	0.453	0.305	0.281	0.281	0.234	0.386	0.268	0.24	0.256	0.24	0.411	0.505	0.337	0.296	0.237	0.241	0.242
4	Box4	dCO2	0.321	0.46	0.525	0.464	0.341	0.326	0.452	0.352	0.346	0.445	0.419	0.379	0.343	0.476	0.499	0.435	0.521	0.538	0.386	0.399	0.479	0.381	0.41	0.541	0.552	0.447	0.394	0.494	0.429	0.352	0.327	0.45	0.451	0.336	0.299	0.458	0.457	0.387	0.331	0.308	0.388	0.47	0.342	0.281	0.277	0.34	0.421
6	Box5	dCO2	0.298	0.148	0.151	0.182	0.231	0.214	0.203	0.216	0.201	0.212	0.257	0.174	0.206	0.196	0.34	0.308	0.257	0.128	0.133	0.191	0.371	0.304	0.151	0.198	0.24	0.188	0.191	0.21	0.175	0.202	0.233	0.26	0.16	0.236	0.17	0.19	0.2	0.204	0.173	0.196	0.232	0.247	0.132	0.224	0.199	0.186	0.166
7	Box6	dCO2	0.483	0.457	0.511	0.458	0.459	0.435	0.309	0.41	0.379	0.388	0.261	0.377	0.259	0.316	0.34	0.476	0.446	0.314	0.253	0.278	0.294	0.391	0.275	0.407	0.295	0.424	0.436	0.421	0.386	0.289	0.289	0.306	0.402	0.275	0.273	0.291	0.294	0.286	0.243	0.269	0.377	0.26	0.318	0.233	0.278	0.276	0.301
8	Box7	dCO2	0.673	0.749	0.729	0.72	0.694	0.667	0.655	0.605	0.434	0.438	0.635	0.713	0.682	0.709	0.698	0.632	0.593	0.535	0.418	0.432	0.456	0.416	0.552	0.622	0.563	0.46	0.382	0.4	0.417	0.596	0.514	0.33	0.415	0.333	0.368	0.41	0.39	0.355	0.341	0.474	0.358	0.343	0.334	0.415	0.37	0.392	0.474
9	Box8	dCO2	0.491	0.456	0.457	0.498	0.459	0.427	0.421	0.434	0.421	0.414	0.41	0.272	0.473	0.273	0.494	0.319	0.369	0.254	0.332	0.486	0.458	0.51	0.431	0.396	0.27	0.323	0.285	0.32	0.319	0.437	0.444	0.414	0.294	0.299	0.364	0.305	0.381	0.431	0.309	0.28	0.238	0.351	0.293	0.258	0.352	0.264	0.326
10	Box9	dCO2	0.448	0.421	0.46	0.455	0.408	0.418	0.436	0.409	0.376	0.389	0.354	0.378	0.342	0.259	0.312	0.305	0.45	0.281	0.304	0.434	0.383	0.443	0.254	0.241	0.435	0.406	0.417	0.362	0.245	0.287	0.338	0.403	0.246	0.242	0.429	0.277	0.244	0.326	0.307	0.316	0.231	0.294	0.236	0.315	0.402	0.404	0.41
11	Box10	dCO2	0.518	0.533	0.529	0.525	0.51	0.525	0.487	0.495	0.447	0.445	0.311	0.319	0.308	0.424	0.46	0.348	0.283	0.286	0.27	0.333	0.333	0.332	0.68	0.486	0.495	0.539	0.473	0.491	0.491	0.469	0.368	0.325	0.462	0.347	0.342	0.38	0.488	0.489	0.469	0.367	0.298	0.351	0.454	0.298	0.32	0.375	0.426
12	Box11	dCO2	0.47	0.449	0.501	0.491	0.49	0.525	0.465	0.43	0.431	0.401	0.25	0.354	0.33	0.312	0.31	0.254	0.472	0.468	0.469	0.447	0.428	0.292	0.355	0.25	0.307	0.323	0.491	0.449	0.459	0.418	0.29	0.273	0.297	0.31	0.256	0.348	0.418	0.29	0.3	0.276	0.31	0.362	0.246	0.485	0.421	0.382	0.253
13	Box12	dCO2	0.218	0.16	0.234	0.187	0.193	0.212	0.273	0.3	0.3	0.278	0.18	0.166	0.135	0.17	0.243	0.136	0.164	0.204	0.155	0.135	0.168	0.2	0.326	0.159	0.137	0.147	0.182	0.197	0.237	0.231	0.281	0.127	0.12	0.13	0.16	0.14	0.158	0.155	0.167	0.236	0.113	0.142	0.175	0.177	0.218	0.136	0.146
14	Box13	dCO2	0.436	0.461	0.439	0.431	0.392	0.392	0.408	0.394	0.324	0.38	0.366	0.321	0.315	0.245	0.316	0.267	0.291	0.397	0.371	0.389	0.328	0.24	0.294	0.348	0.341	0.247	0.25	0.395	0.397	0.355	0.273	0.394	0.231	0.296	0.356	0.381	0.25	0.259	0.248	0.296	0.3	0.284	0.348	0.225	0.257	0.244	0.229
15	Box14	dCO2	0.506	0.484	0.418	0.461	0.443	0.391	0.396	0.362	0.273	0.243	0.293	0.348	0.409	0.443	0.478	0.425	0.414	0.366	0.305	0.236	0.39	0.265	0.327	0.34	0.3	0.46	0.474	0.41	0.361	0.225	0.269	0.4	0.369	0.269	0.263	0.29	0.416	0.367	0.395	0.268	0.258	0.292	0.389	0.227	0.251	0.328	0.344
100	Box15	dCO2	0.005	0.005	0.004	0.004	0.004	0.004	0.004	0.004	0.003	0.003	0.004	0.004	0.004	0.003	0.003	0.002	0.002	0.003	0.002	0.002	0.003	0.001	0.002	0.002	0.001	0.002	0.002	0.002	0.002	0	0.001	0.002	0.002	0.001	0.001	0.002	0.003	0.002	0.003	0.002	0.002	0.003	0.003	0.002	0.003	0.003	0.003
101	Box16	dCO2	0.001	0.001	0	0	0	0	0	0	0.001	0.001	0.001	0.001	0	0	0	0	0	0	0	0	0	0	0	-0.001	-0.001	-0.001	-0.001	-0.001	-0.001	-0.001	-0.001	-0.001	-0.001	-0.001	-0.001	-0.001	0	0	0	0	0	0	0	0	0	0	0
1	Box1	VO2(1)	2302	2342	2100	2026	3570	1927	2013	2122	3625	3160	2619	2888	2676	2539	2484	2011	1765	2260	1564	1912	1959	1994	2464	3665	4131	2902	3390	2963	2672	2354	1680	1467	1503	1273	1275	1238	1159	1121	1118	1130	1125	1162	1384	2099	1552	1637	1981
2	Box2	VO2(1)	1320	867	1336	1462	1432	1587	1631	1168	1466	1899	1841	1069	1637	1686	1678	1574	1391	2161	1355	1258	1435	1682	1999	2355	1256	1038	1394	932	1230	1295	1883	1563	1240	1435	1159	1427	1760	919	955	617	1166	1157	1184	1155	960	1219	1381
3	Box3	VO2(1)	1348	1585	2545	2452	2501	2426	1920	2267	2380	1696	1903	2548	2721	2612	2796	2943	2757	2583	1728	1780	1459	1412	2385	2658	2433	1678	1546	1635	2283	2599	2420	1630	1474	1428	1304	1986	1368	1243	1330	1258	2166	2638	1878	1509	1285	1276	1333
4	Box4	VO2(1)	1754	2486	2804	2544	2070	1657	2423	1956	1899	2383	2305	2288	1838	2561	2757	2487	2858	2990	2146	2193	2638	2120	2227	2913	3036	2471	2102	2756	2446	1859	1729	2417	2498	1848	1597	2406	2473	2145	1805	1543	2013	2447	1807	1475	1471	1768	2244
6	Box5	VO2(1)	2112	1074	1026	1220	1622	1458	1431	1526	1429	1523	1771	1237	1496	1449	2347	2089	1840	932	934	1326	2555	2102	1106	1398	1626	1353	1334	1482	1218	1458	1627	1748	1130	1631	1191	1276	1443	1469	1243	1397	1588	1741	962	1565	1357	1285	1136
7	Box6	VO2(1)	3234	3054	3349	3043	3041	2980	2270	2623	2504	2601	1829	2435	1771	1979	2284	3041	2930	2262	1791	1901	1925	2615	1810	2659	1929	2825	2864	2768	2594	2056	1790	1955	2627	1957	1787	1838	1946	1887	1655	1703	2445	1790	1985	1616	1783	1868	2056
8	Box7	VO2(1)	4917	5392	5281	5194	5061	4811	4732	4322	3312	3095	4417	4977	4827	5006	4980	4525	4255	3817	2931	3199	3339	3106	4127	4520	4106	3376	2875	3113	3264	4433	3903	2558	3267	2625	2944	3300	3167	2947	2802	3773	2802	2778	2818	3394	3009	3323	3842
9	Box8	VO2(1)	3616	3352	3409	3603	3360	3113	3090	3203	3102	2990	3053	2076	3332	2086	3542	2309	2745	1974	2454	3467	3293	3750	3140	2945	2018	2188	2120	2216	2378	3231	3172	3001	2232	2052	2735	2177	2793	3107	2415	1923	1760	2612	2006	1937	2595	1995	2330
10	Box9	VO2(1)	3197	3101	3288	3377	2924	3017	3185	2972	2765	2854	2591	2738	2579	1964	2215	2269	3236	2177	2231	3123	2709	3241	1985	1782	3085	2912	3028	2686	1832	1916	2461	2862	1789	1741	3108	2071	1738	2253	2294	2276	1717	2155	1814	2289	2830	2802	2928
11	Box10	VO2(1)	3914	4097	4047	4054	3942	4043	3750	3863	3518	3509	2371	2510	2456	3541	3577	2704	2166	2259	2211	2606	2658	2675	5419	3726	3780	4147	3694	3716	3764	3606	2855	2482	3608	2585	2656	2950	3795	3637	3618	2859	2242	2729	3637	2262	2462	2983	3429
12	Box11	VO2(1)	3031	2926	3244	3190	3201	3416	3069	2816	2804	2691	1698	2251	2060	2068	2040	1748	3110	3005	3104	2939	2880	2014	2261	1668	2059	2141	3139	2916	2970	2763	1987	1756	1873	2030	1714	2190	2720	1809	1929	1857	1968	2291	1624	3190	2728	2552	1679
13	Box12	VO2(1)	2040	1462	2124	1720	1831	1928	2579	2739	2652	2535	1672	1520	1241	1544	2211	1279	1482	1921	1488	1320	1636	2010	3115	1568	1227	1257	1748	1873	2241	2087	2690	1287	1091	1231	1492	1346	1570	1526	1670	2275	1116	1341	1671	1729	2152	1333	1437
14	Box13	VO2(1)	3009	3166	3054	2997	2714	2737	2834	2701	2326	2460	2546	2311	2150	1679	2180	1832	1992	2748	2580	2657	2390	1737	1890	2389	2199	1686	1729	2677	2706	2452	1822	2455	1641	1977	2406	2618	1808	1729	1706	1989	2072	1982	2460	1577	1637	1709	1613
15	Box14	VO2(1)	3419	3300	2836	3245	3055	2686	2748	2502	1880	1749	2003	2338	2810	2981	3278	2865	2843	2558	2054	1703	2582	1830	2238	2344	2011	3109	3232	2817	2483	1595	1865	2773	2490	1951	1739	1997	2755	2525	2719	1793	1842	1956	2560	1639	1781	2302	2376
100	Box15	VO2(1)	-713	-308	-989	-1396	-247	-995	-620	-1366	-1304	-589	-620	-278	-651	-931	-1339	-897	-1273	-1304	-1651	-1615	-1300	-1957	-900	-1988	-1584	-1645	-1645	-1615	-1988	-2261	-1589	-1645	-1615	-1957	-1957	-1615	-1676	-1651	-1308	-1651	-1615	-933	-1339	-1645	-1304	-1335	-1335
101	Box16	VO2(1)	-1593	-1562	-2275	-2275	-1531	-1901	-1907	-2275	-2320	-1589	-1218	-1553	-1153	-1839	-2586	-1844	-2586	-2250	-2213	-2625	-1876	-2586	-2617	-2151	-2899	-2188	-2540	-2555	-2524	-3313	-2563	-1808	-2563	-2555	-2563	-2555	-2602	-2617	-2250	-1500	-2244	-1527	-1531	-2275	-1531	-2275	-1901
1	Box1	VO2(3)	83	84	76	73	129	69	72	76	131	114	94	104	96	91	89	72	64	81	56	69	71	72	89	132	149	104	122	107	96	85	60	53	54	46	46	45	42	40	40	41	40	42	50	76	56	59	71
2	Box2	VO2(3)	59	39	60	65	64	71	73	52	66	85	82	48	73	76	75	71	62	97	61	56	64	75	90	106	56	47	62	42	55	58	84	70	56	64	52	64	79	41	43	28	52	52	53	52	43	55	62
3	Box3	VO2(3)	66	77	124	119	122	118	93	110	116	82	92	124	132	127	136	143	134	126	84	86	71	69	116	129	118	82	75	79	111	126	118	79	72	69	63	97	66	60	65	61	105	128	91	73	62	62	65
4	Box4	VO2(3)	80	114	128	117	95	76	111	90	87	109	106	105	84	117	126	114	131	137	98	100	121	97	102	133	139	113	96	126	112	85	79	111	114	85	73	110	113	98	83	71	92	112	83	68	67	81	103
6	Box5	VO2(3)	90	46	44	52	69	62	61	65	61	65	76	53	64	62	100	89	79	40	40	57	109	90	47	60	70	58	57	63	52	62	70	75	48	70	51	55	62	63	53	60	68	75	41	67	58	55	49
7	Box6	VO2(3)	118	112	123	111	111	109	83	96	92	95	67	89	65	72	84	111	107	83	66	70	70	96	66	97	71	103	105	101	95	75	66	72	96	72	65	67	71	69	61	62	90	66	73	59	65	68	75
8	Box7	VO2(3)	160	175	172	169	164	156	154	140	108	101	144	162	157	163	162	147	138	124	95	104	109	101	134	147	133	110	93	101	106	144	127	83	106	85	96	107	103	96	91	123	91	90	92	110	98	108	125
9	Box8	VO2(3)	119	110	112	118	110	102	101	105	102	98	100	68	109	68	116	76	90	65	80	114	108	123	103	97	66	72	70	73	78	106	104	98	73	67	90	71	92	102	79	63	58	86	66	64	85	65	76
10	Box9	VO2(3)	105	102	108	111	96	99	104	97	91	94	85	90	85	64	73	74	106	71	73	102	89	106	65	58	101	96	99	88	60	63	81	94	59	57	102	68	57	74	75	75	56	71	60	75	93	92	96
11	Box10	VO2(3)	122	128	127	127	123	127	117	121	110	110	74	79	77	111	112	85	68	71	69	82	83	84	170	117	118	130	116	116	118	113	89	78	113	81	83	92	119	114	113	89	70	85	114	71	77	93	107
12	Box11	VO2(3)	111	107	119	117	117	125	112	103	103	98	62	82	75	76	75	64	114	110	114	108	105	74	83	61	75	78	115	107	109	101	73	64	69	74	63	80	100	66	71	68	72	84	59	117	100	93	61
13	Box12	VO2(3)	61	44	64	52	55	58	78	82	80	76	50	46	37	46	67	39	45	58	45	40	49	60	94	47	37	38	53	56	67	63	81	39	33	37	45	41	47	46	50	68	34	40	50	52	65	40	43
14	Box13	VO2(3)	106	111	107	105	95	96	99	95	82	86	89	81	75	59	77	64	70	96	91	93	84	61	66	84	77	59	61	94	95	86	64	86	58	69	84	92	63	61	60	70	73	70	86	55	57	60	57
15	Box14	VO2(3)	121	117	100	115	108	95	97	89	67	62	71	83	99	106	116	101	101	91	73	60	91	65	79	83	71	110	114	100	88	56	66	98	88	69	62	71	98	89	96	63	65	69	91	58	63	81	84
100	Box15	VO2(3)	-1	0	-1	-1	0	-1	-1	-1	-1	-1	-1	0	-1	-1	-1	-1	-1	-1	-2	-2	-1	-2	-1	-2	-2	-2	-2	-2	-2	-2	-2	-2	-2	-2	-2	-2	-2	-2	-1	-2	-2	-1	-1	-2	-1	-1	-1
101	Box16	VO2(3)	-2	-2	-2	-2	-2	-2	-2	-2	-2	-2	-1	-2	-1	-2	-3	-2	-3	-2	-2	-3	-2	-3	-3	-2	-3	-2	-3	-3	-3	-3	-3	-2	-3	-3	-3	-3	-3	-3	-2	-2	-2	-2	-2	-2	-2	-2	-2
1	Box1	VCO2(1)	1996	2002	1815	1740	3181	1605	1749	1851	3089	2724	2215	2455	2232	2239	2055	1759	1507	1960	1362	1661	1681	1704	2130	3095	3460	2521	2875	2563	2367	2035	1595	1418	1477	1287	1316	1300	1244	1231	1244	1277	1279	1313	1497	2015	1608	1681	1953
2	Box2	VCO2(1)	1032	704	1110	1205	1116	1259	1324	942	1180	1575	1505	839	1357	1392	1369	1319	1124	1815	1071	1045	1182	1385	1669	1999	1002	831	1211	757	1008	1044	1503	1266	1019	1201	944	1211	1463	731	765	512	931	936	944	849	778	955	1087
3	Box3	VCO2(1)	1286	1437	2324	2239	2441	2278	1746	2125	2222	1549	1811	2461	2533	2480	2599	2758	2620	2385	1573	1634	1391	1364	2315	2570	2281	1469	1469	1597	2178	2502	2244	1508	1393	1391	1160	1905	1328	1186	1267	1189	2037	2499	1670	1464	1172	1188	1196
4	Box4	VCO2(1)	1685	2415	2758	2441	1791	1713	2374	1850	1819	2337	2197	1986	1803	2500	2624	2283	2737	2825	2030	2098	2518	2002	2157	2841	2900	2348	2072	2598	2255	1847	1721	2366	2368	1765	1569	2407	2402	2033	1741	1620	2038	2469	1796	1476	1458	1788	2214
6	Box5	VCO2(1)	1673	834	850	1027	1302	1204	1140	1212	1133	1190	1444	980	1160	1104	1910	1731	1447	723	750	1074	2084	1712	848	1119	1351	1058	1077	1179	986	1137	1315	1463	903	1332	955	1066	1126	1149	975	1102	1306	1389	742	1262	1121	1050	933
7	Box6	VCO2(1)	3174	3002	3358	3000	3015	2857	2025	2699	2489	2551	1714	2479	1701	2076	2237	3132	2931	2057	1663	1827	1931	2573	1813	2676	1943	2786	2870	2770	2538	1902	1902	2011	2644	1811	1795	1914	1931	1882	1598	1766	2479	1708	2092	1529	1825	1812	1979
8	Box7	VCO2(1)	4985	5545	5395	5334	5137	4926	4832	4469	3204	3247	4701	5283	5038	5230	5154	4683	4375	3947	3085	3199	3364	3070	4078	4593	4158	3403	2816	2960	3087	4397	3807	2443	3072	2458	2727	3030	2882	2625	2523	3501	2654	2530	2465	3072	2741	2905	3512
9	Box8	VCO2(1)	3592	3347	3340	3642	3355	3125	3082	3171	3082	3031	3008	1996	3462	1999	3613	2335	2705	1863	2431	3552	3351	3732	3153	2898	1972	2363	2089	2342	2331	3196	3247	3031	2151	2187	2661	2230	2783	3150	2270	2057	1742	2564	2144	1889	2583	1929	2385
10	Box9	VCO2(1)	3286	3087	3372	3340	2981	3056	3203	3014	2760	2853	2597	2774	2511	1902	2291	2248	3314	2058	2230	3175	2801	3249	1866	1769	3192	2979	3062	2663	1798	2097	2482	2954	1803	1771	3145	2029	1781	2396	2252	2320	1688	2161	1733	2313	2947	2965	3008
11	Box10	VCO2(1)	3983	4087	4078	4039	3919	4036	3730	3821	3446	3435	2393	2454	2378	3262	3534	2673	2174	2194	2079	2552	2567	2556	5245	3760	3809	4141	3635	3779	3787	3605	2828	2507	3559	2669	2628	2918	3753	3760	3598	2815	2292	2707	3488	2295	2458	2884	3283
12	Box11	VCO2(1)	3083	2942	3293	3215	3212	3444	3070	2816	2826	2634	1642	2325	2166	2050	2037	1672	3103	3067	3086	2932	2807	1915	2330	1642	2015	2121	3225	2942	3006	2747	1899	1798	1947	2037	1685	2286	2759	1908	1967	1812	2040	2372	1613	3187	2767	2504	1663
13	Box12	VCO2(1)	1743	1272	1867	1496	1547	1696	2189	2395	2395	2226	1441	1331	1076	1362	1943	1091	1311	1629	1241	1080	1343	1593	2615	1268	1099	1178	1461	1574	1890	1849	2249	1013	958	1036	1276	1119	1260	1241	1331	1888	907	1138	1398	1413	1743	1095	1173
14	Box13	VCO2(1)	2989	3167	3022	2952	2690	2686	2803	2700	2222	2602	2516	2198	2161	1683	2168	1828	1993	2723	2549	2666	2256	1648	2013	2387	2340	1697	1719	2710	2720	2431	1868	2703	1582	2020	2444	2609	1717	1774	1700	2033	2054	1949	2394	1542	1761	1665	1569
15	Box14	VCO2(1)	3438	3278	2841	3134	3011	2649	2694	2463	1853	1644	1989	2363	2777	3014	3241	2891	2814	2490	2076	1602	2642	1802	2220	2306	2039	3128	3224	2791	2453	1532	1829	2717	2510	1826	1789	1973	2827	2497	2684	1823	1756	1977	2644	1541	1709	2226	2340
100	Box15	VCO2(1)	1296	1174	940	1060	942	945	942	942	707	825	942	1060	1060	707	827	587	589	707	591	471	705	353	589	471	353	589	589	471	471	117	354	589	471	353	353	471	707	591	709	591	471	709	827	589	707	825	825
101	Box16	VCO2(1)	356	237	118	118	119	118	119	118	238	354	356	236	118	-118	-118	-119	-118	0	-118	0	0	-118	0	-354	-354	-237	-357	-236	-354	-237	-237	-236	-237	-236	-237	-236	-119	0	0	0	0	118	119	118	119	118	118
1	Box1	VCO2(3)	72	72	65	63	114	58	63	67	111	98	80	88	80	81	74	63	54	71	49	60	60	61	77	111	125	91	104	92	85	73	57	51	53	46	47	47	45	44	45	46	46	47	54	73	58	60	70
2	Box2	VCO2(3)	46	32	50	54	50	56	59	42	53	71	67	38	61	62	61	59	50	81	48	47	53	62	75	90	45	37	54	34	45	47	67	57	46	54	42	54	66	33	34	23	42	42	42	38	35	43	49
3	Box3	VCO2(3)	63	70	113	109	119	111	85	103	108	75	88	120	123	121	126	134	127	116	76	79	68	66	113	125	111	71	71	78	106	122	109	73	68	68	56	93	65	58	62	58	99	121	81	71	57	58	58
4	Box4	VCO2(3)	77	111	126	112	82	78	109	85	83	107	101	91	83	114	120	105	125	129	93	96	115	92	99	130	133	108	95	119	103	85	79	108	108	81	72	110	110	93	80	74	93	113	82	68	67	82	101
6	Box5	VCO2(3)	72	36	36	44	56	52	49	52	48	51	62	42	50	47	82	74	62	31	32	46	89	73	36	48	58	45	46	50	42	49	56	63	39	57	41	46	48	49	42	47	56	59	32	54	48	45	40
7	Box6	VCO2(3)	116	110	123	110	110	105	74	99	91	93	63	91	62	76	82	115	107	75	61	67	71	94	66	98	71	102	105	101	93	70	70	74	97	66	66	70	71	69	58	65	91	63	77	56	67	66	72
8	Box7	VCO2(3)	162	180	175	173	167	160	157	145	104	106	153	172	164	170	168	152	142	128	100	104	109	100	133	149	135	111	92	96	100	143	124	79	100	80	89	98	94	85	82	114	86	82	80	100	89	94	114
9	Box8	VCO2(3)	118	110	110	119	110	102	101	104	101	99	99	65	114	66	119	77	89	61	80	117	110	122	103	95	65	78	69	77	76	105	106	99	71	72	87	73	91	103	74	67	57	84	70	62	85	63	78
10	Box9	VCO2(3)	108	101	111	110	98	100	105	99	91	94	85	91	82	62	75	74	109	68	73	104	92	107	61	58	105	98	100	87	59	69	81	97	59	58	103	67	58	79	74	76	55	71	57	76	97	97	99
11	Box10	VCO2(3)	125	128	128	126	123	126	117	120	108	107	75	77	74	102	111	84	68	69	65	80	80	80	164	118	119	130	114	118	119	113	89	78	111	84	82	91	117	118	113	88	72	85	109	72	77	90	103
12	Box11	VCO2(3)	113	108	121	118	118	126	112	103	103	96	60	85	79	75	75	61	114	112	113	107	103	70	85	60	74	78	118	108	110	101	70	66	71	75	62	84	101	70	72	66	75	87	59	117	101	92	61
13	Box12	VCO2(3)	52	38	56	45	47	51	66	72	72	67	43	40	32	41	58	33	39	49	37	32	40	48	79	38	33	35	44	47	57	56	68	30	29	31	38	34	38	37	40	57	27	34	42	43	52	33	35
14	Box13	VCO2(3)	105	111	106	104	94	94	98	95	78	91	88	77	76	59	76	64	70	96	89	94	79	58	71	84	82	60	60	95	95	85	66	95	56	71	86	92	60	62	60	71	72	68	84	54	62	58	55
15	Box14	VCO2(3)	122	116	101	111	107	94	95	87	66	58	70	84	98	107	115	102	100	88	73	57	94	64	79	82	72	111	114	99	87	54	65	96	89	65	63	70	100	88	95	65	62	70	94	55	60	79	83
100	Box15	VCO2(3)	1	1	1	1	1	1	1	1	1	1	1	1	1	1	1	1	1	1	1	0	1	0	1	0	0	1	1	0	0	0	0	1	0	0	0	0	1	1	1	1	0	1	1	1	1	1	1
101	Box16	VCO2(3)	0	0	0	0	0	0	0	0	0	0	0	0	0	0	0	0	0	0	0	0	0	0	0	0	0	0	0	0	0	0	0	0	0	0	0	0	0	0	0	0	0	0	0	0	0	0	0
1	Box1	RER	0.867	0.855	0.864	0.858	0.891	0.833	0.869	0.873	0.852	0.862	0.846	0.85	0.834	0.882	0.827	0.875	0.853	0.867	0.871	0.869	0.858	0.854	0.865	0.844	0.838	0.869	0.848	0.865	0.886	0.865	0.95	0.967	0.983	1.011	1.032	1.05	1.073	1.098	1.113	1.13	1.138	1.13	1.082	0.96	1.036	1.027	0.986
2	Box2	RER	0.782	0.812	0.831	0.825	0.78	0.793	0.812	0.806	0.805	0.829	0.818	0.784	0.829	0.825	0.816	0.838	0.808	0.84	0.79	0.831	0.824	0.823	0.835	0.849	0.798	0.8	0.869	0.812	0.819	0.806	0.798	0.81	0.821	0.837	0.815	0.848	0.831	0.795	0.801	0.829	0.798	0.809	0.798	0.736	0.81	0.783	0.787
3	Box3	RER	0.954	0.906	0.913	0.913	0.976	0.939	0.909	0.938	0.934	0.913	0.952	0.966	0.931	0.949	0.93	0.937	0.95	0.923	0.911	0.918	0.953	0.966	0.971	0.967	0.937	0.875	0.95	0.977	0.954	0.963	0.927	0.925	0.945	0.974	0.889	0.959	0.971	0.954	0.953	0.945	0.94	0.948	0.889	0.97	0.912	0.931	0.897
4	Box4	RER	0.96	0.972	0.984	0.959	0.865	1.034	0.98	0.946	0.958	0.981	0.953	0.868	0.981	0.976	0.952	0.918	0.958	0.945	0.946	0.956	0.954	0.944	0.969	0.975	0.955	0.95	0.986	0.943	0.922	0.994	0.995	0.979	0.948	0.955	0.982	1	0.971	0.948	0.965	1.05	1.013	1.009	0.994	1.001	0.991	1.011	0.986
6	Box5	RER	0.792	0.776	0.828	0.842	0.803	0.826	0.797	0.794	0.792	0.781	0.815	0.792	0.775	0.762	0.814	0.829	0.786	0.775	0.804	0.81	0.816	0.814	0.767	0.8	0.831	0.782	0.807	0.795	0.809	0.78	0.809	0.837	0.799	0.817	0.802	0.835	0.78	0.782	0.784	0.788	0.822	0.797	0.771	0.806	0.826	0.817	0.822
7	Box6	RER	0.981	0.983	1.002	0.986	0.992	0.959	0.892	1.029	0.994	0.981	0.937	1.018	0.961	1.049	0.979	1.03	1.001	0.909	0.928	0.961	1.003	0.984	1.002	1.006	1.007	0.986	1.002	1.001	0.978	0.925	1.062	1.029	1.006	0.926	1.004	1.042	0.992	0.997	0.966	1.037	1.014	0.954	1.054	0.946	1.024	0.97	0.963
8	Box7	RER	1.014	1.028	1.022	1.027	1.015	1.024	1.021	1.034	0.967	1.049	1.064	1.061	1.044	1.045	1.035	1.035	1.028	1.034	1.053	1	1.007	0.988	0.988	1.016	1.013	1.008	0.98	0.951	0.946	0.992	0.975	0.955	0.94	0.936	0.926	0.918	0.91	0.891	0.901	0.928	0.947	0.911	0.875	0.905	0.911	0.874	0.914
9	Box8	RER	0.993	0.998	0.98	1.011	0.998	1.004	0.997	0.99	0.993	1.014	0.985	0.961	1.039	0.958	1.02	1.011	0.986	0.943	0.991	1.025	1.018	0.995	1.004	0.984	0.977	1.08	0.986	1.057	0.98	0.989	1.024	1.01	0.964	1.066	0.973	1.025	0.996	1.014	0.94	1.07	0.99	0.982	1.069	0.975	0.996	0.967	1.024
10	Box9	RER	1.028	0.996	1.025	0.989	1.02	1.013	1.006	1.014	0.998	1	1.003	1.013	0.974	0.969	1.034	0.99	1.024	0.945	0.999	1.017	1.034	1.003	0.94	0.993	1.035	1.023	1.011	0.991	0.982	1.095	1.008	1.032	1.008	1.017	1.012	0.98	1.025	1.063	0.982	1.019	0.983	1.003	0.955	1.01	1.041	1.058	1.027
11	Box10	RER	1.018	0.998	1.008	0.996	0.994	0.998	0.995	0.989	0.979	0.979	1.009	0.977	0.968	0.921	0.988	0.988	1.004	0.971	0.94	0.979	0.966	0.955	0.968	1.009	1.008	0.999	0.984	1.017	1.006	1	0.991	1.01	0.986	1.032	0.989	0.989	0.989	1.034	0.994	0.985	1.022	0.992	0.959	1.014	0.998	0.967	0.957
12	Box11	RER	1.017	1.005	1.015	1.008	1.003	1.008	1	1	1.008	0.979	0.967	1.033	1.052	0.991	0.998	0.957	0.998	1.021	0.994	0.998	0.975	0.951	1.031	0.984	0.979	0.991	1.028	1.009	1.012	0.994	0.956	1.024	1.04	1.003	0.983	1.044	1.014	1.055	1.02	0.976	1.037	1.035	0.993	0.999	1.014	0.981	0.99
13	Box12	RER	0.854	0.87	0.879	0.87	0.845	0.88	0.849	0.874	0.903	0.878	0.862	0.876	0.867	0.883	0.879	0.853	0.885	0.848	0.833	0.818	0.821	0.793	0.839	0.809	0.896	0.937	0.836	0.84	0.843	0.886	0.836	0.787	0.878	0.842	0.855	0.831	0.802	0.813	0.797	0.83	0.812	0.849	0.836	0.817	0.81	0.821	0.817
14	Box13	RER	0.994	1	0.989	0.985	0.991	0.982	0.989	1	0.955	1.058	0.988	0.951	1.005	1.003	0.994	0.998	1.001	0.991	0.988	1.004	0.944	0.949	1.065	0.999	1.064	1.006	0.994	1.012	1.005	0.991	1.026	1.101	0.964	1.022	1.016	0.996	0.949	1.026	0.996	1.022	0.991	0.984	0.973	0.978	1.076	0.974	0.973
15	Box14	RER	1.006	0.993	1.002	0.966	0.985	0.986	0.98	0.985	0.985	0.94	0.993	1.011	0.988	1.011	0.989	1.009	0.99	0.973	1.011	0.941	1.023	0.985	0.992	0.984	1.014	1.006	0.998	0.99	0.988	0.961	0.981	0.98	1.008	0.936	1.029	0.988	1.026	0.989	0.987	1.016	0.953	1.01	1.033	0.94	0.96	0.967	0.985
100	Box15	RER	-1.819	-3.812	-0.95	-0.759	-3.812	-0.95	-1.52	-0.69	-0.542	-1.4	-1.52	-3.812	-1.629	-0.76	-0.618	-0.655	-0.463	-0.542	-0.358	-0.292	-0.542	-0.181	-0.655	-0.237	-0.223	-0.358	-0.358	-0.292	-0.237	-0.052	-0.223	-0.358	-0.292	-0.181	-0.181	-0.292	-0.422	-0.358	-0.542	-0.358	-0.292	-0.76	-0.618	-0.358	-0.542	-0.618	-0.618
101	Box16	RER	-0.223	-0.152	-0.052	-0.052	-0.077	-0.062	-0.062	-0.052	-0.103	-0.223	-0.292	-0.152	-0.103	0.064	0.046	0.064	0.046	0	0.053	0	0	0.046	0	0.165	0.122	0.108	0.14	0.092	0.14	0.072	0.092	0.131	0.092	0.092	0.092	0.092	0.046	0	0	0	0	-0.077	-0.077	-0.052	-0.077	-0.052	-0.062
1	Box1	H(1)	11.279	11.444	10.284	9.91	17.588	9.368	9.87	10.409	17.704	15.467	12.771	14.096	13.016	12.481	12.061	9.87	8.624	11.072	7.672	9.372	9.578	9.744	12.067	17.868	20.105	14.224	16.542	14.514	13.148	11.528	8.385	7.349	7.557	6.438	6.481	6.317	5.944	5.779	5.78	5.865	5.847	6.031	7.109	10.503	7.894	8.309	9.966
2	Box2	H(1)	6.344	4.196	6.495	7.094	6.878	7.647	7.892	5.645	7.081	9.226	8.919	5.142	7.951	8.185	8.126	7.662	6.726	10.525	6.525	6.114	6.961	8.16	9.723	11.494	6.06	5.01	6.831	4.509	5.961	6.26	9.084	7.559	6.013	6.983	5.612	6.963	8.553	4.428	4.609	2.998	5.627	5.594	5.711	5.489	4.643	5.859	6.645
3	Box3	H(1)	6.734	7.837	12.601	12.14	12.556	12.082	9.496	11.283	11.835	8.396	9.501	12.762	13.526	13.037	13.894	14.65	13.764	12.818	8.548	8.821	7.287	7.073	11.958	13.316	12.113	8.239	7.718	8.212	11.408	13.008	12.019	8.09	7.348	7.166	6.422	9.933	6.858	6.211	6.642	6.272	10.791	13.159	9.248	7.566	6.362	6.344	6.576
4	Box4	H(1)	8.778	12.467	14.1	12.726	10.137	8.426	12.174	9.755	9.495	11.978	11.515	11.211	9.237	12.859	13.769	12.328	14.292	14.91	10.701	10.963	13.182	10.57	11.161	14.621	15.172	12.333	10.575	13.735	12.133	9.369	8.716	12.141	12.463	9.234	8.029	12.144	12.401	10.701	9.039	7.872	10.187	12.374	9.108	7.443	7.41	8.946	11.294
6	Box5	H(1)	10.176	5.156	4.985	5.946	7.831	7.077	6.9	7.353	6.886	7.317	8.575	5.959	7.177	6.932	11.363	10.145	8.851	4.473	4.51	6.413	12.375	10.178	5.295	6.747	7.903	6.501	6.448	7.144	5.891	7.003	7.866	8.508	5.453	7.902	5.751	6.206	6.934	7.06	5.977	6.725	7.704	8.399	4.613	7.563	6.589	6.224	5.508
7	Box6	H(1)	16.256	15.357	16.913	15.311	15.318	14.904	11.186	13.322	12.622	13.07	9.103	12.34	8.861	10.096	11.477	15.447	14.788	11.188	8.898	9.514	9.723	13.152	9.138	13.441	9.753	14.214	14.462	13.971	13.028	10.204	9.157	9.93	13.278	9.714	9.029	9.359	9.804	9.518	8.29	8.664	12.38	8.942	10.137	8.059	9.044	9.364	10.29
8	Box7	H(1)	24.893	27.382	26.782	26.369	25.629	24.407	23.993	21.978	16.597	15.788	22.605	25.458	24.596	25.514	25.328	23.012	21.609	19.408	14.961	16.148	16.88	15.638	20.774	22.891	20.78	17.07	14.444	15.541	16.276	22.334	19.593	12.783	16.275	13.062	14.617	16.358	15.67	14.519	13.832	18.743	13.977	13.745	13.831	16.774	14.89	16.308	19.027
9	Box8	H(1)	18.222	16.912	17.129	18.226	16.951	15.725	15.587	16.131	15.632	15.136	15.359	10.389	16.959	10.434	17.955	11.681	13.81	9.84	12.36	17.592	16.682	18.904	15.861	14.813	10.132	11.235	10.665	11.323	11.95	16.268	16.092	15.181	11.175	10.506	13.72	11.046	14.088	15.727	12.026	9.854	8.861	13.131	10.279	9.723	13.082	9.994	11.819
10	Box9	H(1)	16.233	15.635	16.689	17.001	14.819	15.272	16.092	15.045	13.949	14.405	13.083	13.86	12.942	9.843	11.264	11.43	16.419	10.855	11.259	15.818	13.775	16.365	9.885	8.979	15.687	14.773	15.318	13.533	9.206	9.872	12.446	14.547	9.045	8.818	15.729	10.405	8.819	11.53	11.53	11.535	8.633	10.882	9.067	11.58	14.411	14.323	14.865
11	Box10	H(1)	19.828	20.668	20.461	20.444	19.871	20.397	18.905	19.451	17.676	17.628	11.991	12.608	12.31	17.563	18.006	13.612	10.94	11.331	11.013	13.093	13.315	13.369	27.158	18.842	19.109	20.923	18.579	18.825	19.023	18.2	14.377	12.555	18.157	13.141	13.374	14.854	19.105	18.494	18.239	14.38	11.372	13.75	18.192	11.453	12.42	14.946	17.145
12	Box11	H(1)	15.357	14.785	16.425	16.129	16.169	17.27	15.489	14.214	14.174	13.519	8.509	11.443	10.514	10.416	10.294	8.738	15.687	15.236	15.645	14.824	14.454	10.054	11.489	8.388	10.342	10.784	15.937	14.745	15.03	13.93	9.932	8.908	9.534	10.254	8.618	11.158	13.77	9.238	9.777	9.324	10.013	11.653	8.186	16.095	13.81	12.826	8.455
13	Box12	H(1)	9.967	7.17	10.435	8.432	8.925	9.474	12.583	13.442	13.099	12.45	8.183	7.463	6.082	7.59	10.863	6.248	7.292	9.372	7.238	6.394	7.931	9.683	15.168	7.583	6.053	6.254	8.504	9.123	10.924	10.269	13.089	6.194	5.357	5.999	7.29	6.544	7.582	7.385	8.053	11.055	5.402	6.545	8.131	8.377	10.408	6.464	6.96
14	Box13	H(1)	15.164	15.98	15.38	15.077	13.672	13.756	14.269	13.631	11.623	12.574	12.816	11.537	10.863	8.477	10.989	9.243	10.053	13.843	12.987	13.419	11.913	8.669	9.677	12.055	11.254	8.52	8.716	13.548	13.675	12.352	9.246	12.666	8.218	10.025	12.185	13.205	9.025	8.778	8.604	10.086	10.435	9.966	12.344	7.921	8.399	8.576	8.091
15	Box14	H(1)	17.276	16.631	14.318	16.255	15.372	13.515	13.808	12.584	9.459	8.71	10.094	11.828	14.147	15.08	16.504	14.489	14.316	12.836	10.391	8.484	13.099	9.206	11.276	11.788	10.181	15.713	16.303	14.19	12.5	7.979	9.374	13.935	12.588	9.707	8.83	10.051	13.984	12.712	13.683	9.083	9.203	9.897	13.014	8.163	8.908	11.533	11.951
100	Box15	H(1)	-1.375	0.085	-2.86	-4.331	0.068	-2.878	-1.4	-4.339	-4.356	-1.409	-1.4	0.077	-1.392	-2.886	-4.361	-2.885	-4.365	-4.356	-5.851	-5.842	-4.343	-7.321	-2.894	-7.313	-5.85	-5.833	-5.833	-5.842	-7.313	-8.78	-5.868	-5.833	-5.842	-7.321	-7.321	-5.842	-5.825	-5.851	-4.37	-5.851	-5.842	-2.895	-4.361	-5.833	-4.356	-4.348	-4.348
101	Box16	H(1)	-5.886	-5.895	-8.833	-8.833	-5.903	-7.36	-7.383	-8.833	-8.879	-5.868	-4.409	-5.859	-4.412	-7.378	-10.323	-7.4	-10.323	-8.869	-8.85	-10.346	-7.391	-10.323	-10.315	-8.867	-11.816	-8.886	-10.403	-10.332	-10.34	-13.32	-10.363	-7.386	-10.363	-10.332	-10.363	-10.332	-10.386	-10.315	-8.869	-5.912	-8.842	-5.885	-5.903	-8.833	-5.903	-8.833	-7.36
1	Box1	H(3)	0.406	0.412	0.37	0.357	0.633	0.337	0.355	0.375	0.637	0.557	0.46	0.507	0.469	0.449	0.434	0.355	0.31	0.399	0.276	0.337	0.345	0.351	0.434	0.643	0.724	0.512	0.596	0.522	0.473	0.415	0.302	0.265	0.272	0.232	0.233	0.227	0.214	0.208	0.208	0.211	0.21	0.217	0.256	0.378	0.284	0.299	0.359
2	Box2	H(3)	0.284	0.188	0.291	0.318	0.308	0.343	0.354	0.253	0.317	0.413	0.4	0.23	0.356	0.367	0.364	0.343	0.301	0.472	0.292	0.274	0.312	0.366	0.436	0.515	0.271	0.224	0.306	0.202	0.267	0.28	0.407	0.339	0.269	0.313	0.251	0.312	0.383	0.198	0.206	0.134	0.252	0.251	0.256	0.246	0.208	0.262	0.298
3	Box3	H(3)	0.327	0.381	0.612	0.59	0.61	0.587	0.462	0.548	0.575	0.408	0.462	0.62	0.657	0.634	0.675	0.712	0.669	0.623	0.415	0.429	0.354	0.344	0.581	0.647	0.589	0.4	0.375	0.399	0.554	0.632	0.584	0.393	0.357	0.348	0.312	0.483	0.333	0.302	0.323	0.305	0.524	0.64	0.449	0.368	0.309	0.308	0.32
4	Box4	H(3)	0.402	0.571	0.646	0.583	0.464	0.386	0.558	0.447	0.435	0.549	0.527	0.513	0.423	0.589	0.631	0.565	0.655	0.683	0.49	0.502	0.604	0.484	0.511	0.67	0.695	0.565	0.484	0.629	0.556	0.429	0.399	0.556	0.571	0.423	0.368	0.556	0.568	0.49	0.414	0.361	0.467	0.567	0.417	0.341	0.339	0.41	0.517
6	Box5	H(3)	0.436	0.221	0.213	0.254	0.335	0.303	0.295	0.315	0.295	0.313	0.367	0.255	0.307	0.297	0.486	0.434	0.379	0.191	0.193	0.274	0.53	0.436	0.227	0.289	0.338	0.278	0.276	0.306	0.252	0.3	0.337	0.364	0.233	0.338	0.246	0.266	0.297	0.302	0.256	0.288	0.33	0.359	0.197	0.324	0.282	0.266	0.236
7	Box6	H(3)	0.595	0.562	0.619	0.56	0.561	0.545	0.409	0.488	0.462	0.478	0.333	0.452	0.324	0.37	0.42	0.565	0.541	0.409	0.326	0.348	0.356	0.481	0.334	0.492	0.357	0.52	0.529	0.511	0.477	0.373	0.335	0.363	0.486	0.356	0.33	0.343	0.359	0.348	0.303	0.317	0.453	0.327	0.371	0.295	0.331	0.343	0.377
8	Box7	H(3)	0.809	0.89	0.87	0.857	0.833	0.793	0.78	0.714	0.539	0.513	0.735	0.827	0.799	0.829	0.823	0.748	0.702	0.631	0.486	0.525	0.549	0.508	0.675	0.744	0.675	0.555	0.469	0.505	0.529	0.726	0.637	0.415	0.529	0.425	0.475	0.532	0.509	0.472	0.45	0.609	0.454	0.447	0.45	0.545	0.484	0.53	0.618
9	Box8	H(3)	0.598	0.555	0.562	0.598	0.556	0.516	0.511	0.529	0.513	0.496	0.504	0.341	0.556	0.342	0.589	0.383	0.453	0.323	0.405	0.577	0.547	0.62	0.52	0.486	0.332	0.369	0.35	0.371	0.392	0.534	0.528	0.498	0.367	0.345	0.45	0.362	0.462	0.516	0.394	0.323	0.291	0.431	0.337	0.319	0.429	0.328	0.388
10	Box9	H(3)	0.532	0.513	0.547	0.558	0.486	0.501	0.528	0.493	0.458	0.472	0.429	0.455	0.425	0.323	0.369	0.375	0.539	0.356	0.369	0.519	0.452	0.537	0.324	0.295	0.515	0.485	0.502	0.444	0.302	0.324	0.408	0.477	0.297	0.289	0.516	0.341	0.289	0.378	0.378	0.378	0.283	0.357	0.297	0.38	0.473	0.47	0.488
11	Box10	H(3)	0.621	0.647	0.64	0.64	0.622	0.638	0.592	0.609	0.553	0.552	0.375	0.395	0.385	0.55	0.564	0.426	0.342	0.355	0.345	0.41	0.417	0.418	0.85	0.59	0.598	0.655	0.582	0.589	0.595	0.57	0.45	0.393	0.568	0.411	0.419	0.465	0.598	0.579	0.571	0.45	0.356	0.43	0.569	0.358	0.389	0.468	0.537
12	Box11	H(3)	0.562	0.541	0.601	0.59	0.592	0.632	0.567	0.52	0.519	0.495	0.311	0.419	0.385	0.381	0.377	0.32	0.574	0.558	0.573	0.543	0.529	0.368	0.421	0.307	0.379	0.395	0.583	0.54	0.55	0.51	0.364	0.326	0.349	0.375	0.315	0.408	0.504	0.338	0.358	0.341	0.366	0.426	0.3	0.589	0.505	0.469	0.309
13	Box12	H(3)	0.3	0.216	0.314	0.254	0.269	0.285	0.379	0.405	0.394	0.375	0.246	0.225	0.183	0.228	0.327	0.188	0.219	0.282	0.218	0.192	0.239	0.291	0.457	0.228	0.182	0.188	0.256	0.275	0.329	0.309	0.394	0.186	0.161	0.181	0.219	0.197	0.228	0.222	0.242	0.333	0.163	0.197	0.245	0.252	0.313	0.195	0.21
14	Box13	H(3)	0.532	0.561	0.54	0.529	0.48	0.483	0.501	0.478	0.408	0.441	0.45	0.405	0.381	0.298	0.386	0.324	0.353	0.486	0.456	0.471	0.418	0.304	0.34	0.423	0.395	0.299	0.306	0.476	0.48	0.434	0.325	0.445	0.288	0.352	0.428	0.463	0.317	0.308	0.302	0.354	0.366	0.35	0.433	0.278	0.295	0.301	0.284
15	Box14	H(3)	0.612	0.589	0.507	0.575	0.544	0.478	0.489	0.445	0.335	0.308	0.357	0.419	0.501	0.534	0.584	0.513	0.507	0.454	0.368	0.3	0.464	0.326	0.399	0.417	0.36	0.556	0.577	0.502	0.443	0.282	0.332	0.493	0.446	0.344	0.313	0.356	0.495	0.45	0.484	0.322	0.326	0.35	0.461	0.289	0.315	0.408	0.423
100	Box15	H(3)	-0.001	0	-0.003	-0.004	0	-0.003	-0.001	-0.004	-0.004	-0.001	-0.001	0	-0.001	-0.003	-0.004	-0.003	-0.004	-0.004	-0.006	-0.006	-0.004	-0.007	-0.003	-0.007	-0.006	-0.006	-0.006	-0.006	-0.007	-0.009	-0.006	-0.006	-0.006	-0.007	-0.007	-0.006	-0.006	-0.006	-0.004	-0.006	-0.006	-0.003	-0.004	-0.006	-0.004	-0.004	-0.004
101	Box16	H(3)	-0.006	-0.006	-0.009	-0.009	-0.006	-0.007	-0.007	-0.009	-0.009	-0.006	-0.004	-0.006	-0.004	-0.007	-0.01	-0.007	-0.01	-0.009	-0.009	-0.01	-0.007	-0.01	-0.01	-0.009	-0.012	-0.009	-0.01	-0.01	-0.01	-0.013	-0.01	-0.007	-0.01	-0.01	-0.01	-0.01	-0.01	-0.01	-0.009	-0.006	-0.009	-0.006	-0.006	-0.009	-0.006	-0.009	-0.007
1	Box1	XT	202	0	18	203	195	0	32	639	497	436	413	652	279	702	59	16	59	100	216	151	139	220	402	773	529	1017	612	864	641	28	30	16	27	47	20	7	27	11	9	8	9	22	62	15	21	20	146
2	Box2	XT	0	0	35	41	45	338	43	19	103	358	139	19	108	55	126	21	638	245	8	34	30	46	823	716	10	140	93	18	8	62	267	12	57	18	29	833	103	43	6	0	7	163	76	19	63	24	32
3	Box3	XT	0	1427	333	247	605	145	105	241	74	146	189	284	653	631	386	419	1051	152	472	42	45	605	596	400	56	21	7	253	409	380	47	4	17	6	311	45	87	22	39	225	419	516	276	391	449	506	275
4	Box4	XT	62	517	340	317	29	156	419	176	81	181	379	45	144	463	452	403	446	192	78	465	198	69	431	556	249	17	433	400	59	0	214	362	138	15	92	354	471	6	28	108	522	243	5	33	79	249	439
6	Box5	XT	357	11	32	10	0	40	34	68	47	117	184	1	44	126	360	658	205	3	5	216	502	385	36	88	32	4	56	72	9	39	272	244	1	104	63	58	52	79	28	16	366	139	29	51	16	87	0
7	Box6	XT	714	1266	1282	1376	2112	1337	205	708	458	133	294	110	84	63	606	812	1413	36	183	109	158	262	6	155	16	648	728	1138	480	48	64	422	791	168	160	253	148	156	0	2	116	130	323	15	20	145	66
8	Box7	XT	1186	1574	1700	1332	1065	1589	942	601	28	21	1435	1716	1489	1831	1748	1205	797	106	53	48	59	50	342	1209	342	79	15	83	249	1357	412	22	29	6	41	52	44	29	13	458	26	8	36	7	6	7	1087
9	Box8	XT	1372	1422	935	1473	1625	1033	1185	280	655	364	356	0	162	77	626	70	179	0	133	702	1256	1027	936	407	20	251	2	3	58	633	868	734	1	2	98	55	479	858	7	2	3	86	7	3	160	31	101
10	Box9	XT	714	1075	921	1322	426	1446	963	906	995	930	499	488	449	106	69	347	472	27	28	273	838	734	21	11	633	789	801	224	20	110	98	404	27	55	520	108	625	286	259	210	120	149	105	159	426	379	284
11	Box10	XT	847	1898	1348	842	1223	1060	1874	1375	998	248	176	95	161	665	202	117	122	98	152	200	71	104	709	378	766	912	970	850	960	620	72	222	367	93	132	125	410	470	1022	458	414	359	860	457	444	545	855
12	Box11	XT	560	349	1356	918	888	1044	891	1188	928	434	17	101	9	0	42	155	992	848	612	754	1076	54	76	70	18	117	577	606	988	889	26	29	20	68	10	87	392	17	19	58	30	126	211	892	811	250	0
13	Box12	XT	336	89	170	12	51	12	232	546	1259	1150	324	49	50	170	637	72	0	11	27	16	4	65	953	276	39	43	17	2	141	745	1511	120	287	5	67	112	97	24	114	404	75	22	29	64	673	152	21
14	Box13	XT	806	1070	930	849	1171	925	733	706	543	201	601	289	176	43	50	137	66	618	363	886	169	5	95	605	80	125	45	106	524	253	113	118	125	63	196	606	81	156	110	72	17	99	285	31	53	29	45
15	Box14	XT	1160	808	1051	1387	1964	3624	3126	4866	3606	2993	1710	1515	889	1387	970	1013	1443	1365	716	561	1097	742	670	601	865	1244	1622	1230	791	174	346	1157	1498	359	128	155	176	541	944	130	87	280	837	272	95	248	512
100	Box15	XT	0	0	0	0	0	0	0	0	0	0	0	0	0	0	0	0	0	0	0	0	0	0	0	0	0	0	0	0	0	0	0	0	0	0	0	0	0	0	0	0	0	0	0	0	0	0	0
101	Box16	XT	0	0	0	0	0	0	0	0	0	0	0	0	0	0	0	0	0	0	0	0	0	0	0	0	0	0	0	0	0	0	0	0	0	0	0	0	0	0	0	0	0	0	0	0	0	0	0
1	Box1	XA	151	0	9	145	161	0	9	442	312	250	223	437	150	465	17	0	11	0	22	2	16	28	134	489	346	754	444	634	444	0	0	2	0	2	0	0	0	0	0	0	0	0	12	2	0	5	73
2	Box2	XA	0	0	1	11	6	225	12	0	54	184	59	0	63	0	55	3	464	148	0	0	3	6	621	552	1	49	61	6	0	23	173	0	25	0	0	608	10	0	0	0	0	53	0	0	0	0	0
3	Box3	XA	0	1107	195	133	364	88	65	111	22	105	103	179	453	405	245	217	723	61	294	0	0	331	310	235	6	9	2	144	238	215	1	0	2	0	167	2	24	0	0	79	248	261	2	33	11	150	22
4	Box4	XA	27	320	173	175	4	65	262	81	36	98	178	22	77	268	267	250	273	110	48	234	111	2	258	367	132	7	235	222	10	0	129	190	72	0	49	177	283	2	9	43	318	107	1	1	16	99	234
6	Box5	XA	228	0	13	3	0	16	15	30	1	37	76	1	4	51	181	420	131	2	0	129	329	235	16	42	2	2	27	15	3	19	123	133	0	23	6	23	11	16	9	3	207	76	4	13	2	39	0
7	Box6	XA	458	945	929	1042	1634	945	119	450	251	23	144	56	38	20	383	501	1012	22	98	61	77	151	3	60	7	419	406	842	276	24	27	237	520	25	35	105	15	80	0	2	68	57	204	2	12	59	16
8	Box7	XA	843	1161	1288	992	730	1169	618	344	5	6	970	1248	1097	1361	1358	810	519	16	7	5	15	13	144	897	133	32	0	26	133	967	231	12	3	1	3	8	5	2	2	270	0	3	9	3	1	0	784
9	Box8	XA	975	1027	575	1003	1149	712	871	106	360	187	236	0	75	7	403	22	88	0	57	418	877	685	647	233	1	124	0	0	4	357	587	488	0	1	62	2	354	601	1	2	2	49	1	2	69	3	50
10	Box9	XA	439	781	667	937	219	1040	633	607	633	589	290	249	225	52	21	210	292	7	12	120	588	498	2	1	394	509	525	114	4	39	36	256	2	14	318	46	231	56	49	72	48	46	50	81	235	187	158
11	Box10	XA	519	1401	978	496	884	720	1400	967	658	96	64	9	65	408	90	35	67	48	66	100	11	32	445	154	433	641	644	588	616	365	20	117	193	35	42	57	253	217	610	133	77	24	446	76	94	92	677
12	Box11	XA	387	210	1020	637	595	718	585	824	664	272	11	33	4	0	26	104	703	589	379	480	742	24	37	27	14	49	387	388	719	623	5	7	12	41	1	7	248	7	2	21	16	58	109	633	561	133	0
13	Box12	XA	239	45	113	2	0	0	121	395	967	871	253	9	0	91	457	0	0	1	11	8	1	14	733	207	16	29	1	1	79	536	1190	27	43	2	27	20	0	0	40	254	8	0	4	38	474	114	0
14	Box13	XA	548	736	626	583	854	616	468	459	369	114	389	168	92	8	8	57	24	373	198	628	90	1	51	336	26	79	0	27	334	63	6	48	7	17	89	367	1	81	41	12	3	75	166	2	19	0	6
15	Box14	XA	828	566	746	1007	1382	3085	2529	4225	2801	2572	1007	988	838	1077	681	822	1183	792	149	11	485	170	120	88	355	680	1131	903	603	102	32	675	990	166	23	18	61	362	696	112	83	255	767	240	35	161	312
100	Box15	XA	0	0	0	0	0	0	0	0	0	0	0	0	0	0	0	0	0	0	0	0	0	0	0	0	0	0	0	0	0	0	0	0	0	0	0	0	0	0	0	0	0	0	0	0	0	0	0
101	Box16	XA	0	0	0	0	0	0	0	0	0	0	0	0	0	0	0	0	0	0	0	0	0	0	0	0	0	0	0	0	0	0	0	0	0	0	0	0	0	0	0	0	0	0	0	0	0	0	0
1	Box1	YT	143	294	68	129	104	58	194	418	271	250	204	310	84	313	43	61	104	45	13	36	90	40	147	388	311	402	443	418	432	107	50	57	33	31	25	21	24	19	29	24	39	32	62	130	302	87	114
2	Box2	YT	2	0	0	9	59	251	7	0	36	232	74	0	42	32	76	70	404	194	0	128	68	15	498	395	1	61	60	3	14	97	236	19	53	12	99	460	25	68	55	3	0	32	18	0	0	0	3
3	Box3	YT	80	260	206	66	137	144	122	254	146	124	140	43	365	239	75	29	125	1	36	0	0	73	106	87	57	11	7	35	46	76	23	7	50	26	115	4	10	5	17	43	210	180	0	1	0	14	147
4	Box4	YT	64	558	182	587	96	79	153	69	59	128	116	9	77	349	303	252	290	93	34	251	232	39	557	459	122	12	216	166	12	28	74	155	294	18	214	275	189	7	4	12	244	947	185	3	9	280	476
6	Box5	YT	309	17	33	27	10	16	18	27	29	38	235	41	18	100	258	492	199	9	0	127	484	244	34	53	54	16	4	88	53	34	252	238	44	69	34	41	14	36	40	42	370	134	4	23	40	90	24
7	Box6	YT	154	216	170	228	301	238	54	164	145	18	86	392	149	33	468	130	335	10	54	14	19	67	1	27	5	157	138	272	126	4	19	156	215	5	0	24	9	38	0	34	76	73	150	2	22	133	74
8	Box7	YT	332	654	212	484	336	468	169	72	0	0	130	228	543	764	372	146	227	25	0	3	0	2	99	396	147	30	0	17	88	400	229	109	36	316	315	157	269	408	410	255	38	289	454	506	381	336	418
9	Box8	YT	1215	1536	693	1070	1124	817	789	249	468	181	160	4	50	4	363	48	111	89	75	1215	1030	525	860	219	0	110	1	1	38	219	622	576	7	17	108	30	369	694	4	29	28	81	5	8	205	16	94
10	Box9	YT	663	806	748	1030	460	997	773	657	723	725	789	617	354	218	199	415	391	469	237	461	562	853	235	963	712	508	515	232	148	195	186	345	286	322	680	228	280	324	270	251	182	208	223	319	584	456	325
11	Box10	YT	1700	773	1397	2246	708	2019	1193	545	649	333	195	230	152	427	450	197	64	62	115	179	111	89	723	1530	1105	1902	1458	1115	915	631	1316	3767	926	1819	897	367	429	1011	1457	208	270	324	645	303	320	393	600
12	Box11	YT	200	108	382	205	273	1666	2249	940	631	194	47	48	44	48	71	82	856	788	548	772	751	56	62	93	51	126	556	600	835	736	84	114	102	147	108	119	391	155	159	263	143	209	288	791	529	199	44
13	Box12	YT	426	41	78	24	26	18	210	616	929	1013	312	30	6	114	409	45	30	15	16	30	2	57	722	229	45	58	74	47	85	478	1260	127	29	13	29	21	2	3	72	308	61	2	1	25	455	117	1
14	Box13	YT	1801	1234	723	598	234	308	562	363	279	150	344	356	244	132	146	182	220	545	142	685	369	135	177	687	311	202	246	289	508	425	158	157	119	319	479	677	442	306	178	62	96	141	509	263	306	106	138
15	Box14	YT	337	308	382	354	399	353	421	55	2	8	4	39	119	373	424	278	297	181	54	6	103	1	10	11	54	193	407	509	212	27	77	166	280	65	18	14	55	196	91	1	12	26	108	26	7	152	203
100	Box15	YT	0	0	0	0	0	0	0	0	0	0	0	0	0	0	0	0	0	0	0	0	0	0	0	0	0	0	0	0	0	0	0	0	0	0	0	0	0	0	0	0	0	0	0	0	0	0	0
101	Box16	YT	0	0	0	0	0	0	0	0	0	0	0	0	0	0	0	0	0	0	0	0	0	0	0	0	0	0	0	0	0	0	0	0	0	0	0	0	0	0	0	0	0	0	0	0	0	0	0
1	Box1	Z	58	4	9	39	15	0	1	77	82	105	38	161	6	160	1	1	0	0	0	0	0	0	5	88	100	216	125	162	135	5	0	2	1	2	1	4	1	0	0	5	8	1	4	1	4	0	6
2	Box2	Z	0	0	0	0	0	38	0	0	0	71	10	0	2	0	5	0	101	32	0	0	1	0	144	78	0	0	6	0	0	5	85	1	0	0	0	82	0	0	0	0	0	1	0	0	0	0	0
3	Box3	Z	0	14	49	0	61	30	18	31	0	1	11	34	72	39	61	39	39	0	4	0	0	0	49	22	19	6	0	1	42	26	0	0	0	0	15	0	0	0	0	0	7	33	0	0	0	0	0
4	Box4	Z	13	75	29	58	0	13	40	19	10	18	63	3	30	28	105	2	62	45	6	79	27	5	46	96	48	0	52	66	0	0	7	88	7	0	0	53	27	1	0	3	6	10	0	0	0	0	9
6	Box5	Z	14	0	0	0	0	0	0	0	0	2	0	0	0	4	6	57	9	0	0	18	52	33	0	2	0	0	0	0	0	0	2	8	0	0	0	0	0	0	0	0	9	5	0	0	0	0	0
7	Box6	Z	67	60	21	81	77	54	16	47	28	0	15	9	5	3	44	32	50	1	12	0	10	22	0	18	0	45	42	82	22	0	0	24	36	0	0	13	0	13	0	1	33	16	36	0	0	5	8
8	Box7	Z	79	118	64	35	51	89	19	15	0	0	75	117	171	228	221	79	35	1	0	0	0	0	28	150	48	1	0	0	26	147	67	7	5	0	4	5	16	14	0	115	2	7	38	0	0	0	178
9	Box8	Z	96	98	69	41	47	179	173	214	80	69	39	0	99	5	87	31	69	1	14	183	136	105	137	28	21	22	1	1	3	126	142	79	0	1	18	0	88	72	2	4	10	4	1	1	6	1	39
10	Box9	Z	50	93	82	55	27	57	45	26	33	35	26	31	27	22	9	36	33	14	15	33	67	53	21	16	44	25	43	17	11	24	22	33	28	18	32	31	11	28	22	25	28	21	22	31	25	47	30
11	Box10	Z	19	122	82	8	38	24	11	5	5	0	0	0	0	9	0	0	0	0	0	0	0	0	11	25	25	62	8	17	3	2	0	5	0	0	0	0	20	3	5	0	0	0	0	0	0	2	11
12	Box11	Z	34	3	42	9	12	16	6	9	42	0	0	0	0	0	0	0	17	41	4	14	12	0	0	0	0	0	13	4	38	17	0	0	0	0	0	0	5	0	0	0	0	0	0	66	20	0	0
13	Box12	Z	42	3	5	0	0	0	5	61	141	106	30	0	0	1	45	0	0	0	0	0	0	0	80	27	0	0	0	0	3	83	215	0	0	0	0	0	0	0	0	10	0	0	0	0	46	17	0
14	Box13	Z	257	393	276	247	411	229	183	171	14	52	132	60	17	0	15	19	7	160	120	134	55	0	17	143	6	2	0	55	56	14	0	9	0	0	96	72	0	28	0	0	0	4	47	0	0	0	0
15	Box14	Z	12	3	14	18	5	4	6	2	0	1	0	0	0	31	9	1	0	0	0	0	3	0	0	0	0	1	79	43	3	0	0	0	14	0	0	0	0	1	1	0	0	0	1	0	0	0	20
100	Box15	Z	0	0	0	0	0	0	0	0	0	0	0	0	0	0	0	0	0	0	0	0	0	0	0	0	0	0	0	0	0	0	0	0	0	0	0	0	0	0	0	0	0	0	0	0	0	0	0
101	Box16	Z	0	0	0	0	0	0	0	0	0	0	0	0	0	0	0	0	0	0	0	0	0	0	0	0	0	0	0	0	0	0	0	0	0	0	0	0	0	0	0	0	0	0	0	0	0	0	0
1	Box1	Feed	7.53	7.53	7.53	7.53	7.53	7.53	7.53	7.53	7.67	7.67	7.67	7.67	7.67	7.67	7.67	7.67	7.67	7.67	7.67	7.67	7.67	7.67	7.67	7.67	7.67	7.67	7.67	7.67	7.67	7.67	7.67	7.67	7.67	7.67	7.67	7.67	7.67	7.67	7.67	7.67	7.67	7.67	7.67	7.67	7.67	7.67	7.67
2	Box2	Feed	2.16	2.16	2.16	2.16	2.16	2.16	2.16	2.16	2.16	2.23	2.23	2.23	2.24	2.24	2.26	2.26	2.43	2.45	2.45	2.45	2.45	2.45	2.49	2.49	2.49	2.56	2.56	2.56	2.56	2.56	2.66	2.7	2.71	2.71	2.71	2.71	2.71	2.71	2.71	2.71	2.71	2.73	2.73	2.73	2.73	2.73	2.73
3	Box3	Feed	6.44	6.44	6.6	6.75	7.19	7.23	7.23	7.39	7.4	7.42	7.68	7.68	7.68	7.83	8	8.29	8.56	8.56	8.56	8.56	8.56	8.61	8.95	9.3	9.3	9.3	9.3	9.49	9.74	10.11	10.11	10.11	10.11	10.11	10.14	10.14	10.14	10.14	10.14	10.14	10.65	10.69	10.69	10.69	10.69	10.69	10.69
4	Box4	Feed	5.29	5.48	5.73	5.73	5.73	5.8	6.02	6.04	6.12	6.83	6.93	6.93	6.93	7.25	7.64	8.02	8.29	8.34	8.34	8.65	8.78	8.78	9.23	9.48	9.9	9.9	10.36	10.55	10.55	10.55	11.06	11.29	11.29	11.29	11.29	11.62	11.64	11.64	11.64	11.64	11.76	11.77	11.83	11.83	11.9	11.9	11.9
6	Box5	Feed	1.35	1.35	1.35	1.35	1.35	1.35	1.35	1.35	1.35	1.35	1.35	1.35	1.35	1.35	1.37	1.4	1.4	1.4	1.4	1.4	1.51	1.52	1.52	1.52	1.52	1.52	1.52	1.52	1.52	1.52	1.62	1.62	1.62	1.68	1.68	1.68	1.68	1.68	1.71	1.71	1.72	1.76	1.78	1.78	1.78	1.78	1.78
7	Box6	Feed	12.32	12.48	12.56	12.74	12.9	13	13	13.23	13.27	13.27	13.27	13.27	13.27	13.27	13.27	13.47	13.67	13.67	13.67	13.67	13.67	13.67	13.67	13.68	13.68	13.75	14.08	14.25	14.25	14.25	14.25	14.42	14.42	14.42	14.42	14.42	14.42	14.42	14.42	14.42	14.42	14.42	14.43	14.43	14.43	14.43	14.43
8	Box7	Feed	11.53	11.58	11.77	11.99	12.07	12.07	12.07	12.07	12.07	12.07	12.07	12.07	12.07	12.07	12.07	12.07	12.07	12.07	12.07	12.07	12.07	12.07	12.07	12.07	12.07	12.07	12.07	12.07	12.07	12.07	12.07	12.07	12.07	12.07	12.07	12.07	12.07	12.07	12.07	12.07	12.07	12.07	12.07	12.07	12.07	12.07	12.07
9	Box8	Feed	8.2	8.54	8.67	8.73	9.04	9.25	9.43	9.64	9.74	9.8	9.8	9.8	9.8	9.8	9.85	9.85	9.85	9.85	9.85	10.02	10.09	10.44	10.46	10.47	10.47	10.47	10.47	10.47	10.47	10.64	10.94	11.08	11.08	11.08	11.08	11.08	11.33	11.43	11.43	11.43	11.43	11.43	11.43	11.43	11.43	11.43	11.43
10	Box9	Feed	10.49	10.49	10.49	10.56	10.98	10.98	11.54	11.54	11.54	11.82	11.82	11.96	11.96	11.96	11.96	11.96	12.04	12.04	12.04	12.41	12.41	12.72	12.72	12.72	12.72	12.72	12.72	12.72	12.72	12.72	12.72	12.72	12.72	12.72	12.72	12.72	12.72	12.72	12.72	12.72	12.72	12.72	12.72	12.72	12.82	12.82	12.82
11	Box10	Feed	15.39	15.39	15.66	15.91	16.02	16.62	16.62	16.62	16.62	16.62	16.62	16.62	16.63	16.63	16.63	16.63	16.63	16.63	16.63	16.63	16.63	16.63	16.63	16.87	17.19	17.58	17.75	18.01	18.09	18.09	18.09	18.09	18.09	18.09	18.09	18.09	18.09	18.23	18.43	18.43	18.52	18.54	18.54	18.54	18.54	18.54	18.54
12	Box11	Feed	18.43	18.43	18.86	18.86	18.91	18.91	18.91	18.91	18.91	18.91	18.91	18.91	18.91	18.91	18.91	18.91	19.53	19.82	19.82	19.87	19.97	19.97	19.97	19.97	19.97	19.97	19.97	20.43	20.43	20.43	20.43	20.43	20.43	20.43	20.43	20.43	20.43	20.43	20.43	20.43	20.43	20.43	20.43	20.43	20.96	20.96	20.96
13	Box12	Feed	4.27	4.27	4.27	4.27	4.27	4.27	4.28	4.47	4.47	4.53	4.53	4.53	4.53	4.53	4.53	4.53	4.53	4.53	4.53	4.53	4.53	4.53	4.75	4.75	4.75	4.75	4.75	4.75	4.75	4.75	4.75	4.75	4.75	4.75	4.75	4.75	4.75	4.75	4.75	4.75	4.75	4.75	4.75	4.75	4.75	4.75	4.75
14	Box13	Feed	15.46	15.76	15.96	16.23	16.44	16.72	16.93	17.11	17.11	17.2	17.46	17.46	17.46	17.46	17.46	17.46	17.46	17.72	17.93	18.05	18.11	18.11	18.11	18.35	18.35	18.35	18.35	19.02	19.07	19.07	19.07	19.07	19.07	19.07	19.24	19.48	19.48	19.48	19.48	19.48	19.48	19.53	19.67	19.67	19.67	19.67	19.67
15	Box14	Feed	11.76	12.07	12.07	12.91	12.91	12.93	12.93	12.93	12.93	12.93	12.93	12.93	12.99	12.99	13.33	13.33	13.89	13.89	13.89	13.89	13.89	13.89	13.89	13.89	13.89	13.89	13.89	13.89	13.89	13.89	13.89	13.89	14.11	14.11	14.11	14.11	14.11	14.11	14.3	14.3	14.3	14.32	14.32	14.32	14.32	14.7	14.73
100	Box15	Feed	0	0	0	0	0	0	0	0	0	0	0	0	0	0	0	0	0	0	0	0	0	0	0	0	0	0	0	0	0	0	0	0	0	0	0	0	0	0	0	0	0	0	0	0	0	0	0
101	Box16	Feed	1.35	1.35	1.35	1.35	1.35	1.35	1.35	1.35	1.35	1.35	1.35	1.35	1.35	1.35	1.35	1.35	1.35	1.35	1.35	1.35	1.35	1.35	1.35	1.35	1.35	1.35	1.35	1.35	1.35	1.35	1.35	1.35	1.35	1.35	1.35	1.35	1.35	1.35	1.35	1.35	1.35	1.35	1.35	1.36	1.37	1.38	1.42
1	Box1	Mvt Total	345	294	86	332	299	58	226	1057	768	686	617	962	363	1015	102	77	163	145	229	187	229	260	549	1161	840	1419	1055	1282	1073	135	80	73	60	78	45	28	51	30	38	32	48	54	124	145	323	107	260
2	Box2	Mvt Total	2	0	35	50	104	589	50	19	139	590	213	19	150	87	202	91	1042	439	8	162	98	61	1321	1111	11	201	153	21	22	159	503	31	110	30	128	1293	128	111	61	3	7	195	94	19	63	24	35
3	Box3	Mvt Total	80	1687	539	313	742	289	227	495	220	270	329	327	1018	870	461	448	1176	153	508	42	45	678	702	487	113	32	14	288	455	456	70	11	67	32	426	49	97	27	56	268	629	696	276	392	449	520	422
4	Box4	Mvt Total	126	1075	522	904	125	235	572	245	140	309	495	54	221	812	755	655	736	285	112	716	430	108	988	1015	371	29	649	566	71	28	288	517	432	33	306	629	660	13	32	120	766	1190	190	36	88	529	915
6	Box5	Mvt Total	666	28	65	37	10	56	52	95	76	155	419	42	62	226	618	1150	404	12	5	343	986	629	70	141	86	20	60	160	62	73	524	482	45	173	97	99	66	115	68	58	736	273	33	74	56	177	24
7	Box6	Mvt Total	868	1482	1452	1604	2413	1575	259	872	603	151	380	502	233	96	1074	942	1748	46	237	123	177	329	7	182	21	805	866	1410	606	52	83	578	1006	173	160	277	157	194	0	36	192	203	473	17	42	278	140
8	Box7	Mvt Total	1518	2228	1912	1816	1401	2057	1111	673	28	21	1565	1944	2032	2595	2120	1351	1024	131	53	51	59	52	441	1605	489	109	15	100	337	1757	641	131	65	322	356	209	313	437	423	713	64	297	490	513	387	343	1505
9	Box8	Mvt Total	2587	2958	1628	2543	2749	1850	1974	529	1123	545	516	4	212	81	989	118	290	89	208	1917	2286	1552	1796	626	20	361	3	4	96	852	1490	1310	8	19	206	85	848	1552	11	31	31	167	12	11	365	47	195
10	Box9	Mvt Total	1377	1881	1669	2352	886	2443	1736	1563	1718	1655	1288	1105	803	324	268	762	863	496	265	734	1400	1587	256	974	1345	1297	1316	456	168	305	284	749	313	377	1200	336	905	610	529	461	302	357	328	478	1010	835	609
11	Box10	Mvt Total	2547	2671	2745	3088	1931	3079	3067	1920	1647	581	371	325	313	1092	652	314	186	160	267	379	182	193	1432	1908	1871	2814	2428	1965	1875	1251	1388	3989	1293	1912	1029	492	839	1481	2479	666	684	683	1505	760	764	938	1455
12	Box11	Mvt Total	760	457	1738	1123	1161	2710	3140	2128	1559	628	64	149	53	48	113	237	1848	1636	1160	1526	1827	110	138	163	69	243	1133	1206	1823	1625	110	143	122	215	118	206	783	172	178	321	173	335	499	1683	1340	449	44
13	Box12	Mvt Total	762	130	248	36	77	30	442	1162	2188	2163	636	79	56	284	1046	117	30	26	43	46	6	122	1675	505	84	101	91	49	226	1223	2771	247	316	18	96	133	99	27	186	712	136	24	30	89	1128	269	22
14	Box13	Mvt Total	2607	2304	1653	1447	1405	1233	1295	1069	822	351	945	645	420	175	196	319	286	1163	505	1571	538	140	272	1292	391	327	291	395	1032	678	271	275	244	382	675	1283	523	462	288	134	113	240	794	294	359	135	183
15	Box14	Mvt Total	1497	1116	1433	1741	2363	3977	3547	4921	3608	3001	1714	1554	1008	1760	1394	1291	1740	1546	770	567	1200	743	680	612	919	1437	2029	1739	1003	201	423	1323	1778	424	146	169	231	737	1035	131	99	306	945	298	102	400	715
100	Box15	Mvt Total	0	0	0	0	0	0	0	0	0	0	0	0	0	0	0	0	0	0	0	0	0	0	0	0	0	0	0	0	0	0	0	0	0	0	0	0	0	0	0	0	0	0	0	0	0	0	0
101	Box16	Mvt Total	0	0	0	0	0	0	0	0	0	0	0	0	0	0	0	0	0	0	0	0	0	0	0	0	0	0	0	0	0	0	0	0	0	0	0	0	0	0	0	0	0	0	0	0	0	0	0
1	Box1	Kcal/24h	8.38394	8.50784	7.64054	7.37208	13.0715	6.95908	7.33078	7.74379	13.1541	11.5021	9.49904	10.4696	9.68489	9.27189	8.96214	7.33078	6.40153	8.23939	5.69943	6.95908	7.12428	7.24818	8.96214	13.278	14.9507	10.5728	12.3075	10.7793	9.7675	8.56979	6.23633	5.47228	5.61683	4.79082	4.81147	4.68757	4.41912	4.29522	4.29522	4.35717	4.33652	4.48107	5.28642	7.80574	5.86463	6.17438	7.41338
2	Box2	Kcal/24h	5.86463	3.88222	6.00918	6.56673	6.36023	7.08298	7.31013	5.22447	6.54608	8.52849	8.26004	4.74952	7.35143	7.57859	7.51663	7.08298	6.21568	9.74685	6.02983	5.65813	6.44283	7.55793	9.00344	10.6348	5.59618	4.62562	6.31893	4.17132	5.51358	5.78203	8.40459	7.00038	5.55488	6.46348	5.18317	6.44283	7.90899	4.08872	4.25392	2.76711	5.20382	5.18317	5.28642	5.07992	4.29522	5.41033	6.15373
3	Box3	Kcal/24h	6.75258	7.86769	12.6379	12.1836	12.5966	12.1216	9.54034	11.3163	11.8738	8.42524	9.54034	12.8031	13.5671	13.0922	13.9388	14.7029	13.8149	12.865	8.56979	8.85889	7.31013	7.10363	11.9977	13.3606	12.1629	8.26004	7.74379	8.23939	11.4402	13.0509	12.0597	8.11549	7.37208	7.18623	6.44283	9.974	6.87648	6.23633	6.66998	6.29828	10.8207	13.2161	9.27189	7.59924	6.38088	6.36023	6.60803
4	Box4	Kcal/24h	8.30134	11.7912	13.34	12.039	9.58164	7.97094	11.5228	9.23059	8.98279	11.3369	10.8826	10.5935	8.73499	12.1629	13.0302	11.6673	13.5258	14.104	10.1185	10.3663	12.4727	9.99465	10.5522	13.8356	14.3518	11.6673	9.99465	12.9889	11.4815	8.85889	8.23939	11.4815	11.7912	8.73499	7.59924	11.4815	11.7293	10.1185	8.54914	7.45468	9.64359	11.7086	8.61109	7.04168	7.00038	8.46654	10.6761
6	Box5	Kcal/24h	9.00344	4.56367	4.39847	5.24512	6.91778	6.25698	6.09178	6.50478	6.09178	6.46348	7.57859	5.26577	6.33958	6.13308	10.0359	8.96214	7.82639	3.94417	3.98547	5.65813	10.9446	9.00344	4.68757	5.96788	6.97973	5.74073	5.69943	6.31893	5.20382	6.19503	6.95908	7.51663	4.81147	6.97973	5.07992	5.49293	6.13308	6.23633	5.28642	5.94723	6.81453	7.41338	4.06807	6.69063	5.82333	5.49293	4.87342
7	Box6	Kcal/24h	12.2868	11.6054	12.7824	11.5641	11.5847	11.2543	8.44589	10.0772	9.54034	9.87075	6.87648	9.33384	6.69063	7.64054	8.67304	11.6673	11.1717	8.44589	6.73193	7.18623	7.35143	9.9327	6.89713	10.1598	7.37208	10.738	10.9239	10.5522	9.8501	7.70249	6.91778	7.49598	10.0359	7.35143	6.81453	7.08298	7.41338	7.18623	6.25698	6.54608	9.35449	6.75258	7.66119	6.09178	6.83518	7.08298	7.78509
8	Box7	Kcal/24h	16.7059	18.3786	17.9656	17.6971	17.2015	16.3755	16.1071	14.7442	11.1304	10.5935	15.1778	17.0776	16.4994	17.1189	16.995	15.4463	14.4964	13.0302	10.0359	10.8413	11.3369	10.4902	13.9388	15.3637	13.9388	11.4608	9.68489	10.4283	10.9239	14.992	13.1541	8.56979	10.9239	8.77629	9.8088	10.9859	10.5109	9.74685	9.29254	12.5759	9.37514	9.23059	9.29254	11.2543	9.99465	10.9446	12.7618
9	Box8	Kcal/24h	12.3488	11.4608	11.6054	12.3488	11.4815	10.6554	10.5522	10.9239	10.5935	10.2424	10.4076	7.04168	11.4815	7.06233	12.1629	7.90899	9.35449	6.66998	8.36329	11.9151	11.2956	12.8031	10.738	10.0359	6.85583	7.61989	7.22753	7.66119	8.09484	11.0272	10.9033	10.2837	7.57859	7.12428	9.29254	7.47533	9.54034	10.6554	8.13614	6.66998	6.00918	8.90019	6.95908	6.58738	8.85889	6.77323	8.01224
10	Box9	Kcal/24h	10.9859	10.5935	11.2956	11.5228	10.0359	10.3457	10.9033	10.1805	9.45774	9.74685	8.85889	9.39579	8.77629	6.66998	7.61989	7.74379	11.1304	7.35143	7.61989	10.7174	9.33384	11.0891	6.69063	6.09178	10.6348	10.0153	10.3663	9.16864	6.23633	6.69063	8.42524	9.8501	6.13308	5.96788	10.6554	7.04168	5.96788	7.80574	7.80574	7.80574	5.84398	7.37208	6.13308	7.84704	9.7675	9.70554	10.0772
11	Box10	Kcal/24h	12.8237	13.3606	13.2161	13.2161	12.8444	13.1748	12.2249	12.5759	11.4195	11.3989	7.74379	8.15679	7.95029	11.3576	11.6467	8.79694	7.06233	7.33078	7.12428	8.46654	8.61109	8.63174	17.5526	12.1836	12.3488	13.5258	12.0184	12.1629	12.2868	11.7706	9.29254	8.11549	11.7293	8.48719	8.65239	9.60229	12.3488	11.9564	11.7912	9.29254	7.35143	8.87954	11.7499	7.39273	8.03289	9.66424	11.0891
12	Box11	Kcal/24h	11.6054	11.1717	12.4107	12.1836	12.2249	13.0509	11.7086	10.738	10.7174	10.2218	6.42218	8.65239	7.95029	7.86769	7.78509	6.60803	11.8532	11.5228	11.8325	11.213	10.9239	7.59924	8.69369	6.33958	7.82639	8.15679	12.039	11.1511	11.3576	10.5315	7.51663	6.73193	7.20688	7.74379	6.50478	8.42524	10.4076	6.97973	7.39273	7.04168	7.55793	8.79694	6.19503	12.1629	10.4283	9.68489	6.38088
13	Box12	Kcal/24h	6.19503	4.46042	6.48413	5.24512	5.55488	5.88528	7.82639	8.36329	8.13614	7.74379	5.07992	4.64627	3.77897	4.70822	6.75258	3.88222	4.52237	5.82333	4.50172	3.96482	4.93537	6.00918	9.43709	4.70822	3.75832	3.88222	5.28642	5.67878	6.79388	6.38088	8.13614	3.84092	3.32467	3.73767	4.52237	4.06807	4.70822	4.58432	4.99732	6.87648	3.36597	4.06807	5.05927	5.20382	6.46348	4.02677	4.33652
14	Box13	Kcal/24h	10.9859	11.5847	11.1511	10.9239	9.91205	9.974	10.3457	9.87075	8.42524	9.10669	9.29254	8.36329	7.86769	6.15373	7.97094	6.69063	7.28948	10.0359	9.41644	9.7262	8.63174	6.27763	7.02103	8.73499	8.15679	6.17438	6.31893	9.82945	9.91205	8.96214	6.71128	9.18929	5.94723	7.26883	8.83824	9.56099	6.54608	6.36023	6.23633	7.31013	7.55793	7.22753	8.94149	5.74073	6.09178	6.21568	5.86463
15	Box14	Kcal/24h	12.6379	12.1629	10.4696	11.8738	11.2337	9.87075	10.0979	9.18929	6.91778	6.36023	7.37208	8.65239	10.3457	11.0272	12.0597	10.5935	10.4696	9.37514	7.59924	6.19503	9.58164	6.73193	8.23939	8.61109	7.43403	11.4815	11.9151	10.3663	9.14799	5.82333	6.85583	10.1805	9.20994	7.10363	6.46348	7.35143	10.2218	9.29254	9.99465	6.64933	6.73193	7.22753	9.51969	5.96788	6.50478	8.42524	8.73499
100	Box15	Kcal/24h	-0.0206501	0	-0.0619503	-0.0826004	0	-0.0619503	-0.0206501	-0.0826004	-0.0826004	-0.0206501	-0.0206501	0	-0.0206501	-0.0619503	-0.0826004	-0.0619503	-0.0826004	-0.0826004	-0.123901	-0.123901	-0.0826004	-0.144551	-0.0619503	-0.144551	-0.123901	-0.123901	-0.123901	-0.123901	-0.144551	-0.185851	-0.123901	-0.123901	-0.123901	-0.144551	-0.144551	-0.123901	-0.123901	-0.123901	-0.0826004	-0.123901	-0.123901	-0.0619503	-0.0826004	-0.123901	-0.0826004	-0.0826004	-0.0826004
101	Box16	Kcal/24h	-0.123901	-0.123901	-0.185851	-0.185851	-0.123901	-0.144551	-0.144551	-0.185851	-0.185851	-0.123901	-0.0826004	-0.123901	-0.0826004	-0.144551	-0.206501	-0.144551	-0.206501	-0.185851	-0.185851	-0.206501	-0.144551	-0.206501	-0.206501	-0.185851	-0.247801	-0.185851	-0.206501	-0.206501	-0.206501	-0.268451	-0.206501	-0.144551	-0.206501	-0.206501	-0.206501	-0.206501	-0.206501	-0.206501	-0.185851	-0.123901	-0.185851	-0.123901	-0.123901	-0.185851	-0.123901	-0.185851	-0.144551
1	Box1	Kcal/24h Moving Avg	8.38394	8.44589	8.07419	7.50631	10.2218	10.0153	7.14493	7.53728	10.4489	12.3281	10.5006	9.98432	10.0772	9.47839	9.11702	8.14646	6.86616	7.32046	6.96941	6.32925	7.04168	7.18623	8.10516	11.1201	14.1143	12.7618	11.4402	11.5434	10.2734	9.16864	7.40306	5.8543	5.54455	5.20382	4.80115	4.74952	4.55335	4.35717	4.29522	4.3262	4.34685	4.4088	4.88375	6.54608	6.83518	6.0195	6.79388
2	Box2	Kcal/24h Moving Avg	5.86463	4.87342	4.9457	6.28795	6.46348	6.72161	7.19656	6.2673	5.88528	7.53728	8.39426	6.50478	6.05048	7.46501	7.54761	7.29981	6.64933	7.98126	7.88834	5.84398	6.05048	7.00038	8.28069	9.81912	8.11549	5.1109	5.47228	5.24512	4.84245	5.6478	7.09331	7.70249	6.27763	6.00918	5.82333	5.813	7.17591	5.99885	4.17132	3.51052	3.98547	5.1935	5.2348	5.18317	4.68757	4.85277	5.78203
3	Box3	Kcal/24h Moving Avg	6.75258	7.31013	10.2528	12.4107	12.3901	12.3591	10.831	10.4283	11.595	10.1495	8.98279	11.1717	13.1851	13.3296	13.5155	14.3208	14.2589	13.34	10.7174	8.71434	8.08451	7.20688	9.55067	12.6792	12.7618	10.2115	8.00191	7.99159	9.83977	12.2455	12.5553	10.0876	7.74379	7.27916	6.81453	8.20841	8.42524	6.55641	6.45315	6.48413	8.55946	12.0184	11.244	8.43556	6.99006	6.37055	6.48413
4	Box4	Kcal/24h Moving Avg	8.30134	10.0463	12.5656	12.6895	10.8103	8.77629	9.74685	10.3767	9.10669	10.1598	11.1098	10.738	9.66424	10.4489	12.5966	12.3488	12.5966	13.8149	12.1113	10.2424	11.4195	11.2337	10.2734	12.1939	14.0937	13.0096	10.831	11.4918	12.2352	10.1702	8.54914	9.86042	11.6363	10.2631	8.16711	9.54034	11.6054	10.9239	9.33384	8.00191	8.54914	10.6761	10.1598	7.82639	7.02103	7.73346	9.57132
6	Box5	Kcal/24h Moving Avg	9.00344	6.78356	4.48107	4.8218	6.08145	6.58738	6.17438	6.29828	6.29828	6.27763	7.02103	6.42218	5.80268	6.23633	8.08451	9.49904	8.39426	5.88528	3.96482	4.8218	8.30134	9.974	6.84551	5.32772	6.4738	6.36023	5.72008	6.00918	5.76138	5.69943	6.57706	7.23786	6.16405	5.8956	6.02983	5.28642	5.813	6.1847	5.76138	5.61683	6.38088	7.11396	5.74073	5.37935	6.25698	5.65813	5.18317
7	Box6	Kcal/24h Moving Avg	12.2868	11.9461	12.1939	12.1732	11.5744	11.4195	9.8501	9.26157	9.8088	9.70554	8.37361	8.10516	8.01224	7.16558	8.15679	10.1702	11.4195	9.8088	7.58891	6.95908	7.26883	8.64207	8.41491	8.52849	8.76597	9.05507	10.831	10.738	10.2011	8.77629	7.31013	7.20688	8.76597	8.69369	7.08298	6.94876	7.24818	7.29981	6.72161	6.40153	7.95029	8.05354	7.20688	6.87648	6.46348	6.95908	7.43403
8	Box7	Kcal/24h Moving Avg	16.7059	17.5423	18.1721	17.8314	17.4493	16.7885	16.2413	15.4256	12.9373	10.862	12.8857	16.1277	16.7885	16.8092	17.057	16.2207	14.9713	13.7633	11.5331	10.4386	11.0891	10.9136	12.2145	14.6512	14.6512	12.6998	10.5728	10.0566	10.6761	12.9579	14.073	10.862	9.74685	9.8501	9.29254	10.3973	10.7484	10.1289	9.51969	10.9342	10.9755	9.30287	9.26157	10.2734	10.6245	10.4696	11.8532
9	Box8	Kcal/24h Moving Avg	12.3488	11.9048	11.5331	11.9771	11.9151	11.0685	10.6038	10.738	10.7587	10.418	10.325	8.72467	9.26157	9.27189	9.61262	10.0359	8.63174	8.01224	7.51663	10.1392	11.6054	12.0493	11.7706	10.387	8.44589	7.23786	7.42371	7.44436	7.87801	9.56099	10.9652	10.5935	8.93117	7.35143	8.20841	8.38394	8.50784	10.0979	9.39579	7.40306	6.33958	7.45468	7.92964	6.77323	7.72314	7.81606	7.39273
10	Box9	Kcal/24h Moving Avg	10.9859	10.7897	10.9446	11.4092	10.7793	10.1908	10.6245	10.5419	9.81912	9.60229	9.30287	9.12734	9.08604	7.72314	7.14493	7.68184	9.43709	9.24092	7.48566	9.16864	10.0256	10.2115	8.88987	6.3912	8.36329	10.325	10.1908	9.7675	7.70249	6.46348	7.55793	9.13767	7.99159	6.05048	8.31166	8.84857	6.50478	6.88681	7.80574	7.80574	6.82486	6.60803	6.75258	6.99006	8.80727	9.73652	9.8914
11	Box10	Kcal/24h Moving Avg	12.8237	13.0922	13.2883	13.2161	13.0302	13.0096	12.6998	12.4004	11.9977	11.4092	9.57132	7.95029	8.05354	9.65392	11.5021	10.2218	7.92964	7.19656	7.22753	7.79541	8.53881	8.62141	13.0922	14.8681	12.2662	12.9373	12.7721	12.0906	12.2249	12.0287	10.5315	8.70402	9.92237	10.1082	8.56979	9.12734	10.9755	12.1526	11.8738	10.5419	8.32199	8.11549	10.3147	9.57132	7.71281	8.84857	10.3767
12	Box11	Kcal/24h Moving Avg	11.6054	11.3885	11.7912	12.2971	12.2042	12.6379	12.3797	11.2233	10.7277	10.4696	8.32199	7.53728	8.30134	7.90899	7.82639	7.19656	9.23059	11.688	11.6776	11.5228	11.0685	9.26157	8.14646	7.51663	7.08298	7.99159	10.0979	11.595	11.2543	10.9446	9.02409	7.12428	6.96941	7.47533	7.12428	7.46501	9.41644	8.69369	7.18623	7.21721	7.29981	8.17744	7.49598	9.17897	11.2956	10.0566	8.03289
13	Box12	Kcal/24h Moving Avg	6.19503	5.32772	5.47228	5.86463	5.4	5.72008	6.85583	8.09484	8.24971	7.93996	6.41185	4.8631	4.21262	4.24359	5.7304	5.3174	4.20229	5.17285	5.16252	4.23327	4.4501	5.47228	7.72314	7.07266	4.23327	3.82027	4.58432	5.4826	6.23633	6.58738	7.25851	5.98853	3.58279	3.53117	4.13002	4.29522	4.38815	4.64627	4.79082	5.9369	5.12122	3.71702	4.56367	5.13155	5.83365	5.24512	4.18164
14	Box13	Kcal/24h Moving Avg	10.9859	11.2853	11.3679	11.0375	10.418	9.94302	10.1598	10.1082	9.14799	8.76597	9.19962	8.82792	8.11549	7.01071	7.06233	7.33078	6.99006	8.66272	9.7262	9.57132	9.17897	7.45468	6.64933	7.87801	8.44589	7.16558	6.24665	8.07419	9.87075	9.43709	7.83671	7.95029	7.56826	6.60803	8.05354	9.19962	8.05354	6.45315	6.29828	6.77323	7.43403	7.39273	8.08451	7.34111	5.91625	6.15373	6.04015
15	Box14	Kcal/24h Moving Avg	12.6379	12.4004	11.3163	11.1717	11.5537	10.5522	9.98432	9.64359	8.05354	6.63901	6.86616	8.01224	9.49904	10.6864	11.5434	11.3266	10.5315	9.92237	8.48719	6.89713	7.88834	8.15679	7.48566	8.42524	8.02256	9.45774	11.6983	11.1407	9.75717	7.48566	6.33958	8.51816	9.69522	8.15679	6.78356	6.90746	8.78662	9.75717	9.64359	8.32199	6.69063	6.97973	8.37361	7.74379	6.23633	7.46501	8.58011
100	Box15	Kcal/24h Moving Avg	-0.0206501	-0.010325	-0.0309751	-0.0722753	-0.0413002	-0.0309751	-0.0413002	-0.0516252	-0.0826004	-0.0516252	-0.0206501	-0.010325	-0.010325	-0.0413002	-0.0722753	-0.0722753	-0.0722753	-0.0826004	-0.10325	-0.123901	-0.10325	-0.113576	-0.10325	-0.10325	-0.134226	-0.123901	-0.123901	-0.123901	-0.134226	-0.165201	-0.154876	-0.123901	-0.123901	-0.134226	-0.144551	-0.134226	-0.123901	-0.123901	-0.10325	-0.10325	-0.123901	-0.0929254	-0.0722753	-0.10325	-0.10325	-0.0826004	-0.0826004
101	Box16	Kcal/24h Moving Avg	-0.123901	-0.123901	-0.154876	-0.185851	-0.154876	-0.134226	-0.144551	-0.165201	-0.185851	-0.154876	-0.10325	-0.10325	-0.10325	-0.113576	-0.175526	-0.175526	-0.175526	-0.196176	-0.185851	-0.196176	-0.175526	-0.175526	-0.206501	-0.196176	-0.216826	-0.216826	-0.196176	-0.206501	-0.206501	-0.237476	-0.237476	-0.175526	-0.175526	-0.206501	-0.206501	-0.206501	-0.206501	-0.206501	-0.196176	-0.154876	-0.154876	-0.154876	-0.123901	-0.154876	-0.154876	-0.154876	-0.165201
[truncated: 450 more columns]

## Sheet: Deleted Empty Boxes
Charles 5.12.15		OB group 1		After release from CR (released on 05-14-15 in the morning)
	Box	Animal No.	Weight [g]	Treatment	Diet	Weight Out	Delta Weight		FM (g)	FFM (g)		%FM	%FFM		Kcal/24h	StError		REE		NREE		Kcal/24h (day)	StError		kcal/24h (night)	StError		RER	StError		Sum Movement	StError		Food Intake		Mvt X-axis Total = ambulatory + fine mvt	StError	Mvt X-axis Amb	StError	Mvt X-axis Fine mvt	StError	Mvt Y-axis Total = amb + fine mvt	StError	Mvt Y-axis Amb	StError	Mvt Y-axis Fine mvt	StError	Mvt Z-axis	StError
	1	1	34.6	ob	al
	2	2	45.4	ob	al
	3	3	48.7	ob	al
	4	4	45.2	ob	al
	5	6	43.4	ob	al
	6	7	36.7	ob	wr
	7	8	32.9	ob	wr
	8	9	32.7	ob	wr
	9	10	33	ob	wr
	10	11	31.9	ob	wr
	11	12	36.7	ob	wr
	12	13	30.3	ob	wr
	13	14	35.2	ob	wr
	14	15	35.7	ob	wr
	15	100	1
	16	101	1
	Box	Parameter	14-05-15 19:02	14-05-15 19:19	14-05-15 19:36	14-05-15 19:53	14-05-15 20:10	14-05-15 20:27	14-05-15 20:44	14-05-15 21:01	14-05-15 21:18	14-05-15 21:35	14-05-15 21:52	14-05-15 22:09	14-05-15 22:26	14-05-15 22:43	14-05-15 23:00	14-05-15 23:17	14-05-15 23:34	14-05-15 23:51	15-05-15 00:08	15-05-15 00:25	15-05-15 00:42	15-05-15 00:59	15-05-15 01:16	15-05-15 01:33	15-05-15 01:50	15-05-15 02:07	15-05-15 02:24	15-05-15 02:41	15-05-15 02:58	15-05-15 03:15	15-05-15 03:32	15-05-15 03:49	15-05-15 04:06	15-05-15 04:23	15-05-15 04:40	15-05-15 04:57	15-05-15 05:14	15-05-15 05:31	15-05-15 05:48	15-05-15 06:05	15-05-15 06:22	15-05-15 06:39	15-05-15 06:56	15-05-15 07:13	15-05-15 07:30	15-05-15 07:47	15-05-15 08:04
1	Box1	Flow	0.4	0.4	0.4	0.4	0.4	0.4	0.4	0.4	0.4	0.4	0.4	0.4	0.4	0.4	0.4	0.4	0.4	0.4	0.4	0.4	0.4	0.4	0.4	0.4	0.4	0.4	0.4	0.4	0.4	0.4	0.4	0.4	0.4	0.4	0.4	0.4	0.4	0.4	0.4	0.4	0.4	0.4	0.4	0.4	0.4	0.4	0.4
2	Box2	Flow	0.4	0.4	0.4	0.4	0.4	0.4	0.4	0.4	0.4	0.4	0.4	0.4	0.4	0.4	0.4	0.4	0.4	0.4	0.4	0.4	0.4	0.4	0.4	0.4	0.4	0.4	0.4	0.4	0.4	0.4	0.4	0.4	0.4	0.4	0.4	0.4	0.4	0.4	0.4	0.4	0.4	0.4	0.4	0.4	0.4	0.4	0.4
3	Box3	Flow	0.4	0.4	0.4	0.4	0.4	0.4	0.4	0.4	0.4	0.4	0.4	0.4	0.4	0.4	0.4	0.4	0.4	0.4	0.4	0.4	0.4	0.4	0.4	0.4	0.4	0.4	0.4	0.4	0.4	0.4	0.4	0.4	0.4	0.4	0.4	0.4	0.4	0.4	0.4	0.4	0.4	0.4	0.4	0.4	0.4	0.4	0.4
4	Box4	Flow	0.4	0.4	0.4	0.4	0.4	0.4	0.4	0.4	0.4	0.4	0.4	0.4	0.4	0.4	0.4	0.4	0.4	0.4	0.4	0.4	0.4	0.4	0.4	0.4	0.4	0.4	0.4	0.4	0.4	0.4	0.4	0.4	0.4	0.4	0.4	0.4	0.4	0.4	0.4	0.4	0.4	0.4	0.4	0.4	0.4	0.4	0.4
6	Box5	Flow	0.4	0.4	0.4	0.4	0.4	0.4	0.4	0.4	0.4	0.4	0.4	0.4	0.4	0.4	0.4	0.4	0.4	0.4	0.4	0.4	0.4	0.4	0.4	0.4	0.4	0.4	0.4	0.4	0.4	0.4	0.4	0.4	0.4	0.4	0.4	0.4	0.4	0.4	0.4	0.4	0.4	0.4	0.4	0.4	0.4	0.4	0.4
7	Box6	Flow	0.4	0.4	0.4	0.4	0.4	0.4	0.4	0.4	0.4	0.4	0.4	0.4	0.4	0.4	0.4	0.4	0.4	0.4	0.4	0.4	0.4	0.4	0.4	0.4	0.4	0.4	0.4	0.4	0.4	0.4	0.4	0.4	0.4	0.4	0.4	0.4	0.4	0.4	0.4	0.4	0.4	0.4	0.4	0.4	0.4	0.4	0.4
8	Box7	Flow	0.4	0.4	0.4	0.4	0.4	0.4	0.4	0.4	0.4	0.4	0.4	0.4	0.4	0.4	0.4	0.4	0.4	0.4	0.4	0.4	0.4	0.4	0.4	0.4	0.4	0.4	0.4	0.4	0.4	0.4	0.4	0.4	0.4	0.4	0.4	0.4	0.4	0.4	0.4	0.4	0.4	0.4	0.4	0.4	0.4	0.4	0.4
9	Box8	Flow	0.4	0.4	0.4	0.4	0.4	0.4	0.4	0.4	0.4	0.4	0.4	0.4	0.4	0.4	0.4	0.4	0.4	0.4	0.4	0.4	0.4	0.4	0.4	0.4	0.4	0.4	0.4	0.4	0.4	0.4	0.4	0.4	0.4	0.4	0.4	0.4	0.4	0.4	0.4	0.4	0.4	0.4	0.4	0.4	0.4	0.4	0.4
10	Box9	Flow	0.4	0.4	0.4	0.4	0.4	0.4	0.4	0.4	0.4	0.4	0.4	0.4	0.4	0.4	0.4	0.4	0.4	0.4	0.4	0.4	0.4	0.4	0.4	0.4	0.4	0.4	0.4	0.4	0.4	0.4	0.4	0.4	0.4	0.4	0.4	0.4	0.4	0.4	0.4	0.4	0.4	0.4	0.4	0.4	0.4	0.4	0.4
11	Box10	Flow	0.4	0.4	0.4	0.4	0.4	0.4	0.4	0.4	0.4	0.4	0.4	0.4	0.4	0.4	0.4	0.4	0.4	0.4	0.4	0.4	0.4	0.4	0.4	0.4	0.4	0.4	0.4	0.4	0.4	0.4	0.4	0.4	0.4	0.4	0.4	0.4	0.4	0.4	0.4	0.4	0.4	0.4	0.4	0.4	0.4	0.4	0.4
12	Box11	Flow	0.4	0.4	0.4	0.4	0.4	0.4	0.4	0.4	0.4	0.4	0.4	0.4	0.4	0.4	0.4	0.4	0.4	0.4	0.4	0.4	0.4	0.4	0.4	0.4	0.4	0.4	0.4	0.4	0.4	0.4	0.4	0.4	0.4	0.4	0.4	0.4	0.4	0.4	0.4	0.4	0.4	0.4	0.4	0.4	0.4	0.4	0.4
13	Box12	Flow	0.4	0.4	0.4	0.4	0.4	0.4	0.4	0.4	0.4	0.4	0.4	0.4	0.4	0.4	0.4	0.4	0.4	0.4	0.4	0.4	0.4	0.4	0.4	0.4	0.4	0.4	0.4	0.4	0.4	0.4	0.4	0.4	0.4	0.4	0.4	0.4	0.4	0.4	0.4	0.4	0.4	0.4	0.4	0.4	0.4	0.4	0.4
14	Box13	Flow	0.4	0.4	0.4	0.4	0.4	0.4	0.4	0.4	0.4	0.4	0.4	0.4	0.4	0.4	0.4	0.4	0.4	0.4	0.4	0.4	0.4	0.4	0.4	0.4	0.4	0.4	0.4	0.4	0.4	0.4	0.4	0.4	0.4	0.4	0.4	0.4	0.4	0.4	0.4	0.4	0.4	0.4	0.4	0.4	0.4	0.4	0.4
15	Box14	Flow	0.4	0.4	0.4	0.4	0.4	0.4	0.4	0.4	0.4	0.4	0.4	0.4	0.4	0.4	0.4	0.4	0.4	0.4	0.4	0.4	0.4	0.4	0.4	0.4	0.4	0.4	0.4	0.4	0.4	0.4	0.4	0.4	0.4	0.4	0.4	0.4	0.4	0.4	0.4	0.4	0.4	0.4	0.4	0.4	0.4	0.4	0.4
1	Box1	Temp	21.1	21	20.9	20.8	20.9	20.8	20.8	20.8	21.1	21.2	21.3	21.3	21.4	21.2	21.3	21.1	21	21	20.9	20.9	20.9	20.9	20.9	20.9	21.1	21.3	21.5	21.6	21.5	21.4	21.2	21.1	21.1	21.1	21	21	21	21	20.9	20.9	20.9	20.9	20.9	20.9	21	21	21
2	Box2	Temp	20.9	20.8	20.8	20.7	20.8	20.7	20.8	20.8	20.8	20.8	20.9	20.9	20.9	20.9	20.9	20.9	20.9	21	20.9	20.9	20.9	20.9	20.9	21	21	21	21	20.9	20.9	20.9	20.9	20.9	20.9	20.9	21	20.9	21	21	20.9	20.9	20.9	20.9	20.9	20.9	20.9	20.9	20.9
3	Box3	Temp	21.4	21.2	21.4	21.4	21.4	21.5	21.4	21.5	21.4	21.4	21.4	21.4	21.4	21.6	21.5	21.6	21.7	21.8	21.6	21.6	21.4	21.3	21.4	21.5	21.6	21.5	21.4	21.4	21.4	21.5	21.6	21.5	21.4	21.3	21.3	21.4	21.3	21.3	21.3	21.2	21.3	21.5	21.5	21.5	21.5	21.5	21.4
4	Box4	Temp	21	21	21.1	21.1	21.1	21.1	21.1	21.3	21.2	21.3	21.4	21.4	21.4	21.5	21.5	21.6	21.7	21.7	21.5	21.5	21.6	21.5	21.5	21.7	21.7	21.7	21.7	21.7	21.7	21.7	21.6	21.7	21.7	21.7	21.6	21.6	21.6	21.7	21.6	21.5	21.5	21.6	21.6	21.6	21.6	21.5	21.6
6	Box5	Temp	22.2	22.2	22.1	22	22	22	22.1	22.1	22.2	22.2	22.3	22.4	22.4	22.4	22.4	22.5	22.5	22.5	22.5	22.5	22.4	22.5	22.5	22.5	22.5	22.5	22.5	22.5	22.5	22.5	22.5	22.6	22.6	22.6	22.5	22.5	22.5	22.5	22.5	22.5	22.5	22.6	22.5	22.6	22.7	22.7	22.7
7	Box6	Temp	20.7	20.7	20.6	20.6	20.8	20.8	20.7	20.8	20.7	20.8	20.8	20.9	20.8	20.8	20.8	20.8	20.8	20.8	20.8	20.8	20.7	20.8	20.7	20.7	20.8	20.8	20.8	20.9	20.9	20.9	20.8	20.8	20.9	20.8	20.8	20.7	20.7	20.7	20.7	20.7	20.7	20.8	20.8	20.8	20.9	20.8	20.9
8	Box7	Temp	20.1	20.1	20.1	20.1	20.1	20.1	20.1	20.2	20.2	20.1	20.1	20.1	20.1	20.2	20.2	20.2	20.2	20.2	20.1	20.1	20	20	20	20.1	20.2	20.2	20.1	20.1	20.1	20.1	20.1	20.1	20.1	20.1	20	20.1	20	20	20	20.1	20.1	20.1	20	20.1	20.2	20.2	20.3
9	Box8	Temp	20.5	20.4	20.4	20.3	20.3	20.3	20.3	20.3	20.3	20.3	20.2	20.2	20.1	20.1	20.2	20.1	20.1	20.1	20.1	20.1	20.2	20.2	20.3	20.2	20.2	20.1	20.1	20.1	20.1	20.2	20.2	20.2	20.2	20.2	20.2	20.1	20.1	20.2	20.2	20.1	20.1	20.1	20.1	20.1	20.2	20.2	20.2
10	Box9	Temp	22.1	22.1	22.1	22	22.1	22	22	22	22	22	22	21.9	21.8	21.7	21.7	21.7	21.8	21.7	21.7	21.7	21.7	21.8	21.7	21.6	21.7	21.8	21.7	21.7	21.7	21.6	21.6	21.7	21.6	21.5	21.6	21.6	21.6	21.4	21.4	21.5	21.4	21.4	21.4	21.5	21.6	21.7	21.9
11	Box10	Temp	20.6	20.7	20.7	20.5	20.6	20.6	20.5	20.4	20.4	20.2	20.2	20.1	20	20	20.1	20.1	20	20	20	20	20	20	20.2	20.2	20.3	20.5	20.5	20.4	20.4	20.3	20.3	20.2	20.3	20.2	20.1	20.1	20.1	20.3	20.3	20.3	20.2	20.1	20.1	20.2	20.1	20.2	20.3
12	Box11	Temp	22.3	22.2	22.3	22.2	22.3	22.2	22.2	22.2	22.1	22.1	22	21.9	21.9	21.9	21.9	21.8	22	22.1	22.1	22.2	22.2	22.1	21.9	21.9	21.9	21.8	22	22.1	22.2	22.2	22	21.9	21.9	21.8	21.8	21.8	21.9	21.9	21.8	21.8	21.8	21.8	21.8	22	22.1	22.1	22.1
13	Box12	Temp	21	20.9	20.9	20.8	20.8	20.8	20.9	20.9	21.1	21.1	21	21	21	21	21	21	20.9	20.9	20.9	21	20.9	20.9	21	21	21	21	20.9	21	21	21	21.2	21.1	21	21	21	21	21	20.9	21	21.1	21	21	21	21.1	21.2	21.2	21.2
14	Box13	Temp	20.9	20.9	21	21	21.1	21	21.2	21.2	21.2	21.1	21.2	21.2	21.3	21.2	21.1	21.2	21.1	21.2	21.2	21.3	21.2	21.1	21.1	21.1	21.1	21	21	21	21.2	21.2	21.1	21.1	21.1	21.1	21.1	21.3	21.2	21.2	21.2	21.2	21.1	21.1	21.2	21.2	21.2	21.2	21.1
15	Box14	Temp	21.6	21.6	21.5	21.6	21.6	21.5	21.6	21.6	21.4	21.3	21.3	21.2	21.3	21.4	21.5	21.5	21.5	21.6	21.5	21.4	21.4	21.3	21.3	21.3	21.3	21.4	21.4	21.4	21.6	21.4	21.3	21.4	21.5	21.4	21.3	21.3	21.3	21.3	21.4	21.4	21.4	21.3	21.4	21.4	21.4	21.3	21.4
1	Box1	O2	20.44	20.43	20.47	20.48	20.25	20.49	20.48	20.46	20.25	20.31	20.39	20.35	20.39	20.4	20.41	20.48	20.52	20.44	20.54	20.49	20.49	20.48	20.41	20.24	20.17	20.35	20.28	20.34	20.38	20.43	20.52	20.55	20.55	20.58	20.58	20.58	20.6	20.6	20.6	20.6	20.6	20.59	20.56	20.46	20.54	20.53	20.48
2	Box2	O2	20.54	20.62	20.53	20.51	20.52	20.49	20.48	20.56	20.51	20.43	20.44	20.58	20.48	20.47	20.47	20.49	20.52	20.38	20.53	20.55	20.51	20.47	20.41	20.35	20.55	20.59	20.52	20.61	20.55	20.54	20.44	20.49	20.55	20.51	20.57	20.51	20.46	20.61	20.6	20.66	20.56	20.57	20.56	20.57	20.6	20.56	20.53
3	Box3	O2	20.5	20.46	20.27	20.29	20.27	20.29	20.39	20.32	20.3	20.43	20.39	20.26	20.23	20.25	20.22	20.18	20.22	20.26	20.43	20.42	20.48	20.49	20.29	20.24	20.29	20.44	20.46	20.44	20.32	20.25	20.29	20.45	20.48	20.49	20.51	20.37	20.5	20.52	20.51	20.52	20.34	20.25	20.4	20.47	20.52	20.52	20.51
4	Box4	O2	20.44	20.3	20.24	20.29	20.39	20.45	20.31	20.4	20.41	20.32	20.34	20.35	20.42	20.29	20.25	20.31	20.23	20.21	20.37	20.36	20.27	20.37	20.35	20.22	20.2	20.31	20.37	20.25	20.31	20.42	20.44	20.31	20.3	20.42	20.47	20.31	20.3	20.37	20.43	20.48	20.39	20.31	20.43	20.49	20.49	20.43	20.35
6	Box5	O2	20.41	20.59	20.6	20.56	20.5	20.52	20.53	20.51	20.53	20.51	20.47	20.56	20.52	20.53	20.37	20.41	20.46	20.61	20.61	20.55	20.34	20.41	20.58	20.53	20.49	20.54	20.54	20.52	20.56	20.52	20.5	20.47	20.58	20.49	20.57	20.55	20.53	20.52	20.56	20.53	20.5	20.48	20.61	20.5	20.54	20.55	20.58
7	Box6	O2	20.28	20.31	20.26	20.31	20.31	20.32	20.43	20.37	20.39	20.38	20.5	20.4	20.5	20.47	20.43	20.31	20.33	20.43	20.5	20.49	20.48	20.38	20.5	20.37	20.48	20.34	20.34	20.35	20.38	20.46	20.5	20.47	20.37	20.48	20.5	20.49	20.48	20.49	20.52	20.51	20.4	20.5	20.47	20.53	20.5	20.49	20.46
8	Box7	O2	20.11	20.04	20.06	20.07	20.09	20.12	20.13	20.18	20.33	20.35	20.17	20.09	20.11	20.09	20.09	20.16	20.19	20.25	20.37	20.34	20.32	20.35	20.21	20.16	20.21	20.32	20.38	20.36	20.34	20.17	20.25	20.43	20.34	20.42	20.38	20.33	20.35	20.38	20.4	20.27	20.4	20.4	20.4	20.32	20.37	20.34	20.26
9	Box8	O2	20.28	20.32	20.31	20.28	20.31	20.35	20.35	20.34	20.35	20.36	20.36	20.49	20.31	20.49	20.29	20.46	20.4	20.51	20.44	20.3	20.32	20.26	20.34	20.37	20.5	20.47	20.48	20.47	20.45	20.33	20.34	20.36	20.47	20.49	20.4	20.47	20.39	20.35	20.45	20.51	20.53	20.42	20.49	20.51	20.42	20.5	20.45
10	Box9	O2	20.33	20.35	20.32	20.31	20.37	20.36	20.34	20.37	20.4	20.38	20.42	20.4	20.42	20.51	20.47	20.46	20.33	20.48	20.47	20.34	20.4	20.33	20.5	20.53	20.35	20.37	20.36	20.41	20.52	20.5	20.44	20.38	20.53	20.53	20.35	20.49	20.53	20.46	20.46	20.46	20.54	20.48	20.53	20.46	20.38	20.39	20.37
11	Box10	O2	20.26	20.24	20.25	20.25	20.26	20.25	20.28	20.27	20.32	20.32	20.46	20.45	20.46	20.32	20.31	20.42	20.49	20.48	20.49	20.43	20.43	20.43	20.07	20.29	20.28	20.23	20.29	20.29	20.28	20.3	20.4	20.45	20.31	20.43	20.43	20.39	20.28	20.3	20.3	20.4	20.48	20.42	20.3	20.48	20.45	20.39	20.33
12	Box11	O2	20.31	20.33	20.28	20.28	20.28	20.25	20.31	20.34	20.34	20.36	20.51	20.43	20.45	20.46	20.46	20.51	20.3	20.31	20.3	20.32	20.34	20.47	20.42	20.52	20.46	20.45	20.29	20.33	20.32	20.35	20.47	20.5	20.48	20.46	20.51	20.44	20.36	20.49	20.48	20.49	20.47	20.42	20.52	20.29	20.36	20.38	20.52
13	Box12	O2	20.52	20.59	20.51	20.56	20.55	20.54	20.46	20.44	20.45	20.46	20.57	20.59	20.62	20.58	20.5	20.62	20.59	20.54	20.59	20.61	20.58	20.53	20.4	20.58	20.62	20.62	20.56	20.55	20.5	20.52	20.45	20.62	20.64	20.62	20.59	20.61	20.58	20.59	20.57	20.5	20.64	20.61	20.57	20.56	20.51	20.61	20.6
14	Box13	O2	20.33	20.31	20.33	20.34	20.38	20.37	20.36	20.38	20.44	20.41	20.4	20.44	20.46	20.53	20.45	20.5	20.48	20.37	20.4	20.38	20.43	20.52	20.49	20.42	20.45	20.53	20.52	20.38	20.38	20.42	20.5	20.41	20.53	20.48	20.42	20.39	20.51	20.52	20.52	20.48	20.47	20.48	20.42	20.54	20.53	20.52	20.54
15	Box14	O2	20.27	20.29	20.35	20.3	20.32	20.38	20.37	20.41	20.5	20.52	20.48	20.43	20.36	20.33	20.29	20.35	20.35	20.4	20.47	20.52	20.39	20.5	20.44	20.43	20.48	20.31	20.3	20.36	20.41	20.54	20.5	20.37	20.41	20.49	20.51	20.48	20.36	20.4	20.37	20.51	20.5	20.48	20.39	20.53	20.51	20.43	20.42
1	Box1	CO2	0.344	0.345	0.317	0.306	0.521	0.285	0.307	0.322	0.507	0.453	0.378	0.413	0.379	0.379	0.353	0.308	0.271	0.338	0.249	0.294	0.297	0.3	0.364	0.508	0.563	0.422	0.475	0.429	0.399	0.35	0.284	0.257	0.266	0.238	0.242	0.24	0.231	0.229	0.231	0.236	0.237	0.242	0.269	0.347	0.286	0.297	0.337
2	Box2	CO2	0.237	0.176	0.252	0.27	0.252	0.279	0.292	0.22	0.264	0.338	0.325	0.201	0.297	0.304	0.3	0.291	0.254	0.382	0.245	0.239	0.265	0.303	0.355	0.417	0.232	0.199	0.271	0.186	0.233	0.24	0.324	0.281	0.234	0.268	0.221	0.271	0.317	0.181	0.187	0.141	0.219	0.22	0.221	0.203	0.19	0.223	0.247
3	Box3	CO2	0.305	0.335	0.515	0.497	0.537	0.505	0.398	0.474	0.494	0.359	0.411	0.542	0.557	0.546	0.57	0.604	0.576	0.527	0.364	0.375	0.326	0.321	0.514	0.564	0.506	0.343	0.342	0.368	0.485	0.551	0.498	0.351	0.327	0.326	0.279	0.431	0.313	0.285	0.301	0.285	0.457	0.55	0.383	0.341	0.282	0.286	0.287
4	Box4	CO2	0.366	0.505	0.57	0.51	0.386	0.371	0.497	0.397	0.391	0.49	0.465	0.424	0.388	0.521	0.545	0.48	0.566	0.583	0.432	0.444	0.524	0.426	0.456	0.586	0.597	0.492	0.44	0.54	0.474	0.397	0.373	0.496	0.496	0.381	0.344	0.503	0.502	0.432	0.377	0.354	0.433	0.515	0.387	0.326	0.323	0.386	0.467
6	Box5	CO2	0.343	0.194	0.197	0.227	0.276	0.259	0.248	0.261	0.246	0.257	0.302	0.22	0.251	0.242	0.385	0.353	0.303	0.173	0.178	0.236	0.416	0.35	0.196	0.244	0.285	0.233	0.237	0.255	0.221	0.248	0.279	0.306	0.205	0.281	0.215	0.235	0.246	0.249	0.218	0.241	0.278	0.292	0.177	0.27	0.245	0.231	0.211
7	Box6	CO2	0.528	0.502	0.556	0.503	0.504	0.48	0.354	0.456	0.424	0.433	0.306	0.422	0.304	0.361	0.386	0.522	0.491	0.359	0.298	0.323	0.339	0.437	0.32	0.452	0.34	0.469	0.482	0.467	0.431	0.334	0.334	0.351	0.447	0.321	0.318	0.336	0.339	0.332	0.288	0.314	0.422	0.305	0.363	0.279	0.324	0.322	0.346
8	Box7	CO2	0.718	0.794	0.774	0.766	0.739	0.713	0.7	0.651	0.479	0.484	0.68	0.759	0.728	0.754	0.743	0.678	0.638	0.58	0.463	0.477	0.501	0.461	0.598	0.667	0.608	0.505	0.427	0.445	0.462	0.641	0.559	0.375	0.46	0.378	0.414	0.456	0.436	0.4	0.386	0.52	0.404	0.388	0.379	0.46	0.415	0.438	0.52
9	Box8	CO2	0.536	0.501	0.502	0.543	0.504	0.472	0.467	0.479	0.467	0.46	0.455	0.317	0.519	0.318	0.539	0.364	0.414	0.299	0.378	0.531	0.503	0.555	0.476	0.442	0.315	0.368	0.33	0.365	0.364	0.482	0.489	0.46	0.339	0.344	0.409	0.35	0.426	0.476	0.355	0.326	0.283	0.396	0.338	0.304	0.397	0.309	0.371
10	Box9	CO2	0.493	0.466	0.505	0.5	0.453	0.463	0.482	0.455	0.421	0.434	0.399	0.423	0.388	0.305	0.358	0.351	0.496	0.327	0.349	0.479	0.428	0.488	0.3	0.286	0.48	0.451	0.463	0.407	0.29	0.332	0.384	0.448	0.292	0.287	0.474	0.323	0.289	0.371	0.352	0.361	0.276	0.339	0.281	0.36	0.447	0.449	0.455
11	Box10	CO2	0.563	0.579	0.574	0.571	0.555	0.57	0.532	0.541	0.492	0.491	0.357	0.364	0.354	0.47	0.505	0.393	0.328	0.332	0.315	0.378	0.378	0.378	0.725	0.531	0.541	0.584	0.518	0.537	0.536	0.514	0.413	0.37	0.507	0.392	0.387	0.425	0.533	0.534	0.515	0.413	0.343	0.396	0.499	0.343	0.365	0.42	0.471
12	Box11	CO2	0.516	0.494	0.546	0.536	0.535	0.571	0.511	0.475	0.476	0.446	0.296	0.399	0.376	0.357	0.355	0.3	0.517	0.513	0.515	0.493	0.473	0.337	0.401	0.296	0.353	0.368	0.536	0.494	0.504	0.463	0.335	0.319	0.342	0.355	0.302	0.393	0.464	0.335	0.345	0.322	0.356	0.407	0.291	0.53	0.466	0.427	0.298
13	Box12	CO2	0.263	0.205	0.279	0.232	0.239	0.257	0.318	0.345	0.345	0.324	0.225	0.211	0.18	0.216	0.288	0.182	0.209	0.249	0.2	0.18	0.213	0.245	0.371	0.204	0.183	0.193	0.227	0.242	0.282	0.277	0.327	0.172	0.165	0.175	0.205	0.185	0.203	0.2	0.212	0.281	0.159	0.188	0.22	0.222	0.263	0.182	0.192
14	Box13	CO2	0.481	0.506	0.485	0.476	0.438	0.437	0.453	0.439	0.369	0.425	0.411	0.366	0.36	0.291	0.361	0.312	0.336	0.442	0.416	0.434	0.373	0.285	0.339	0.393	0.387	0.293	0.295	0.441	0.442	0.4	0.318	0.44	0.276	0.341	0.402	0.426	0.296	0.304	0.293	0.341	0.345	0.33	0.393	0.27	0.302	0.289	0.274
15	Box14	CO2	0.551	0.529	0.463	0.506	0.488	0.436	0.442	0.408	0.318	0.288	0.338	0.393	0.454	0.489	0.524	0.47	0.459	0.412	0.351	0.281	0.435	0.31	0.372	0.386	0.345	0.505	0.52	0.456	0.406	0.271	0.314	0.445	0.415	0.314	0.308	0.335	0.461	0.413	0.44	0.313	0.304	0.337	0.434	0.273	0.297	0.374	0.389
1	Box1	dO2	0.335	0.34	0.305	0.294	0.522	0.278	0.293	0.309	0.526	0.459	0.38	0.419	0.387	0.369	0.358	0.293	0.256	0.329	0.228	0.278	0.284	0.289	0.358	0.531	0.597	0.422	0.491	0.431	0.39	0.342	0.249	0.218	0.224	0.191	0.192	0.187	0.176	0.171	0.171	0.174	0.174	0.178	0.211	0.311	0.234	0.246	0.295
2	Box2	dO2	0.234	0.155	0.24	0.262	0.254	0.282	0.292	0.208	0.261	0.341	0.329	0.19	0.293	0.302	0.3	0.283	0.249	0.388	0.241	0.225	0.257	0.302	0.358	0.425	0.224	0.185	0.252	0.166	0.22	0.231	0.335	0.279	0.222	0.257	0.207	0.257	0.315	0.164	0.17	0.111	0.208	0.207	0.211	0.203	0.171	0.217	0.245
3	Box3	dO2	0.27	0.314	0.505	0.486	0.501	0.484	0.38	0.452	0.474	0.337	0.38	0.511	0.542	0.522	0.556	0.588	0.553	0.513	0.343	0.353	0.292	0.283	0.48	0.533	0.485	0.331	0.309	0.329	0.457	0.521	0.481	0.325	0.294	0.287	0.257	0.399	0.275	0.249	0.266	0.251	0.432	0.527	0.371	0.303	0.255	0.255	0.263
4	Box4	dO2	0.331	0.47	0.532	0.48	0.383	0.318	0.459	0.368	0.358	0.452	0.436	0.425	0.348	0.485	0.519	0.465	0.539	0.563	0.404	0.414	0.497	0.399	0.421	0.551	0.572	0.465	0.399	0.518	0.458	0.353	0.329	0.458	0.47	0.348	0.303	0.458	0.468	0.404	0.341	0.297	0.384	0.467	0.343	0.281	0.279	0.337	0.426
6	Box5	dO2	0.359	0.182	0.176	0.209	0.276	0.25	0.244	0.26	0.243	0.259	0.303	0.211	0.254	0.245	0.401	0.358	0.313	0.158	0.159	0.227	0.437	0.359	0.187	0.238	0.278	0.229	0.228	0.252	0.208	0.247	0.277	0.3	0.192	0.278	0.203	0.219	0.245	0.249	0.211	0.238	0.272	0.297	0.162	0.267	0.233	0.219	0.194
7	Box6	dO2	0.49	0.463	0.51	0.463	0.462	0.449	0.339	0.401	0.38	0.394	0.275	0.372	0.267	0.304	0.346	0.465	0.446	0.339	0.268	0.287	0.293	0.396	0.275	0.405	0.293	0.428	0.436	0.421	0.393	0.308	0.276	0.299	0.4	0.293	0.272	0.282	0.295	0.287	0.25	0.261	0.373	0.27	0.305	0.244	0.273	0.283	0.31
8	Box7	dO2	0.666	0.732	0.716	0.705	0.686	0.655	0.644	0.59	0.446	0.422	0.604	0.681	0.66	0.684	0.68	0.616	0.58	0.521	0.401	0.432	0.453	0.42	0.558	0.614	0.558	0.457	0.388	0.416	0.436	0.599	0.524	0.342	0.436	0.351	0.391	0.439	0.421	0.389	0.371	0.503	0.374	0.369	0.372	0.449	0.399	0.437	0.51
9	Box8	dO2	0.494	0.457	0.464	0.494	0.459	0.426	0.422	0.437	0.423	0.41	0.415	0.281	0.459	0.282	0.486	0.316	0.373	0.266	0.335	0.476	0.452	0.512	0.43	0.401	0.275	0.304	0.288	0.307	0.324	0.441	0.436	0.411	0.303	0.284	0.372	0.299	0.382	0.426	0.325	0.266	0.24	0.356	0.278	0.263	0.353	0.271	0.32
10	Box9	dO2	0.438	0.422	0.451	0.459	0.401	0.414	0.435	0.405	0.377	0.389	0.353	0.374	0.35	0.266	0.304	0.308	0.442	0.294	0.304	0.428	0.373	0.442	0.267	0.243	0.423	0.399	0.414	0.364	0.249	0.267	0.336	0.393	0.245	0.239	0.425	0.282	0.239	0.31	0.311	0.311	0.234	0.293	0.245	0.313	0.389	0.387	0.401
11	Box10	dO2	0.511	0.534	0.526	0.527	0.512	0.526	0.489	0.5	0.454	0.453	0.309	0.325	0.316	0.453	0.464	0.351	0.282	0.293	0.283	0.339	0.342	0.345	0.698	0.483	0.492	0.539	0.479	0.485	0.489	0.469	0.371	0.323	0.467	0.339	0.345	0.383	0.492	0.476	0.471	0.372	0.293	0.353	0.469	0.294	0.32	0.385	0.441
12	Box11	dO2	0.464	0.447	0.495	0.487	0.489	0.522	0.465	0.43	0.428	0.407	0.257	0.345	0.318	0.314	0.31	0.263	0.473	0.46	0.471	0.448	0.437	0.304	0.347	0.254	0.313	0.325	0.48	0.446	0.454	0.42	0.3	0.268	0.288	0.309	0.26	0.336	0.414	0.278	0.295	0.282	0.302	0.352	0.247	0.485	0.416	0.388	0.255
13	Box12	dO2	0.247	0.178	0.26	0.209	0.222	0.235	0.311	0.334	0.325	0.309	0.203	0.185	0.151	0.188	0.27	0.155	0.181	0.233	0.18	0.159	0.197	0.241	0.375	0.188	0.15	0.155	0.211	0.227	0.272	0.255	0.325	0.154	0.133	0.149	0.181	0.162	0.188	0.183	0.201	0.275	0.134	0.162	0.202	0.208	0.259	0.16	0.172
14	Box13	dO2	0.438	0.46	0.443	0.436	0.395	0.398	0.411	0.394	0.336	0.363	0.369	0.334	0.314	0.245	0.318	0.267	0.291	0.4	0.374	0.388	0.343	0.25	0.279	0.348	0.325	0.246	0.251	0.391	0.395	0.357	0.267	0.366	0.238	0.291	0.352	0.382	0.261	0.254	0.249	0.291	0.302	0.288	0.356	0.229	0.243	0.249	0.234
15	Box14	dO2	0.503	0.486	0.417	0.474	0.448	0.395	0.403	0.367	0.276	0.255	0.294	0.345	0.412	0.439	0.483	0.422	0.417	0.374	0.303	0.247	0.383	0.268	0.329	0.345	0.297	0.458	0.475	0.414	0.364	0.233	0.273	0.406	0.367	0.283	0.257	0.293	0.407	0.371	0.399	0.265	0.268	0.289	0.379	0.239	0.26	0.337	0.348
1	Box1	dCO2	0.299	0.3	0.272	0.26	0.476	0.24	0.262	0.277	0.462	0.408	0.332	0.367	0.334	0.334	0.307	0.263	0.225	0.293	0.204	0.248	0.251	0.255	0.319	0.463	0.518	0.377	0.43	0.383	0.354	0.304	0.239	0.212	0.221	0.192	0.197	0.194	0.186	0.184	0.186	0.191	0.192	0.196	0.224	0.301	0.241	0.251	0.292
2	Box2	dCO2	0.191	0.131	0.207	0.224	0.207	0.234	0.246	0.175	0.219	0.293	0.279	0.156	0.252	0.258	0.255	0.245	0.209	0.337	0.199	0.194	0.22	0.258	0.31	0.372	0.187	0.154	0.225	0.14	0.188	0.194	0.279	0.236	0.189	0.223	0.175	0.225	0.272	0.136	0.142	0.095	0.173	0.174	0.175	0.158	0.144	0.178	0.202
3	Box3	dCO2	0.26	0.29	0.469	0.452	0.491	0.46	0.353	0.429	0.449	0.314	0.366	0.497	0.512	0.501	0.525	0.559	0.531	0.482	0.319	0.33	0.281	0.275	0.469	0.519	0.461	0.298	0.297	0.323	0.44	0.505	0.453	0.305	0.281	0.281	0.234	0.386	0.268	0.24	0.256	0.24	0.411	0.505	0.337	0.296	0.237	0.241	0.242
4	Box4	dCO2	0.321	0.46	0.525	0.464	0.341	0.326	0.452	0.352	0.346	0.445	0.419	0.379	0.343	0.476	0.499	0.435	0.521	0.538	0.386	0.399	0.479	0.381	0.41	0.541	0.552	0.447	0.394	0.494	0.429	0.352	0.327	0.45	0.451	0.336	0.299	0.458	0.457	0.387	0.331	0.308	0.388	0.47	0.342	0.281	0.277	0.34	0.421
6	Box5	dCO2	0.298	0.148	0.151	0.182	0.231	0.214	0.203	0.216	0.201	0.212	0.257	0.174	0.206	0.196	0.34	0.308	0.257	0.128	0.133	0.191	0.371	0.304	0.151	0.198	0.24	0.188	0.191	0.21	0.175	0.202	0.233	0.26	0.16	0.236	0.17	0.19	0.2	0.204	0.173	0.196	0.232	0.247	0.132	0.224	0.199	0.186	0.166
7	Box6	dCO2	0.483	0.457	0.511	0.458	0.459	0.435	0.309	0.41	0.379	0.388	0.261	0.377	0.259	0.316	0.34	0.476	0.446	0.314	0.253	0.278	0.294	0.391	0.275	0.407	0.295	0.424	0.436	0.421	0.386	0.289	0.289	0.306	0.402	0.275	0.273	0.291	0.294	0.286	0.243	0.269	0.377	0.26	0.318	0.233	0.278	0.276	0.301
8	Box7	dCO2	0.673	0.749	0.729	0.72	0.694	0.667	0.655	0.605	0.434	0.438	0.635	0.713	0.682	0.709	0.698	0.632	0.593	0.535	0.418	0.432	0.456	0.416	0.552	0.622	0.563	0.46	0.382	0.4	0.417	0.596	0.514	0.33	0.415	0.333	0.368	0.41	0.39	0.355	0.341	0.474	0.358	0.343	0.334	0.415	0.37	0.392	0.474
9	Box8	dCO2	0.491	0.456	0.457	0.498	0.459	0.427	0.421	0.434	0.421	0.414	0.41	0.272	0.473	0.273	0.494	0.319	0.369	0.254	0.332	0.486	0.458	0.51	0.431	0.396	0.27	0.323	0.285	0.32	0.319	0.437	0.444	0.414	0.294	0.299	0.364	0.305	0.381	0.431	0.309	0.28	0.238	0.351	0.293	0.258	0.352	0.264	0.326
10	Box9	dCO2	0.448	0.421	0.46	0.455	0.408	0.418	0.436	0.409	0.376	0.389	0.354	0.378	0.342	0.259	0.312	0.305	0.45	0.281	0.304	0.434	0.383	0.443	0.254	0.241	0.435	0.406	0.417	0.362	0.245	0.287	0.338	0.403	0.246	0.242	0.429	0.277	0.244	0.326	0.307	0.316	0.231	0.294	0.236	0.315	0.402	0.404	0.41
11	Box10	dCO2	0.518	0.533	0.529	0.525	0.51	0.525	0.487	0.495	0.447	0.445	0.311	0.319	0.308	0.424	0.46	0.348	0.283	0.286	0.27	0.333	0.333	0.332	0.68	0.486	0.495	0.539	0.473	0.491	0.491	0.469	0.368	0.325	0.462	0.347	0.342	0.38	0.488	0.489	0.469	0.367	0.298	0.351	0.454	0.298	0.32	0.375	0.426
12	Box11	dCO2	0.47	0.449	0.501	0.491	0.49	0.525	0.465	0.43	0.431	0.401	0.25	0.354	0.33	0.312	0.31	0.254	0.472	0.468	0.469	0.447	0.428	0.292	0.355	0.25	0.307	0.323	0.491	0.449	0.459	0.418	0.29	0.273	0.297	0.31	0.256	0.348	0.418	0.29	0.3	0.276	0.31	0.362	0.246	0.485	0.421	0.382	0.253
13	Box12	dCO2	0.218	0.16	0.234	0.187	0.193	0.212	0.273	0.3	0.3	0.278	0.18	0.166	0.135	0.17	0.243	0.136	0.164	0.204	0.155	0.135	0.168	0.2	0.326	0.159	0.137	0.147	0.182	0.197	0.237	0.231	0.281	0.127	0.12	0.13	0.16	0.14	0.158	0.155	0.167	0.236	0.113	0.142	0.175	0.177	0.218	0.136	0.146
14	Box13	dCO2	0.436	0.461	0.439	0.431	0.392	0.392	0.408	0.394	0.324	0.38	0.366	0.321	0.315	0.245	0.316	0.267	0.291	0.397	0.371	0.389	0.328	0.24	0.294	0.348	0.341	0.247	0.25	0.395	0.397	0.355	0.273	0.394	0.231	0.296	0.356	0.381	0.25	0.259	0.248	0.296	0.3	0.284	0.348	0.225	0.257	0.244	0.229
15	Box14	dCO2	0.506	0.484	0.418	0.461	0.443	0.391	0.396	0.362	0.273	0.243	0.293	0.348	0.409	0.443	0.478	0.425	0.414	0.366	0.305	0.236	0.39	0.265	0.327	0.34	0.3	0.46	0.474	0.41	0.361	0.225	0.269	0.4	0.369	0.269	0.263	0.29	0.416	0.367	0.395	0.268	0.258	0.292	0.389	0.227	0.251	0.328	0.344
1	Box1	VO2(1)	2302	2342	2100	2026	3570	1927	2013	2122	3625	3160	2619	2888	2676	2539	2484	2011	1765	2260	1564	1912	1959	1994	2464	3665	4131	2902	3390	2963	2672	2354	1680	1467	1503	1273	1275	1238	1159	1121	1118	1130	1125	1162	1384	2099	1552	1637	1981
2	Box2	VO2(1)	1320	867	1336	1462	1432	1587	1631	1168	1466	1899	1841	1069	1637	1686	1678	1574	1391	2161	1355	1258	1435	1682	1999	2355	1256	1038	1394	932	1230	1295	1883	1563	1240	1435	1159	1427	1760	919	955	617	1166	1157	1184	1155	960	1219	1381
3	Box3	VO2(1)	1348	1585	2545	2452	2501	2426	1920	2267	2380	1696	1903	2548	2721	2612	2796	2943	2757	2583	1728	1780	1459	1412	2385	2658	2433	1678	1546	1635	2283	2599	2420	1630	1474	1428	1304	1986	1368	1243	1330	1258	2166	2638	1878	1509	1285	1276	1333
4	Box4	VO2(1)	1754	2486	2804	2544	2070	1657	2423	1956	1899	2383	2305	2288	1838	2561	2757	2487	2858	2990	2146	2193	2638	2120	2227	2913	3036	2471	2102	2756	2446	1859	1729	2417	2498	1848	1597	2406	2473	2145	1805	1543	2013	2447	1807	1475	1471	1768	2244
6	Box5	VO2(1)	2112	1074	1026	1220	1622	1458	1431	1526	1429	1523	1771	1237	1496	1449	2347	2089	1840	932	934	1326	2555	2102	1106	1398	1626	1353	1334	1482	1218	1458	1627	1748	1130	1631	1191	1276	1443	1469	1243	1397	1588	1741	962	1565	1357	1285	1136
7	Box6	VO2(1)	3234	3054	3349	3043	3041	2980	2270	2623	2504	2601	1829	2435	1771	1979	2284	3041	2930	2262	1791	1901	1925	2615	1810	2659	1929	2825	2864	2768	2594	2056	1790	1955	2627	1957	1787	1838	1946	1887	1655	1703	2445	1790	1985	1616	1783	1868	2056
8	Box7	VO2(1)	4917	5392	5281	5194	5061	4811	4732	4322	3312	3095	4417	4977	4827	5006	4980	4525	4255	3817	2931	3199	3339	3106	4127	4520	4106	3376	2875	3113	3264	4433	3903	2558	3267	2625	2944	3300	3167	2947	2802	3773	2802	2778	2818	3394	3009	3323	3842
9	Box8	VO2(1)	3616	3352	3409	3603	3360	3113	3090	3203	3102	2990	3053	2076	3332	2086	3542	2309	2745	1974	2454	3467	3293	3750	3140	2945	2018	2188	2120	2216	2378	3231	3172	3001	2232	2052	2735	2177	2793	3107	2415	1923	1760	2612	2006	1937	2595	1995	2330
10	Box9	VO2(1)	3197	3101	3288	3377	2924	3017	3185	2972	2765	2854	2591	2738	2579	1964	2215	2269	3236	2177	2231	3123	2709	3241	1985	1782	3085	2912	3028	2686	1832	1916	2461	2862	1789	1741	3108	2071	1738	2253	2294	2276	1717	2155	1814	2289	2830	2802	2928
11	Box10	VO2(1)	3914	4097	4047	4054	3942	4043	3750	3863	3518	3509	2371	2510	2456	3541	3577	2704	2166	2259	2211	2606	2658	2675	5419	3726	3780	4147	3694	3716	3764	3606	2855	2482	3608	2585	2656	2950	3795	3637	3618	2859	2242	2729	3637	2262	2462	2983	3429
12	Box11	VO2(1)	3031	2926	3244	3190	3201	3416	3069	2816	2804	2691	1698	2251	2060	2068	2040	1748	3110	3005	3104	2939	2880	2014	2261	1668	2059	2141	3139	2916	2970	2763	1987	1756	1873	2030	1714	2190	2720	1809	1929	1857	1968	2291	1624	3190	2728	2552	1679
13	Box12	VO2(1)	2040	1462	2124	1720	1831	1928	2579	2739	2652	2535	1672	1520	1241	1544	2211	1279	1482	1921	1488	1320	1636	2010	3115	1568	1227	1257	1748	1873	2241	2087	2690	1287	1091	1231	1492	1346	1570	1526	1670	2275	1116	1341	1671	1729	2152	1333	1437
14	Box13	VO2(1)	3009	3166	3054	2997	2714	2737	2834	2701	2326	2460	2546	2311	2150	1679	2180	1832	1992	2748	2580	2657	2390	1737	1890	2389	2199	1686	1729	2677	2706	2452	1822	2455	1641	1977	2406	2618	1808	1729	1706	1989	2072	1982	2460	1577	1637	1709	1613
15	Box14	VO2(1)	3419	3300	2836	3245	3055	2686	2748	2502	1880	1749	2003	2338	2810	2981	3278	2865	2843	2558	2054	1703	2582	1830	2238	2344	2011	3109	3232	2817	2483	1595	1865	2773	2490	1951	1739	1997	2755	2525	2719	1793	1842	1956	2560	1639	1781	2302	2376
1	Box1	VO2(3)	83	84	76	73	129	69	72	76	131	114	94	104	96	91	89	72	64	81	56	69	71	72	89	132	149	104	122	107	96	85	60	53	54	46	46	45	42	40	40	41	40	42	50	76	56	59	71
2	Box2	VO2(3)	59	39	60	65	64	71	73	52	66	85	82	48	73	76	75	71	62	97	61	56	64	75	90	106	56	47	62	42	55	58	84	70	56	64	52	64	79	41	43	28	52	52	53	52	43	55	62
3	Box3	VO2(3)	66	77	124	119	122	118	93	110	116	82	92	124	132	127	136	143	134	126	84	86	71	69	116	129	118	82	75	79	111	126	118	79	72	69	63	97	66	60	65	61	105	128	91	73	62	62	65
4	Box4	VO2(3)	80	114	128	117	95	76	111	90	87	109	106	105	84	117	126	114	131	137	98	100	121	97	102	133	139	113	96	126	112	85	79	111	114	85	73	110	113	98	83	71	92	112	83	68	67	81	103
6	Box5	VO2(3)	90	46	44	52	69	62	61	65	61	65	76	53	64	62	100	89	79	40	40	57	109	90	47	60	70	58	57	63	52	62	70	75	48	70	51	55	62	63	53	60	68	75	41	67	58	55	49
7	Box6	VO2(3)	118	112	123	111	111	109	83	96	92	95	67	89	65	72	84	111	107	83	66	70	70	96	66	97	71	103	105	101	95	75	66	72	96	72	65	67	71	69	61	62	90	66	73	59	65	68	75
8	Box7	VO2(3)	160	175	172	169	164	156	154	140	108	101	144	162	157	163	162	147	138	124	95	104	109	101	134	147	133	110	93	101	106	144	127	83	106	85	96	107	103	96	91	123	91	90	92	110	98	108	125
9	Box8	VO2(3)	119	110	112	118	110	102	101	105	102	98	100	68	109	68	116	76	90	65	80	114	108	123	103	97	66	72	70	73	78	106	104	98	73	67	90	71	92	102	79	63	58	86	66	64	85	65	76
10	Box9	VO2(3)	105	102	108	111	96	99	104	97	91	94	85	90	85	64	73	74	106	71	73	102	89	106	65	58	101	96	99	88	60	63	81	94	59	57	102	68	57	74	75	75	56	71	60	75	93	92	96
11	Box10	VO2(3)	122	128	127	127	123	127	117	121	110	110	74	79	77	111	112	85	68	71	69	82	83	84	170	117	118	130	116	116	118	113	89	78	113	81	83	92	119	114	113	89	70	85	114	71	77	93	107
12	Box11	VO2(3)	111	107	119	117	117	125	112	103	103	98	62	82	75	76	75	64	114	110	114	108	105	74	83	61	75	78	115	107	109	101	73	64	69	74	63	80	100	66	71	68	72	84	59	117	100	93	61
13	Box12	VO2(3)	61	44	64	52	55	58	78	82	80	76	50	46	37	46	67	39	45	58	45	40	49	60	94	47	37	38	53	56	67	63	81	39	33	37	45	41	47	46	50	68	34	40	50	52	65	40	43
14	Box13	VO2(3)	106	111	107	105	95	96	99	95	82	86	89	81	75	59	77	64	70	96	91	93	84	61	66	84	77	59	61	94	95	86	64	86	58	69	84	92	63	61	60	70	73	70	86	55	57	60	57
15	Box14	VO2(3)	121	117	100	115	108	95	97	89	67	62	71	83	99	106	116	101	101	91	73	60	91	65	79	83	71	110	114	100	88	56	66	98	88	69	62	71	98	89	96	63	65	69	91	58	63	81	84
1	Box1	VCO2(1)	1996	2002	1815	1740	3181	1605	1749	1851	3089	2724	2215	2455	2232	2239	2055	1759	1507	1960	1362	1661	1681	1704	2130	3095	3460	2521	2875	2563	2367	2035	1595	1418	1477	1287	1316	1300	1244	1231	1244	1277	1279	1313	1497	2015	1608	1681	1953
2	Box2	VCO2(1)	1032	704	1110	1205	1116	1259	1324	942	1180	1575	1505	839	1357	1392	1369	1319	1124	1815	1071	1045	1182	1385	1669	1999	1002	831	1211	757	1008	1044	1503	1266	1019	1201	944	1211	1463	731	765	512	931	936	944	849	778	955	1087
3	Box3	VCO2(1)	1286	1437	2324	2239	2441	2278	1746	2125	2222	1549	1811	2461	2533	2480	2599	2758	2620	2385	1573	1634	1391	1364	2315	2570	2281	1469	1469	1597	2178	2502	2244	1508	1393	1391	1160	1905	1328	1186	1267	1189	2037	2499	1670	1464	1172	1188	1196
4	Box4	VCO2(1)	1685	2415	2758	2441	1791	1713	2374	1850	1819	2337	2197	1986	1803	2500	2624	2283	2737	2825	2030	2098	2518	2002	2157	2841	2900	2348	2072	2598	2255	1847	1721	2366	2368	1765	1569	2407	2402	2033	1741	1620	2038	2469	1796	1476	1458	1788	2214
6	Box5	VCO2(1)	1673	834	850	1027	1302	1204	1140	1212	1133	1190	1444	980	1160	1104	1910	1731	1447	723	750	1074	2084	1712	848	1119	1351	1058	1077	1179	986	1137	1315	1463	903	1332	955	1066	1126	1149	975	1102	1306	1389	742	1262	1121	1050	933
7	Box6	VCO2(1)	3174	3002	3358	3000	3015	2857	2025	2699	2489	2551	1714	2479	1701	2076	2237	3132	2931	2057	1663	1827	1931	2573	1813	2676	1943	2786	2870	2770	2538	1902	1902	2011	2644	1811	1795	1914	1931	1882	1598	1766	2479	1708	2092	1529	1825	1812	1979
8	Box7	VCO2(1)	4985	5545	5395	5334	5137	4926	4832	4469	3204	3247	4701	5283	5038	5230	5154	4683	4375	3947	3085	3199	3364	3070	4078	4593	4158	3403	2816	2960	3087	4397	3807	2443	3072	2458	2727	3030	2882	2625	2523	3501	2654	2530	2465	3072	2741	2905	3512
9	Box8	VCO2(1)	3592	3347	3340	3642	3355	3125	3082	3171	3082	3031	3008	1996	3462	1999	3613	2335	2705	1863	2431	3552	3351	3732	3153	2898	1972	2363	2089	2342	2331	3196	3247	3031	2151	2187	2661	2230	2783	3150	2270	2057	1742	2564	2144	1889	2583	1929	2385
10	Box9	VCO2(1)	3286	3087	3372	3340	2981	3056	3203	3014	2760	2853	2597	2774	2511	1902	2291	2248	3314	2058	2230	3175	2801	3249	1866	1769	3192	2979	3062	2663	1798	2097	2482	2954	1803	1771	3145	2029	1781	2396	2252	2320	1688	2161	1733	2313	2947	2965	3008
11	Box10	VCO2(1)	3983	4087	4078	4039	3919	4036	3730	3821	3446	3435	2393	2454	2378	3262	3534	2673	2174	2194	2079	2552	2567	2556	5245	3760	3809	4141	3635	3779	3787	3605	2828	2507	3559	2669	2628	2918	3753	3760	3598	2815	2292	2707	3488	2295	2458	2884	3283
12	Box11	VCO2(1)	3083	2942	3293	3215	3212	3444	3070	2816	2826	2634	1642	2325	2166	2050	2037	1672	3103	3067	3086	2932	2807	1915	2330	1642	2015	2121	3225	2942	3006	2747	1899	1798	1947	2037	1685	2286	2759	1908	1967	1812	2040	2372	1613	3187	2767	2504	1663
13	Box12	VCO2(1)	1743	1272	1867	1496	1547	1696	2189	2395	2395	2226	1441	1331	1076	1362	1943	1091	1311	1629	1241	1080	1343	1593	2615	1268	1099	1178	1461	1574	1890	1849	2249	1013	958	1036	1276	1119	1260	1241	1331	1888	907	1138	1398	1413	1743	1095	1173
14	Box13	VCO2(1)	2989	3167	3022	2952	2690	2686	2803	2700	2222	2602	2516	2198	2161	1683	2168	1828	1993	2723	2549	2666	2256	1648	2013	2387	2340	1697	1719	2710	2720	2431	1868	2703	1582	2020	2444	2609	1717	1774	1700	2033	2054	1949	2394	1542	1761	1665	1569
15	Box14	VCO2(1)	3438	3278	2841	3134	3011	2649	2694	2463	1853	1644	1989	2363	2777	3014	3241	2891	2814	2490	2076	1602	2642	1802	2220	2306	2039	3128	3224	2791	2453	1532	1829	2717	2510	1826	1789	1973	2827	2497	2684	1823	1756	1977	2644	1541	1709	2226	2340
1	Box1	VCO2(3)	72	72	65	63	114	58	63	67	111	98	80	88	80	81	74	63	54	71	49	60	60	61	77	111	125	91	104	92	85	73	57	51	53	46	47	47	45	44	45	46	46	47	54	73	58	60	70
2	Box2	VCO2(3)	46	32	50	54	50	56	59	42	53	71	67	38	61	62	61	59	50	81	48	47	53	62	75	90	45	37	54	34	45	47	67	57	46	54	42	54	66	33	34	23	42	42	42	38	35	43	49
3	Box3	VCO2(3)	63	70	113	109	119	111	85	103	108	75	88	120	123	121	126	134	127	116	76	79	68	66	113	125	111	71	71	78	106	122	109	73	68	68	56	93	65	58	62	58	99	121	81	71	57	58	58
4	Box4	VCO2(3)	77	111	126	112	82	78	109	85	83	107	101	91	83	114	120	105	125	129	93	96	115	92	99	130	133	108	95	119	103	85	79	108	108	81	72	110	110	93	80	74	93	113	82	68	67	82	101
6	Box5	VCO2(3)	72	36	36	44	56	52	49	52	48	51	62	42	50	47	82	74	62	31	32	46	89	73	36	48	58	45	46	50	42	49	56	63	39	57	41	46	48	49	42	47	56	59	32	54	48	45	40
7	Box6	VCO2(3)	116	110	123	110	110	105	74	99	91	93	63	91	62	76	82	115	107	75	61	67	71	94	66	98	71	102	105	101	93	70	70	74	97	66	66	70	71	69	58	65	91	63	77	56	67	66	72
8	Box7	VCO2(3)	162	180	175	173	167	160	157	145	104	106	153	172	164	170	168	152	142	128	100	104	109	100	133	149	135	111	92	96	100	143	124	79	100	80	89	98	94	85	82	114	86	82	80	100	89	94	114
9	Box8	VCO2(3)	118	110	110	119	110	102	101	104	101	99	99	65	114	66	119	77	89	61	80	117	110	122	103	95	65	78	69	77	76	105	106	99	71	72	87	73	91	103	74	67	57	84	70	62	85	63	78
10	Box9	VCO2(3)	108	101	111	110	98	100	105	99	91	94	85	91	82	62	75	74	109	68	73	104	92	107	61	58	105	98	100	87	59	69	81	97	59	58	103	67	58	79	74	76	55	71	57	76	97	97	99
11	Box10	VCO2(3)	125	128	128	126	123	126	117	120	108	107	75	77	74	102	111	84	68	69	65	80	80	80	164	118	119	130	114	118	119	113	89	78	111	84	82	91	117	118	113	88	72	85	109	72	77	90	103
12	Box11	VCO2(3)	113	108	121	118	118	126	112	103	103	96	60	85	79	75	75	61	114	112	113	107	103	70	85	60	74	78	118	108	110	101	70	66	71	75	62	84	101	70	72	66	75	87	59	117	101	92	61
13	Box12	VCO2(3)	52	38	56	45	47	51	66	72	72	67	43	40	32	41	58	33	39	49	37	32	40	48	79	38	33	35	44	47	57	56	68	30	29	31	38	34	38	37	40	57	27	34	42	43	52	33	35
14	Box13	VCO2(3)	105	111	106	104	94	94	98	95	78	91	88	77	76	59	76	64	70	96	89	94	79	58	71	84	82	60	60	95	95	85	66	95	56	71	86	92	60	62	60	71	72	68	84	54	62	58	55
15	Box14	VCO2(3)	122	116	101	111	107	94	95	87	66	58	70	84	98	107	115	102	100	88	73	57	94	64	79	82	72	111	114	99	87	54	65	96	89	65	63	70	100	88	95	65	62	70	94	55	60	79	83
1	Box1	RER	0.867	0.855	0.864	0.858	0.891	0.833	0.869	0.873	0.852	0.862	0.846	0.85	0.834	0.882	0.827	0.875	0.853	0.867	0.871	0.869	0.858	0.854	0.865	0.844	0.838	0.869	0.848	0.865	0.886	0.865	0.95	0.967	0.983	1.011	1.032	1.05	1.073	1.098	1.113	1.13	1.138	1.13	1.082	0.96	1.036	1.027	0.986
2	Box2	RER	0.782	0.812	0.831	0.825	0.78	0.793	0.812	0.806	0.805	0.829	0.818	0.784	0.829	0.825	0.816	0.838	0.808	0.84	0.79	0.831	0.824	0.823	0.835	0.849	0.798	0.8	0.869	0.812	0.819	0.806	0.798	0.81	0.821	0.837	0.815	0.848	0.831	0.795	0.801	0.829	0.798	0.809	0.798	0.736	0.81	0.783	0.787
3	Box3	RER	0.954	0.906	0.913	0.913	0.976	0.939	0.909	0.938	0.934	0.913	0.952	0.966	0.931	0.949	0.93	0.937	0.95	0.923	0.911	0.918	0.953	0.966	0.971	0.967	0.937	0.875	0.95	0.977	0.954	0.963	0.927	0.925	0.945	0.974	0.889	0.959	0.971	0.954	0.953	0.945	0.94	0.948	0.889	0.97	0.912	0.931	0.897
4	Box4	RER	0.96	0.972	0.984	0.959	0.865	1.034	0.98	0.946	0.958	0.981	0.953	0.868	0.981	0.976	0.952	0.918	0.958	0.945	0.946	0.956	0.954	0.944	0.969	0.975	0.955	0.95	0.986	0.943	0.922	0.994	0.995	0.979	0.948	0.955	0.982	1	0.971	0.948	0.965	1.05	1.013	1.009	0.994	1.001	0.991	1.011	0.986
6	Box5	RER	0.792	0.776	0.828	0.842	0.803	0.826	0.797	0.794	0.792	0.781	0.815	0.792	0.775	0.762	0.814	0.829	0.786	0.775	0.804	0.81	0.816	0.814	0.767	0.8	0.831	0.782	0.807	0.795	0.809	0.78	0.809	0.837	0.799	0.817	0.802	0.835	0.78	0.782	0.784	0.788	0.822	0.797	0.771	0.806	0.826	0.817	0.822
7	Box6	RER	0.981	0.983	1.002	0.986	0.992	0.959	0.892	1.029	0.994	0.981	0.937	1.018	0.961	1.049	0.979	1.03	1.001	0.909	0.928	0.961	1.003	0.984	1.002	1.006	1.007	0.986	1.002	1.001	0.978	0.925	1.062	1.029	1.006	0.926	1.004	1.042	0.992	0.997	0.966	1.037	1.014	0.954	1.054	0.946	1.024	0.97	0.963
8	Box7	RER	1.014	1.028	1.022	1.027	1.015	1.024	1.021	1.034	0.967	1.049	1.064	1.061	1.044	1.045	1.035	1.035	1.028	1.034	1.053	1	1.007	0.988	0.988	1.016	1.013	1.008	0.98	0.951	0.946	0.992	0.975	0.955	0.94	0.936	0.926	0.918	0.91	0.891	0.901	0.928	0.947	0.911	0.875	0.905	0.911	0.874	0.914
9	Box8	RER	0.993	0.998	0.98	1.011	0.998	1.004	0.997	0.99	0.993	1.014	0.985	0.961	1.039	0.958	1.02	1.011	0.986	0.943	0.991	1.025	1.018	0.995	1.004	0.984	0.977	1.08	0.986	1.057	0.98	0.989	1.024	1.01	0.964	1.066	0.973	1.025	0.996	1.014	0.94	1.07	0.99	0.982	1.069	0.975	0.996	0.967	1.024
10	Box9	RER	1.028	0.996	1.025	0.989	1.02	1.013	1.006	1.014	0.998	1	1.003	1.013	0.974	0.969	1.034	0.99	1.024	0.945	0.999	1.017	1.034	1.003	0.94	0.993	1.035	1.023	1.011	0.991	0.982	1.095	1.008	1.032	1.008	1.017	1.012	0.98	1.025	1.063	0.982	1.019	0.983	1.003	0.955	1.01	1.041	1.058	1.027
11	Box10	RER	1.018	0.998	1.008	0.996	0.994	0.998	0.995	0.989	0.979	0.979	1.009	0.977	0.968	0.921	0.988	0.988	1.004	0.971	0.94	0.979	0.966	0.955	0.968	1.009	1.008	0.999	0.984	1.017	1.006	1	0.991	1.01	0.986	1.032	0.989	0.989	0.989	1.034	0.994	0.985	1.022	0.992	0.959	1.014	0.998	0.967	0.957
12	Box11	RER	1.017	1.005	1.015	1.008	1.003	1.008	1	1	1.008	0.979	0.967	1.033	1.052	0.991	0.998	0.957	0.998	1.021	0.994	0.998	0.975	0.951	1.031	0.984	0.979	0.991	1.028	1.009	1.012	0.994	0.956	1.024	1.04	1.003	0.983	1.044	1.014	1.055	1.02	0.976	1.037	1.035	0.993	0.999	1.014	0.981	0.99
13	Box12	RER	0.854	0.87	0.879	0.87	0.845	0.88	0.849	0.874	0.903	0.878	0.862	0.876	0.867	0.883	0.879	0.853	0.885	0.848	0.833	0.818	0.821	0.793	0.839	0.809	0.896	0.937	0.836	0.84	0.843	0.886	0.836	0.787	0.878	0.842	0.855	0.831	0.802	0.813	0.797	0.83	0.812	0.849	0.836	0.817	0.81	0.821	0.817
14	Box13	RER	0.994	1	0.989	0.985	0.991	0.982	0.989	1	0.955	1.058	0.988	0.951	1.005	1.003	0.994	0.998	1.001	0.991	0.988	1.004	0.944	0.949	1.065	0.999	1.064	1.006	0.994	1.012	1.005	0.991	1.026	1.101	0.964	1.022	1.016	0.996	0.949	1.026	0.996	1.022	0.991	0.984	0.973	0.978	1.076	0.974	0.973
15	Box14	RER	1.006	0.993	1.002	0.966	0.985	0.986	0.98	0.985	0.985	0.94	0.993	1.011	0.988	1.011	0.989	1.009	0.99	0.973	1.011	0.941	1.023	0.985	0.992	0.984	1.014	1.006	0.998	0.99	0.988	0.961	0.981	0.98	1.008	0.936	1.029	0.988	1.026	0.989	0.987	1.016	0.953	1.01	1.033	0.94	0.96	0.967	0.985
1	Box1	H(1)	11.279	11.444	10.284	9.91	17.588	9.368	9.87	10.409	17.704	15.467	12.771	14.096	13.016	12.481	12.061	9.87	8.624	11.072	7.672	9.372	9.578	9.744	12.067	17.868	20.105	14.224	16.542	14.514	13.148	11.528	8.385	7.349	7.557	6.438	6.481	6.317	5.944	5.779	5.78	5.865	5.847	6.031	7.109	10.503	7.894	8.309	9.966
2	Box2	H(1)	6.344	4.196	6.495	7.094	6.878	7.647	7.892	5.645	7.081	9.226	8.919	5.142	7.951	8.185	8.126	7.662	6.726	10.525	6.525	6.114	6.961	8.16	9.723	11.494	6.06	5.01	6.831	4.509	5.961	6.26	9.084	7.559	6.013	6.983	5.612	6.963	8.553	4.428	4.609	2.998	5.627	5.594	5.711	5.489	4.643	5.859	6.645
3	Box3	H(1)	6.734	7.837	12.601	12.14	12.556	12.082	9.496	11.283	11.835	8.396	9.501	12.762	13.526	13.037	13.894	14.65	13.764	12.818	8.548	8.821	7.287	7.073	11.958	13.316	12.113	8.239	7.718	8.212	11.408	13.008	12.019	8.09	7.348	7.166	6.422	9.933	6.858	6.211	6.642	6.272	10.791	13.159	9.248	7.566	6.362	6.344	6.576
4	Box4	H(1)	8.778	12.467	14.1	12.726	10.137	8.426	12.174	9.755	9.495	11.978	11.515	11.211	9.237	12.859	13.769	12.328	14.292	14.91	10.701	10.963	13.182	10.57	11.161	14.621	15.172	12.333	10.575	13.735	12.133	9.369	8.716	12.141	12.463	9.234	8.029	12.144	12.401	10.701	9.039	7.872	10.187	12.374	9.108	7.443	7.41	8.946	11.294
6	Box5	H(1)	10.176	5.156	4.985	5.946	7.831	7.077	6.9	7.353	6.886	7.317	8.575	5.959	7.177	6.932	11.363	10.145	8.851	4.473	4.51	6.413	12.375	10.178	5.295	6.747	7.903	6.501	6.448	7.144	5.891	7.003	7.866	8.508	5.453	7.902	5.751	6.206	6.934	7.06	5.977	6.725	7.704	8.399	4.613	7.563	6.589	6.224	5.508
7	Box6	H(1)	16.256	15.357	16.913	15.311	15.318	14.904	11.186	13.322	12.622	13.07	9.103	12.34	8.861	10.096	11.477	15.447	14.788	11.188	8.898	9.514	9.723	13.152	9.138	13.441	9.753	14.214	14.462	13.971	13.028	10.204	9.157	9.93	13.278	9.714	9.029	9.359	9.804	9.518	8.29	8.664	12.38	8.942	10.137	8.059	9.044	9.364	10.29
8	Box7	H(1)	24.893	27.382	26.782	26.369	25.629	24.407	23.993	21.978	16.597	15.788	22.605	25.458	24.596	25.514	25.328	23.012	21.609	19.408	14.961	16.148	16.88	15.638	20.774	22.891	20.78	17.07	14.444	15.541	16.276	22.334	19.593	12.783	16.275	13.062	14.617	16.358	15.67	14.519	13.832	18.743	13.977	13.745	13.831	16.774	14.89	16.308	19.027
9	Box8	H(1)	18.222	16.912	17.129	18.226	16.951	15.725	15.587	16.131	15.632	15.136	15.359	10.389	16.959	10.434	17.955	11.681	13.81	9.84	12.36	17.592	16.682	18.904	15.861	14.813	10.132	11.235	10.665	11.323	11.95	16.268	16.092	15.181	11.175	10.506	13.72	11.046	14.088	15.727	12.026	9.854	8.861	13.131	10.279	9.723	13.082	9.994	11.819
10	Box9	H(1)	16.233	15.635	16.689	17.001	14.819	15.272	16.092	15.045	13.949	14.405	13.083	13.86	12.942	9.843	11.264	11.43	16.419	10.855	11.259	15.818	13.775	16.365	9.885	8.979	15.687	14.773	15.318	13.533	9.206	9.872	12.446	14.547	9.045	8.818	15.729	10.405	8.819	11.53	11.53	11.535	8.633	10.882	9.067	11.58	14.411	14.323	14.865
11	Box10	H(1)	19.828	20.668	20.461	20.444	19.871	20.397	18.905	19.451	17.676	17.628	11.991	12.608	12.31	17.563	18.006	13.612	10.94	11.331	11.013	13.093	13.315	13.369	27.158	18.842	19.109	20.923	18.579	18.825	19.023	18.2	14.377	12.555	18.157	13.141	13.374	14.854	19.105	18.494	18.239	14.38	11.372	13.75	18.192	11.453	12.42	14.946	17.145
12	Box11	H(1)	15.357	14.785	16.425	16.129	16.169	17.27	15.489	14.214	14.174	13.519	8.509	11.443	10.514	10.416	10.294	8.738	15.687	15.236	15.645	14.824	14.454	10.054	11.489	8.388	10.342	10.784	15.937	14.745	15.03	13.93	9.932	8.908	9.534	10.254	8.618	11.158	13.77	9.238	9.777	9.324	10.013	11.653	8.186	16.095	13.81	12.826	8.455
13	Box12	H(1)	9.967	7.17	10.435	8.432	8.925	9.474	12.583	13.442	13.099	12.45	8.183	7.463	6.082	7.59	10.863	6.248	7.292	9.372	7.238	6.394	7.931	9.683	15.168	7.583	6.053	6.254	8.504	9.123	10.924	10.269	13.089	6.194	5.357	5.999	7.29	6.544	7.582	7.385	8.053	11.055	5.402	6.545	8.131	8.377	10.408	6.464	6.96
14	Box13	H(1)	15.164	15.98	15.38	15.077	13.672	13.756	14.269	13.631	11.623	12.574	12.816	11.537	10.863	8.477	10.989	9.243	10.053	13.843	12.987	13.419	11.913	8.669	9.677	12.055	11.254	8.52	8.716	13.548	13.675	12.352	9.246	12.666	8.218	10.025	12.185	13.205	9.025	8.778	8.604	10.086	10.435	9.966	12.344	7.921	8.399	8.576	8.091
15	Box14	H(1)	17.276	16.631	14.318	16.255	15.372	13.515	13.808	12.584	9.459	8.71	10.094	11.828	14.147	15.08	16.504	14.489	14.316	12.836	10.391	8.484	13.099	9.206	11.276	11.788	10.181	15.713	16.303	14.19	12.5	7.979	9.374	13.935	12.588	9.707	8.83	10.051	13.984	12.712	13.683	9.083	9.203	9.897	13.014	8.163	8.908	11.533	11.951
1	Box1	H(3)	0.406	0.412	0.37	0.357	0.633	0.337	0.355	0.375	0.637	0.557	0.46	0.507	0.469	0.449	0.434	0.355	0.31	0.399	0.276	0.337	0.345	0.351	0.434	0.643	0.724	0.512	0.596	0.522	0.473	0.415	0.302	0.265	0.272	0.232	0.233	0.227	0.214	0.208	0.208	0.211	0.21	0.217	0.256	0.378	0.284	0.299	0.359
2	Box2	H(3)	0.284	0.188	0.291	0.318	0.308	0.343	0.354	0.253	0.317	0.413	0.4	0.23	0.356	0.367	0.364	0.343	0.301	0.472	0.292	0.274	0.312	0.366	0.436	0.515	0.271	0.224	0.306	0.202	0.267	0.28	0.407	0.339	0.269	0.313	0.251	0.312	0.383	0.198	0.206	0.134	0.252	0.251	0.256	0.246	0.208	0.262	0.298
3	Box3	H(3)	0.327	0.381	0.612	0.59	0.61	0.587	0.462	0.548	0.575	0.408	0.462	0.62	0.657	0.634	0.675	0.712	0.669	0.623	0.415	0.429	0.354	0.344	0.581	0.647	0.589	0.4	0.375	0.399	0.554	0.632	0.584	0.393	0.357	0.348	0.312	0.483	0.333	0.302	0.323	0.305	0.524	0.64	0.449	0.368	0.309	0.308	0.32
4	Box4	H(3)	0.402	0.571	0.646	0.583	0.464	0.386	0.558	0.447	0.435	0.549	0.527	0.513	0.423	0.589	0.631	0.565	0.655	0.683	0.49	0.502	0.604	0.484	0.511	0.67	0.695	0.565	0.484	0.629	0.556	0.429	0.399	0.556	0.571	0.423	0.368	0.556	0.568	0.49	0.414	0.361	0.467	0.567	0.417	0.341	0.339	0.41	0.517
6	Box5	H(3)	0.436	0.221	0.213	0.254	0.335	0.303	0.295	0.315	0.295	0.313	0.367	0.255	0.307	0.297	0.486	0.434	0.379	0.191	0.193	0.274	0.53	0.436	0.227	0.289	0.338	0.278	0.276	0.306	0.252	0.3	0.337	0.364	0.233	0.338	0.246	0.266	0.297	0.302	0.256	0.288	0.33	0.359	0.197	0.324	0.282	0.266	0.236
7	Box6	H(3)	0.595	0.562	0.619	0.56	0.561	0.545	0.409	0.488	0.462	0.478	0.333	0.452	0.324	0.37	0.42	0.565	0.541	0.409	0.326	0.348	0.356	0.481	0.334	0.492	0.357	0.52	0.529	0.511	0.477	0.373	0.335	0.363	0.486	0.356	0.33	0.343	0.359	0.348	0.303	0.317	0.453	0.327	0.371	0.295	0.331	0.343	0.377
8	Box7	H(3)	0.809	0.89	0.87	0.857	0.833	0.793	0.78	0.714	0.539	0.513	0.735	0.827	0.799	0.829	0.823	0.748	0.702	0.631	0.486	0.525	0.549	0.508	0.675	0.744	0.675	0.555	0.469	0.505	0.529	0.726	0.637	0.415	0.529	0.425	0.475	0.532	0.509	0.472	0.45	0.609	0.454	0.447	0.45	0.545	0.484	0.53	0.618
9	Box8	H(3)	0.598	0.555	0.562	0.598	0.556	0.516	0.511	0.529	0.513	0.496	0.504	0.341	0.556	0.342	0.589	0.383	0.453	0.323	0.405	0.577	0.547	0.62	0.52	0.486	0.332	0.369	0.35	0.371	0.392	0.534	0.528	0.498	0.367	0.345	0.45	0.362	0.462	0.516	0.394	0.323	0.291	0.431	0.337	0.319	0.429	0.328	0.388
10	Box9	H(3)	0.532	0.513	0.547	0.558	0.486	0.501	0.528	0.493	0.458	0.472	0.429	0.455	0.425	0.323	0.369	0.375	0.539	0.356	0.369	0.519	0.452	0.537	0.324	0.295	0.515	0.485	0.502	0.444	0.302	0.324	0.408	0.477	0.297	0.289	0.516	0.341	0.289	0.378	0.378	0.378	0.283	0.357	0.297	0.38	0.473	0.47	0.488
11	Box10	H(3)	0.621	0.647	0.64	0.64	0.622	0.638	0.592	0.609	0.553	0.552	0.375	0.395	0.385	0.55	0.564	0.426	0.342	0.355	0.345	0.41	0.417	0.418	0.85	0.59	0.598	0.655	0.582	0.589	0.595	0.57	0.45	0.393	0.568	0.411	0.419	0.465	0.598	0.579	0.571	0.45	0.356	0.43	0.569	0.358	0.389	0.468	0.537
12	Box11	H(3)	0.562	0.541	0.601	0.59	0.592	0.632	0.567	0.52	0.519	0.495	0.311	0.419	0.385	0.381	0.377	0.32	0.574	0.558	0.573	0.543	0.529	0.368	0.421	0.307	0.379	0.395	0.583	0.54	0.55	0.51	0.364	0.326	0.349	0.375	0.315	0.408	0.504	0.338	0.358	0.341	0.366	0.426	0.3	0.589	0.505	0.469	0.309
13	Box12	H(3)	0.3	0.216	0.314	0.254	0.269	0.285	0.379	0.405	0.394	0.375	0.246	0.225	0.183	0.228	0.327	0.188	0.219	0.282	0.218	0.192	0.239	0.291	0.457	0.228	0.182	0.188	0.256	0.275	0.329	0.309	0.394	0.186	0.161	0.181	0.219	0.197	0.228	0.222	0.242	0.333	0.163	0.197	0.245	0.252	0.313	0.195	0.21
14	Box13	H(3)	0.532	0.561	0.54	0.529	0.48	0.483	0.501	0.478	0.408	0.441	0.45	0.405	0.381	0.298	0.386	0.324	0.353	0.486	0.456	0.471	0.418	0.304	0.34	0.423	0.395	0.299	0.306	0.476	0.48	0.434	0.325	0.445	0.288	0.352	0.428	0.463	0.317	0.308	0.302	0.354	0.366	0.35	0.433	0.278	0.295	0.301	0.284
15	Box14	H(3)	0.612	0.589	0.507	0.575	0.544	0.478	0.489	0.445	0.335	0.308	0.357	0.419	0.501	0.534	0.584	0.513	0.507	0.454	0.368	0.3	0.464	0.326	0.399	0.417	0.36	0.556	0.577	0.502	0.443	0.282	0.332	0.493	0.446	0.344	0.313	0.356	0.495	0.45	0.484	0.322	0.326	0.35	0.461	0.289	0.315	0.408	0.423
1	Box1	XT	202	0	18	203	195	0	32	639	497	436	413	652	279	702	59	16	59	100	216	151	139	220	402	773	529	1017	612	864	641	28	30	16	27	47	20	7	27	11	9	8	9	22	62	15	21	20	146
2	Box2	XT	0	0	35	41	45	338	43	19	103	358	139	19	108	55	126	21	638	245	8	34	30	46	823	716	10	140	93	18	8	62	267	12	57	18	29	833	103	43	6	0	7	163	76	19	63	24	32
3	Box3	XT	0	1427	333	247	605	145	105	241	74	146	189	284	653	631	386	419	1051	152	472	42	45	605	596	400	56	21	7	253	409	380	47	4	17	6	311	45	87	22	39	225	419	516	276	391	449	506	275
4	Box4	XT	62	517	340	317	29	156	419	176	81	181	379	45	144	463	452	403	446	192	78	465	198	69	431	556	249	17	433	400	59	0	214	362	138	15	92	354	471	6	28	108	522	243	5	33	79	249	439
6	Box5	XT	357	11	32	10	0	40	34	68	47	117	184	1	44	126	360	658	205	3	5	216	502	385	36	88	32	4	56	72	9	39	272	244	1	104	63	58	52	79	28	16	366	139	29	51	16	87	0
7	Box6	XT	714	1266	1282	1376	2112	1337	205	708	458	133	294	110	84	63	606	812	1413	36	183	109	158	262	6	155	16	648	728	1138	480	48	64	422	791	168	160	253	148	156	0	2	116	130	323	15	20	145	66
8	Box7	XT	1186	1574	1700	1332	1065	1589	942	601	28	21	1435	1716	1489	1831	1748	1205	797	106	53	48	59	50	342	1209	342	79	15	83	249	1357	412	22	29	6	41	52	44	29	13	458	26	8	36	7	6	7	1087
9	Box8	XT	1372	1422	935	1473	1625	1033	1185	280	655	364	356	0	162	77	626	70	179	0	133	702	1256	1027	936	407	20	251	2	3	58	633	868	734	1	2	98	55	479	858	7	2	3	86	7	3	160	31	101
10	Box9	XT	714	1075	921	1322	426	1446	963	906	995	930	499	488	449	106	69	347	472	27	28	273	838	734	21	11	633	789	801	224	20	110	98	404	27	55	520	108	625	286	259	210	120	149	105	159	426	379	284
11	Box10	XT	847	1898	1348	842	1223	1060	1874	1375	998	248	176	95	161	665	202	117	122	98	152	200	71	104	709	378	766	912	970	850	960	620	72	222	367	93	132	125	410	470	1022	458	414	359	860	457	444	545	855
12	Box11	XT	560	349	1356	918	888	1044	891	1188	928	434	17	101	9	0	42	155	992	848	612	754	1076	54	76	70	18	117	577	606	988	889	26	29	20	68	10	87	392	17	19	58	30	126	211	892	811	250	0
13	Box12	XT	336	89	170	12	51	12	232	546	1259	1150	324	49	50	170	637	72	0	11	27	16	4	65	953	276	39	43	17	2	141	745	1511	120	287	5	67	112	97	24	114	404	75	22	29	64	673	152	21
14	Box13	XT	806	1070	930	849	1171	925	733	706	543	201	601	289	176	43	50	137	66	618	363	886	169	5	95	605	80	125	45	106	524	253	113	118	125	63	196	606	81	156	110	72	17	99	285	31	53	29	45
15	Box14	XT	1160	808	1051	1387	1964	3624	3126	4866	3606	2993	1710	1515	889	1387	970	1013	1443	1365	716	561	1097	742	670	601	865	1244	1622	1230	791	174	346	1157	1498	359	128	155	176	541	944	130	87	280	837	272	95	248	512
1	Box1	XA	151	0	9	145	161	0	9	442	312	250	223	437	150	465	17	0	11	0	22	2	16	28	134	489	346	754	444	634	444	0	0	2	0	2	0	0	0	0	0	0	0	0	12	2	0	5	73
2	Box2	XA	0	0	1	11	6	225	12	0	54	184	59	0	63	0	55	3	464	148	0	0	3	6	621	552	1	49	61	6	0	23	173	0	25	0	0	608	10	0	0	0	0	53	0	0	0	0	0
3	Box3	XA	0	1107	195	133	364	88	65	111	22	105	103	179	453	405	245	217	723	61	294	0	0	331	310	235	6	9	2	144	238	215	1	0	2	0	167	2	24	0	0	79	248	261	2	33	11	150	22
4	Box4	XA	27	320	173	175	4	65	262	81	36	98	178	22	77	268	267	250	273	110	48	234	111	2	258	367	132	7	235	222	10	0	129	190	72	0	49	177	283	2	9	43	318	107	1	1	16	99	234
6	Box5	XA	228	0	13	3	0	16	15	30	1	37	76	1	4	51	181	420	131	2	0	129	329	235	16	42	2	2	27	15	3	19	123	133	0	23	6	23	11	16	9	3	207	76	4	13	2	39	0
7	Box6	XA	458	945	929	1042	1634	945	119	450	251	23	144	56	38	20	383	501	1012	22	98	61	77	151	3	60	7	419	406	842	276	24	27	237	520	25	35	105	15	80	0	2	68	57	204	2	12	59	16
8	Box7	XA	843	1161	1288	992	730	1169	618	344	5	6	970	1248	1097	1361	1358	810	519	16	7	5	15	13	144	897	133	32	0	26	133	967	231	12	3	1	3	8	5	2	2	270	0	3	9	3	1	0	784
9	Box8	XA	975	1027	575	1003	1149	712	871	106	360	187	236	0	75	7	403	22	88	0	57	418	877	685	647	233	1	124	0	0	4	357	587	488	0	1	62	2	354	601	1	2	2	49	1	2	69	3	50
10	Box9	XA	439	781	667	937	219	1040	633	607	633	589	290	249	225	52	21	210	292	7	12	120	588	498	2	1	394	509	525	114	4	39	36	256	2	14	318	46	231	56	49	72	48	46	50	81	235	187	158
11	Box10	XA	519	1401	978	496	884	720	1400	967	658	96	64	9	65	408	90	35	67	48	66	100	11	32	445	154	433	641	644	588	616	365	20	117	193	35	42	57	253	217	610	133	77	24	446	76	94	92	677
12	Box11	XA	387	210	1020	637	595	718	585	824	664	272	11	33	4	0	26	104	703	589	379	480	742	24	37	27	14	49	387	388	719	623	5	7	12	41	1	7	248	7	2	21	16	58	109	633	561	133	0
13	Box12	XA	239	45	113	2	0	0	121	395	967	871	253	9	0	91	457	0	0	1	11	8	1	14	733	207	16	29	1	1	79	536	1190	27	43	2	27	20	0	0	40	254	8	0	4	38	474	114	0
14	Box13	XA	548	736	626	583	854	616	468	459	369	114	389	168	92	8	8	57	24	373	198	628	90	1	51	336	26	79	0	27	334	63	6	48	7	17	89	367	1	81	41	12	3	75	166	2	19	0	6
15	Box14	XA	828	566	746	1007	1382	3085	2529	4225	2801	2572	1007	988	838	1077	681	822	1183	792	149	11	485	170	120	88	355	680	1131	903	603	102	32	675	990	166	23	18	61	362	696	112	83	255	767	240	35	161	312
1	Box1	YT	143	294	68	129	104	58	194	418	271	250	204	310	84	313	43	61	104	45	13	36	90	40	147	388	311	402	443	418	432	107	50	57	33	31	25	21	24	19	29	24	39	32	62	130	302	87	114
2	Box2	YT	2	0	0	9	59	251	7	0	36	232	74	0	42	32	76	70	404	194	0	128	68	15	498	395	1	61	60	3	14	97	236	19	53	12	99	460	25	68	55	3	0	32	18	0	0	0	3
3	Box3	YT	80	260	206	66	137	144	122	254	146	124	140	43	365	239	75	29	125	1	36	0	0	73	106	87	57	11	7	35	46	76	23	7	50	26	115	4	10	5	17	43	210	180	0	1	0	14	147
4	Box4	YT	64	558	182	587	96	79	153	69	59	128	116	9	77	349	303	252	290	93	34	251	232	39	557	459	122	12	216	166	12	28	74	155	294	18	214	275	189	7	4	12	244	947	185	3	9	280	476
6	Box5	YT	309	17	33	27	10	16	18	27	29	38	235	41	18	100	258	492	199	9	0	127	484	244	34	53	54	16	4	88	53	34	252	238	44	69	34	41	14	36	40	42	370	134	4	23	40	90	24
7	Box6	YT	154	216	170	228	301	238	54	164	145	18	86	392	149	33	468	130	335	10	54	14	19	67	1	27	5	157	138	272	126	4	19	156	215	5	0	24	9	38	0	34	76	73	150	2	22	133	74
8	Box7	YT	332	654	212	484	336	468	169	72	0	0	130	228	543	764	372	146	227	25	0	3	0	2	99	396	147	30	0	17	88	400	229	109	36	316	315	157	269	408	410	255	38	289	454	506	381	336	418
9	Box8	YT	1215	1536	693	1070	1124	817	789	249	468	181	160	4	50	4	363	48	111	89	75	1215	1030	525	860	219	0	110	1	1	38	219	622	576	7	17	108	30	369	694	4	29	28	81	5	8	205	16	94
10	Box9	YT	663	806	748	1030	460	997	773	657	723	725	789	617	354	218	199	415	391	469	237	461	562	853	235	963	712	508	515	232	148	195	186	345	286	322	680	228	280	324	270	251	182	208	223	319	584	456	325
11	Box10	YT	1700	773	1397	2246	708	2019	1193	545	649	333	195	230	152	427	450	197	64	62	115	179	111	89	723	1530	1105	1902	1458	1115	915	631	1316	3767	926	1819	897	367	429	1011	1457	208	270	324	645	303	320	393	600
12	Box11	YT	200	108	382	205	273	1666	2249	940	631	194	47	48	44	48	71	82	856	788	548	772	751	56	62	93	51	126	556	600	835	736	84	114	102	147	108	119	391	155	159	263	143	209	288	791	529	199	44
13	Box12	YT	426	41	78	24	26	18	210	616	929	1013	312	30	6	114	409	45	30	15	16	30	2	57	722	229	45	58	74	47	85	478	1260	127	29	13	29	21	2	3	72	308	61	2	1	25	455	117	1
14	Box13	YT	1801	1234	723	598	234	308	562	363	279	150	344	356	244	132	146	182	220	545	142	685	369	135	177	687	311	202	246	289	508	425	158	157	119	319	479	677	442	306	178	62	96	141	509	263	306	106	138
15	Box14	YT	337	308	382	354	399	353	421	55	2	8	4	39	119	373	424	278	297	181	54	6	103	1	10	11	54	193	407	509	212	27	77	166	280	65	18	14	55	196	91	1	12	26	108	26	7	152	203
1	Box1	Z	58	4	9	39	15	0	1	77	82	105	38	161	6	160	1	1	0	0	0	0	0	0	5	88	100	216	125	162	135	5	0	2	1	2	1	4	1	0	0	5	8	1	4	1	4	0	6
2	Box2	Z	0	0	0	0	0	38	0	0	0	71	10	0	2	0	5	0	101	32	0	0	1	0	144	78	0	0	6	0	0	5	85	1	0	0	0	82	0	0	0	0	0	1	0	0	0	0	0
3	Box3	Z	0	14	49	0	61	30	18	31	0	1	11	34	72	39	61	39	39	0	4	0	0	0	49	22	19	6	0	1	42	26	0	0	0	0	15	0	0	0	0	0	7	33	0	0	0	0	0
4	Box4	Z	13	75	29	58	0	13	40	19	10	18	63	3	30	28	105	2	62	45	6	79	27	5	46	96	48	0	52	66	0	0	7	88	7	0	0	53	27	1	0	3	6	10	0	0	0	0	9
6	Box5	Z	14	0	0	0	0	0	0	0	0	2	0	0	0	4	6	57	9	0	0	18	52	33	0	2	0	0	0	0	0	0	2	8	0	0	0	0	0	0	0	0	9	5	0	0	0	0	0
7	Box6	Z	67	60	21	81	77	54	16	47	28	0	15	9	5	3	44	32	50	1	12	0	10	22	0	18	0	45	42	82	22	0	0	24	36	0	0	13	0	13	0	1	33	16	36	0	0	5	8
8	Box7	Z	79	118	64	35	51	89	19	15	0	0	75	117	171	228	221	79	35	1	0	0	0	0	28	150	48	1	0	0	26	147	67	7	5	0	4	5	16	14	0	115	2	7	38	0	0	0	178
9	Box8	Z	96	98	69	41	47	179	173	214	80	69	39	0	99	5	87	31	69	1	14	183	136	105	137	28	21	22	1	1	3	126	142	79	0	1	18	0	88	72	2	4	10	4	1	1	6	1	39
10	Box9	Z	50	93	82	55	27	57	45	26	33	35	26	31	27	22	9	36	33	14	15	33	67	53	21	16	44	25	43	17	11	24	22	33	28	18	32	31	11	28	22	25	28	21	22	31	25	47	30
11	Box10	Z	19	122	82	8	38	24	11	5	5	0	0	0	0	9	0	0	0	0	0	0	0	0	11	25	25	62	8	17	3	2	0	5	0	0	0	0	20	3	5	0	0	0	0	0	0	2	11
12	Box11	Z	34	3	42	9	12	16	6	9	42	0	0	0	0	0	0	0	17	41	4	14	12	0	0	0	0	0	13	4	38	17	0	0	0	0	0	0	5	0	0	0	0	0	0	66	20	0	0
13	Box12	Z	42	3	5	0	0	0	5	61	141	106	30	0	0	1	45	0	0	0	0	0	0	0	80	27	0	0	0	0	3	83	215	0	0	0	0	0	0	0	0	10	0	0	0	0	46	17	0
14	Box13	Z	257	393	276	247	411	229	183	171	14	52	132	60	17	0	15	19	7	160	120	134	55	0	17	143	6	2	0	55	56	14	0	9	0	0	96	72	0	28	0	0	0	4	47	0	0	0	0
15	Box14	Z	12	3	14	18	5	4	6	2	0	1	0	0	0	31	9	1	0	0	0	0	3	0	0	0	0	1	79	43	3	0	0	0	14	0	0	0	0	1	1	0	0	0	1	0	0	0	20
1	Box1	Feed	7.53	7.53	7.53	7.53	7.53	7.53	7.53	7.53	7.67	7.67	7.67	7.67	7.67	7.67	7.67	7.67	7.67	7.67	7.67	7.67	7.67	7.67	7.67	7.67	7.67	7.67	7.67	7.67	7.67	7.67	7.67	7.67	7.67	7.67	7.67	7.67	7.67	7.67	7.67	7.67	7.67	7.67	7.67	7.67	7.67	7.67	7.67
2	Box2	Feed	2.16	2.16	2.16	2.16	2.16	2.16	2.16	2.16	2.16	2.23	2.23	2.23	2.24	2.24	2.26	2.26	2.43	2.45	2.45	2.45	2.45	2.45	2.49	2.49	2.49	2.56	2.56	2.56	2.56	2.56	2.66	2.7	2.71	2.71	2.71	2.71	2.71	2.71	2.71	2.71	2.71	2.73	2.73	2.73	2.73	2.73	2.73
3	Box3	Feed	6.44	6.44	6.6	6.75	7.19	7.23	7.23	7.39	7.4	7.42	7.68	7.68	7.68	7.83	8	8.29	8.56	8.56	8.56	8.56	8.56	8.61	8.95	9.3	9.3	9.3	9.3	9.49	9.74	10.11	10.11	10.11	10.11	10.11	10.14	10.14	10.14	10.14	10.14	10.14	10.65	10.69	10.69	10.69	10.69	10.69	10.69
4	Box4	Feed	5.29	5.48	5.73	5.73	5.73	5.8	6.02	6.04	6.12	6.83	6.93	6.93	6.93	7.25	7.64	8.02	8.29	8.34	8.34	8.65	8.78	8.78	9.23	9.48	9.9	9.9	10.36	10.55	10.55	10.55	11.06	11.29	11.29	11.29	11.29	11.62	11.64	11.64	11.64	11.64	11.76	11.77	11.83	11.83	11.9	11.9	11.9
6	Box5	Feed	1.35	1.35	1.35	1.35	1.35	1.35	1.35	1.35	1.35	1.35	1.35	1.35	1.35	1.35	1.37	1.4	1.4	1.4	1.4	1.4	1.51	1.52	1.52	1.52	1.52	1.52	1.52	1.52	1.52	1.52	1.62	1.62	1.62	1.68	1.68	1.68	1.68	1.68	1.71	1.71	1.72	1.76	1.78	1.78	1.78	1.78	1.78
7	Box6	Feed	12.32	12.48	12.56	12.74	12.9	13	13	13.23	13.27	13.27	13.27	13.27	13.27	13.27	13.27	13.47	13.67	13.67	13.67	13.67	13.67	13.67	13.67	13.68	13.68	13.75	14.08	14.25	14.25	14.25	14.25	14.42	14.42	14.42	14.42	14.42	14.42	14.42	14.42	14.42	14.42	14.42	14.43	14.43	14.43	14.43	14.43
8	Box7	Feed	11.53	11.58	11.77	11.99	12.07	12.07	12.07	12.07	12.07	12.07	12.07	12.07	12.07	12.07	12.07	12.07	12.07	12.07	12.07	12.07	12.07	12.07	12.07	12.07	12.07	12.07	12.07	12.07	12.07	12.07	12.07	12.07	12.07	12.07	12.07	12.07	12.07	12.07	12.07	12.07	12.07	12.07	12.07	12.07	12.07	12.07	12.07
9	Box8	Feed	8.2	8.54	8.67	8.73	9.04	9.25	9.43	9.64	9.74	9.8	9.8	9.8	9.8	9.8	9.85	9.85	9.85	9.85	9.85	10.02	10.09	10.44	10.46	10.47	10.47	10.47	10.47	10.47	10.47	10.64	10.94	11.08	11.08	11.08	11.08	11.08	11.33	11.43	11.43	11.43	11.43	11.43	11.43	11.43	11.43	11.43	11.43
10	Box9	Feed	10.49	10.49	10.49	10.56	10.98	10.98	11.54	11.54	11.54	11.82	11.82	11.96	11.96	11.96	11.96	11.96	12.04	12.04	12.04	12.41	12.41	12.72	12.72	12.72	12.72	12.72	12.72	12.72	12.72	12.72	12.72	12.72	12.72	12.72	12.72	12.72	12.72	12.72	12.72	12.72	12.72	12.72	12.72	12.72	12.82	12.82	12.82
11	Box10	Feed	15.39	15.39	15.66	15.91	16.02	16.62	16.62	16.62	16.62	16.62	16.62	16.62	16.63	16.63	16.63	16.63	16.63	16.63	16.63	16.63	16.63	16.63	16.63	16.87	17.19	17.58	17.75	18.01	18.09	18.09	18.09	18.09	18.09	18.09	18.09	18.09	18.09	18.23	18.43	18.43	18.52	18.54	18.54	18.54	18.54	18.54	18.54
12	Box11	Feed	18.43	18.43	18.86	18.86	18.91	18.91	18.91	18.91	18.91	18.91	18.91	18.91	18.91	18.91	18.91	18.91	19.53	19.82	19.82	19.87	19.97	19.97	19.97	19.97	19.97	19.97	19.97	20.43	20.43	20.43	20.43	20.43	20.43	20.43	20.43	20.43	20.43	20.43	20.43	20.43	20.43	20.43	20.43	20.43	20.96	20.96	20.96
13	Box12	Feed	4.27	4.27	4.27	4.27	4.27	4.27	4.28	4.47	4.47	4.53	4.53	4.53	4.53	4.53	4.53	4.53	4.53	4.53	4.53	4.53	4.53	4.53	4.75	4.75	4.75	4.75	4.75	4.75	4.75	4.75	4.75	4.75	4.75	4.75	4.75	4.75	4.75	4.75	4.75	4.75	4.75	4.75	4.75	4.75	4.75	4.75	4.75
14	Box13	Feed	15.46	15.76	15.96	16.23	16.44	16.72	16.93	17.11	17.11	17.2	17.46	17.46	17.46	17.46	17.46	17.46	17.46	17.72	17.93	18.05	18.11	18.11	18.11	18.35	18.35	18.35	18.35	19.02	19.07	19.07	19.07	19.07	19.07	19.07	19.24	19.48	19.48	19.48	19.48	19.48	19.48	19.53	19.67	19.67	19.67	19.67	19.67
15	Box14	Feed	11.76	12.07	12.07	12.91	12.91	12.93	12.93	12.93	12.93	12.93	12.93	12.93	12.99	12.99	13.33	13.33	13.89	13.89	13.89	13.89	13.89	13.89	13.89	13.89	13.89	13.89	13.89	13.89	13.89	13.89	13.89	13.89	14.11	14.11	14.11	14.11	14.11	14.11	14.3	14.3	14.3	14.32	14.32	14.32	14.32	14.7	14.73
1	Box1	Mvt Total	345	294	86	332	299	58	226	1057	768	686	617	962	363	1015	102	77	163	145	229	187	229	260	549	1161	840	1419	1055	1282	1073	135	80	73	60	78	45	28	51	30	38	32	48	54	124	145	323	107	260
2	Box2	Mvt Total	2	0	35	50	104	589	50	19	139	590	213	19	150	87	202	91	1042	439	8	162	98	61	1321	1111	11	201	153	21	22	159	503	31	110	30	128	1293	128	111	61	3	7	195	94	19	63	24	35
3	Box3	Mvt Total	80	1687	539	313	742	289	227	495	220	270	329	327	1018	870	461	448	1176	153	508	42	45	678	702	487	113	32	14	288	455	456	70	11	67	32	426	49	97	27	56	268	629	696	276	392	449	520	422
4	Box4	Mvt Total	126	1075	522	904	125	235	572	245	140	309	495	54	221	812	755	655	736	285	112	716	430	108	988	1015	371	29	649	566	71	28	288	517	432	33	306	629	660	13	32	120	766	1190	190	36	88	529	915
6	Box5	Mvt Total	666	28	65	37	10	56	52	95	76	155	419	42	62	226	618	1150	404	12	5	343	986	629	70	141	86	20	60	160	62	73	524	482	45	173	97	99	66	115	68	58	736	273	33	74	56	177	24
7	Box6	Mvt Total	868	1482	1452	1604	2413	1575	259	872	603	151	380	502	233	96	1074	942	1748	46	237	123	177	329	7	182	21	805	866	1410	606	52	83	578	1006	173	160	277	157	194	0	36	192	203	473	17	42	278	140
8	Box7	Mvt Total	1518	2228	1912	1816	1401	2057	1111	673	28	21	1565	1944	2032	2595	2120	1351	1024	131	53	51	59	52	441	1605	489	109	15	100	337	1757	641	131	65	322	356	209	313	437	423	713	64	297	490	513	387	343	1505
9	Box8	Mvt Total	2587	2958	1628	2543	2749	1850	1974	529	1123	545	516	4	212	81	989	118	290	89	208	1917	2286	1552	1796	626	20	361	3	4	96	852	1490	1310	8	19	206	85	848	1552	11	31	31	167	12	11	365	47	195
10	Box9	Mvt Total	1377	1881	1669	2352	886	2443	1736	1563	1718	1655	1288	1105	803	324	268	762	863	496	265	734	1400	1587	256	974	1345	1297	1316	456	168	305	284	749	313	377	1200	336	905	610	529	461	302	357	328	478	1010	835	609
11	Box10	Mvt Total	2547	2671	2745	3088	1931	3079	3067	1920	1647	581	371	325	313	1092	652	314	186	160	267	379	182	193	1432	1908	1871	2814	2428	1965	1875	1251	1388	3989	1293	1912	1029	492	839	1481	2479	666	684	683	1505	760	764	938	1455
12	Box11	Mvt Total	760	457	1738	1123	1161	2710	3140	2128	1559	628	64	149	53	48	113	237	1848	1636	1160	1526	1827	110	138	163	69	243	1133	1206	1823	1625	110	143	122	215	118	206	783	172	178	321	173	335	499	1683	1340	449	44
13	Box12	Mvt Total	762	130	248	36	77	30	442	1162	2188	2163	636	79	56	284	1046	117	30	26	43	46	6	122	1675	505	84	101	91	49	226	1223	2771	247	316	18	96	133	99	27	186	712	136	24	30	89	1128	269	22
14	Box13	Mvt Total	2607	2304	1653	1447	1405	1233	1295	1069	822	351	945	645	420	175	196	319	286	1163	505	1571	538	140	272	1292	391	327	291	395	1032	678	271	275	244	382	675	1283	523	462	288	134	113	240	794	294	359	135	183
15	Box14	Mvt Total	1497	1116	1433	1741	2363	3977	3547	4921	3608	3001	1714	1554	1008	1760	1394	1291	1740	1546	770	567	1200	743	680	612	919	1437	2029	1739	1003	201	423	1323	1778	424	146	169	231	737	1035	131	99	306	945	298	102	400	715
1	Box1	Kcal/24h	8.38394	8.50784	7.64054	7.37208	13.0715	6.95908	7.33078	7.74379	13.1541	11.5021	9.49904	10.4696	9.68489	9.27189	8.96214	7.33078	6.40153	8.23939	5.69943	6.95908	7.12428	7.24818	8.96214	13.278	14.9507	10.5728	12.3075	10.7793	9.7675	8.56979	6.23633	5.47228	5.61683	4.79082	4.81147	4.68757	4.41912	4.29522	4.29522	4.35717	4.33652	4.48107	5.28642	7.80574	5.86463	6.17438	7.41338
2	Box2	Kcal/24h	5.86463	3.88222	6.00918	6.56673	6.36023	7.08298	7.31013	5.22447	6.54608	8.52849	8.26004	4.74952	7.35143	7.57859	7.51663	7.08298	6.21568	9.74685	6.02983	5.65813	6.44283	7.55793	9.00344	10.6348	5.59618	4.62562	6.31893	4.17132	5.51358	5.78203	8.40459	7.00038	5.55488	6.46348	5.18317	6.44283	7.90899	4.08872	4.25392	2.76711	5.20382	5.18317	5.28642	5.07992	4.29522	5.41033	6.15373
3	Box3	Kcal/24h	6.75258	7.86769	12.6379	12.1836	12.5966	12.1216	9.54034	11.3163	11.8738	8.42524	9.54034	12.8031	13.5671	13.0922	13.9388	14.7029	13.8149	12.865	8.56979	8.85889	7.31013	7.10363	11.9977	13.3606	12.1629	8.26004	7.74379	8.23939	11.4402	13.0509	12.0597	8.11549	7.37208	7.18623	6.44283	9.974	6.87648	6.23633	6.66998	6.29828	10.8207	13.2161	9.27189	7.59924	6.38088	6.36023	6.60803
4	Box4	Kcal/24h	8.30134	11.7912	13.34	12.039	9.58164	7.97094	11.5228	9.23059	8.98279	11.3369	10.8826	10.5935	8.73499	12.1629	13.0302	11.6673	13.5258	14.104	10.1185	10.3663	12.4727	9.99465	10.5522	13.8356	14.3518	11.6673	9.99465	12.9889	11.4815	8.85889	8.23939	11.4815	11.7912	8.73499	7.59924	11.4815	11.7293	10.1185	8.54914	7.45468	9.64359	11.7086	8.61109	7.04168	7.00038	8.46654	10.6761
6	Box5	Kcal/24h	9.00344	4.56367	4.39847	5.24512	6.91778	6.25698	6.09178	6.50478	6.09178	6.46348	7.57859	5.26577	6.33958	6.13308	10.0359	8.96214	7.82639	3.94417	3.98547	5.65813	10.9446	9.00344	4.68757	5.96788	6.97973	5.74073	5.69943	6.31893	5.20382	6.19503	6.95908	7.51663	4.81147	6.97973	5.07992	5.49293	6.13308	6.23633	5.28642	5.94723	6.81453	7.41338	4.06807	6.69063	5.82333	5.49293	4.87342
7	Box6	Kcal/24h	12.2868	11.6054	12.7824	11.5641	11.5847	11.2543	8.44589	10.0772	9.54034	9.87075	6.87648	9.33384	6.69063	7.64054	8.67304	11.6673	11.1717	8.44589	6.73193	7.18623	7.35143	9.9327	6.89713	10.1598	7.37208	10.738	10.9239	10.5522	9.8501	7.70249	6.91778	7.49598	10.0359	7.35143	6.81453	7.08298	7.41338	7.18623	6.25698	6.54608	9.35449	6.75258	7.66119	6.09178	6.83518	7.08298	7.78509
8	Box7	Kcal/24h	16.7059	18.3786	17.9656	17.6971	17.2015	16.3755	16.1071	14.7442	11.1304	10.5935	15.1778	17.0776	16.4994	17.1189	16.995	15.4463	14.4964	13.0302	10.0359	10.8413	11.3369	10.4902	13.9388	15.3637	13.9388	11.4608	9.68489	10.4283	10.9239	14.992	13.1541	8.56979	10.9239	8.77629	9.8088	10.9859	10.5109	9.74685	9.29254	12.5759	9.37514	9.23059	9.29254	11.2543	9.99465	10.9446	12.7618
9	Box8	Kcal/24h	12.3488	11.4608	11.6054	12.3488	11.4815	10.6554	10.5522	10.9239	10.5935	10.2424	10.4076	7.04168	11.4815	7.06233	12.1629	7.90899	9.35449	6.66998	8.36329	11.9151	11.2956	12.8031	10.738	10.0359	6.85583	7.61989	7.22753	7.66119	8.09484	11.0272	10.9033	10.2837	7.57859	7.12428	9.29254	7.47533	9.54034	10.6554	8.13614	6.66998	6.00918	8.90019	6.95908	6.58738	8.85889	6.77323	8.01224
10	Box9	Kcal/24h	10.9859	10.5935	11.2956	11.5228	10.0359	10.3457	10.9033	10.1805	9.45774	9.74685	8.85889	9.39579	8.77629	6.66998	7.61989	7.74379	11.1304	7.35143	7.61989	10.7174	9.33384	11.0891	6.69063	6.09178	10.6348	10.0153	10.3663	9.16864	6.23633	6.69063	8.42524	9.8501	6.13308	5.96788	10.6554	7.04168	5.96788	7.80574	7.80574	7.80574	5.84398	7.37208	6.13308	7.84704	9.7675	9.70554	10.0772
11	Box10	Kcal/24h	12.8237	13.3606	13.2161	13.2161	12.8444	13.1748	12.2249	12.5759	11.4195	11.3989	7.74379	8.15679	7.95029	11.3576	11.6467	8.79694	7.06233	7.33078	7.12428	8.46654	8.61109	8.63174	17.5526	12.1836	12.3488	13.5258	12.0184	12.1629	12.2868	11.7706	9.29254	8.11549	11.7293	8.48719	8.65239	9.60229	12.3488	11.9564	11.7912	9.29254	7.35143	8.87954	11.7499	7.39273	8.03289	9.66424	11.0891
12	Box11	Kcal/24h	11.6054	11.1717	12.4107	12.1836	12.2249	13.0509	11.7086	10.738	10.7174	10.2218	6.42218	8.65239	7.95029	7.86769	7.78509	6.60803	11.8532	11.5228	11.8325	11.213	10.9239	7.59924	8.69369	6.33958	7.82639	8.15679	12.039	11.1511	11.3576	10.5315	7.51663	6.73193	7.20688	7.74379	6.50478	8.42524	10.4076	6.97973	7.39273	7.04168	7.55793	8.79694	6.19503	12.1629	10.4283	9.68489	6.38088
13	Box12	Kcal/24h	6.19503	4.46042	6.48413	5.24512	5.55488	5.88528	7.82639	8.36329	8.13614	7.74379	5.07992	4.64627	3.77897	4.70822	6.75258	3.88222	4.52237	5.82333	4.50172	3.96482	4.93537	6.00918	9.43709	4.70822	3.75832	3.88222	5.28642	5.67878	6.79388	6.38088	8.13614	3.84092	3.32467	3.73767	4.52237	4.06807	4.70822	4.58432	4.99732	6.87648	3.36597	4.06807	5.05927	5.20382	6.46348	4.02677	4.33652
14	Box13	Kcal/24h	10.9859	11.5847	11.1511	10.9239	9.91205	9.974	10.3457	9.87075	8.42524	9.10669	9.29254	8.36329	7.86769	6.15373	7.97094	6.69063	7.28948	10.0359	9.41644	9.7262	8.63174	6.27763	7.02103	8.73499	8.15679	6.17438	6.31893	9.82945	9.91205	8.96214	6.71128	9.18929	5.94723	7.26883	8.83824	9.56099	6.54608	6.36023	6.23633	7.31013	7.55793	7.22753	8.94149	5.74073	6.09178	6.21568	5.86463
15	Box14	Kcal/24h	12.6379	12.1629	10.4696	11.8738	11.2337	9.87075	10.0979	9.18929	6.91778	6.36023	7.37208	8.65239	10.3457	11.0272	12.0597	10.5935	10.4696	9.37514	7.59924	6.19503	9.58164	6.73193	8.23939	8.61109	7.43403	11.4815	11.9151	10.3663	9.14799	5.82333	6.85583	10.1805	9.20994	7.10363	6.46348	7.35143	10.2218	9.29254	9.99465	6.64933	6.73193	7.22753	9.51969	5.96788	6.50478	8.42524	8.73499
1	Box1	Kcal/24h Moving Avg	8.38394	8.44589	8.07419	7.50631	10.2218	10.0153	7.14493	7.53728	10.4489	12.3281	10.5006	9.98432	10.0772	9.47839	9.11702	8.14646	6.86616	7.32046	6.96941	6.32925	7.04168	7.18623	8.10516	11.1201	14.1143	12.7618	11.4402	11.5434	10.2734	9.16864	7.40306	5.8543	5.54455	5.20382	4.80115	4.74952	4.55335	4.35717	4.29522	4.3262	4.34685	4.4088	4.88375	6.54608	6.83518	6.0195	6.79388
2	Box2	Kcal/24h Moving Avg	5.86463	4.87342	4.9457	6.28795	6.46348	6.72161	7.19656	6.2673	5.88528	7.53728	8.39426	6.50478	6.05048	7.46501	7.54761	7.29981	6.64933	7.98126	7.88834	5.84398	6.05048	7.00038	8.28069	9.81912	8.11549	5.1109	5.47228	5.24512	4.84245	5.6478	7.09331	7.70249	6.27763	6.00918	5.82333	5.813	7.17591	5.99885	4.17132	3.51052	3.98547	5.1935	5.2348	5.18317	4.68757	4.85277	5.78203
3	Box3	Kcal/24h Moving Avg	6.75258	7.31013	10.2528	12.4107	12.3901	12.3591	10.831	10.4283	11.595	10.1495	8.98279	11.1717	13.1851	13.3296	13.5155	14.3208	14.2589	13.34	10.7174	8.71434	8.08451	7.20688	9.55067	12.6792	12.7618	10.2115	8.00191	7.99159	9.83977	12.2455	12.5553	10.0876	7.74379	7.27916	6.81453	8.20841	8.42524	6.55641	6.45315	6.48413	8.55946	12.0184	11.244	8.43556	6.99006	6.37055	6.48413
4	Box4	Kcal/24h Moving Avg	8.30134	10.0463	12.5656	12.6895	10.8103	8.77629	9.74685	10.3767	9.10669	10.1598	11.1098	10.738	9.66424	10.4489	12.5966	12.3488	12.5966	13.8149	12.1113	10.2424	11.4195	11.2337	10.2734	12.1939	14.0937	13.0096	10.831	11.4918	12.2352	10.1702	8.54914	9.86042	11.6363	10.2631	8.16711	9.54034	11.6054	10.9239	9.33384	8.00191	8.54914	10.6761	10.1598	7.82639	7.02103	7.73346	9.57132
6	Box5	Kcal/24h Moving Avg	9.00344	6.78356	4.48107	4.8218	6.08145	6.58738	6.17438	6.29828	6.29828	6.27763	7.02103	6.42218	5.80268	6.23633	8.08451	9.49904	8.39426	5.88528	3.96482	4.8218	8.30134	9.974	6.84551	5.32772	6.4738	6.36023	5.72008	6.00918	5.76138	5.69943	6.57706	7.23786	6.16405	5.8956	6.02983	5.28642	5.813	6.1847	5.76138	5.61683	6.38088	7.11396	5.74073	5.37935	6.25698	5.65813	5.18317
7	Box6	Kcal/24h Moving Avg	12.2868	11.9461	12.1939	12.1732	11.5744	11.4195	9.8501	9.26157	9.8088	9.70554	8.37361	8.10516	8.01224	7.16558	8.15679	10.1702	11.4195	9.8088	7.58891	6.95908	7.26883	8.64207	8.41491	8.52849	8.76597	9.05507	10.831	10.738	10.2011	8.77629	7.31013	7.20688	8.76597	8.69369	7.08298	6.94876	7.24818	7.29981	6.72161	6.40153	7.95029	8.05354	7.20688	6.87648	6.46348	6.95908	7.43403
8	Box7	Kcal/24h Moving Avg	16.7059	17.5423	18.1721	17.8314	17.4493	16.7885	16.2413	15.4256	12.9373	10.862	12.8857	16.1277	16.7885	16.8092	17.057	16.2207	14.9713	13.7633	11.5331	10.4386	11.0891	10.9136	12.2145	14.6512	14.6512	12.6998	10.5728	10.0566	10.6761	12.9579	14.073	10.862	9.74685	9.8501	9.29254	10.3973	10.7484	10.1289	9.51969	10.9342	10.9755	9.30287	9.26157	10.2734	10.6245	10.4696	11.8532
9	Box8	Kcal/24h Moving Avg	12.3488	11.9048	11.5331	11.9771	11.9151	11.0685	10.6038	10.738	10.7587	10.418	10.325	8.72467	9.26157	9.27189	9.61262	10.0359	8.63174	8.01224	7.51663	10.1392	11.6054	12.0493	11.7706	10.387	8.44589	7.23786	7.42371	7.44436	7.87801	9.56099	10.9652	10.5935	8.93117	7.35143	8.20841	8.38394	8.50784	10.0979	9.39579	7.40306	6.33958	7.45468	7.92964	6.77323	7.72314	7.81606	7.39273
10	Box9	Kcal/24h Moving Avg	10.9859	10.7897	10.9446	11.4092	10.7793	10.1908	10.6245	10.5419	9.81912	9.60229	9.30287	9.12734	9.08604	7.72314	7.14493	7.68184	9.43709	9.24092	7.48566	9.16864	10.0256	10.2115	8.88987	6.3912	8.36329	10.325	10.1908	9.7675	7.70249	6.46348	7.55793	9.13767	7.99159	6.05048	8.31166	8.84857	6.50478	6.88681	7.80574	7.80574	6.82486	6.60803	6.75258	6.99006	8.80727	9.73652	9.8914
11	Box10	Kcal/24h Moving Avg	12.8237	13.0922	13.2883	13.2161	13.0302	13.0096	12.6998	12.4004	11.9977	11.4092	9.57132	7.95029	8.05354	9.65392	11.5021	10.2218	7.92964	7.19656	7.22753	7.79541	8.53881	8.62141	13.0922	14.8681	12.2662	12.9373	12.7721	12.0906	12.2249	12.0287	10.5315	8.70402	9.92237	10.1082	8.56979	9.12734	10.9755	12.1526	11.8738	10.5419	8.32199	8.11549	10.3147	9.57132	7.71281	8.84857	10.3767
12	Box11	Kcal/24h Moving Avg	11.6054	11.3885	11.7912	12.2971	12.2042	12.6379	12.3797	11.2233	10.7277	10.4696	8.32199	7.53728	8.30134	7.90899	7.82639	7.19656	9.23059	11.688	11.6776	11.5228	11.0685	9.26157	8.14646	7.51663	7.08298	7.99159	10.0979	11.595	11.2543	10.9446	9.02409	7.12428	6.96941	7.47533	7.12428	7.46501	9.41644	8.69369	7.18623	7.21721	7.29981	8.17744	7.49598	9.17897	11.2956	10.0566	8.03289
13	Box12	Kcal/24h Moving Avg	6.19503	5.32772	5.47228	5.86463	5.4	5.72008	6.85583	8.09484	8.24971	7.93996	6.41185	4.8631	4.21262	4.24359	5.7304	5.3174	4.20229	5.17285	5.16252	4.23327	4.4501	5.47228	7.72314	7.07266	4.23327	3.82027	4.58432	5.4826	6.23633	6.58738	7.25851	5.98853	3.58279	3.53117	4.13002	4.29522	4.38815	4.64627	4.79082	5.9369	5.12122	3.71702	4.56367	5.13155	5.83365	5.24512	4.18164
14	Box13	Kcal/24h Moving Avg	10.9859	11.2853	11.3679	11.0375	10.418	9.94302	10.1598	10.1082	9.14799	8.76597	9.19962	8.82792	8.11549	7.01071	7.06233	7.33078	6.99006	8.66272	9.7262	9.57132	9.17897	7.45468	6.64933	7.87801	8.44589	7.16558	6.24665	8.07419	9.87075	9.43709	7.83671	7.95029	7.56826	6.60803	8.05354	9.19962	8.05354	6.45315	6.29828	6.77323	7.43403	7.39273	8.08451	7.34111	5.91625	6.15373	6.04015
15	Box14	Kcal/24h Moving Avg	12.6379	12.4004	11.3163	11.1717	11.5537	10.5522	9.98432	9.64359	8.05354	6.63901	6.86616	8.01224	9.49904	10.6864	11.5434	11.3266	10.5315	9.92237	8.48719	6.89713	7.88834	8.15679	7.48566	8.42524	8.02256	9.45774	11.6983	11.1407	9.75717	7.48566	6.33958	8.51816	9.69522	8.15679	6.78356	6.90746	8.78662	9.75717	9.64359	8.32199	6.69063	6.97973	8.37361	7.74379	6.23633	7.46501	8.58011
[truncated: 450 more columns]

## Sheet: Deleted Empty Boxes noSTE
Charles 5.12.15		OB group 1		After release from CR (released on 05-14-15 in the morning)
	Box	Animal No.	Weight [g]	Treatment	Diet	Weight Out	Delta Weight		FM (g)	FFM (g)		%FM	%FFM		Kcal/24h	StError		REE		NREE		Kcal/24h (day)	StError		kcal/24h (night)	StError		RER	StError		Sum Movement	StError		Food Intake		Mvt X-axis Total = ambulatory + fine mvt	StError	Mvt X-axis Amb	StError	Mvt X-axis Fine mvt	StError	Mvt Y-axis Total = amb + fine mvt	StError	Mvt Y-axis Amb	StError	Mvt Y-axis Fine mvt	StError	Mvt Z-axis	StError
	1	1	34.6	ob	al
	2	2	45.4	ob	al
	3	3	48.7	ob	al
	4	4	45.2	ob	al
	5	6	43.4	ob	al
	6	7	36.7	ob	wr
	7	8	32.9	ob	wr
	8	9	32.7	ob	wr
	9	10	33	ob	wr
	10	11	31.9	ob	wr
	11	12	36.7	ob	wr
	12	13	30.3	ob	wr
	13	14	35.2	ob	wr
	14	15	35.7	ob	wr
	15	100	1
	16	101	1
	Box	Parameter	14-05-15 19:02	14-05-15 19:19	14-05-15 19:36	14-05-15 19:53	14-05-15 20:10	14-05-15 20:27	14-05-15 20:44	14-05-15 21:01	14-05-15 21:18	14-05-15 21:35	14-05-15 21:52	14-05-15 22:09	14-05-15 22:26	14-05-15 22:43	14-05-15 23:00	14-05-15 23:17	14-05-15 23:34	14-05-15 23:51	15-05-15 00:08	15-05-15 00:25	15-05-15 00:42	15-05-15 00:59	15-05-15 01:16	15-05-15 01:33	15-05-15 01:50	15-05-15 02:07	15-05-15 02:24	15-05-15 02:41	15-05-15 02:58	15-05-15 03:15	15-05-15 03:32	15-05-15 03:49	15-05-15 04:06	15-05-15 04:23	15-05-15 04:40	15-05-15 04:57	15-05-15 05:14	15-05-15 05:31	15-05-15 05:48	15-05-15 06:05	15-05-15 06:22	15-05-15 06:39	15-05-15 06:56	15-05-15 07:13	15-05-15 07:30	15-05-15 07:47	15-05-15 08:04
1	Box1	Flow	0.4	0.4	0.4	0.4	0.4	0.4	0.4	0.4	0.4	0.4	0.4	0.4	0.4	0.4	0.4	0.4	0.4	0.4	0.4	0.4	0.4	0.4	0.4	0.4	0.4	0.4	0.4	0.4	0.4	0.4	0.4	0.4	0.4	0.4	0.4	0.4	0.4	0.4	0.4	0.4	0.4	0.4	0.4	0.4	0.4	0.4	0.4
2	Box2	Flow	0.4	0.4	0.4	0.4	0.4	0.4	0.4	0.4	0.4	0.4	0.4	0.4	0.4	0.4	0.4	0.4	0.4	0.4	0.4	0.4	0.4	0.4	0.4	0.4	0.4	0.4	0.4	0.4	0.4	0.4	0.4	0.4	0.4	0.4	0.4	0.4	0.4	0.4	0.4	0.4	0.4	0.4	0.4	0.4	0.4	0.4	0.4
3	Box3	Flow	0.4	0.4	0.4	0.4	0.4	0.4	0.4	0.4	0.4	0.4	0.4	0.4	0.4	0.4	0.4	0.4	0.4	0.4	0.4	0.4	0.4	0.4	0.4	0.4	0.4	0.4	0.4	0.4	0.4	0.4	0.4	0.4	0.4	0.4	0.4	0.4	0.4	0.4	0.4	0.4	0.4	0.4	0.4	0.4	0.4	0.4	0.4
4	Box4	Flow	0.4	0.4	0.4	0.4	0.4	0.4	0.4	0.4	0.4	0.4	0.4	0.4	0.4	0.4	0.4	0.4	0.4	0.4	0.4	0.4	0.4	0.4	0.4	0.4	0.4	0.4	0.4	0.4	0.4	0.4	0.4	0.4	0.4	0.4	0.4	0.4	0.4	0.4	0.4	0.4	0.4	0.4	0.4	0.4	0.4	0.4	0.4
6	Box5	Flow	0.4	0.4	0.4	0.4	0.4	0.4	0.4	0.4	0.4	0.4	0.4	0.4	0.4	0.4	0.4	0.4	0.4	0.4	0.4	0.4	0.4	0.4	0.4	0.4	0.4	0.4	0.4	0.4	0.4	0.4	0.4	0.4	0.4	0.4	0.4	0.4	0.4	0.4	0.4	0.4	0.4	0.4	0.4	0.4	0.4	0.4	0.4
7	Box6	Flow	0.4	0.4	0.4	0.4	0.4	0.4	0.4	0.4	0.4	0.4	0.4	0.4	0.4	0.4	0.4	0.4	0.4	0.4	0.4	0.4	0.4	0.4	0.4	0.4	0.4	0.4	0.4	0.4	0.4	0.4	0.4	0.4	0.4	0.4	0.4	0.4	0.4	0.4	0.4	0.4	0.4	0.4	0.4	0.4	0.4	0.4	0.4
8	Box7	Flow	0.4	0.4	0.4	0.4	0.4	0.4	0.4	0.4	0.4	0.4	0.4	0.4	0.4	0.4	0.4	0.4	0.4	0.4	0.4	0.4	0.4	0.4	0.4	0.4	0.4	0.4	0.4	0.4	0.4	0.4	0.4	0.4	0.4	0.4	0.4	0.4	0.4	0.4	0.4	0.4	0.4	0.4	0.4	0.4	0.4	0.4	0.4
9	Box8	Flow	0.4	0.4	0.4	0.4	0.4	0.4	0.4	0.4	0.4	0.4	0.4	0.4	0.4	0.4	0.4	0.4	0.4	0.4	0.4	0.4	0.4	0.4	0.4	0.4	0.4	0.4	0.4	0.4	0.4	0.4	0.4	0.4	0.4	0.4	0.4	0.4	0.4	0.4	0.4	0.4	0.4	0.4	0.4	0.4	0.4	0.4	0.4
10	Box9	Flow	0.4	0.4	0.4	0.4	0.4	0.4	0.4	0.4	0.4	0.4	0.4	0.4	0.4	0.4	0.4	0.4	0.4	0.4	0.4	0.4	0.4	0.4	0.4	0.4	0.4	0.4	0.4	0.4	0.4	0.4	0.4	0.4	0.4	0.4	0.4	0.4	0.4	0.4	0.4	0.4	0.4	0.4	0.4	0.4	0.4	0.4	0.4
11	Box10	Flow	0.4	0.4	0.4	0.4	0.4	0.4	0.4	0.4	0.4	0.4	0.4	0.4	0.4	0.4	0.4	0.4	0.4	0.4	0.4	0.4	0.4	0.4	0.4	0.4	0.4	0.4	0.4	0.4	0.4	0.4	0.4	0.4	0.4	0.4	0.4	0.4	0.4	0.4	0.4	0.4	0.4	0.4	0.4	0.4	0.4	0.4	0.4
12	Box11	Flow	0.4	0.4	0.4	0.4	0.4	0.4	0.4	0.4	0.4	0.4	0.4	0.4	0.4	0.4	0.4	0.4	0.4	0.4	0.4	0.4	0.4	0.4	0.4	0.4	0.4	0.4	0.4	0.4	0.4	0.4	0.4	0.4	0.4	0.4	0.4	0.4	0.4	0.4	0.4	0.4	0.4	0.4	0.4	0.4	0.4	0.4	0.4
13	Box12	Flow	0.4	0.4	0.4	0.4	0.4	0.4	0.4	0.4	0.4	0.4	0.4	0.4	0.4	0.4	0.4	0.4	0.4	0.4	0.4	0.4	0.4	0.4	0.4	0.4	0.4	0.4	0.4	0.4	0.4	0.4	0.4	0.4	0.4	0.4	0.4	0.4	0.4	0.4	0.4	0.4	0.4	0.4	0.4	0.4	0.4	0.4	0.4
14	Box13	Flow	0.4	0.4	0.4	0.4	0.4	0.4	0.4	0.4	0.4	0.4	0.4	0.4	0.4	0.4	0.4	0.4	0.4	0.4	0.4	0.4	0.4	0.4	0.4	0.4	0.4	0.4	0.4	0.4	0.4	0.4	0.4	0.4	0.4	0.4	0.4	0.4	0.4	0.4	0.4	0.4	0.4	0.4	0.4	0.4	0.4	0.4	0.4
15	Box14	Flow	0.4	0.4	0.4	0.4	0.4	0.4	0.4	0.4	0.4	0.4	0.4	0.4	0.4	0.4	0.4	0.4	0.4	0.4	0.4	0.4	0.4	0.4	0.4	0.4	0.4	0.4	0.4	0.4	0.4	0.4	0.4	0.4	0.4	0.4	0.4	0.4	0.4	0.4	0.4	0.4	0.4	0.4	0.4	0.4	0.4	0.4	0.4
1	Box1	Temp	21.1	21	20.9	20.8	20.9	20.8	20.8	20.8	21.1	21.2	21.3	21.3	21.4	21.2	21.3	21.1	21	21	20.9	20.9	20.9	20.9	20.9	20.9	21.1	21.3	21.5	21.6	21.5	21.4	21.2	21.1	21.1	21.1	21	21	21	21	20.9	20.9	20.9	20.9	20.9	20.9	21	21	21
2	Box2	Temp	20.9	20.8	20.8	20.7	20.8	20.7	20.8	20.8	20.8	20.8	20.9	20.9	20.9	20.9	20.9	20.9	20.9	21	20.9	20.9	20.9	20.9	20.9	21	21	21	21	20.9	20.9	20.9	20.9	20.9	20.9	20.9	21	20.9	21	21	20.9	20.9	20.9	20.9	20.9	20.9	20.9	20.9	20.9
3	Box3	Temp	21.4	21.2	21.4	21.4	21.4	21.5	21.4	21.5	21.4	21.4	21.4	21.4	21.4	21.6	21.5	21.6	21.7	21.8	21.6	21.6	21.4	21.3	21.4	21.5	21.6	21.5	21.4	21.4	21.4	21.5	21.6	21.5	21.4	21.3	21.3	21.4	21.3	21.3	21.3	21.2	21.3	21.5	21.5	21.5	21.5	21.5	21.4
4	Box4	Temp	21	21	21.1	21.1	21.1	21.1	21.1	21.3	21.2	21.3	21.4	21.4	21.4	21.5	21.5	21.6	21.7	21.7	21.5	21.5	21.6	21.5	21.5	21.7	21.7	21.7	21.7	21.7	21.7	21.7	21.6	21.7	21.7	21.7	21.6	21.6	21.6	21.7	21.6	21.5	21.5	21.6	21.6	21.6	21.6	21.5	21.6
6	Box5	Temp	22.2	22.2	22.1	22	22	22	22.1	22.1	22.2	22.2	22.3	22.4	22.4	22.4	22.4	22.5	22.5	22.5	22.5	22.5	22.4	22.5	22.5	22.5	22.5	22.5	22.5	22.5	22.5	22.5	22.5	22.6	22.6	22.6	22.5	22.5	22.5	22.5	22.5	22.5	22.5	22.6	22.5	22.6	22.7	22.7	22.7
7	Box6	Temp	20.7	20.7	20.6	20.6	20.8	20.8	20.7	20.8	20.7	20.8	20.8	20.9	20.8	20.8	20.8	20.8	20.8	20.8	20.8	20.8	20.7	20.8	20.7	20.7	20.8	20.8	20.8	20.9	20.9	20.9	20.8	20.8	20.9	20.8	20.8	20.7	20.7	20.7	20.7	20.7	20.7	20.8	20.8	20.8	20.9	20.8	20.9
8	Box7	Temp	20.1	20.1	20.1	20.1	20.1	20.1	20.1	20.2	20.2	20.1	20.1	20.1	20.1	20.2	20.2	20.2	20.2	20.2	20.1	20.1	20	20	20	20.1	20.2	20.2	20.1	20.1	20.1	20.1	20.1	20.1	20.1	20.1	20	20.1	20	20	20	20.1	20.1	20.1	20	20.1	20.2	20.2	20.3
9	Box8	Temp	20.5	20.4	20.4	20.3	20.3	20.3	20.3	20.3	20.3	20.3	20.2	20.2	20.1	20.1	20.2	20.1	20.1	20.1	20.1	20.1	20.2	20.2	20.3	20.2	20.2	20.1	20.1	20.1	20.1	20.2	20.2	20.2	20.2	20.2	20.2	20.1	20.1	20.2	20.2	20.1	20.1	20.1	20.1	20.1	20.2	20.2	20.2
10	Box9	Temp	22.1	22.1	22.1	22	22.1	22	22	22	22	22	22	21.9	21.8	21.7	21.7	21.7	21.8	21.7	21.7	21.7	21.7	21.8	21.7	21.6	21.7	21.8	21.7	21.7	21.7	21.6	21.6	21.7	21.6	21.5	21.6	21.6	21.6	21.4	21.4	21.5	21.4	21.4	21.4	21.5	21.6	21.7	21.9
11	Box10	Temp	20.6	20.7	20.7	20.5	20.6	20.6	20.5	20.4	20.4	20.2	20.2	20.1	20	20	20.1	20.1	20	20	20	20	20	20	20.2	20.2	20.3	20.5	20.5	20.4	20.4	20.3	20.3	20.2	20.3	20.2	20.1	20.1	20.1	20.3	20.3	20.3	20.2	20.1	20.1	20.2	20.1	20.2	20.3
12	Box11	Temp	22.3	22.2	22.3	22.2	22.3	22.2	22.2	22.2	22.1	22.1	22	21.9	21.9	21.9	21.9	21.8	22	22.1	22.1	22.2	22.2	22.1	21.9	21.9	21.9	21.8	22	22.1	22.2	22.2	22	21.9	21.9	21.8	21.8	21.8	21.9	21.9	21.8	21.8	21.8	21.8	21.8	22	22.1	22.1	22.1
13	Box12	Temp	21	20.9	20.9	20.8	20.8	20.8	20.9	20.9	21.1	21.1	21	21	21	21	21	21	20.9	20.9	20.9	21	20.9	20.9	21	21	21	21	20.9	21	21	21	21.2	21.1	21	21	21	21	21	20.9	21	21.1	21	21	21	21.1	21.2	21.2	21.2
14	Box13	Temp	20.9	20.9	21	21	21.1	21	21.2	21.2	21.2	21.1	21.2	21.2	21.3	21.2	21.1	21.2	21.1	21.2	21.2	21.3	21.2	21.1	21.1	21.1	21.1	21	21	21	21.2	21.2	21.1	21.1	21.1	21.1	21.1	21.3	21.2	21.2	21.2	21.2	21.1	21.1	21.2	21.2	21.2	21.2	21.1
15	Box14	Temp	21.6	21.6	21.5	21.6	21.6	21.5	21.6	21.6	21.4	21.3	21.3	21.2	21.3	21.4	21.5	21.5	21.5	21.6	21.5	21.4	21.4	21.3	21.3	21.3	21.3	21.4	21.4	21.4	21.6	21.4	21.3	21.4	21.5	21.4	21.3	21.3	21.3	21.3	21.4	21.4	21.4	21.3	21.4	21.4	21.4	21.3	21.4
1	Box1	O2	20.44	20.43	20.47	20.48	20.25	20.49	20.48	20.46	20.25	20.31	20.39	20.35	20.39	20.4	20.41	20.48	20.52	20.44	20.54	20.49	20.49	20.48	20.41	20.24	20.17	20.35	20.28	20.34	20.38	20.43	20.52	20.55	20.55	20.58	20.58	20.58	20.6	20.6	20.6	20.6	20.6	20.59	20.56	20.46	20.54	20.53	20.48
2	Box2	O2	20.54	20.62	20.53	20.51	20.52	20.49	20.48	20.56	20.51	20.43	20.44	20.58	20.48	20.47	20.47	20.49	20.52	20.38	20.53	20.55	20.51	20.47	20.41	20.35	20.55	20.59	20.52	20.61	20.55	20.54	20.44	20.49	20.55	20.51	20.57	20.51	20.46	20.61	20.6	20.66	20.56	20.57	20.56	20.57	20.6	20.56	20.53
3	Box3	O2	20.5	20.46	20.27	20.29	20.27	20.29	20.39	20.32	20.3	20.43	20.39	20.26	20.23	20.25	20.22	20.18	20.22	20.26	20.43	20.42	20.48	20.49	20.29	20.24	20.29	20.44	20.46	20.44	20.32	20.25	20.29	20.45	20.48	20.49	20.51	20.37	20.5	20.52	20.51	20.52	20.34	20.25	20.4	20.47	20.52	20.52	20.51
4	Box4	O2	20.44	20.3	20.24	20.29	20.39	20.45	20.31	20.4	20.41	20.32	20.34	20.35	20.42	20.29	20.25	20.31	20.23	20.21	20.37	20.36	20.27	20.37	20.35	20.22	20.2	20.31	20.37	20.25	20.31	20.42	20.44	20.31	20.3	20.42	20.47	20.31	20.3	20.37	20.43	20.48	20.39	20.31	20.43	20.49	20.49	20.43	20.35
6	Box5	O2	20.41	20.59	20.6	20.56	20.5	20.52	20.53	20.51	20.53	20.51	20.47	20.56	20.52	20.53	20.37	20.41	20.46	20.61	20.61	20.55	20.34	20.41	20.58	20.53	20.49	20.54	20.54	20.52	20.56	20.52	20.5	20.47	20.58	20.49	20.57	20.55	20.53	20.52	20.56	20.53	20.5	20.48	20.61	20.5	20.54	20.55	20.58
7	Box6	O2	20.28	20.31	20.26	20.31	20.31	20.32	20.43	20.37	20.39	20.38	20.5	20.4	20.5	20.47	20.43	20.31	20.33	20.43	20.5	20.49	20.48	20.38	20.5	20.37	20.48	20.34	20.34	20.35	20.38	20.46	20.5	20.47	20.37	20.48	20.5	20.49	20.48	20.49	20.52	20.51	20.4	20.5	20.47	20.53	20.5	20.49	20.46
8	Box7	O2	20.11	20.04	20.06	20.07	20.09	20.12	20.13	20.18	20.33	20.35	20.17	20.09	20.11	20.09	20.09	20.16	20.19	20.25	20.37	20.34	20.32	20.35	20.21	20.16	20.21	20.32	20.38	20.36	20.34	20.17	20.25	20.43	20.34	20.42	20.38	20.33	20.35	20.38	20.4	20.27	20.4	20.4	20.4	20.32	20.37	20.34	20.26
9	Box8	O2	20.28	20.32	20.31	20.28	20.31	20.35	20.35	20.34	20.35	20.36	20.36	20.49	20.31	20.49	20.29	20.46	20.4	20.51	20.44	20.3	20.32	20.26	20.34	20.37	20.5	20.47	20.48	20.47	20.45	20.33	20.34	20.36	20.47	20.49	20.4	20.47	20.39	20.35	20.45	20.51	20.53	20.42	20.49	20.51	20.42	20.5	20.45
10	Box9	O2	20.33	20.35	20.32	20.31	20.37	20.36	20.34	20.37	20.4	20.38	20.42	20.4	20.42	20.51	20.47	20.46	20.33	20.48	20.47	20.34	20.4	20.33	20.5	20.53	20.35	20.37	20.36	20.41	20.52	20.5	20.44	20.38	20.53	20.53	20.35	20.49	20.53	20.46	20.46	20.46	20.54	20.48	20.53	20.46	20.38	20.39	20.37
11	Box10	O2	20.26	20.24	20.25	20.25	20.26	20.25	20.28	20.27	20.32	20.32	20.46	20.45	20.46	20.32	20.31	20.42	20.49	20.48	20.49	20.43	20.43	20.43	20.07	20.29	20.28	20.23	20.29	20.29	20.28	20.3	20.4	20.45	20.31	20.43	20.43	20.39	20.28	20.3	20.3	20.4	20.48	20.42	20.3	20.48	20.45	20.39	20.33
12	Box11	O2	20.31	20.33	20.28	20.28	20.28	20.25	20.31	20.34	20.34	20.36	20.51	20.43	20.45	20.46	20.46	20.51	20.3	20.31	20.3	20.32	20.34	20.47	20.42	20.52	20.46	20.45	20.29	20.33	20.32	20.35	20.47	20.5	20.48	20.46	20.51	20.44	20.36	20.49	20.48	20.49	20.47	20.42	20.52	20.29	20.36	20.38	20.52
13	Box12	O2	20.52	20.59	20.51	20.56	20.55	20.54	20.46	20.44	20.45	20.46	20.57	20.59	20.62	20.58	20.5	20.62	20.59	20.54	20.59	20.61	20.58	20.53	20.4	20.58	20.62	20.62	20.56	20.55	20.5	20.52	20.45	20.62	20.64	20.62	20.59	20.61	20.58	20.59	20.57	20.5	20.64	20.61	20.57	20.56	20.51	20.61	20.6
14	Box13	O2	20.33	20.31	20.33	20.34	20.38	20.37	20.36	20.38	20.44	20.41	20.4	20.44	20.46	20.53	20.45	20.5	20.48	20.37	20.4	20.38	20.43	20.52	20.49	20.42	20.45	20.53	20.52	20.38	20.38	20.42	20.5	20.41	20.53	20.48	20.42	20.39	20.51	20.52	20.52	20.48	20.47	20.48	20.42	20.54	20.53	20.52	20.54
15	Box14	O2	20.27	20.29	20.35	20.3	20.32	20.38	20.37	20.41	20.5	20.52	20.48	20.43	20.36	20.33	20.29	20.35	20.35	20.4	20.47	20.52	20.39	20.5	20.44	20.43	20.48	20.31	20.3	20.36	20.41	20.54	20.5	20.37	20.41	20.49	20.51	20.48	20.36	20.4	20.37	20.51	20.5	20.48	20.39	20.53	20.51	20.43	20.42
1	Box1	CO2	0.344	0.345	0.317	0.306	0.521	0.285	0.307	0.322	0.507	0.453	0.378	0.413	0.379	0.379	0.353	0.308	0.271	0.338	0.249	0.294	0.297	0.3	0.364	0.508	0.563	0.422	0.475	0.429	0.399	0.35	0.284	0.257	0.266	0.238	0.242	0.24	0.231	0.229	0.231	0.236	0.237	0.242	0.269	0.347	0.286	0.297	0.337
2	Box2	CO2	0.237	0.176	0.252	0.27	0.252	0.279	0.292	0.22	0.264	0.338	0.325	0.201	0.297	0.304	0.3	0.291	0.254	0.382	0.245	0.239	0.265	0.303	0.355	0.417	0.232	0.199	0.271	0.186	0.233	0.24	0.324	0.281	0.234	0.268	0.221	0.271	0.317	0.181	0.187	0.141	0.219	0.22	0.221	0.203	0.19	0.223	0.247
3	Box3	CO2	0.305	0.335	0.515	0.497	0.537	0.505	0.398	0.474	0.494	0.359	0.411	0.542	0.557	0.546	0.57	0.604	0.576	0.527	0.364	0.375	0.326	0.321	0.514	0.564	0.506	0.343	0.342	0.368	0.485	0.551	0.498	0.351	0.327	0.326	0.279	0.431	0.313	0.285	0.301	0.285	0.457	0.55	0.383	0.341	0.282	0.286	0.287
4	Box4	CO2	0.366	0.505	0.57	0.51	0.386	0.371	0.497	0.397	0.391	0.49	0.465	0.424	0.388	0.521	0.545	0.48	0.566	0.583	0.432	0.444	0.524	0.426	0.456	0.586	0.597	0.492	0.44	0.54	0.474	0.397	0.373	0.496	0.496	0.381	0.344	0.503	0.502	0.432	0.377	0.354	0.433	0.515	0.387	0.326	0.323	0.386	0.467
6	Box5	CO2	0.343	0.194	0.197	0.227	0.276	0.259	0.248	0.261	0.246	0.257	0.302	0.22	0.251	0.242	0.385	0.353	0.303	0.173	0.178	0.236	0.416	0.35	0.196	0.244	0.285	0.233	0.237	0.255	0.221	0.248	0.279	0.306	0.205	0.281	0.215	0.235	0.246	0.249	0.218	0.241	0.278	0.292	0.177	0.27	0.245	0.231	0.211
7	Box6	CO2	0.528	0.502	0.556	0.503	0.504	0.48	0.354	0.456	0.424	0.433	0.306	0.422	0.304	0.361	0.386	0.522	0.491	0.359	0.298	0.323	0.339	0.437	0.32	0.452	0.34	0.469	0.482	0.467	0.431	0.334	0.334	0.351	0.447	0.321	0.318	0.336	0.339	0.332	0.288	0.314	0.422	0.305	0.363	0.279	0.324	0.322	0.346
8	Box7	CO2	0.718	0.794	0.774	0.766	0.739	0.713	0.7	0.651	0.479	0.484	0.68	0.759	0.728	0.754	0.743	0.678	0.638	0.58	0.463	0.477	0.501	0.461	0.598	0.667	0.608	0.505	0.427	0.445	0.462	0.641	0.559	0.375	0.46	0.378	0.414	0.456	0.436	0.4	0.386	0.52	0.404	0.388	0.379	0.46	0.415	0.438	0.52
9	Box8	CO2	0.536	0.501	0.502	0.543	0.504	0.472	0.467	0.479	0.467	0.46	0.455	0.317	0.519	0.318	0.539	0.364	0.414	0.299	0.378	0.531	0.503	0.555	0.476	0.442	0.315	0.368	0.33	0.365	0.364	0.482	0.489	0.46	0.339	0.344	0.409	0.35	0.426	0.476	0.355	0.326	0.283	0.396	0.338	0.304	0.397	0.309	0.371
10	Box9	CO2	0.493	0.466	0.505	0.5	0.453	0.463	0.482	0.455	0.421	0.434	0.399	0.423	0.388	0.305	0.358	0.351	0.496	0.327	0.349	0.479	0.428	0.488	0.3	0.286	0.48	0.451	0.463	0.407	0.29	0.332	0.384	0.448	0.292	0.287	0.474	0.323	0.289	0.371	0.352	0.361	0.276	0.339	0.281	0.36	0.447	0.449	0.455
11	Box10	CO2	0.563	0.579	0.574	0.571	0.555	0.57	0.532	0.541	0.492	0.491	0.357	0.364	0.354	0.47	0.505	0.393	0.328	0.332	0.315	0.378	0.378	0.378	0.725	0.531	0.541	0.584	0.518	0.537	0.536	0.514	0.413	0.37	0.507	0.392	0.387	0.425	0.533	0.534	0.515	0.413	0.343	0.396	0.499	0.343	0.365	0.42	0.471
12	Box11	CO2	0.516	0.494	0.546	0.536	0.535	0.571	0.511	0.475	0.476	0.446	0.296	0.399	0.376	0.357	0.355	0.3	0.517	0.513	0.515	0.493	0.473	0.337	0.401	0.296	0.353	0.368	0.536	0.494	0.504	0.463	0.335	0.319	0.342	0.355	0.302	0.393	0.464	0.335	0.345	0.322	0.356	0.407	0.291	0.53	0.466	0.427	0.298
13	Box12	CO2	0.263	0.205	0.279	0.232	0.239	0.257	0.318	0.345	0.345	0.324	0.225	0.211	0.18	0.216	0.288	0.182	0.209	0.249	0.2	0.18	0.213	0.245	0.371	0.204	0.183	0.193	0.227	0.242	0.282	0.277	0.327	0.172	0.165	0.175	0.205	0.185	0.203	0.2	0.212	0.281	0.159	0.188	0.22	0.222	0.263	0.182	0.192
14	Box13	CO2	0.481	0.506	0.485	0.476	0.438	0.437	0.453	0.439	0.369	0.425	0.411	0.366	0.36	0.291	0.361	0.312	0.336	0.442	0.416	0.434	0.373	0.285	0.339	0.393	0.387	0.293	0.295	0.441	0.442	0.4	0.318	0.44	0.276	0.341	0.402	0.426	0.296	0.304	0.293	0.341	0.345	0.33	0.393	0.27	0.302	0.289	0.274
15	Box14	CO2	0.551	0.529	0.463	0.506	0.488	0.436	0.442	0.408	0.318	0.288	0.338	0.393	0.454	0.489	0.524	0.47	0.459	0.412	0.351	0.281	0.435	0.31	0.372	0.386	0.345	0.505	0.52	0.456	0.406	0.271	0.314	0.445	0.415	0.314	0.308	0.335	0.461	0.413	0.44	0.313	0.304	0.337	0.434	0.273	0.297	0.374	0.389
1	Box1	dO2	0.335	0.34	0.305	0.294	0.522	0.278	0.293	0.309	0.526	0.459	0.38	0.419	0.387	0.369	0.358	0.293	0.256	0.329	0.228	0.278	0.284	0.289	0.358	0.531	0.597	0.422	0.491	0.431	0.39	0.342	0.249	0.218	0.224	0.191	0.192	0.187	0.176	0.171	0.171	0.174	0.174	0.178	0.211	0.311	0.234	0.246	0.295
2	Box2	dO2	0.234	0.155	0.24	0.262	0.254	0.282	0.292	0.208	0.261	0.341	0.329	0.19	0.293	0.302	0.3	0.283	0.249	0.388	0.241	0.225	0.257	0.302	0.358	0.425	0.224	0.185	0.252	0.166	0.22	0.231	0.335	0.279	0.222	0.257	0.207	0.257	0.315	0.164	0.17	0.111	0.208	0.207	0.211	0.203	0.171	0.217	0.245
3	Box3	dO2	0.27	0.314	0.505	0.486	0.501	0.484	0.38	0.452	0.474	0.337	0.38	0.511	0.542	0.522	0.556	0.588	0.553	0.513	0.343	0.353	0.292	0.283	0.48	0.533	0.485	0.331	0.309	0.329	0.457	0.521	0.481	0.325	0.294	0.287	0.257	0.399	0.275	0.249	0.266	0.251	0.432	0.527	0.371	0.303	0.255	0.255	0.263
4	Box4	dO2	0.331	0.47	0.532	0.48	0.383	0.318	0.459	0.368	0.358	0.452	0.436	0.425	0.348	0.485	0.519	0.465	0.539	0.563	0.404	0.414	0.497	0.399	0.421	0.551	0.572	0.465	0.399	0.518	0.458	0.353	0.329	0.458	0.47	0.348	0.303	0.458	0.468	0.404	0.341	0.297	0.384	0.467	0.343	0.281	0.279	0.337	0.426
6	Box5	dO2	0.359	0.182	0.176	0.209	0.276	0.25	0.244	0.26	0.243	0.259	0.303	0.211	0.254	0.245	0.401	0.358	0.313	0.158	0.159	0.227	0.437	0.359	0.187	0.238	0.278	0.229	0.228	0.252	0.208	0.247	0.277	0.3	0.192	0.278	0.203	0.219	0.245	0.249	0.211	0.238	0.272	0.297	0.162	0.267	0.233	0.219	0.194
7	Box6	dO2	0.49	0.463	0.51	0.463	0.462	0.449	0.339	0.401	0.38	0.394	0.275	0.372	0.267	0.304	0.346	0.465	0.446	0.339	0.268	0.287	0.293	0.396	0.275	0.405	0.293	0.428	0.436	0.421	0.393	0.308	0.276	0.299	0.4	0.293	0.272	0.282	0.295	0.287	0.25	0.261	0.373	0.27	0.305	0.244	0.273	0.283	0.31
8	Box7	dO2	0.666	0.732	0.716	0.705	0.686	0.655	0.644	0.59	0.446	0.422	0.604	0.681	0.66	0.684	0.68	0.616	0.58	0.521	0.401	0.432	0.453	0.42	0.558	0.614	0.558	0.457	0.388	0.416	0.436	0.599	0.524	0.342	0.436	0.351	0.391	0.439	0.421	0.389	0.371	0.503	0.374	0.369	0.372	0.449	0.399	0.437	0.51
9	Box8	dO2	0.494	0.457	0.464	0.494	0.459	0.426	0.422	0.437	0.423	0.41	0.415	0.281	0.459	0.282	0.486	0.316	0.373	0.266	0.335	0.476	0.452	0.512	0.43	0.401	0.275	0.304	0.288	0.307	0.324	0.441	0.436	0.411	0.303	0.284	0.372	0.299	0.382	0.426	0.325	0.266	0.24	0.356	0.278	0.263	0.353	0.271	0.32
10	Box9	dO2	0.438	0.422	0.451	0.459	0.401	0.414	0.435	0.405	0.377	0.389	0.353	0.374	0.35	0.266	0.304	0.308	0.442	0.294	0.304	0.428	0.373	0.442	0.267	0.243	0.423	0.399	0.414	0.364	0.249	0.267	0.336	0.393	0.245	0.239	0.425	0.282	0.239	0.31	0.311	0.311	0.234	0.293	0.245	0.313	0.389	0.387	0.401
11	Box10	dO2	0.511	0.534	0.526	0.527	0.512	0.526	0.489	0.5	0.454	0.453	0.309	0.325	0.316	0.453	0.464	0.351	0.282	0.293	0.283	0.339	0.342	0.345	0.698	0.483	0.492	0.539	0.479	0.485	0.489	0.469	0.371	0.323	0.467	0.339	0.345	0.383	0.492	0.476	0.471	0.372	0.293	0.353	0.469	0.294	0.32	0.385	0.441
12	Box11	dO2	0.464	0.447	0.495	0.487	0.489	0.522	0.465	0.43	0.428	0.407	0.257	0.345	0.318	0.314	0.31	0.263	0.473	0.46	0.471	0.448	0.437	0.304	0.347	0.254	0.313	0.325	0.48	0.446	0.454	0.42	0.3	0.268	0.288	0.309	0.26	0.336	0.414	0.278	0.295	0.282	0.302	0.352	0.247	0.485	0.416	0.388	0.255
13	Box12	dO2	0.247	0.178	0.26	0.209	0.222	0.235	0.311	0.334	0.325	0.309	0.203	0.185	0.151	0.188	0.27	0.155	0.181	0.233	0.18	0.159	0.197	0.241	0.375	0.188	0.15	0.155	0.211	0.227	0.272	0.255	0.325	0.154	0.133	0.149	0.181	0.162	0.188	0.183	0.201	0.275	0.134	0.162	0.202	0.208	0.259	0.16	0.172
14	Box13	dO2	0.438	0.46	0.443	0.436	0.395	0.398	0.411	0.394	0.336	0.363	0.369	0.334	0.314	0.245	0.318	0.267	0.291	0.4	0.374	0.388	0.343	0.25	0.279	0.348	0.325	0.246	0.251	0.391	0.395	0.357	0.267	0.366	0.238	0.291	0.352	0.382	0.261	0.254	0.249	0.291	0.302	0.288	0.356	0.229	0.243	0.249	0.234
15	Box14	dO2	0.503	0.486	0.417	0.474	0.448	0.395	0.403	0.367	0.276	0.255	0.294	0.345	0.412	0.439	0.483	0.422	0.417	0.374	0.303	0.247	0.383	0.268	0.329	0.345	0.297	0.458	0.475	0.414	0.364	0.233	0.273	0.406	0.367	0.283	0.257	0.293	0.407	0.371	0.399	0.265	0.268	0.289	0.379	0.239	0.26	0.337	0.348
1	Box1	dCO2	0.299	0.3	0.272	0.26	0.476	0.24	0.262	0.277	0.462	0.408	0.332	0.367	0.334	0.334	0.307	0.263	0.225	0.293	0.204	0.248	0.251	0.255	0.319	0.463	0.518	0.377	0.43	0.383	0.354	0.304	0.239	0.212	0.221	0.192	0.197	0.194	0.186	0.184	0.186	0.191	0.192	0.196	0.224	0.301	0.241	0.251	0.292
2	Box2	dCO2	0.191	0.131	0.207	0.224	0.207	0.234	0.246	0.175	0.219	0.293	0.279	0.156	0.252	0.258	0.255	0.245	0.209	0.337	0.199	0.194	0.22	0.258	0.31	0.372	0.187	0.154	0.225	0.14	0.188	0.194	0.279	0.236	0.189	0.223	0.175	0.225	0.272	0.136	0.142	0.095	0.173	0.174	0.175	0.158	0.144	0.178	0.202
3	Box3	dCO2	0.26	0.29	0.469	0.452	0.491	0.46	0.353	0.429	0.449	0.314	0.366	0.497	0.512	0.501	0.525	0.559	0.531	0.482	0.319	0.33	0.281	0.275	0.469	0.519	0.461	0.298	0.297	0.323	0.44	0.505	0.453	0.305	0.281	0.281	0.234	0.386	0.268	0.24	0.256	0.24	0.411	0.505	0.337	0.296	0.237	0.241	0.242
4	Box4	dCO2	0.321	0.46	0.525	0.464	0.341	0.326	0.452	0.352	0.346	0.445	0.419	0.379	0.343	0.476	0.499	0.435	0.521	0.538	0.386	0.399	0.479	0.381	0.41	0.541	0.552	0.447	0.394	0.494	0.429	0.352	0.327	0.45	0.451	0.336	0.299	0.458	0.457	0.387	0.331	0.308	0.388	0.47	0.342	0.281	0.277	0.34	0.421
6	Box5	dCO2	0.298	0.148	0.151	0.182	0.231	0.214	0.203	0.216	0.201	0.212	0.257	0.174	0.206	0.196	0.34	0.308	0.257	0.128	0.133	0.191	0.371	0.304	0.151	0.198	0.24	0.188	0.191	0.21	0.175	0.202	0.233	0.26	0.16	0.236	0.17	0.19	0.2	0.204	0.173	0.196	0.232	0.247	0.132	0.224	0.199	0.186	0.166
7	Box6	dCO2	0.483	0.457	0.511	0.458	0.459	0.435	0.309	0.41	0.379	0.388	0.261	0.377	0.259	0.316	0.34	0.476	0.446	0.314	0.253	0.278	0.294	0.391	0.275	0.407	0.295	0.424	0.436	0.421	0.386	0.289	0.289	0.306	0.402	0.275	0.273	0.291	0.294	0.286	0.243	0.269	0.377	0.26	0.318	0.233	0.278	0.276	0.301
8	Box7	dCO2	0.673	0.749	0.729	0.72	0.694	0.667	0.655	0.605	0.434	0.438	0.635	0.713	0.682	0.709	0.698	0.632	0.593	0.535	0.418	0.432	0.456	0.416	0.552	0.622	0.563	0.46	0.382	0.4	0.417	0.596	0.514	0.33	0.415	0.333	0.368	0.41	0.39	0.355	0.341	0.474	0.358	0.343	0.334	0.415	0.37	0.392	0.474
9	Box8	dCO2	0.491	0.456	0.457	0.498	0.459	0.427	0.421	0.434	0.421	0.414	0.41	0.272	0.473	0.273	0.494	0.319	0.369	0.254	0.332	0.486	0.458	0.51	0.431	0.396	0.27	0.323	0.285	0.32	0.319	0.437	0.444	0.414	0.294	0.299	0.364	0.305	0.381	0.431	0.309	0.28	0.238	0.351	0.293	0.258	0.352	0.264	0.326
10	Box9	dCO2	0.448	0.421	0.46	0.455	0.408	0.418	0.436	0.409	0.376	0.389	0.354	0.378	0.342	0.259	0.312	0.305	0.45	0.281	0.304	0.434	0.383	0.443	0.254	0.241	0.435	0.406	0.417	0.362	0.245	0.287	0.338	0.403	0.246	0.242	0.429	0.277	0.244	0.326	0.307	0.316	0.231	0.294	0.236	0.315	0.402	0.404	0.41
11	Box10	dCO2	0.518	0.533	0.529	0.525	0.51	0.525	0.487	0.495	0.447	0.445	0.311	0.319	0.308	0.424	0.46	0.348	0.283	0.286	0.27	0.333	0.333	0.332	0.68	0.486	0.495	0.539	0.473	0.491	0.491	0.469	0.368	0.325	0.462	0.347	0.342	0.38	0.488	0.489	0.469	0.367	0.298	0.351	0.454	0.298	0.32	0.375	0.426
12	Box11	dCO2	0.47	0.449	0.501	0.491	0.49	0.525	0.465	0.43	0.431	0.401	0.25	0.354	0.33	0.312	0.31	0.254	0.472	0.468	0.469	0.447	0.428	0.292	0.355	0.25	0.307	0.323	0.491	0.449	0.459	0.418	0.29	0.273	0.297	0.31	0.256	0.348	0.418	0.29	0.3	0.276	0.31	0.362	0.246	0.485	0.421	0.382	0.253
13	Box12	dCO2	0.218	0.16	0.234	0.187	0.193	0.212	0.273	0.3	0.3	0.278	0.18	0.166	0.135	0.17	0.243	0.136	0.164	0.204	0.155	0.135	0.168	0.2	0.326	0.159	0.137	0.147	0.182	0.197	0.237	0.231	0.281	0.127	0.12	0.13	0.16	0.14	0.158	0.155	0.167	0.236	0.113	0.142	0.175	0.177	0.218	0.136	0.146
14	Box13	dCO2	0.436	0.461	0.439	0.431	0.392	0.392	0.408	0.394	0.324	0.38	0.366	0.321	0.315	0.245	0.316	0.267	0.291	0.397	0.371	0.389	0.328	0.24	0.294	0.348	0.341	0.247	0.25	0.395	0.397	0.355	0.273	0.394	0.231	0.296	0.356	0.381	0.25	0.259	0.248	0.296	0.3	0.284	0.348	0.225	0.257	0.244	0.229
15	Box14	dCO2	0.506	0.484	0.418	0.461	0.443	0.391	0.396	0.362	0.273	0.243	0.293	0.348	0.409	0.443	0.478	0.425	0.414	0.366	0.305	0.236	0.39	0.265	0.327	0.34	0.3	0.46	0.474	0.41	0.361	0.225	0.269	0.4	0.369	0.269	0.263	0.29	0.416	0.367	0.395	0.268	0.258	0.292	0.389	0.227	0.251	0.328	0.344
1	Box1	VO2(1)	2302	2342	2100	2026	3570	1927	2013	2122	3625	3160	2619	2888	2676	2539	2484	2011	1765	2260	1564	1912	1959	1994	2464	3665	4131	2902	3390	2963	2672	2354	1680	1467	1503	1273	1275	1238	1159	1121	1118	1130	1125	1162	1384	2099	1552	1637	1981
2	Box2	VO2(1)	1320	867	1336	1462	1432	1587	1631	1168	1466	1899	1841	1069	1637	1686	1678	1574	1391	2161	1355	1258	1435	1682	1999	2355	1256	1038	1394	932	1230	1295	1883	1563	1240	1435	1159	1427	1760	919	955	617	1166	1157	1184	1155	960	1219	1381
3	Box3	VO2(1)	1348	1585	2545	2452	2501	2426	1920	2267	2380	1696	1903	2548	2721	2612	2796	2943	2757	2583	1728	1780	1459	1412	2385	2658	2433	1678	1546	1635	2283	2599	2420	1630	1474	1428	1304	1986	1368	1243	1330	1258	2166	2638	1878	1509	1285	1276	1333
4	Box4	VO2(1)	1754	2486	2804	2544	2070	1657	2423	1956	1899	2383	2305	2288	1838	2561	2757	2487	2858	2990	2146	2193	2638	2120	2227	2913	3036	2471	2102	2756	2446	1859	1729	2417	2498	1848	1597	2406	2473	2145	1805	1543	2013	2447	1807	1475	1471	1768	2244
6	Box5	VO2(1)	2112	1074	1026	1220	1622	1458	1431	1526	1429	1523	1771	1237	1496	1449	2347	2089	1840	932	934	1326	2555	2102	1106	1398	1626	1353	1334	1482	1218	1458	1627	1748	1130	1631	1191	1276	1443	1469	1243	1397	1588	1741	962	1565	1357	1285	1136
7	Box6	VO2(1)	3234	3054	3349	3043	3041	2980	2270	2623	2504	2601	1829	2435	1771	1979	2284	3041	2930	2262	1791	1901	1925	2615	1810	2659	1929	2825	2864	2768	2594	2056	1790	1955	2627	1957	1787	1838	1946	1887	1655	1703	2445	1790	1985	1616	1783	1868	2056
8	Box7	VO2(1)	4917	5392	5281	5194	5061	4811	4732	4322	3312	3095	4417	4977	4827	5006	4980	4525	4255	3817	2931	3199	3339	3106	4127	4520	4106	3376	2875	3113	3264	4433	3903	2558	3267	2625	2944	3300	3167	2947	2802	3773	2802	2778	2818	3394	3009	3323	3842
9	Box8	VO2(1)	3616	3352	3409	3603	3360	3113	3090	3203	3102	2990	3053	2076	3332	2086	3542	2309	2745	1974	2454	3467	3293	3750	3140	2945	2018	2188	2120	2216	2378	3231	3172	3001	2232	2052	2735	2177	2793	3107	2415	1923	1760	2612	2006	1937	2595	1995	2330
10	Box9	VO2(1)	3197	3101	3288	3377	2924	3017	3185	2972	2765	2854	2591	2738	2579	1964	2215	2269	3236	2177	2231	3123	2709	3241	1985	1782	3085	2912	3028	2686	1832	1916	2461	2862	1789	1741	3108	2071	1738	2253	2294	2276	1717	2155	1814	2289	2830	2802	2928
11	Box10	VO2(1)	3914	4097	4047	4054	3942	4043	3750	3863	3518	3509	2371	2510	2456	3541	3577	2704	2166	2259	2211	2606	2658	2675	5419	3726	3780	4147	3694	3716	3764	3606	2855	2482	3608	2585	2656	2950	3795	3637	3618	2859	2242	2729	3637	2262	2462	2983	3429
12	Box11	VO2(1)	3031	2926	3244	3190	3201	3416	3069	2816	2804	2691	1698	2251	2060	2068	2040	1748	3110	3005	3104	2939	2880	2014	2261	1668	2059	2141	3139	2916	2970	2763	1987	1756	1873	2030	1714	2190	2720	1809	1929	1857	1968	2291	1624	3190	2728	2552	1679
13	Box12	VO2(1)	2040	1462	2124	1720	1831	1928	2579	2739	2652	2535	1672	1520	1241	1544	2211	1279	1482	1921	1488	1320	1636	2010	3115	1568	1227	1257	1748	1873	2241	2087	2690	1287	1091	1231	1492	1346	1570	1526	1670	2275	1116	1341	1671	1729	2152	1333	1437
14	Box13	VO2(1)	3009	3166	3054	2997	2714	2737	2834	2701	2326	2460	2546	2311	2150	1679	2180	1832	1992	2748	2580	2657	2390	1737	1890	2389	2199	1686	1729	2677	2706	2452	1822	2455	1641	1977	2406	2618	1808	1729	1706	1989	2072	1982	2460	1577	1637	1709	1613
15	Box14	VO2(1)	3419	3300	2836	3245	3055	2686	2748	2502	1880	1749	2003	2338	2810	2981	3278	2865	2843	2558	2054	1703	2582	1830	2238	2344	2011	3109	3232	2817	2483	1595	1865	2773	2490	1951	1739	1997	2755	2525	2719	1793	1842	1956	2560	1639	1781	2302	2376
1	Box1	VO2(3)	83	84	76	73	129	69	72	76	131	114	94	104	96	91	89	72	64	81	56	69	71	72	89	132	149	104	122	107	96	85	60	53	54	46	46	45	42	40	40	41	40	42	50	76	56	59	71
2	Box2	VO2(3)	59	39	60	65	64	71	73	52	66	85	82	48	73	76	75	71	62	97	61	56	64	75	90	106	56	47	62	42	55	58	84	70	56	64	52	64	79	41	43	28	52	52	53	52	43	55	62
3	Box3	VO2(3)	66	77	124	119	122	118	93	110	116	82	92	124	132	127	136	143	134	126	84	86	71	69	116	129	118	82	75	79	111	126	118	79	72	69	63	97	66	60	65	61	105	128	91	73	62	62	65
4	Box4	VO2(3)	80	114	128	117	95	76	111	90	87	109	106	105	84	117	126	114	131	137	98	100	121	97	102	133	139	113	96	126	112	85	79	111	114	85	73	110	113	98	83	71	92	112	83	68	67	81	103
6	Box5	VO2(3)	90	46	44	52	69	62	61	65	61	65	76	53	64	62	100	89	79	40	40	57	109	90	47	60	70	58	57	63	52	62	70	75	48	70	51	55	62	63	53	60	68	75	41	67	58	55	49
7	Box6	VO2(3)	118	112	123	111	111	109	83	96	92	95	67	89	65	72	84	111	107	83	66	70	70	96	66	97	71	103	105	101	95	75	66	72	96	72	65	67	71	69	61	62	90	66	73	59	65	68	75
8	Box7	VO2(3)	160	175	172	169	164	156	154	140	108	101	144	162	157	163	162	147	138	124	95	104	109	101	134	147	133	110	93	101	106	144	127	83	106	85	96	107	103	96	91	123	91	90	92	110	98	108	125
9	Box8	VO2(3)	119	110	112	118	110	102	101	105	102	98	100	68	109	68	116	76	90	65	80	114	108	123	103	97	66	72	70	73	78	106	104	98	73	67	90	71	92	102	79	63	58	86	66	64	85	65	76
10	Box9	VO2(3)	105	102	108	111	96	99	104	97	91	94	85	90	85	64	73	74	106	71	73	102	89	106	65	58	101	96	99	88	60	63	81	94	59	57	102	68	57	74	75	75	56	71	60	75	93	92	96
11	Box10	VO2(3)	122	128	127	127	123	127	117	121	110	110	74	79	77	111	112	85	68	71	69	82	83	84	170	117	118	130	116	116	118	113	89	78	113	81	83	92	119	114	113	89	70	85	114	71	77	93	107
12	Box11	VO2(3)	111	107	119	117	117	125	112	103	103	98	62	82	75	76	75	64	114	110	114	108	105	74	83	61	75	78	115	107	109	101	73	64	69	74	63	80	100	66	71	68	72	84	59	117	100	93	61
13	Box12	VO2(3)	61	44	64	52	55	58	78	82	80	76	50	46	37	46	67	39	45	58	45	40	49	60	94	47	37	38	53	56	67	63	81	39	33	37	45	41	47	46	50	68	34	40	50	52	65	40	43
14	Box13	VO2(3)	106	111	107	105	95	96	99	95	82	86	89	81	75	59	77	64	70	96	91	93	84	61	66	84	77	59	61	94	95	86	64	86	58	69	84	92	63	61	60	70	73	70	86	55	57	60	57
15	Box14	VO2(3)	121	117	100	115	108	95	97	89	67	62	71	83	99	106	116	101	101	91	73	60	91	65	79	83	71	110	114	100	88	56	66	98	88	69	62	71	98	89	96	63	65	69	91	58	63	81	84
1	Box1	VCO2(1)	1996	2002	1815	1740	3181	1605	1749	1851	3089	2724	2215	2455	2232	2239	2055	1759	1507	1960	1362	1661	1681	1704	2130	3095	3460	2521	2875	2563	2367	2035	1595	1418	1477	1287	1316	1300	1244	1231	1244	1277	1279	1313	1497	2015	1608	1681	1953
2	Box2	VCO2(1)	1032	704	1110	1205	1116	1259	1324	942	1180	1575	1505	839	1357	1392	1369	1319	1124	1815	1071	1045	1182	1385	1669	1999	1002	831	1211	757	1008	1044	1503	1266	1019	1201	944	1211	1463	731	765	512	931	936	944	849	778	955	1087
3	Box3	VCO2(1)	1286	1437	2324	2239	2441	2278	1746	2125	2222	1549	1811	2461	2533	2480	2599	2758	2620	2385	1573	1634	1391	1364	2315	2570	2281	1469	1469	1597	2178	2502	2244	1508	1393	1391	1160	1905	1328	1186	1267	1189	2037	2499	1670	1464	1172	1188	1196
4	Box4	VCO2(1)	1685	2415	2758	2441	1791	1713	2374	1850	1819	2337	2197	1986	1803	2500	2624	2283	2737	2825	2030	2098	2518	2002	2157	2841	2900	2348	2072	2598	2255	1847	1721	2366	2368	1765	1569	2407	2402	2033	1741	1620	2038	2469	1796	1476	1458	1788	2214
6	Box5	VCO2(1)	1673	834	850	1027	1302	1204	1140	1212	1133	1190	1444	980	1160	1104	1910	1731	1447	723	750	1074	2084	1712	848	1119	1351	1058	1077	1179	986	1137	1315	1463	903	1332	955	1066	1126	1149	975	1102	1306	1389	742	1262	1121	1050	933
7	Box6	VCO2(1)	3174	3002	3358	3000	3015	2857	2025	2699	2489	2551	1714	2479	1701	2076	2237	3132	2931	2057	1663	1827	1931	2573	1813	2676	1943	2786	2870	2770	2538	1902	1902	2011	2644	1811	1795	1914	1931	1882	1598	1766	2479	1708	2092	1529	1825	1812	1979
8	Box7	VCO2(1)	4985	5545	5395	5334	5137	4926	4832	4469	3204	3247	4701	5283	5038	5230	5154	4683	4375	3947	3085	3199	3364	3070	4078	4593	4158	3403	2816	2960	3087	4397	3807	2443	3072	2458	2727	3030	2882	2625	2523	3501	2654	2530	2465	3072	2741	2905	3512
9	Box8	VCO2(1)	3592	3347	3340	3642	3355	3125	3082	3171	3082	3031	3008	1996	3462	1999	3613	2335	2705	1863	2431	3552	3351	3732	3153	2898	1972	2363	2089	2342	2331	3196	3247	3031	2151	2187	2661	2230	2783	3150	2270	2057	1742	2564	2144	1889	2583	1929	2385
10	Box9	VCO2(1)	3286	3087	3372	3340	2981	3056	3203	3014	2760	2853	2597	2774	2511	1902	2291	2248	3314	2058	2230	3175	2801	3249	1866	1769	3192	2979	3062	2663	1798	2097	2482	2954	1803	1771	3145	2029	1781	2396	2252	2320	1688	2161	1733	2313	2947	2965	3008
11	Box10	VCO2(1)	3983	4087	4078	4039	3919	4036	3730	3821	3446	3435	2393	2454	2378	3262	3534	2673	2174	2194	2079	2552	2567	2556	5245	3760	3809	4141	3635	3779	3787	3605	2828	2507	3559	2669	2628	2918	3753	3760	3598	2815	2292	2707	3488	2295	2458	2884	3283
12	Box11	VCO2(1)	3083	2942	3293	3215	3212	3444	3070	2816	2826	2634	1642	2325	2166	2050	2037	1672	3103	3067	3086	2932	2807	1915	2330	1642	2015	2121	3225	2942	3006	2747	1899	1798	1947	2037	1685	2286	2759	1908	1967	1812	2040	2372	1613	3187	2767	2504	1663
13	Box12	VCO2(1)	1743	1272	1867	1496	1547	1696	2189	2395	2395	2226	1441	1331	1076	1362	1943	1091	1311	1629	1241	1080	1343	1593	2615	1268	1099	1178	1461	1574	1890	1849	2249	1013	958	1036	1276	1119	1260	1241	1331	1888	907	1138	1398	1413	1743	1095	1173
14	Box13	VCO2(1)	2989	3167	3022	2952	2690	2686	2803	2700	2222	2602	2516	2198	2161	1683	2168	1828	1993	2723	2549	2666	2256	1648	2013	2387	2340	1697	1719	2710	2720	2431	1868	2703	1582	2020	2444	2609	1717	1774	1700	2033	2054	1949	2394	1542	1761	1665	1569
15	Box14	VCO2(1)	3438	3278	2841	3134	3011	2649	2694	2463	1853	1644	1989	2363	2777	3014	3241	2891	2814	2490	2076	1602	2642	1802	2220	2306	2039	3128	3224	2791	2453	1532	1829	2717	2510	1826	1789	1973	2827	2497	2684	1823	1756	1977	2644	1541	1709	2226	2340
1	Box1	VCO2(3)	72	72	65	63	114	58	63	67	111	98	80	88	80	81	74	63	54	71	49	60	60	61	77	111	125	91	104	92	85	73	57	51	53	46	47	47	45	44	45	46	46	47	54	73	58	60	70
2	Box2	VCO2(3)	46	32	50	54	50	56	59	42	53	71	67	38	61	62	61	59	50	81	48	47	53	62	75	90	45	37	54	34	45	47	67	57	46	54	42	54	66	33	34	23	42	42	42	38	35	43	49
3	Box3	VCO2(3)	63	70	113	109	119	111	85	103	108	75	88	120	123	121	126	134	127	116	76	79	68	66	113	125	111	71	71	78	106	122	109	73	68	68	56	93	65	58	62	58	99	121	81	71	57	58	58
4	Box4	VCO2(3)	77	111	126	112	82	78	109	85	83	107	101	91	83	114	120	105	125	129	93	96	115	92	99	130	133	108	95	119	103	85	79	108	108	81	72	110	110	93	80	74	93	113	82	68	67	82	101
6	Box5	VCO2(3)	72	36	36	44	56	52	49	52	48	51	62	42	50	47	82	74	62	31	32	46	89	73	36	48	58	45	46	50	42	49	56	63	39	57	41	46	48	49	42	47	56	59	32	54	48	45	40
7	Box6	VCO2(3)	116	110	123	110	110	105	74	99	91	93	63	91	62	76	82	115	107	75	61	67	71	94	66	98	71	102	105	101	93	70	70	74	97	66	66	70	71	69	58	65	91	63	77	56	67	66	72
8	Box7	VCO2(3)	162	180	175	173	167	160	157	145	104	106	153	172	164	170	168	152	142	128	100	104	109	100	133	149	135	111	92	96	100	143	124	79	100	80	89	98	94	85	82	114	86	82	80	100	89	94	114
9	Box8	VCO2(3)	118	110	110	119	110	102	101	104	101	99	99	65	114	66	119	77	89	61	80	117	110	122	103	95	65	78	69	77	76	105	106	99	71	72	87	73	91	103	74	67	57	84	70	62	85	63	78
10	Box9	VCO2(3)	108	101	111	110	98	100	105	99	91	94	85	91	82	62	75	74	109	68	73	104	92	107	61	58	105	98	100	87	59	69	81	97	59	58	103	67	58	79	74	76	55	71	57	76	97	97	99
11	Box10	VCO2(3)	125	128	128	126	123	126	117	120	108	107	75	77	74	102	111	84	68	69	65	80	80	80	164	118	119	130	114	118	119	113	89	78	111	84	82	91	117	118	113	88	72	85	109	72	77	90	103
12	Box11	VCO2(3)	113	108	121	118	118	126	112	103	103	96	60	85	79	75	75	61	114	112	113	107	103	70	85	60	74	78	118	108	110	101	70	66	71	75	62	84	101	70	72	66	75	87	59	117	101	92	61
13	Box12	VCO2(3)	52	38	56	45	47	51	66	72	72	67	43	40	32	41	58	33	39	49	37	32	40	48	79	38	33	35	44	47	57	56	68	30	29	31	38	34	38	37	40	57	27	34	42	43	52	33	35
14	Box13	VCO2(3)	105	111	106	104	94	94	98	95	78	91	88	77	76	59	76	64	70	96	89	94	79	58	71	84	82	60	60	95	95	85	66	95	56	71	86	92	60	62	60	71	72	68	84	54	62	58	55
15	Box14	VCO2(3)	122	116	101	111	107	94	95	87	66	58	70	84	98	107	115	102	100	88	73	57	94	64	79	82	72	111	114	99	87	54	65	96	89	65	63	70	100	88	95	65	62	70	94	55	60	79	83
1	Box1	RER	0.867	0.855	0.864	0.858	0.891	0.833	0.869	0.873	0.852	0.862	0.846	0.85	0.834	0.882	0.827	0.875	0.853	0.867	0.871	0.869	0.858	0.854	0.865	0.844	0.838	0.869	0.848	0.865	0.886	0.865	0.95	0.967	0.983	1.011	1.032	1.05	1.073	1.098	1.113	1.13	1.138	1.13	1.082	0.96	1.036	1.027	0.986
2	Box2	RER	0.782	0.812	0.831	0.825	0.78	0.793	0.812	0.806	0.805	0.829	0.818	0.784	0.829	0.825	0.816	0.838	0.808	0.84	0.79	0.831	0.824	0.823	0.835	0.849	0.798	0.8	0.869	0.812	0.819	0.806	0.798	0.81	0.821	0.837	0.815	0.848	0.831	0.795	0.801	0.829	0.798	0.809	0.798	0.736	0.81	0.783	0.787
3	Box3	RER	0.954	0.906	0.913	0.913	0.976	0.939	0.909	0.938	0.934	0.913	0.952	0.966	0.931	0.949	0.93	0.937	0.95	0.923	0.911	0.918	0.953	0.966	0.971	0.967	0.937	0.875	0.95	0.977	0.954	0.963	0.927	0.925	0.945	0.974	0.889	0.959	0.971	0.954	0.953	0.945	0.94	0.948	0.889	0.97	0.912	0.931	0.897
4	Box4	RER	0.96	0.972	0.984	0.959	0.865	1.034	0.98	0.946	0.958	0.981	0.953	0.868	0.981	0.976	0.952	0.918	0.958	0.945	0.946	0.956	0.954	0.944	0.969	0.975	0.955	0.95	0.986	0.943	0.922	0.994	0.995	0.979	0.948	0.955	0.982	1	0.971	0.948	0.965	1.05	1.013	1.009	0.994	1.001	0.991	1.011	0.986
6	Box5	RER	0.792	0.776	0.828	0.842	0.803	0.826	0.797	0.794	0.792	0.781	0.815	0.792	0.775	0.762	0.814	0.829	0.786	0.775	0.804	0.81	0.816	0.814	0.767	0.8	0.831	0.782	0.807	0.795	0.809	0.78	0.809	0.837	0.799	0.817	0.802	0.835	0.78	0.782	0.784	0.788	0.822	0.797	0.771	0.806	0.826	0.817	0.822
7	Box6	RER	0.981	0.983	1.002	0.986	0.992	0.959	0.892	1.029	0.994	0.981	0.937	1.018	0.961	1.049	0.979	1.03	1.001	0.909	0.928	0.961	1.003	0.984	1.002	1.006	1.007	0.986	1.002	1.001	0.978	0.925	1.062	1.029	1.006	0.926	1.004	1.042	0.992	0.997	0.966	1.037	1.014	0.954	1.054	0.946	1.024	0.97	0.963
8	Box7	RER	1.014	1.028	1.022	1.027	1.015	1.024	1.021	1.034	0.967	1.049	1.064	1.061	1.044	1.045	1.035	1.035	1.028	1.034	1.053	1	1.007	0.988	0.988	1.016	1.013	1.008	0.98	0.951	0.946	0.992	0.975	0.955	0.94	0.936	0.926	0.918	0.91	0.891	0.901	0.928	0.947	0.911	0.875	0.905	0.911	0.874	0.914
9	Box8	RER	0.993	0.998	0.98	1.011	0.998	1.004	0.997	0.99	0.993	1.014	0.985	0.961	1.039	0.958	1.02	1.011	0.986	0.943	0.991	1.025	1.018	0.995	1.004	0.984	0.977	1.08	0.986	1.057	0.98	0.989	1.024	1.01	0.964	1.066	0.973	1.025	0.996	1.014	0.94	1.07	0.99	0.982	1.069	0.975	0.996	0.967	1.024
10	Box9	RER	1.028	0.996	1.025	0.989	1.02	1.013	1.006	1.014	0.998	1	1.003	1.013	0.974	0.969	1.034	0.99	1.024	0.945	0.999	1.017	1.034	1.003	0.94	0.993	1.035	1.023	1.011	0.991	0.982	1.095	1.008	1.032	1.008	1.017	1.012	0.98	1.025	1.063	0.982	1.019	0.983	1.003	0.955	1.01	1.041	1.058	1.027
11	Box10	RER	1.018	0.998	1.008	0.996	0.994	0.998	0.995	0.989	0.979	0.979	1.009	0.977	0.968	0.921	0.988	0.988	1.004	0.971	0.94	0.979	0.966	0.955	0.968	1.009	1.008	0.999	0.984	1.017	1.006	1	0.991	1.01	0.986	1.032	0.989	0.989	0.989	1.034	0.994	0.985	1.022	0.992	0.959	1.014	0.998	0.967	0.957
12	Box11	RER	1.017	1.005	1.015	1.008	1.003	1.008	1	1	1.008	0.979	0.967	1.033	1.052	0.991	0.998	0.957	0.998	1.021	0.994	0.998	0.975	0.951	1.031	0.984	0.979	0.991	1.028	1.009	1.012	0.994	0.956	1.024	1.04	1.003	0.983	1.044	1.014	1.055	1.02	0.976	1.037	1.035	0.993	0.999	1.014	0.981	0.99
13	Box12	RER	0.854	0.87	0.879	0.87	0.845	0.88	0.849	0.874	0.903	0.878	0.862	0.876	0.867	0.883	0.879	0.853	0.885	0.848	0.833	0.818	0.821	0.793	0.839	0.809	0.896	0.937	0.836	0.84	0.843	0.886	0.836	0.787	0.878	0.842	0.855	0.831	0.802	0.813	0.797	0.83	0.812	0.849	0.836	0.817	0.81	0.821	0.817
14	Box13	RER	0.994	1	0.989	0.985	0.991	0.982	0.989	1	0.955	1.058	0.988	0.951	1.005	1.003	0.994	0.998	1.001	0.991	0.988	1.004	0.944	0.949	1.065	0.999	1.064	1.006	0.994	1.012	1.005	0.991	1.026	1.101	0.964	1.022	1.016	0.996	0.949	1.026	0.996	1.022	0.991	0.984	0.973	0.978	1.076	0.974	0.973
15	Box14	RER	1.006	0.993	1.002	0.966	0.985	0.986	0.98	0.985	0.985	0.94	0.993	1.011	0.988	1.011	0.989	1.009	0.99	0.973	1.011	0.941	1.023	0.985	0.992	0.984	1.014	1.006	0.998	0.99	0.988	0.961	0.981	0.98	1.008	0.936	1.029	0.988	1.026	0.989	0.987	1.016	0.953	1.01	1.033	0.94	0.96	0.967	0.985
1	Box1	H(1)	11.279	11.444	10.284	9.91	17.588	9.368	9.87	10.409	17.704	15.467	12.771	14.096	13.016	12.481	12.061	9.87	8.624	11.072	7.672	9.372	9.578	9.744	12.067	17.868	20.105	14.224	16.542	14.514	13.148	11.528	8.385	7.349	7.557	6.438	6.481	6.317	5.944	5.779	5.78	5.865	5.847	6.031	7.109	10.503	7.894	8.309	9.966
2	Box2	H(1)	6.344	4.196	6.495	7.094	6.878	7.647	7.892	5.645	7.081	9.226	8.919	5.142	7.951	8.185	8.126	7.662	6.726	10.525	6.525	6.114	6.961	8.16	9.723	11.494	6.06	5.01	6.831	4.509	5.961	6.26	9.084	7.559	6.013	6.983	5.612	6.963	8.553	4.428	4.609	2.998	5.627	5.594	5.711	5.489	4.643	5.859	6.645
3	Box3	H(1)	6.734	7.837	12.601	12.14	12.556	12.082	9.496	11.283	11.835	8.396	9.501	12.762	13.526	13.037	13.894	14.65	13.764	12.818	8.548	8.821	7.287	7.073	11.958	13.316	12.113	8.239	7.718	8.212	11.408	13.008	12.019	8.09	7.348	7.166	6.422	9.933	6.858	6.211	6.642	6.272	10.791	13.159	9.248	7.566	6.362	6.344	6.576
4	Box4	H(1)	8.778	12.467	14.1	12.726	10.137	8.426	12.174	9.755	9.495	11.978	11.515	11.211	9.237	12.859	13.769	12.328	14.292	14.91	10.701	10.963	13.182	10.57	11.161	14.621	15.172	12.333	10.575	13.735	12.133	9.369	8.716	12.141	12.463	9.234	8.029	12.144	12.401	10.701	9.039	7.872	10.187	12.374	9.108	7.443	7.41	8.946	11.294
6	Box5	H(1)	10.176	5.156	4.985	5.946	7.831	7.077	6.9	7.353	6.886	7.317	8.575	5.959	7.177	6.932	11.363	10.145	8.851	4.473	4.51	6.413	12.375	10.178	5.295	6.747	7.903	6.501	6.448	7.144	5.891	7.003	7.866	8.508	5.453	7.902	5.751	6.206	6.934	7.06	5.977	6.725	7.704	8.399	4.613	7.563	6.589	6.224	5.508
7	Box6	H(1)	16.256	15.357	16.913	15.311	15.318	14.904	11.186	13.322	12.622	13.07	9.103	12.34	8.861	10.096	11.477	15.447	14.788	11.188	8.898	9.514	9.723	13.152	9.138	13.441	9.753	14.214	14.462	13.971	13.028	10.204	9.157	9.93	13.278	9.714	9.029	9.359	9.804	9.518	8.29	8.664	12.38	8.942	10.137	8.059	9.044	9.364	10.29
8	Box7	H(1)	24.893	27.382	26.782	26.369	25.629	24.407	23.993	21.978	16.597	15.788	22.605	25.458	24.596	25.514	25.328	23.012	21.609	19.408	14.961	16.148	16.88	15.638	20.774	22.891	20.78	17.07	14.444	15.541	16.276	22.334	19.593	12.783	16.275	13.062	14.617	16.358	15.67	14.519	13.832	18.743	13.977	13.745	13.831	16.774	14.89	16.308	19.027
9	Box8	H(1)	18.222	16.912	17.129	18.226	16.951	15.725	15.587	16.131	15.632	15.136	15.359	10.389	16.959	10.434	17.955	11.681	13.81	9.84	12.36	17.592	16.682	18.904	15.861	14.813	10.132	11.235	10.665	11.323	11.95	16.268	16.092	15.181	11.175	10.506	13.72	11.046	14.088	15.727	12.026	9.854	8.861	13.131	10.279	9.723	13.082	9.994	11.819
10	Box9	H(1)	16.233	15.635	16.689	17.001	14.819	15.272	16.092	15.045	13.949	14.405	13.083	13.86	12.942	9.843	11.264	11.43	16.419	10.855	11.259	15.818	13.775	16.365	9.885	8.979	15.687	14.773	15.318	13.533	9.206	9.872	12.446	14.547	9.045	8.818	15.729	10.405	8.819	11.53	11.53	11.535	8.633	10.882	9.067	11.58	14.411	14.323	14.865
11	Box10	H(1)	19.828	20.668	20.461	20.444	19.871	20.397	18.905	19.451	17.676	17.628	11.991	12.608	12.31	17.563	18.006	13.612	10.94	11.331	11.013	13.093	13.315	13.369	27.158	18.842	19.109	20.923	18.579	18.825	19.023	18.2	14.377	12.555	18.157	13.141	13.374	14.854	19.105	18.494	18.239	14.38	11.372	13.75	18.192	11.453	12.42	14.946	17.145
12	Box11	H(1)	15.357	14.785	16.425	16.129	16.169	17.27	15.489	14.214	14.174	13.519	8.509	11.443	10.514	10.416	10.294	8.738	15.687	15.236	15.645	14.824	14.454	10.054	11.489	8.388	10.342	10.784	15.937	14.745	15.03	13.93	9.932	8.908	9.534	10.254	8.618	11.158	13.77	9.238	9.777	9.324	10.013	11.653	8.186	16.095	13.81	12.826	8.455
13	Box12	H(1)	9.967	7.17	10.435	8.432	8.925	9.474	12.583	13.442	13.099	12.45	8.183	7.463	6.082	7.59	10.863	6.248	7.292	9.372	7.238	6.394	7.931	9.683	15.168	7.583	6.053	6.254	8.504	9.123	10.924	10.269	13.089	6.194	5.357	5.999	7.29	6.544	7.582	7.385	8.053	11.055	5.402	6.545	8.131	8.377	10.408	6.464	6.96
14	Box13	H(1)	15.164	15.98	15.38	15.077	13.672	13.756	14.269	13.631	11.623	12.574	12.816	11.537	10.863	8.477	10.989	9.243	10.053	13.843	12.987	13.419	11.913	8.669	9.677	12.055	11.254	8.52	8.716	13.548	13.675	12.352	9.246	12.666	8.218	10.025	12.185	13.205	9.025	8.778	8.604	10.086	10.435	9.966	12.344	7.921	8.399	8.576	8.091
15	Box14	H(1)	17.276	16.631	14.318	16.255	15.372	13.515	13.808	12.584	9.459	8.71	10.094	11.828	14.147	15.08	16.504	14.489	14.316	12.836	10.391	8.484	13.099	9.206	11.276	11.788	10.181	15.713	16.303	14.19	12.5	7.979	9.374	13.935	12.588	9.707	8.83	10.051	13.984	12.712	13.683	9.083	9.203	9.897	13.014	8.163	8.908	11.533	11.951
1	Box1	H(3)	0.406	0.412	0.37	0.357	0.633	0.337	0.355	0.375	0.637	0.557	0.46	0.507	0.469	0.449	0.434	0.355	0.31	0.399	0.276	0.337	0.345	0.351	0.434	0.643	0.724	0.512	0.596	0.522	0.473	0.415	0.302	0.265	0.272	0.232	0.233	0.227	0.214	0.208	0.208	0.211	0.21	0.217	0.256	0.378	0.284	0.299	0.359
2	Box2	H(3)	0.284	0.188	0.291	0.318	0.308	0.343	0.354	0.253	0.317	0.413	0.4	0.23	0.356	0.367	0.364	0.343	0.301	0.472	0.292	0.274	0.312	0.366	0.436	0.515	0.271	0.224	0.306	0.202	0.267	0.28	0.407	0.339	0.269	0.313	0.251	0.312	0.383	0.198	0.206	0.134	0.252	0.251	0.256	0.246	0.208	0.262	0.298
3	Box3	H(3)	0.327	0.381	0.612	0.59	0.61	0.587	0.462	0.548	0.575	0.408	0.462	0.62	0.657	0.634	0.675	0.712	0.669	0.623	0.415	0.429	0.354	0.344	0.581	0.647	0.589	0.4	0.375	0.399	0.554	0.632	0.584	0.393	0.357	0.348	0.312	0.483	0.333	0.302	0.323	0.305	0.524	0.64	0.449	0.368	0.309	0.308	0.32
4	Box4	H(3)	0.402	0.571	0.646	0.583	0.464	0.386	0.558	0.447	0.435	0.549	0.527	0.513	0.423	0.589	0.631	0.565	0.655	0.683	0.49	0.502	0.604	0.484	0.511	0.67	0.695	0.565	0.484	0.629	0.556	0.429	0.399	0.556	0.571	0.423	0.368	0.556	0.568	0.49	0.414	0.361	0.467	0.567	0.417	0.341	0.339	0.41	0.517
6	Box5	H(3)	0.436	0.221	0.213	0.254	0.335	0.303	0.295	0.315	0.295	0.313	0.367	0.255	0.307	0.297	0.486	0.434	0.379	0.191	0.193	0.274	0.53	0.436	0.227	0.289	0.338	0.278	0.276	0.306	0.252	0.3	0.337	0.364	0.233	0.338	0.246	0.266	0.297	0.302	0.256	0.288	0.33	0.359	0.197	0.324	0.282	0.266	0.236
7	Box6	H(3)	0.595	0.562	0.619	0.56	0.561	0.545	0.409	0.488	0.462	0.478	0.333	0.452	0.324	0.37	0.42	0.565	0.541	0.409	0.326	0.348	0.356	0.481	0.334	0.492	0.357	0.52	0.529	0.511	0.477	0.373	0.335	0.363	0.486	0.356	0.33	0.343	0.359	0.348	0.303	0.317	0.453	0.327	0.371	0.295	0.331	0.343	0.377
8	Box7	H(3)	0.809	0.89	0.87	0.857	0.833	0.793	0.78	0.714	0.539	0.513	0.735	0.827	0.799	0.829	0.823	0.748	0.702	0.631	0.486	0.525	0.549	0.508	0.675	0.744	0.675	0.555	0.469	0.505	0.529	0.726	0.637	0.415	0.529	0.425	0.475	0.532	0.509	0.472	0.45	0.609	0.454	0.447	0.45	0.545	0.484	0.53	0.618
9	Box8	H(3)	0.598	0.555	0.562	0.598	0.556	0.516	0.511	0.529	0.513	0.496	0.504	0.341	0.556	0.342	0.589	0.383	0.453	0.323	0.405	0.577	0.547	0.62	0.52	0.486	0.332	0.369	0.35	0.371	0.392	0.534	0.528	0.498	0.367	0.345	0.45	0.362	0.462	0.516	0.394	0.323	0.291	0.431	0.337	0.319	0.429	0.328	0.388
10	Box9	H(3)	0.532	0.513	0.547	0.558	0.486	0.501	0.528	0.493	0.458	0.472	0.429	0.455	0.425	0.323	0.369	0.375	0.539	0.356	0.369	0.519	0.452	0.537	0.324	0.295	0.515	0.485	0.502	0.444	0.302	0.324	0.408	0.477	0.297	0.289	0.516	0.341	0.289	0.378	0.378	0.378	0.283	0.357	0.297	0.38	0.473	0.47	0.488
11	Box10	H(3)	0.621	0.647	0.64	0.64	0.622	0.638	0.592	0.609	0.553	0.552	0.375	0.395	0.385	0.55	0.564	0.426	0.342	0.355	0.345	0.41	0.417	0.418	0.85	0.59	0.598	0.655	0.582	0.589	0.595	0.57	0.45	0.393	0.568	0.411	0.419	0.465	0.598	0.579	0.571	0.45	0.356	0.43	0.569	0.358	0.389	0.468	0.537
12	Box11	H(3)	0.562	0.541	0.601	0.59	0.592	0.632	0.567	0.52	0.519	0.495	0.311	0.419	0.385	0.381	0.377	0.32	0.574	0.558	0.573	0.543	0.529	0.368	0.421	0.307	0.379	0.395	0.583	0.54	0.55	0.51	0.364	0.326	0.349	0.375	0.315	0.408	0.504	0.338	0.358	0.341	0.366	0.426	0.3	0.589	0.505	0.469	0.309
13	Box12	H(3)	0.3	0.216	0.314	0.254	0.269	0.285	0.379	0.405	0.394	0.375	0.246	0.225	0.183	0.228	0.327	0.188	0.219	0.282	0.218	0.192	0.239	0.291	0.457	0.228	0.182	0.188	0.256	0.275	0.329	0.309	0.394	0.186	0.161	0.181	0.219	0.197	0.228	0.222	0.242	0.333	0.163	0.197	0.245	0.252	0.313	0.195	0.21
14	Box13	H(3)	0.532	0.561	0.54	0.529	0.48	0.483	0.501	0.478	0.408	0.441	0.45	0.405	0.381	0.298	0.386	0.324	0.353	0.486	0.456	0.471	0.418	0.304	0.34	0.423	0.395	0.299	0.306	0.476	0.48	0.434	0.325	0.445	0.288	0.352	0.428	0.463	0.317	0.308	0.302	0.354	0.366	0.35	0.433	0.278	0.295	0.301	0.284
15	Box14	H(3)	0.612	0.589	0.507	0.575	0.544	0.478	0.489	0.445	0.335	0.308	0.357	0.419	0.501	0.534	0.584	0.513	0.507	0.454	0.368	0.3	0.464	0.326	0.399	0.417	0.36	0.556	0.577	0.502	0.443	0.282	0.332	0.493	0.446	0.344	0.313	0.356	0.495	0.45	0.484	0.322	0.326	0.35	0.461	0.289	0.315	0.408	0.423
1	Box1	XT	202	0	18	203	195	0	32	639	497	436	413	652	279	702	59	16	59	100	216	151	139	220	402	773	529	1017	612	864	641	28	30	16	27	47	20	7	27	11	9	8	9	22	62	15	21	20	146
2	Box2	XT	0	0	35	41	45	338	43	19	103	358	139	19	108	55	126	21	638	245	8	34	30	46	823	716	10	140	93	18	8	62	267	12	57	18	29	833	103	43	6	0	7	163	76	19	63	24	32
3	Box3	XT	0	1427	333	247	605	145	105	241	74	146	189	284	653	631	386	419	1051	152	472	42	45	605	596	400	56	21	7	253	409	380	47	4	17	6	311	45	87	22	39	225	419	516	276	391	449	506	275
4	Box4	XT	62	517	340	317	29	156	419	176	81	181	379	45	144	463	452	403	446	192	78	465	198	69	431	556	249	17	433	400	59	0	214	362	138	15	92	354	471	6	28	108	522	243	5	33	79	249	439
6	Box5	XT	357	11	32	10	0	40	34	68	47	117	184	1	44	126	360	658	205	3	5	216	502	385	36	88	32	4	56	72	9	39	272	244	1	104	63	58	52	79	28	16	366	139	29	51	16	87	0
7	Box6	XT	714	1266	1282	1376	2112	1337	205	708	458	133	294	110	84	63	606	812	1413	36	183	109	158	262	6	155	16	648	728	1138	480	48	64	422	791	168	160	253	148	156	0	2	116	130	323	15	20	145	66
8	Box7	XT	1186	1574	1700	1332	1065	1589	942	601	28	21	1435	1716	1489	1831	1748	1205	797	106	53	48	59	50	342	1209	342	79	15	83	249	1357	412	22	29	6	41	52	44	29	13	458	26	8	36	7	6	7	1087
9	Box8	XT	1372	1422	935	1473	1625	1033	1185	280	655	364	356	0	162	77	626	70	179	0	133	702	1256	1027	936	407	20	251	2	3	58	633	868	734	1	2	98	55	479	858	7	2	3	86	7	3	160	31	101
10	Box9	XT	714	1075	921	1322	426	1446	963	906	995	930	499	488	449	106	69	347	472	27	28	273	838	734	21	11	633	789	801	224	20	110	98	404	27	55	520	108	625	286	259	210	120	149	105	159	426	379	284
11	Box10	XT	847	1898	1348	842	1223	1060	1874	1375	998	248	176	95	161	665	202	117	122	98	152	200	71	104	709	378	766	912	970	850	960	620	72	222	367	93	132	125	410	470	1022	458	414	359	860	457	444	545	855
12	Box11	XT	560	349	1356	918	888	1044	891	1188	928	434	17	101	9	0	42	155	992	848	612	754	1076	54	76	70	18	117	577	606	988	889	26	29	20	68	10	87	392	17	19	58	30	126	211	892	811	250	0
13	Box12	XT	336	89	170	12	51	12	232	546	1259	1150	324	49	50	170	637	72	0	11	27	16	4	65	953	276	39	43	17	2	141	745	1511	120	287	5	67	112	97	24	114	404	75	22	29	64	673	152	21
14	Box13	XT	806	1070	930	849	1171	925	733	706	543	201	601	289	176	43	50	137	66	618	363	886	169	5	95	605	80	125	45	106	524	253	113	118	125	63	196	606	81	156	110	72	17	99	285	31	53	29	45
15	Box14	XT	1160	808	1051	1387	1964	3624	3126	4866	3606	2993	1710	1515	889	1387	970	1013	1443	1365	716	561	1097	742	670	601	865	1244	1622	1230	791	174	346	1157	1498	359	128	155	176	541	944	130	87	280	837	272	95	248	512
1	Box1	XA	151	0	9	145	161	0	9	442	312	250	223	437	150	465	17	0	11	0	22	2	16	28	134	489	346	754	444	634	444	0	0	2	0	2	0	0	0	0	0	0	0	0	12	2	0	5	73
2	Box2	XA	0	0	1	11	6	225	12	0	54	184	59	0	63	0	55	3	464	148	0	0	3	6	621	552	1	49	61	6	0	23	173	0	25	0	0	608	10	0	0	0	0	53	0	0	0	0	0
3	Box3	XA	0	1107	195	133	364	88	65	111	22	105	103	179	453	405	245	217	723	61	294	0	0	331	310	235	6	9	2	144	238	215	1	0	2	0	167	2	24	0	0	79	248	261	2	33	11	150	22
4	Box4	XA	27	320	173	175	4	65	262	81	36	98	178	22	77	268	267	250	273	110	48	234	111	2	258	367	132	7	235	222	10	0	129	190	72	0	49	177	283	2	9	43	318	107	1	1	16	99	234
6	Box5	XA	228	0	13	3	0	16	15	30	1	37	76	1	4	51	181	420	131	2	0	129	329	235	16	42	2	2	27	15	3	19	123	133	0	23	6	23	11	16	9	3	207	76	4	13	2	39	0
7	Box6	XA	458	945	929	1042	1634	945	119	450	251	23	144	56	38	20	383	501	1012	22	98	61	77	151	3	60	7	419	406	842	276	24	27	237	520	25	35	105	15	80	0	2	68	57	204	2	12	59	16
8	Box7	XA	843	1161	1288	992	730	1169	618	344	5	6	970	1248	1097	1361	1358	810	519	16	7	5	15	13	144	897	133	32	0	26	133	967	231	12	3	1	3	8	5	2	2	270	0	3	9	3	1	0	784
9	Box8	XA	975	1027	575	1003	1149	712	871	106	360	187	236	0	75	7	403	22	88	0	57	418	877	685	647	233	1	124	0	0	4	357	587	488	0	1	62	2	354	601	1	2	2	49	1	2	69	3	50
10	Box9	XA	439	781	667	937	219	1040	633	607	633	589	290	249	225	52	21	210	292	7	12	120	588	498	2	1	394	509	525	114	4	39	36	256	2	14	318	46	231	56	49	72	48	46	50	81	235	187	158
11	Box10	XA	519	1401	978	496	884	720	1400	967	658	96	64	9	65	408	90	35	67	48	66	100	11	32	445	154	433	641	644	588	616	365	20	117	193	35	42	57	253	217	610	133	77	24	446	76	94	92	677
12	Box11	XA	387	210	1020	637	595	718	585	824	664	272	11	33	4	0	26	104	703	589	379	480	742	24	37	27	14	49	387	388	719	623	5	7	12	41	1	7	248	7	2	21	16	58	109	633	561	133	0
13	Box12	XA	239	45	113	2	0	0	121	395	967	871	253	9	0	91	457	0	0	1	11	8	1	14	733	207	16	29	1	1	79	536	1190	27	43	2	27	20	0	0	40	254	8	0	4	38	474	114	0
14	Box13	XA	548	736	626	583	854	616	468	459	369	114	389	168	92	8	8	57	24	373	198	628	90	1	51	336	26	79	0	27	334	63	6	48	7	17	89	367	1	81	41	12	3	75	166	2	19	0	6
15	Box14	XA	828	566	746	1007	1382	3085	2529	4225	2801	2572	1007	988	838	1077	681	822	1183	792	149	11	485	170	120	88	355	680	1131	903	603	102	32	675	990	166	23	18	61	362	696	112	83	255	767	240	35	161	312
1	Box1	YT	143	294	68	129	104	58	194	418	271	250	204	310	84	313	43	61	104	45	13	36	90	40	147	388	311	402	443	418	432	107	50	57	33	31	25	21	24	19	29	24	39	32	62	130	302	87	114
2	Box2	YT	2	0	0	9	59	251	7	0	36	232	74	0	42	32	76	70	404	194	0	128	68	15	498	395	1	61	60	3	14	97	236	19	53	12	99	460	25	68	55	3	0	32	18	0	0	0	3
3	Box3	YT	80	260	206	66	137	144	122	254	146	124	140	43	365	239	75	29	125	1	36	0	0	73	106	87	57	11	7	35	46	76	23	7	50	26	115	4	10	5	17	43	210	180	0	1	0	14	147
4	Box4	YT	64	558	182	587	96	79	153	69	59	128	116	9	77	349	303	252	290	93	34	251	232	39	557	459	122	12	216	166	12	28	74	155	294	18	214	275	189	7	4	12	244	947	185	3	9	280	476
6	Box5	YT	309	17	33	27	10	16	18	27	29	38	235	41	18	100	258	492	199	9	0	127	484	244	34	53	54	16	4	88	53	34	252	238	44	69	34	41	14	36	40	42	370	134	4	23	40	90	24
7	Box6	YT	154	216	170	228	301	238	54	164	145	18	86	392	149	33	468	130	335	10	54	14	19	67	1	27	5	157	138	272	126	4	19	156	215	5	0	24	9	38	0	34	76	73	150	2	22	133	74
8	Box7	YT	332	654	212	484	336	468	169	72	0	0	130	228	543	764	372	146	227	25	0	3	0	2	99	396	147	30	0	17	88	400	229	109	36	316	315	157	269	408	410	255	38	289	454	506	381	336	418
9	Box8	YT	1215	1536	693	1070	1124	817	789	249	468	181	160	4	50	4	363	48	111	89	75	1215	1030	525	860	219	0	110	1	1	38	219	622	576	7	17	108	30	369	694	4	29	28	81	5	8	205	16	94
10	Box9	YT	663	806	748	1030	460	997	773	657	723	725	789	617	354	218	199	415	391	469	237	461	562	853	235	963	712	508	515	232	148	195	186	345	286	322	680	228	280	324	270	251	182	208	223	319	584	456	325
11	Box10	YT	1700	773	1397	2246	708	2019	1193	545	649	333	195	230	152	427	450	197	64	62	115	179	111	89	723	1530	1105	1902	1458	1115	915	631	1316	3767	926	1819	897	367	429	1011	1457	208	270	324	645	303	320	393	600
12	Box11	YT	200	108	382	205	273	1666	2249	940	631	194	47	48	44	48	71	82	856	788	548	772	751	56	62	93	51	126	556	600	835	736	84	114	102	147	108	119	391	155	159	263	143	209	288	791	529	199	44
13	Box12	YT	426	41	78	24	26	18	210	616	929	1013	312	30	6	114	409	45	30	15	16	30	2	57	722	229	45	58	74	47	85	478	1260	127	29	13	29	21	2	3	72	308	61	2	1	25	455	117	1
14	Box13	YT	1801	1234	723	598	234	308	562	363	279	150	344	356	244	132	146	182	220	545	142	685	369	135	177	687	311	202	246	289	508	425	158	157	119	319	479	677	442	306	178	62	96	141	509	263	306	106	138
15	Box14	YT	337	308	382	354	399	353	421	55	2	8	4	39	119	373	424	278	297	181	54	6	103	1	10	11	54	193	407	509	212	27	77	166	280	65	18	14	55	196	91	1	12	26	108	26	7	152	203
1	Box1	Z	58	4	9	39	15	0	1	77	82	105	38	161	6	160	1	1	0	0	0	0	0	0	5	88	100	216	125	162	135	5	0	2	1	2	1	4	1	0	0	5	8	1	4	1	4	0	6
2	Box2	Z	0	0	0	0	0	38	0	0	0	71	10	0	2	0	5	0	101	32	0	0	1	0	144	78	0	0	6	0	0	5	85	1	0	0	0	82	0	0	0	0	0	1	0	0	0	0	0
3	Box3	Z	0	14	49	0	61	30	18	31	0	1	11	34	72	39	61	39	39	0	4	0	0	0	49	22	19	6	0	1	42	26	0	0	0	0	15	0	0	0	0	0	7	33	0	0	0	0	0
4	Box4	Z	13	75	29	58	0	13	40	19	10	18	63	3	30	28	105	2	62	45	6	79	27	5	46	96	48	0	52	66	0	0	7	88	7	0	0	53	27	1	0	3	6	10	0	0	0	0	9
6	Box5	Z	14	0	0	0	0	0	0	0	0	2	0	0	0	4	6	57	9	0	0	18	52	33	0	2	0	0	0	0	0	0	2	8	0	0	0	0	0	0	0	0	9	5	0	0	0	0	0
7	Box6	Z	67	60	21	81	77	54	16	47	28	0	15	9	5	3	44	32	50	1	12	0	10	22	0	18	0	45	42	82	22	0	0	24	36	0	0	13	0	13	0	1	33	16	36	0	0	5	8
8	Box7	Z	79	118	64	35	51	89	19	15	0	0	75	117	171	228	221	79	35	1	0	0	0	0	28	150	48	1	0	0	26	147	67	7	5	0	4	5	16	14	0	115	2	7	38	0	0	0	178
9	Box8	Z	96	98	69	41	47	179	173	214	80	69	39	0	99	5	87	31	69	1	14	183	136	105	137	28	21	22	1	1	3	126	142	79	0	1	18	0	88	72	2	4	10	4	1	1	6	1	39
10	Box9	Z	50	93	82	55	27	57	45	26	33	35	26	31	27	22	9	36	33	14	15	33	67	53	21	16	44	25	43	17	11	24	22	33	28	18	32	31	11	28	22	25	28	21	22	31	25	47	30
11	Box10	Z	19	122	82	8	38	24	11	5	5	0	0	0	0	9	0	0	0	0	0	0	0	0	11	25	25	62	8	17	3	2	0	5	0	0	0	0	20	3	5	0	0	0	0	0	0	2	11
12	Box11	Z	34	3	42	9	12	16	6	9	42	0	0	0	0	0	0	0	17	41	4	14	12	0	0	0	0	0	13	4	38	17	0	0	0	0	0	0	5	0	0	0	0	0	0	66	20	0	0
13	Box12	Z	42	3	5	0	0	0	5	61	141	106	30	0	0	1	45	0	0	0	0	0	0	0	80	27	0	0	0	0	3	83	215	0	0	0	0	0	0	0	0	10	0	0	0	0	46	17	0
14	Box13	Z	257	393	276	247	411	229	183	171	14	52	132	60	17	0	15	19	7	160	120	134	55	0	17	143	6	2	0	55	56	14	0	9	0	0	96	72	0	28	0	0	0	4	47	0	0	0	0
15	Box14	Z	12	3	14	18	5	4	6	2	0	1	0	0	0	31	9	1	0	0	0	0	3	0	0	0	0	1	79	43	3	0	0	0	14	0	0	0	0	1	1	0	0	0	1	0	0	0	20
1	Box1	Feed	7.53	7.53	7.53	7.53	7.53	7.53	7.53	7.53	7.67	7.67	7.67	7.67	7.67	7.67	7.67	7.67	7.67	7.67	7.67	7.67	7.67	7.67	7.67	7.67	7.67	7.67	7.67	7.67	7.67	7.67	7.67	7.67	7.67	7.67	7.67	7.67	7.67	7.67	7.67	7.67	7.67	7.67	7.67	7.67	7.67	7.67	7.67
2	Box2	Feed	2.16	2.16	2.16	2.16	2.16	2.16	2.16	2.16	2.16	2.23	2.23	2.23	2.24	2.24	2.26	2.26	2.43	2.45	2.45	2.45	2.45	2.45	2.49	2.49	2.49	2.56	2.56	2.56	2.56	2.56	2.66	2.7	2.71	2.71	2.71	2.71	2.71	2.71	2.71	2.71	2.71	2.73	2.73	2.73	2.73	2.73	2.73
3	Box3	Feed	6.44	6.44	6.6	6.75	7.19	7.23	7.23	7.39	7.4	7.42	7.68	7.68	7.68	7.83	8	8.29	8.56	8.56	8.56	8.56	8.56	8.61	8.95	9.3	9.3	9.3	9.3	9.49	9.74	10.11	10.11	10.11	10.11	10.11	10.14	10.14	10.14	10.14	10.14	10.14	10.65	10.69	10.69	10.69	10.69	10.69	10.69
4	Box4	Feed	5.29	5.48	5.73	5.73	5.73	5.8	6.02	6.04	6.12	6.83	6.93	6.93	6.93	7.25	7.64	8.02	8.29	8.34	8.34	8.65	8.78	8.78	9.23	9.48	9.9	9.9	10.36	10.55	10.55	10.55	11.06	11.29	11.29	11.29	11.29	11.62	11.64	11.64	11.64	11.64	11.76	11.77	11.83	11.83	11.9	11.9	11.9
6	Box5	Feed	1.35	1.35	1.35	1.35	1.35	1.35	1.35	1.35	1.35	1.35	1.35	1.35	1.35	1.35	1.37	1.4	1.4	1.4	1.4	1.4	1.51	1.52	1.52	1.52	1.52	1.52	1.52	1.52	1.52	1.52	1.62	1.62	1.62	1.68	1.68	1.68	1.68	1.68	1.71	1.71	1.72	1.76	1.78	1.78	1.78	1.78	1.78
7	Box6	Feed	12.32	12.48	12.56	12.74	12.9	13	13	13.23	13.27	13.27	13.27	13.27	13.27	13.27	13.27	13.47	13.67	13.67	13.67	13.67	13.67	13.67	13.67	13.68	13.68	13.75	14.08	14.25	14.25	14.25	14.25	14.42	14.42	14.42	14.42	14.42	14.42	14.42	14.42	14.42	14.42	14.42	14.43	14.43	14.43	14.43	14.43
8	Box7	Feed	11.53	11.58	11.77	11.99	12.07	12.07	12.07	12.07	12.07	12.07	12.07	12.07	12.07	12.07	12.07	12.07	12.07	12.07	12.07	12.07	12.07	12.07	12.07	12.07	12.07	12.07	12.07	12.07	12.07	12.07	12.07	12.07	12.07	12.07	12.07	12.07	12.07	12.07	12.07	12.07	12.07	12.07	12.07	12.07	12.07	12.07	12.07
9	Box8	Feed	8.2	8.54	8.67	8.73	9.04	9.25	9.43	9.64	9.74	9.8	9.8	9.8	9.8	9.8	9.85	9.85	9.85	9.85	9.85	10.02	10.09	10.44	10.46	10.47	10.47	10.47	10.47	10.47	10.47	10.64	10.94	11.08	11.08	11.08	11.08	11.08	11.33	11.43	11.43	11.43	11.43	11.43	11.43	11.43	11.43	11.43	11.43
10	Box9	Feed	10.49	10.49	10.49	10.56	10.98	10.98	11.54	11.54	11.54	11.82	11.82	11.96	11.96	11.96	11.96	11.96	12.04	12.04	12.04	12.41	12.41	12.72	12.72	12.72	12.72	12.72	12.72	12.72	12.72	12.72	12.72	12.72	12.72	12.72	12.72	12.72	12.72	12.72	12.72	12.72	12.72	12.72	12.72	12.72	12.82	12.82	12.82
11	Box10	Feed	15.39	15.39	15.66	15.91	16.02	16.62	16.62	16.62	16.62	16.62	16.62	16.62	16.63	16.63	16.63	16.63	16.63	16.63	16.63	16.63	16.63	16.63	16.63	16.87	17.19	17.58	17.75	18.01	18.09	18.09	18.09	18.09	18.09	18.09	18.09	18.09	18.09	18.23	18.43	18.43	18.52	18.54	18.54	18.54	18.54	18.54	18.54
12	Box11	Feed	18.43	18.43	18.86	18.86	18.91	18.91	18.91	18.91	18.91	18.91	18.91	18.91	18.91	18.91	18.91	18.91	19.53	19.82	19.82	19.87	19.97	19.97	19.97	19.97	19.97	19.97	19.97	20.43	20.43	20.43	20.43	20.43	20.43	20.43	20.43	20.43	20.43	20.43	20.43	20.43	20.43	20.43	20.43	20.43	20.96	20.96	20.96
13	Box12	Feed	4.27	4.27	4.27	4.27	4.27	4.27	4.28	4.47	4.47	4.53	4.53	4.53	4.53	4.53	4.53	4.53	4.53	4.53	4.53	4.53	4.53	4.53	4.75	4.75	4.75	4.75	4.75	4.75	4.75	4.75	4.75	4.75	4.75	4.75	4.75	4.75	4.75	4.75	4.75	4.75	4.75	4.75	4.75	4.75	4.75	4.75	4.75
14	Box13	Feed	15.46	15.76	15.96	16.23	16.44	16.72	16.93	17.11	17.11	17.2	17.46	17.46	17.46	17.46	17.46	17.46	17.46	17.72	17.93	18.05	18.11	18.11	18.11	18.35	18.35	18.35	18.35	19.02	19.07	19.07	19.07	19.07	19.07	19.07	19.24	19.48	19.48	19.48	19.48	19.48	19.48	19.53	19.67	19.67	19.67	19.67	19.67
15	Box14	Feed	11.76	12.07	12.07	12.91	12.91	12.93	12.93	12.93	12.93	12.93	12.93	12.93	12.99	12.99	13.33	13.33	13.89	13.89	13.89	13.89	13.89	13.89	13.89	13.89	13.89	13.89	13.89	13.89	13.89	13.89	13.89	13.89	14.11	14.11	14.11	14.11	14.11	14.11	14.3	14.3	14.3	14.32	14.32	14.32	14.32	14.7	14.73
1	Box1	Mvt Total	345	294	86	332	299	58	226	1057	768	686	617	962	363	1015	102	77	163	145	229	187	229	260	549	1161	840	1419	1055	1282	1073	135	80	73	60	78	45	28	51	30	38	32	48	54	124	145	323	107	260
2	Box2	Mvt Total	2	0	35	50	104	589	50	19	139	590	213	19	150	87	202	91	1042	439	8	162	98	61	1321	1111	11	201	153	21	22	159	503	31	110	30	128	1293	128	111	61	3	7	195	94	19	63	24	35
3	Box3	Mvt Total	80	1687	539	313	742	289	227	495	220	270	329	327	1018	870	461	448	1176	153	508	42	45	678	702	487	113	32	14	288	455	456	70	11	67	32	426	49	97	27	56	268	629	696	276	392	449	520	422
4	Box4	Mvt Total	126	1075	522	904	125	235	572	245	140	309	495	54	221	812	755	655	736	285	112	716	430	108	988	1015	371	29	649	566	71	28	288	517	432	33	306	629	660	13	32	120	766	1190	190	36	88	529	915
6	Box5	Mvt Total	666	28	65	37	10	56	52	95	76	155	419	42	62	226	618	1150	404	12	5	343	986	629	70	141	86	20	60	160	62	73	524	482	45	173	97	99	66	115	68	58	736	273	33	74	56	177	24
7	Box6	Mvt Total	868	1482	1452	1604	2413	1575	259	872	603	151	380	502	233	96	1074	942	1748	46	237	123	177	329	7	182	21	805	866	1410	606	52	83	578	1006	173	160	277	157	194	0	36	192	203	473	17	42	278	140
8	Box7	Mvt Total	1518	2228	1912	1816	1401	2057	1111	673	28	21	1565	1944	2032	2595	2120	1351	1024	131	53	51	59	52	441	1605	489	109	15	100	337	1757	641	131	65	322	356	209	313	437	423	713	64	297	490	513	387	343	1505
9	Box8	Mvt Total	2587	2958	1628	2543	2749	1850	1974	529	1123	545	516	4	212	81	989	118	290	89	208	1917	2286	1552	1796	626	20	361	3	4	96	852	1490	1310	8	19	206	85	848	1552	11	31	31	167	12	11	365	47	195
10	Box9	Mvt Total	1377	1881	1669	2352	886	2443	1736	1563	1718	1655	1288	1105	803	324	268	762	863	496	265	734	1400	1587	256	974	1345	1297	1316	456	168	305	284	749	313	377	1200	336	905	610	529	461	302	357	328	478	1010	835	609
11	Box10	Mvt Total	2547	2671	2745	3088	1931	3079	3067	1920	1647	581	371	325	313	1092	652	314	186	160	267	379	182	193	1432	1908	1871	2814	2428	1965	1875	1251	1388	3989	1293	1912	1029	492	839	1481	2479	666	684	683	1505	760	764	938	1455
12	Box11	Mvt Total	760	457	1738	1123	1161	2710	3140	2128	1559	628	64	149	53	48	113	237	1848	1636	1160	1526	1827	110	138	163	69	243	1133	1206	1823	1625	110	143	122	215	118	206	783	172	178	321	173	335	499	1683	1340	449	44
13	Box12	Mvt Total	762	130	248	36	77	30	442	1162	2188	2163	636	79	56	284	1046	117	30	26	43	46	6	122	1675	505	84	101	91	49	226	1223	2771	247	316	18	96	133	99	27	186	712	136	24	30	89	1128	269	22
14	Box13	Mvt Total	2607	2304	1653	1447	1405	1233	1295	1069	822	351	945	645	420	175	196	319	286	1163	505	1571	538	140	272	1292	391	327	291	395	1032	678	271	275	244	382	675	1283	523	462	288	134	113	240	794	294	359	135	183
15	Box14	Mvt Total	1497	1116	1433	1741	2363	3977	3547	4921	3608	3001	1714	1554	1008	1760	1394	1291	1740	1546	770	567	1200	743	680	612	919	1437	2029	1739	1003	201	423	1323	1778	424	146	169	231	737	1035	131	99	306	945	298	102	400	715
[truncated: 28 more rows]
[truncated: 437 more columns]

## Sheet: Deleted empty boxes, STE, data
	Charles 5.12.15			OB group 1		After release from CR (released on 05-14-15 in the morning)
[truncated: 312 more rows]
[truncated: 449 more columns]

[truncated: 3 more sheets: Food Intake, Sheet2, Movement vs TEE]
