# Supplementary material for: Energy homeostasis in leptin deficient Lepob/ob mice
Source: PLoS One. 2017 Dec 20;12(12):e0189784. doi: 10.1371/journal.pone.0189784 (PMC5738099; doi:10.1371/journal.pone.0189784)
Supplement: S1 File — The six included files are: 1. 050515 OB Calo Group 1 during CR Deleted. Raw file from the TSE machine from the first group of mice in calorimeter while on caloric restriction, food intake was deleted as the food was weighed and placed in the cages twice daily without using the TSE scale. 2. 051415 OB Calo Group 1 after CR release. Raw file from the TSE machine from the first group of mice in calorimeter after the caloric restriction was lifted and mice were allowed to eat ad libitum. 3. 052715 OB Calo Group 2 after CR release. Raw file from the TSE machine from the second group of mice in calorimeter after the caloric restriction was lifted and mice were allowed to eat ad libitum. 4. Insulin Elisa and Glucose. Insulin and Glucose raw data including standard curves used to calculate the values used in the manuscript. 5. OB study mice 022116. Raw data from food intake, body composition, body temperature, and body weight. and 6. TEE and Tot Mvt ob by mouse during and post CR. Raw data that shows how we ordered and averaged data to generate Fig 6C and 6D. (ZIP) [file pone.0189784.s002.zip › raw_data/052715 OB Calo Group 2 after CR release.xlsx]

## Sheet: Charles 5 27 15 Table
Charles 5.27.15;Charles ob group 2;TX001;TX002;TX003
Box;Animal No.;Weight [g];Text1;Text2;Text3;
1;16;48.9;ob al;Text02-1;Text03-1
2;17;50.6;ob al;Text02-2;Text03-2
3;18;51.3;ob al;Text02-3;Text03-3
4;19;51.3;ob al;Text02-4;Text03-4
5;20;52.6;ob al;Text02-5;Text03-5
6;21;49.6;ob al;Text02-6;Text03-6
7;22;41.6;ob al;Text02-7;Text03-7
8;23;49.3;ob al;Text02-8;Text03-8
9;24;52.4;ob al;Text02-9;Text03-9
10;99;100.0;nothing;Text02-10;Text03-10
11;25;33.2;ob wr;Text02-11;Text03-11
12;26;34.3;ob wr;Text02-12;Text03-12
13;29;30.0;ob wr;Text02-13;Text03-13
14;30;34.1;ob wr;Text02-14;Text03-14
15;1015;100.0;nothing;Text02-15;Text03-15
16;1016;100.0;nothing;Text02-16;Text03-16
Box;Parameter;27-05-15 11:46;27-05-15 12:03;27-05-15 12:20;27-05-15 12:37;27-05-15 12:54;27-05-15 13:11;27-05-15 13:28;27-05-15 13:45;27-05-15 14:02;27-05-15 14:19;27-05-15 14:36;27-05-15 14:53;27-05-15 15:10;27-05-15 15:27;27-05-15 15:44;27-05-15 16:01;27-05-15 16:18;27-05-15 16:35;27-05-15 16:52;27-05-15 17:09;27-05-15 17:26;27-05-15 17:43;27-05-15 18:00;27-05-15 18:17;27-05-15 18:34;27-05-15 1…
Box1;Flow;0.42;0.42;0.42;0.42;0.42;0.42;0.42;0.42;0.42;0.42;0.42;0.42;0.42;0.42;0.42;0.42;0.42;0.42;0.42;0.42;0.42;0.42;0.42;0.42;0.42;0.42;0.42;0.42;0.42;0.42;0.42;0.42;0.42;0.42;0.42;0.42;0.42;0.42;0.42;0.42;0.42;0.42;0.42;0.42;0.42;0.42;0.42;0.42;0.42;0.42;0.42;0.42;0.42;0.42;0.42;0.42;0.42;0.42;0.42;0.42;0.42;0.42;0.42;0.42;0.42;0.42;0.42;0.42;0.42;0.42;0.42;0.42;0.42;0.42;0.42;0.42;0.42;0.42…
Box2;Flow;0.42;0.42;0.42;0.42;0.42;0.42;0.42;0.42;0.42;0.42;0.42;0.42;0.42;0.42;0.42;0.42;0.42;0.42;0.42;0.42;0.42;0.42;0.42;0.42;0.42;0.42;0.42;0.42;0.42;0.42;0.42;0.42;0.42;0.42;0.42;0.42;0.42;0.42;0.42;0.42;0.42;0.42;0.42;0.42;0.42;0.42;0.42;0.42;0.42;0.42;0.42;0.42;0.42;0.42;0.42;0.42;0.42;0.42;0.42;0.42;0.42;0.42;0.42;0.42;0.42;0.42;0.42;0.42;0.42;0.42;0.42;0.42;0.42;0.42;0.42;0.42;0.42;0.42…
Box3;Flow;0.42;0.42;0.42;0.42;0.42;0.42;0.42;0.42;0.42;0.42;0.42;0.42;0.42;0.42;0.42;0.42;0.42;0.42;0.42;0.42;0.42;0.42;0.42;0.42;0.42;0.42;0.42;0.42;0.42;0.42;0.42;0.42;0.42;0.42;0.42;0.42;0.42;0.42;0.42;0.42;0.42;0.42;0.42;0.42;0.42;0.42;0.42;0.42;0.42;0.42;0.42;0.42;0.42;0.42;0.42;0.42;0.42;0.42;0.42;0.42;0.42;0.42;0.42;0.42;0.42;0.42;0.42;0.42;0.42;0.42;0.42;0.42;0.42;0.42;0.42;0.42;0.42;0.42…
Box4;Flow;0.42;0.42;0.42;0.42;0.42;0.42;0.42;0.42;0.42;0.42;0.42;0.42;0.42;0.42;0.42;0.42;0.42;0.42;0.42;0.42;0.42;0.42;0.42;0.42;0.42;0.42;0.42;0.42;0.42;0.42;0.42;0.42;0.42;0.42;0.42;0.42;0.42;0.42;0.42;0.42;0.42;0.42;0.42;0.42;0.42;0.42;0.42;0.42;0.42;0.42;0.42;0.42;0.42;0.42;0.42;0.42;0.42;0.42;0.42;0.42;0.42;0.42;0.42;0.42;0.42;0.42;0.42;0.42;0.42;0.42;0.42;0.42;0.42;0.42;0.42;0.42;0.42;0.42…
Box5;Flow;0.42;0.42;0.42;0.42;0.42;0.42;0.42;0.42;0.42;0.42;0.42;0.42;0.42;0.42;0.42;0.42;0.42;0.42;0.42;0.42;0.42;0.42;0.42;0.42;0.42;0.42;0.42;0.42;0.42;0.42;0.42;0.42;0.42;0.42;0.42;0.42;0.42;0.42;0.42;0.42;0.42;0.42;0.42;0.42;0.42;0.42;0.42;0.42;0.42;0.42;0.42;0.42;0.42;0.42;0.42;0.42;0.42;0.42;0.42;0.42;0.42;0.42;0.42;0.42;0.42;0.42;0.42;0.42;0.42;0.42;0.42;0.42;0.42;0.42;0.42;0.42;0.42;0.42…
Box6;Flow;0.42;0.42;0.42;0.42;0.42;0.42;0.42;0.42;0.42;0.42;0.42;0.42;0.42;0.42;0.42;0.42;0.42;0.42;0.42;0.42;0.42;0.42;0.42;0.42;0.42;0.42;0.42;0.42;0.42;0.42;0.42;0.42;0.42;0.42;0.42;0.42;0.42;0.42;0.42;0.42;0.42;0.42;0.42;0.42;0.42;0.42;0.42;0.42;0.42;0.42;0.42;0.42;0.42;0.42;0.42;0.42;0.42;0.42;0.42;0.42;0.42;0.42;0.42;0.42;0.42;0.42;0.42;0.42;0.42;0.42;0.42;0.42;0.42;0.42;0.42;0.42;0.42;0.42…
Box7;Flow;0.42;0.42;0.42;0.42;0.42;0.42;0.42;0.42;0.42;0.42;0.42;0.42;0.42;0.42;0.42;0.42;0.42;0.42;0.42;0.42;0.42;0.42;0.42;0.42;0.42;0.42;0.42;0.42;0.42;0.42;0.42;0.42;0.42;0.42;0.42;0.42;0.42;0.42;0.42;0.42;0.42;0.42;0.42;0.42;0.42;0.42;0.42;0.42;0.42;0.42;0.42;0.42;0.42;0.42;0.42;0.42;0.42;0.42;0.42;0.42;0.42;0.42;0.42;0.42;0.42;0.42;0.42;0.42;0.42;0.42;0.42;0.42;0.42;0.42;0.42;0.42;0.42;0.42…
Box8;Flow;0.42;0.42;0.42;0.42;0.42;0.42;0.42;0.42;0.42;0.42;0.42;0.42;0.42;0.42;0.42;0.42;0.42;0.42;0.42;0.42;0.42;0.42;0.42;0.42;0.42;0.42;0.42;0.42;0.42;0.42;0.42;0.42;0.42;0.42;0.42;0.42;0.42;0.42;0.42;0.42;0.42;0.42;0.42;0.42;0.42;0.42;0.42;0.42;0.42;0.42;0.42;0.42;0.42;0.42;0.42;0.42;0.42;0.42;0.42;0.42;0.42;0.42;0.42;0.42;0.42;0.42;0.42;0.42;0.42;0.42;0.42;0.42;0.42;0.42;0.42;0.42;0.42;0.42…
Box9;Flow;0.42;0.42;0.42;0.42;0.42;0.42;0.42;0.42;0.42;0.42;0.42;0.42;0.42;0.42;0.42;0.42;0.42;0.42;0.42;0.42;0.42;0.42;0.42;0.42;0.42;0.42;0.42;0.42;0.42;0.42;0.42;0.42;0.42;0.42;0.42;0.42;0.42;0.42;0.42;0.42;0.42;0.42;0.42;0.42;0.42;0.42;0.42;0.42;0.42;0.42;0.42;0.42;0.42;0.42;0.42;0.42;0.42;0.42;0.42;0.42;0.42;0.42;0.42;0.42;0.42;0.42;0.42;0.42;0.42;0.42;0.42;0.42;0.42;0.42;0.42;0.42;0.42;0.42…
Box10;Flow;0.42;0.42;0.42;0.42;0.42;0.42;0.42;0.42;0.42;0.42;0.42;0.42;0.42;0.42;0.42;0.42;0.42;0.42;0.42;0.42;0.42;0.42;0.42;0.42;0.42;0.42;0.42;0.42;0.42;0.42;0.42;0.42;0.42;0.42;0.42;0.42;0.42;0.42;0.42;0.42;0.42;0.42;0.42;0.42;0.42;0.42;0.42;0.42;0.42;0.42;0.42;0.42;0.42;0.42;0.42;0.42;0.42;0.42;0.42;0.42;0.42;0.42;0.42;0.42;0.42;0.42;0.42;0.42;0.42;0.42;0.42;0.42;0.42;0.42;0.42;0.42;0.42;0.4…
Box11;Flow;0.42;0.42;0.42;0.42;0.42;0.42;0.42;0.42;0.42;0.42;0.42;0.42;0.42;0.42;0.42;0.42;0.42;0.42;0.42;0.42;0.42;0.42;0.42;0.42;0.42;0.42;0.42;0.42;0.42;0.42;0.42;0.42;0.42;0.42;0.42;0.42;0.42;0.42;0.42;0.42;0.42;0.42;0.42;0.42;0.42;0.42;0.42;0.42;0.42;0.42;0.42;0.42;0.42;0.42;0.42;0.42;0.42;0.42;0.42;0.42;0.42;0.42;0.42;0.42;0.42;0.42;0.42;0.42;0.42;0.42;0.42;0.42;0.42;0.42;0.42;0.42;0.42;0.4…
Box12;Flow;0.42;0.42;0.42;0.42;0.42;0.42;0.42;0.42;0.42;0.42;0.42;0.42;0.42;0.42;0.42;0.42;0.42;0.42;0.42;0.42;0.42;0.42;0.42;0.42;0.42;0.42;0.42;0.42;0.42;0.42;0.42;0.42;0.42;0.42;0.42;0.42;0.42;0.42;0.42;0.42;0.42;0.42;0.42;0.42;0.42;0.42;0.42;0.42;0.42;0.42;0.42;0.42;0.42;0.42;0.42;0.42;0.42;0.42;0.42;0.42;0.42;0.42;0.42;0.42;0.42;0.42;0.42;0.42;0.42;0.42;0.42;0.42;0.42;0.42;0.42;0.42;0.42;0.4…
Box13;Flow;0.42;0.42;0.42;0.42;0.42;0.42;0.42;0.42;0.42;0.42;0.42;0.42;0.42;0.42;0.42;0.42;0.42;0.42;0.42;0.42;0.42;0.42;0.42;0.42;0.42;0.42;0.42;0.42;0.42;0.42;0.42;0.42;0.42;0.42;0.42;0.42;0.42;0.42;0.42;0.42;0.42;0.42;0.42;0.42;0.42;0.42;0.42;0.42;0.42;0.42;0.42;0.42;0.42;0.42;0.42;0.42;0.42;0.42;0.42;0.42;0.42;0.42;0.42;0.42;0.42;0.42;0.42;0.42;0.42;0.42;0.42;0.42;0.42;0.42;0.42;0.42;0.42;0.4…
Box14;Flow;0.42;0.42;0.42;0.42;0.42;0.42;0.42;0.42;0.42;0.42;0.42;0.42;0.42;0.42;0.42;0.42;0.42;0.42;0.42;0.42;0.42;0.42;0.42;0.42;0.42;0.42;0.42;0.42;0.42;0.42;0.42;0.42;0.42;0.42;0.42;0.42;0.42;0.42;0.42;0.42;0.42;0.42;0.42;0.42;0.42;0.42;0.42;0.42;0.42;0.42;0.42;0.42;0.42;0.42;0.42;0.42;0.42;0.42;0.42;0.42;0.42;0.42;0.42;0.42;0.42;0.42;0.42;0.42;0.42;0.42;0.42;0.42;0.42;0.42;0.42;0.42;0.42;0.4…
Box15;Flow;0.42;0.42;0.42;0.42;0.42;0.42;0.42;0.42;0.42;0.42;0.42;0.42;0.42;0.42;0.42;0.42;0.42;0.42;0.42;0.42;0.42;0.42;0.42;0.42;0.42;0.42;0.42;0.42;0.42;0.42;0.42;0.42;0.42;0.42;0.42;0.42;0.42;0.42;0.42;0.42;0.42;0.42;0.42;0.42;0.42;0.42;0.42;0.42;0.42;0.42;0.42;0.42;0.42;0.42;0.42;0.42;0.42;0.42;0.42;0.42;0.42;0.42;0.42;0.42;0.42;0.42;0.42;0.42;0.42;0.42;0.42;0.42;0.42;0.42;0.42;0.42;0.42;0.4…
Box16;Flow;0.42;0.42;0.42;0.42;0.42;0.42;0.42;0.42;0.42;0.42;0.42;0.42;0.42;0.42;0.42;0.42;0.42;0.42;0.42;0.42;0.42;0.42;0.42;0.42;0.42;0.42;0.42;0.42;0.42;0.42;0.42;0.42;0.42;0.42;0.42;0.42;0.42;0.42;0.42;0.42;0.42;0.42;0.42;0.42;0.42;0.42;0.42;0.42;0.42;0.42;0.42;0.42;0.42;0.42;0.42;0.42;0.42;0.42;0.42;0.42;0.42;0.42;0.42;0.42;0.42;0.42;0.42;0.42;0.42;0.42;0.42;0.42;0.42;0.42;0.42;0.42;0.42;0.4…
Box1;Temp;21.8;21.9;21.7;21.8;21.6;21.6;21.6;21.6;21.7;21.7;21.5;21.3;21.3;21.4;21.5;21.4;21.3;21.3;21.4;21.5;21.5;21.4;21.4;21.5;21.5;21.5;21.6;21.6;21.6;21.8;21.7;21.7;21.8;21.8;21.7;21.7;21.8;21.7;21.7;21.7;21.7;21.8;21.9;21.9;21.8;21.8;21.8;21.7;21.7;21.7;21.6;21.6;21.6;21.6;21.7;21.8;21.7;21.7;21.8;21.7;21.9;21.9;21.7;21.8;21.8;21.8;21.7;21.8;21.7;21.7;21.7;21.8;21.8;21.6;21.6;21.6;21.5;21.5…
Box2;Temp;21.6;21.6;21.6;21.5;21.3;21.2;21.1;21.3;21.4;21.3;21.1;21.0;21.0;21.1;21.2;21.2;21.1;21.1;21.0;21.0;21.0;21.1;21.1;21.1;21.2;21.2;21.2;21.3;21.2;21.2;21.2;21.3;21.3;21.3;21.3;21.2;21.3;21.4;21.4;21.5;21.4;21.3;21.3;21.4;21.5;21.5;21.4;21.4;21.3;21.3;21.2;21.2;21.2;21.3;21.3;21.4;21.4;21.4;21.3;21.3;21.3;21.3;21.4;21.4;21.5;21.5;21.5;21.6;21.5;21.4;21.4;21.4;21.4;21.3;21.3;21.2;21.1;21.1…
Box3;Temp;21.6;21.7;21.6;21.5;21.4;21.4;21.6;21.7;21.5;21.4;21.3;21.1;21.3;21.2;21.2;21.1;21.1;21.4;21.4;21.2;21.2;21.3;21.4;21.3;21.3;21.3;21.4;21.6;21.5;21.5;21.5;21.6;21.6;21.6;21.6;21.7;21.6;21.6;21.6;21.6;21.4;21.5;21.5;21.6;21.6;21.5;21.4;21.4;21.3;21.3;21.2;21.3;21.2;21.1;21.3;21.5;21.3;21.2;21.3;21.3;21.4;21.5;21.4;21.5;21.5;21.5;21.4;21.3;21.3;21.3;21.3;21.5;21.4;21.2;21.1;21.1;21.1;21.1…
Box4;Temp;21.4;21.4;21.2;21.2;21.1;21.1;21.1;21.1;21.0;21.0;20.8;20.8;20.9;21.0;21.0;20.9;20.9;20.9;20.9;20.9;20.9;20.9;20.9;21.0;21.1;21.1;21.1;21.1;21.1;21.3;21.3;21.3;21.4;21.5;21.4;21.4;21.5;21.4;21.5;21.5;21.3;21.3;21.4;21.4;21.4;21.3;21.4;21.4;21.2;21.2;21.3;21.3;21.3;21.4;21.3;21.5;21.4;21.4;21.3;21.3;21.4;21.5;21.5;21.6;21.6;21.7;21.6;21.5;21.5;21.4;21.4;21.5;21.4;21.2;21.2;21.2;21.1;21.1…
Box5;Temp;22.5;22.6;22.5;22.5;22.3;22.3;22.2;22.4;22.3;22.1;22.0;22.0;22.0;22.2;22.1;22.1;22.1;22.1;22.0;22.1;22.1;22.2;22.2;22.1;22.1;22.2;22.2;22.3;22.2;22.3;22.4;22.4;22.5;22.5;22.6;22.7;22.6;22.4;22.6;22.7;22.7;22.6;22.6;22.6;22.5;22.5;22.6;22.6;22.5;22.5;22.4;22.4;22.4;22.3;22.3;22.5;22.6;22.6;22.6;22.6;22.7;22.7;22.6;22.7;22.7;22.8;22.7;22.7;22.7;22.8;22.7;22.7;22.5;22.3;22.2;22.2;22.3;22.3…
Box6;Temp;20.8;20.8;20.7;20.7;20.6;20.5;20.5;20.5;20.4;20.3;20.1;20.2;20.3;20.4;20.3;20.2;20.1;20.1;20.1;20.2;20.2;20.2;20.2;20.2;20.2;20.2;20.3;20.3;20.3;20.3;20.4;20.4;20.4;20.4;20.5;20.5;20.5;20.5;20.5;20.5;20.5;20.5;20.5;20.6;20.6;20.6;20.5;20.5;20.4;20.4;20.4;20.4;20.4;20.5;20.4;20.4;20.4;20.5;20.5;20.5;20.5;20.7;20.6;20.6;20.6;20.6;20.6;20.5;20.5;20.5;20.5;20.6;20.5;20.4;20.4;20.4;20.3;20.3…
Box7;Temp;19.9;20.0;20.0;20.0;20.0;19.9;19.9;20.0;19.9;19.8;19.8;19.8;19.8;20.0;19.9;19.9;19.9;19.9;19.9;19.9;20.0;20.0;20.0;20.0;20.1;20.3;20.3;20.3;20.2;20.3;20.4;20.3;20.5;20.4;20.3;20.4;20.3;20.4;20.3;20.4;20.4;20.3;20.4;20.4;20.4;20.4;20.5;20.4;20.5;20.4;20.3;20.3;20.3;20.2;20.2;20.2;20.3;20.3;20.4;20.4;20.4;20.4;20.4;20.4;20.3;20.3;20.3;20.3;20.3;20.3;20.3;20.3;20.2;20.1;20.1;20.1;20.1;20.1…
Box8;Temp;20.6;20.5;20.5;20.6;20.5;20.4;20.5;20.6;20.5;20.4;20.3;20.3;20.4;20.4;20.3;20.3;20.3;20.5;20.6;20.7;20.6;20.6;20.6;20.7;20.7;20.8;20.7;20.7;20.7;20.6;20.7;20.7;20.7;20.6;20.7;20.7;20.7;20.7;20.7;20.7;20.8;20.6;20.5;20.6;20.6;20.5;20.5;20.4;20.3;20.3;20.4;20.5;20.4;20.4;20.4;20.4;20.5;20.6;20.5;20.6;20.6;20.6;20.6;20.6;20.6;20.5;20.5;20.4;20.4;20.4;20.4;20.6;20.5;20.4;20.4;20.3;20.3;20.3…
Box9;Temp;22.4;22.4;22.3;22.2;22.2;22.1;22.2;22.5;22.4;22.2;22.1;22.0;22.1;22.2;22.1;22.1;22.2;22.0;22.0;22.0;22.0;22.3;22.2;22.2;22.2;22.2;22.2;22.2;22.3;22.2;22.3;22.2;22.3;22.3;22.3;22.3;22.4;22.3;22.3;22.3;22.2;22.1;22.3;22.3;22.2;22.2;22.2;22.3;22.2;22.3;22.2;22.2;22.1;22.3;22.1;22.1;22.2;22.1;22.1;22.3;22.3;22.4;22.3;22.3;22.3;22.3;22.3;22.2;22.1;22.2;22.2;22.3;22.3;22.2;22.2;22.2;22.1;22.1…
Box10;Temp;20.0;20.1;20.0;20.0;20.0;20.0;20.0;20.1;20.1;20.2;20.0;20.0;20.0;20.0;20.0;20.0;20.0;20.0;20.1;20.1;20.2;20.2;20.2;20.2;20.2;20.2;20.3;20.2;20.2;20.1;20.1;20.1;20.1;20.1;20.1;20.2;20.1;20.2;20.1;20.1;20.2;20.2;20.1;20.2;20.2;20.2;20.1;20.2;20.2;20.2;20.1;20.2;20.1;20.1;20.1;20.2;20.1;20.2;20.2;20.2;20.1;20.2;20.2;20.2;20.2;20.2;20.2;20.2;20.2;20.2;20.2;20.3;20.3;20.3;20.2;20.2;20.3;20.…
Box11;Temp;22.4;22.3;22.4;22.4;22.4;22.4;22.4;22.4;22.4;22.4;22.2;22.2;22.2;22.1;22.2;22.3;22.4;22.4;22.3;22.4;22.4;22.6;22.7;22.6;22.7;22.7;22.7;22.7;22.7;22.7;22.7;22.7;22.6;22.6;22.5;22.5;22.6;22.7;22.6;22.5;22.5;22.4;22.4;22.3;22.4;22.5;22.6;22.5;22.5;22.5;22.5;22.4;22.4;22.4;22.4;22.3;22.4;22.4;22.4;22.3;22.3;22.3;22.3;22.4;22.4;22.3;22.3;22.2;22.3;22.3;22.4;22.4;22.3;22.4;22.4;22.3;22.5;22.…
Box12;Temp;21.4;21.5;21.6;21.6;21.6;21.6;21.7;21.7;21.6;21.6;21.4;21.2;21.3;21.3;21.3;21.3;21.3;21.2;21.2;21.3;21.5;21.7;21.8;21.8;21.8;21.9;21.9;21.8;21.8;21.9;21.9;21.8;21.8;21.8;21.7;21.8;21.8;21.8;21.8;21.7;21.7;21.7;21.7;21.7;21.6;21.6;21.5;21.5;21.4;21.4;21.4;21.3;21.5;21.5;21.5;21.5;21.5;21.5;21.4;21.2;21.3;21.2;21.2;21.1;21.2;21.2;21.1;21.1;21.1;21.1;21.2;21.4;21.4;21.3;21.3;21.3;21.2;21.…
Box13;Temp;21.2;21.4;21.9;22.1;21.8;21.7;21.7;21.4;21.2;21.1;20.8;20.7;20.7;20.8;20.9;20.9;20.9;21.5;21.7;21.8;22.1;21.8;21.6;21.3;21.3;21.2;21.5;21.7;21.7;21.8;22.1;21.9;22.1;22.3;22.6;22.1;22.0;21.9;21.9;21.9;21.6;21.4;21.4;21.3;21.3;21.2;21.2;21.2;21.1;21.2;21.6;21.8;21.9;22.0;22.1;22.3;21.9;21.6;21.5;21.3;21.3;21.3;21.2;21.2;21.3;21.4;21.6;21.8;21.8;21.5;21.4;21.4;21.2;21.2;21.2;21.2;21.2;21.…
Box14;Temp;21.7;21.7;21.8;21.8;21.9;21.7;21.8;21.7;21.7;21.4;21.4;21.3;21.4;21.4;21.3;21.2;21.3;21.5;21.5;21.4;21.6;21.7;21.6;21.7;21.6;21.6;21.6;21.6;21.5;21.6;21.7;21.6;21.7;21.7;21.6;21.6;21.7;21.7;21.6;21.6;21.7;21.6;21.6;21.6;21.4;21.4;21.5;21.6;21.6;21.5;21.5;21.6;21.4;21.5;21.5;21.5;21.4;21.4;21.4;21.5;21.5;21.4;21.4;21.4;21.5;21.5;21.4;21.3;21.3;21.5;21.4;21.4;21.3;21.4;21.5;21.5;21.4;21.…
Box15;Temp;21.3;21.2;21.2;21.2;21.2;21.2;21.2;21.2;21.2;21.2;21.1;21.1;21.1;21.2;21.1;21.0;21.0;21.0;21.1;21.0;21.1;21.1;21.1;21.1;21.1;21.1;21.2;21.1;21.1;21.1;21.1;21.2;21.1;21.2;21.2;21.2;21.2;21.2;21.2;21.2;21.2;21.2;21.1;21.2;21.1;21.2;21.2;21.2;21.2;21.2;21.2;21.1;21.2;21.1;21.2;21.1;21.2;21.2;21.2;21.1;21.1;21.2;21.2;21.1;21.2;21.2;21.1;21.2;21.2;21.2;21.2;21.3;21.3;21.3;21.2;21.2;21.2;21.…
Box16;Temp;22.0;22.0;22.0;22.1;22.0;22.0;22.0;22.0;22.0;21.9;21.8;21.9;21.8;21.9;21.8;21.8;21.8;21.7;21.7;21.7;21.7;21.7;21.8;21.8;21.8;21.8;21.8;21.8;21.7;21.8;21.8;21.8;21.8;21.8;21.8;21.9;21.9;21.9;21.9;21.9;21.9;21.9;21.9;21.9;21.9;21.9;21.9;21.9;21.9;21.9;21.9;21.9;21.9;21.9;21.9;21.9;21.9;21.9;21.9;21.9;21.9;21.9;21.9;21.9;21.9;22.0;21.9;21.9;22.0;22.0;22.0;22.1;22.0;22.0;21.9;21.9;21.9;21.…
Box1;O2;20.32;20.28;20.47;20.34;20.44;20.28;20.44;20.45;20.35;20.40;20.34;20.49;20.49;20.47;20.37;20.45;20.48;20.46;20.35;20.37;20.49;20.48;20.39;20.34;20.51;20.32;20.42;20.32;20.36;20.23;20.42;20.28;20.24;20.26;20.46;20.44;20.27;20.35;20.43;20.48;20.24;20.27;20.25;20.33;20.42;20.31;20.43;20.48;20.34;20.43;20.43;20.44;20.46;20.39;20.28;20.30;20.42;20.40;20.28;20.47;20.29;20.35;20.33;20.27;20.42;2…
Box2;O2;20.33;20.31;20.36;20.46;20.51;20.45;20.46;20.27;20.41;20.48;20.43;20.45;20.46;20.38;20.32;20.36;20.48;20.51;20.44;20.45;20.45;20.46;20.46;20.33;20.37;20.48;20.31;20.29;20.28;20.43;20.42;20.20;20.23;20.41;20.46;20.47;20.19;20.25;20.27;20.42;20.48;20.41;20.22;20.21;20.19;20.29;20.44;20.41;20.44;20.44;20.48;20.46;20.27;20.30;20.33;20.35;20.38;20.44;20.41;20.44;20.33;20.24;20.24;20.17;20.29;2…
Box3;O2;20.44;20.30;20.45;20.45;20.43;20.26;20.36;20.28;20.45;20.41;20.43;20.44;20.33;20.46;20.47;20.45;20.36;20.29;20.37;20.51;20.49;20.45;20.30;20.43;20.42;20.42;20.26;20.24;20.32;20.27;20.36;20.28;20.25;20.24;20.24;20.41;20.25;20.26;20.24;20.31;20.40;20.27;20.24;20.24;20.26;20.35;20.44;20.44;20.40;20.47;20.45;20.40;20.47;20.41;20.31;20.26;20.37;20.48;20.34;20.42;20.25;20.26;20.38;20.28;20.23;2…
Box4;O2;20.30;20.30;20.47;20.37;20.43;20.28;20.44;20.41;20.42;20.40;20.44;20.40;20.31;20.27;20.47;20.38;20.33;20.42;20.41;20.45;20.37;20.46;20.42;20.35;20.29;20.47;20.31;20.40;20.24;20.23;20.36;20.23;20.22;20.40;20.44;20.27;20.37;20.45;20.26;20.32;20.42;20.26;20.26;20.36;20.32;20.44;20.34;20.48;20.47;20.46;20.26;20.40;20.36;20.44;20.34;20.34;20.44;20.34;20.37;20.39;20.19;20.35;20.28;20.22;20.26;2…
Box5;O2;19.76;19.48;19.58;19.41;19.65;19.52;19.64;19.51;19.64;19.77;19.75;19.74;19.75;19.51;19.34;19.29;19.47;19.75;19.87;19.70;19.34;19.45;19.71;19.83;19.77;19.53;19.38;19.33;19.62;19.27;19.18;19.46;19.28;19.20;19.16;19.10;19.32;19.60;19.39;19.15;19.18;19.21;19.46;19.66;19.79;19.64;19.50;19.52;19.70;19.81;19.88;19.77;19.86;19.85;19.83;19.47;19.29;19.24;19.36;19.28;19.47;19.67;19.49;19.29;19.21;1…
Box6;O2;20.31;20.36;20.50;20.47;20.42;20.23;20.43;20.43;20.44;20.44;20.45;20.34;20.28;20.40;20.46;20.44;20.41;20.42;20.30;20.40;20.43;20.34;20.19;20.40;20.43;20.43;20.22;20.33;20.33;20.23;20.20;20.28;20.42;20.29;20.30;20.19;20.28;20.40;20.38;20.20;20.24;20.40;20.43;20.30;20.26;20.31;20.43;20.45;20.49;20.49;20.50;20.47;20.33;20.25;20.45;20.47;20.34;20.27;20.39;20.44;20.24;20.28;20.42;20.44;20.29;2…
Box7;O2;20.41;20.48;20.44;20.43;20.62;20.43;20.40;20.41;20.46;20.39;20.46;20.46;20.43;20.29;20.41;20.52;20.48;20.48;20.43;20.48;20.51;20.49;20.46;20.49;20.30;20.39;20.50;20.31;20.30;20.30;20.39;20.36;20.37;20.48;20.30;20.31;20.28;20.47;20.41;20.28;20.32;20.33;20.39;20.32;20.30;20.28;20.37;20.29;20.40;20.27;20.48;20.38;20.33;20.48;20.47;20.25;20.32;20.34;20.38;20.38;20.32;20.33;20.45;20.51;20.49;2…
Box8;O2;20.32;20.45;20.39;20.38;20.41;20.42;20.30;20.32;20.47;20.50;20.42;20.26;20.28;20.36;20.52;20.42;20.42;20.27;20.30;20.37;20.50;20.45;20.41;20.25;20.35;20.46;20.28;20.29;20.32;20.43;20.26;20.23;20.34;20.35;20.27;20.35;20.26;20.22;20.28;20.24;20.23;20.42;20.49;20.35;20.26;20.42;20.48;20.48;20.48;20.38;20.30;20.38;20.45;20.46;20.44;20.26;20.26;20.25;20.37;20.33;20.26;20.26;20.36;20.44;20.33;2…
Box9;O2;20.31;20.35;20.49;20.49;20.46;20.48;20.27;20.29;20.47;20.48;20.49;20.49;20.40;20.33;20.33;20.34;20.48;20.50;20.46;20.46;20.34;20.34;20.47;20.45;20.44;20.33;20.45;20.29;20.27;20.33;20.27;20.32;20.42;20.35;20.31;20.43;20.37;20.39;20.31;20.40;20.40;20.41;20.41;20.24;20.38;20.44;20.28;20.25;20.27;20.43;20.47;20.44;20.34;20.30;20.45;20.40;20.25;20.41;20.43;20.22;20.24;20.36;20.27;20.47;20.36;2…
Box10;O2;20.77;20.77;20.78;20.78;20.77;20.77;20.77;20.76;20.77;20.77;20.77;20.77;20.77;20.77;20.77;20.77;20.78;20.77;20.78;20.78;20.77;20.77;20.78;20.78;20.77;20.77;20.77;20.77;20.77;20.77;20.77;20.77;20.77;20.77;20.77;20.77;20.77;20.77;20.76;20.77;20.77;20.77;20.77;20.77;20.77;20.77;20.77;20.77;20.77;20.78;20.78;20.78;20.77;20.77;20.78;20.77;20.77;20.77;20.77;20.77;20.77;20.77;20.77;20.77;20.77;…
Box11;O2;20.43;20.40;20.41;20.40;20.40;20.45;20.41;20.50;20.46;20.44;20.51;20.51;20.46;20.50;20.41;20.36;20.41;20.49;20.52;20.49;20.46;20.36;20.31;20.34;20.38;20.37;20.38;20.37;20.39;20.41;20.35;20.36;20.40;20.50;20.42;20.39;20.38;20.34;20.37;20.49;20.48;20.45;20.52;20.47;20.40;20.33;20.35;20.38;20.39;20.41;20.44;20.50;20.45;20.40;20.50;20.50;20.32;20.39;20.41;20.54;20.47;20.51;20.40;20.42;20.48;…
Box12;O2;20.41;20.39;20.40;20.41;20.38;20.41;20.36;20.42;20.44;20.54;20.46;20.50;20.39;20.43;20.44;20.39;20.50;20.48;20.49;20.39;20.36;20.34;20.34;20.34;20.35;20.38;20.40;20.34;20.38;20.35;20.34;20.31;20.32;20.42;20.33;20.39;20.34;20.42;20.41;20.50;20.35;20.43;20.38;20.39;20.40;20.41;20.49;20.48;20.51;20.44;20.48;20.42;20.34;20.36;20.39;20.40;20.39;20.40;20.50;20.48;20.41;20.52;20.46;20.53;20.40;…
Box13;O2;20.41;20.38;20.48;20.67;20.58;20.55;20.45;20.54;20.52;20.55;20.54;20.51;20.51;20.50;20.49;20.58;20.43;20.66;20.51;20.65;20.75;20.44;20.55;20.53;20.53;20.42;20.41;20.62;20.65;20.49;20.67;20.41;20.64;20.68;20.61;20.43;20.39;20.43;20.64;20.51;20.58;20.54;20.58;20.55;20.55;20.58;20.58;20.57;20.55;20.42;20.49;20.66;20.64;20.58;20.72;20.71;20.44;20.56;20.55;20.54;20.57;20.57;20.55;20.53;20.42;…
Box14;O2;20.36;20.37;20.38;20.37;20.37;20.39;20.38;20.46;20.51;20.54;20.52;20.50;20.51;20.40;20.51;20.48;20.33;20.38;20.46;20.39;20.32;20.34;20.48;20.33;20.36;20.35;20.35;20.29;20.37;20.34;20.30;20.35;20.37;20.38;20.39;20.38;20.34;20.37;20.47;20.40;20.37;20.40;20.42;20.45;20.49;20.45;20.38;20.37;20.39;20.50;20.37;20.37;20.41;20.46;20.45;20.40;20.49;20.43;20.39;20.38;20.49;20.50;20.44;20.50;20.41;…
Box15;O2;20.77;20.77;20.77;20.78;20.77;20.77;20.77;20.77;20.77;20.78;20.77;20.77;20.77;20.77;20.77;20.78;20.77;20.78;20.78;20.78;20.77;20.77;20.78;20.77;20.78;20.77;20.77;20.77;20.77;20.77;20.77;20.77;20.78;20.77;20.77;20.77;20.77;20.77;20.77;20.77;20.77;20.77;20.77;20.77;20.77;20.77;20.77;20.77;20.78;20.78;20.78;20.78;20.78;20.78;20.77;20.78;20.78;20.78;20.78;20.77;20.78;20.78;20.77;20.78;20.77;…
Box16;O2;20.78;20.78;20.78;20.78;20.78;20.78;20.77;20.78;20.78;20.78;20.78;20.78;20.77;20.78;20.78;20.78;20.78;20.78;20.78;20.78;20.78;20.78;20.78;20.78;20.78;20.78;20.78;20.78;20.78;20.78;20.78;20.78;20.78;20.78;20.78;20.78;20.78;20.77;20.77;20.78;20.78;20.78;20.78;20.78;20.78;20.78;20.78;20.78;20.78;20.78;20.78;20.78;20.78;20.78;20.78;20.78;20.78;20.78;20.78;20.78;20.78;20.78;20.78;20.78;20.78;…
Box1;CO2;0.449;0.499;0.318;0.446;0.345;0.502;0.342;0.335;0.456;0.388;0.462;0.312;0.300;0.323;0.440;0.330;0.315;0.330;0.440;0.426;0.309;0.322;0.399;0.460;0.272;0.479;0.374;0.478;0.441;0.570;0.373;0.523;0.559;0.534;0.334;0.363;0.536;0.432;0.366;0.306;0.553;0.521;0.556;0.463;0.364;0.490;0.360;0.323;0.454;0.358;0.361;0.356;0.328;0.410;0.522;0.487;0.381;0.397;0.527;0.329;0.519;0.440;0.466;0.524;0.391;…
Box2;CO2;0.457;0.484;0.442;0.328;0.282;0.327;0.312;0.497;0.362;0.331;0.353;0.343;0.328;0.410;0.465;0.432;0.295;0.304;0.360;0.342;0.340;0.341;0.324;0.452;0.420;0.299;0.479;0.497;0.510;0.348;0.384;0.588;0.551;0.380;0.328;0.330;0.609;0.549;0.520;0.356;0.330;0.393;0.582;0.584;0.593;0.491;0.351;0.389;0.358;0.372;0.325;0.340;0.532;0.497;0.468;0.439;0.436;0.360;0.400;0.365;0.483;0.578;0.571;0.633;0.515;…
Box3;CO2;0.335;0.473;0.320;0.320;0.336;0.510;0.414;0.489;0.323;0.371;0.341;0.327;0.451;0.322;0.317;0.317;0.409;0.475;0.387;0.294;0.300;0.325;0.466;0.329;0.360;0.343;0.517;0.527;0.436;0.512;0.415;0.501;0.530;0.533;0.540;0.371;0.522;0.516;0.524;0.457;0.391;0.515;0.539;0.540;0.514;0.434;0.358;0.351;0.391;0.338;0.332;0.389;0.314;0.366;0.472;0.517;0.395;0.310;0.438;0.364;0.536;0.522;0.406;0.513;0.556;…
Box4;CO2;0.461;0.483;0.316;0.412;0.344;0.497;0.338;0.377;0.362;0.388;0.333;0.373;0.460;0.513;0.317;0.427;0.460;0.363;0.380;0.330;0.442;0.321;0.347;0.421;0.499;0.313;0.508;0.388;0.544;0.555;0.428;0.559;0.579;0.392;0.347;0.525;0.421;0.349;0.543;0.467;0.371;0.555;0.531;0.430;0.472;0.353;0.455;0.322;0.329;0.334;0.538;0.392;0.442;0.364;0.469;0.456;0.344;0.490;0.429;0.410;0.600;0.439;0.533;0.580;0.534;…
Box5;CO2;0.933;1.006;1.006;1.006;1.006;1.006;1.006;1.006;1.006;0.985;1.001;0.988;0.982;1.006;1.006;1.006;1.006;1.006;0.904;1.006;1.006;1.006;1.006;0.942;0.985;1.006;1.006;1.006;1.006;1.006;1.006;1.006;1.006;1.006;1.006;1.006;1.006;1.006;1.006;1.006;1.006;1.006;1.006;1.006;0.999;1.006;1.006;1.006;1.006;0.990;0.920;1.006;0.914;0.916;0.928;1.006;1.006;1.006;1.006;1.006;1.006;1.006;1.006;1.006;1.006;…
Box6;CO2;0.446;0.411;0.283;0.307;0.341;0.537;0.348;0.354;0.350;0.347;0.333;0.458;0.494;0.384;0.337;0.354;0.373;0.371;0.489;0.386;0.363;0.456;0.611;0.388;0.361;0.364;0.571;0.445;0.466;0.564;0.589;0.512;0.377;0.500;0.491;0.596;0.484;0.398;0.427;0.585;0.553;0.388;0.356;0.486;0.545;0.470;0.356;0.350;0.315;0.309;0.301;0.325;0.471;0.536;0.342;0.336;0.458;0.514;0.403;0.356;0.556;0.517;0.371;0.359;0.491;…
Box7;CO2;0.346;0.289;0.312;0.324;0.192;0.320;0.358;0.357;0.299;0.375;0.291;0.293;0.323;0.454;0.340;0.257;0.285;0.281;0.328;0.287;0.267;0.272;0.307;0.276;0.445;0.367;0.266;0.441;0.453;0.454;0.367;0.408;0.390;0.297;0.467;0.455;0.493;0.317;0.372;0.479;0.441;0.452;0.381;0.448;0.450;0.471;0.402;0.464;0.364;0.505;0.300;0.386;0.425;0.285;0.289;0.493;0.429;0.428;0.383;0.383;0.458;0.440;0.329;0.274;0.282;…
Box8;CO2;0.454;0.330;0.417;0.409;0.390;0.359;0.489;0.481;0.327;0.306;0.363;0.508;0.504;0.427;0.292;0.370;0.363;0.513;0.474;0.403;0.301;0.351;0.390;0.541;0.417;0.343;0.526;0.516;0.437;0.377;0.545;0.561;0.429;0.462;0.537;0.439;0.546;0.572;0.501;0.551;0.556;0.391;0.318;0.443;0.544;0.364;0.314;0.338;0.317;0.419;0.486;0.397;0.364;0.357;0.358;0.538;0.535;0.552;0.442;0.467;0.535;0.535;0.435;0.374;0.460;…
Box9;CO2;0.480;0.440;0.312;0.305;0.327;0.295;0.526;0.501;0.332;0.327;0.321;0.294;0.386;0.456;0.477;0.459;0.311;0.318;0.349;0.330;0.467;0.458;0.353;0.352;0.357;0.475;0.337;0.526;0.534;0.479;0.528;0.479;0.377;0.423;0.502;0.363;0.422;0.412;0.493;0.405;0.392;0.392;0.393;0.575;0.420;0.364;0.519;0.544;0.524;0.369;0.338;0.367;0.459;0.501;0.363;0.414;0.557;0.390;0.370;0.592;0.555;0.438;0.544;0.332;0.459;…
Box10;CO2;0.055;0.052;0.051;0.049;0.052;0.053;0.057;0.056;0.053;0.051;0.053;0.052;0.054;0.056;0.055;0.051;0.048;0.050;0.048;0.048;0.050;0.051;0.048;0.049;0.050;0.050;0.050;0.052;0.054;0.053;0.055;0.054;0.050;0.051;0.054;0.053;0.055;0.054;0.057;0.054;0.052;0.053;0.052;0.055;0.054;0.053;0.054;0.053;0.050;0.049;0.048;0.049;0.051;0.051;0.050;0.051;0.053;0.052;0.051;0.052;0.052;0.052;0.054;0.049;0.051…
Box11;CO2;0.345;0.411;0.399;0.406;0.416;0.365;0.406;0.305;0.378;0.382;0.300;0.316;0.371;0.313;0.429;0.470;0.419;0.307;0.321;0.336;0.373;0.472;0.511;0.499;0.439;0.450;0.433;0.448;0.431;0.406;0.463;0.462;0.421;0.320;0.405;0.430;0.440;0.481;0.449;0.319;0.352;0.377;0.282;0.355;0.424;0.488;0.467;0.438;0.429;0.413;0.370;0.322;0.370;0.417;0.317;0.319;0.508;0.431;0.416;0.267;0.360;0.295;0.425;0.397;0.332…
Box12;CO2;0.365;0.413;0.409;0.403;0.428;0.402;0.445;0.400;0.370;0.274;0.360;0.314;0.442;0.391;0.385;0.436;0.322;0.340;0.330;0.441;0.464;0.482;0.482;0.482;0.472;0.443;0.422;0.490;0.434;0.463;0.475;0.511;0.494;0.402;0.484;0.432;0.468;0.387;0.402;0.318;0.478;0.378;0.438;0.431;0.408;0.407;0.316;0.336;0.299;0.385;0.337;0.396;0.480;0.457;0.422;0.410;0.431;0.410;0.323;0.338;0.423;0.295;0.358;0.283;0.433…
Box13;CO2;0.346;0.375;0.305;0.141;0.226;0.268;0.356;0.269;0.289;0.252;0.255;0.284;0.290;0.291;0.300;0.204;0.346;0.139;0.301;0.164;0.070;0.365;0.261;0.279;0.279;0.381;0.386;0.182;0.168;0.322;0.144;0.401;0.169;0.131;0.219;0.379;0.421;0.386;0.168;0.294;0.220;0.263;0.215;0.249;0.243;0.211;0.216;0.228;0.231;0.347;0.288;0.144;0.175;0.221;0.096;0.118;0.371;0.242;0.262;0.262;0.245;0.238;0.249;0.274;0.367…
Box14;CO2;0.403;0.438;0.421;0.430;0.431;0.418;0.428;0.352;0.308;0.281;0.309;0.316;0.308;0.427;0.306;0.345;0.503;0.450;0.358;0.425;0.502;0.483;0.329;0.497;0.469;0.476;0.478;0.536;0.462;0.478;0.510;0.471;0.442;0.445;0.427;0.446;0.477;0.446;0.332;0.428;0.454;0.407;0.405;0.355;0.330;0.369;0.440;0.460;0.431;0.308;0.454;0.456;0.422;0.358;0.369;0.431;0.319;0.401;0.440;0.444;0.336;0.298;0.383;0.319;0.417…
Box15;CO2;0.052;0.051;0.050;0.050;0.053;0.053;0.056;0.053;0.052;0.049;0.052;0.050;0.053;0.054;0.050;0.049;0.050;0.051;0.047;0.049;0.050;0.050;0.048;0.050;0.050;0.050;0.050;0.051;0.052;0.053;0.053;0.052;0.050;0.049;0.052;0.053;0.055;0.054;0.053;0.052;0.052;0.052;0.052;0.051;0.052;0.053;0.053;0.050;0.048;0.047;0.048;0.048;0.050;0.048;0.048;0.049;0.049;0.049;0.050;0.051;0.049;0.049;0.050;0.048;0.050…
Box16;CO2;0.048;0.047;0.046;0.046;0.048;0.048;0.051;0.049;0.048;0.046;0.048;0.047;0.050;0.049;0.046;0.046;0.045;0.045;0.044;0.044;0.045;0.045;0.044;0.045;0.045;0.045;0.044;0.046;0.047;0.047;0.048;0.047;0.046;0.045;0.047;0.048;0.049;0.049;0.049;0.048;0.048;0.048;0.048;0.048;0.048;0.048;0.048;0.045;0.044;0.044;0.044;0.044;0.045;0.045;0.045;0.046;0.046;0.046;0.046;0.046;0.046;0.046;0.046;0.046;0.046…
Box1;dO2;0.458;0.496;0.307;0.433;0.340;0.497;0.331;0.315;0.421;0.382;0.433;0.289;0.286;0.304;0.410;0.326;0.300;0.320;0.431;0.410;0.287;0.302;0.389;0.438;0.273;0.462;0.358;0.458;0.415;0.545;0.356;0.495;0.534;0.517;0.321;0.329;0.501;0.427;0.345;0.294;0.535;0.506;0.529;0.444;0.355;0.467;0.339;0.295;0.444;0.353;0.351;0.342;0.318;0.390;0.492;0.476;0.362;0.375;0.500;0.309;0.492;0.422;0.447;0.505;0.353;…
Box2;dO2;0.442;0.468;0.416;0.319;0.270;0.325;0.314;0.496;0.363;0.293;0.341;0.327;0.320;0.395;0.459;0.419;0.294;0.267;0.337;0.331;0.331;0.321;0.325;0.448;0.411;0.302;0.465;0.490;0.502;0.348;0.355;0.572;0.540;0.367;0.316;0.307;0.580;0.526;0.506;0.352;0.295;0.361;0.551;0.564;0.579;0.483;0.329;0.359;0.337;0.345;0.300;0.315;0.510;0.475;0.446;0.431;0.398;0.332;0.366;0.337;0.446;0.534;0.533;0.603;0.492;…
Box3;dO2;0.335;0.479;0.332;0.326;0.347;0.515;0.410;0.491;0.319;0.371;0.347;0.336;0.452;0.314;0.310;0.330;0.414;0.484;0.404;0.270;0.293;0.329;0.483;0.353;0.357;0.355;0.522;0.535;0.454;0.510;0.412;0.492;0.524;0.532;0.538;0.362;0.526;0.510;0.535;0.460;0.373;0.503;0.538;0.539;0.518;0.427;0.336;0.330;0.382;0.315;0.327;0.378;0.310;0.366;0.471;0.519;0.406;0.300;0.435;0.358;0.531;0.518;0.394;0.499;0.551;…
Box4;dO2;0.470;0.480;0.308;0.404;0.346;0.496;0.337;0.364;0.358;0.374;0.339;0.377;0.467;0.503;0.310;0.394;0.453;0.356;0.373;0.325;0.410;0.316;0.358;0.426;0.492;0.310;0.473;0.378;0.537;0.545;0.414;0.539;0.558;0.374;0.336;0.501;0.400;0.324;0.513;0.452;0.353;0.519;0.517;0.414;0.453;0.329;0.432;0.298;0.309;0.320;0.518;0.378;0.420;0.341;0.441;0.441;0.334;0.437;0.409;0.391;0.585;0.425;0.499;0.553;0.519;…
Box5;dO2;1.013;1.297;1.199;1.373;1.125;1.259;1.137;1.264;1.134;1.006;1.028;1.033;1.032;1.261;1.437;1.487;1.306;1.025;0.912;1.082;1.439;1.326;1.075;0.947;1.006;1.247;1.402;1.445;1.161;1.502;1.593;1.316;1.491;1.571;1.622;1.675;1.450;1.177;1.386;1.619;1.594;1.560;1.311;1.112;0.982;1.131;1.269;1.251;1.078;0.969;0.902;1.011;0.915;0.929;0.952;1.302;1.487;1.538;1.418;1.502;1.304;1.105;1.286;1.486;1.570;…
Box6;dO2;0.463;0.411;0.276;0.310;0.356;0.544;0.348;0.336;0.337;0.332;0.327;0.441;0.500;0.375;0.311;0.339;0.367;0.355;0.478;0.378;0.352;0.436;0.592;0.383;0.351;0.352;0.559;0.444;0.452;0.548;0.575;0.487;0.353;0.486;0.475;0.579;0.489;0.375;0.390;0.567;0.538;0.377;0.341;0.476;0.518;0.460;0.346;0.320;0.295;0.297;0.278;0.304;0.454;0.528;0.326;0.310;0.435;0.505;0.388;0.336;0.539;0.499;0.356;0.332;0.485;…
Box7;dO2;0.368;0.300;0.334;0.350;0.160;0.345;0.378;0.364;0.316;0.390;0.311;0.313;0.347;0.483;0.363;0.256;0.297;0.294;0.352;0.303;0.272;0.284;0.323;0.291;0.475;0.391;0.273;0.469;0.481;0.476;0.387;0.414;0.404;0.294;0.474;0.462;0.492;0.305;0.362;0.487;0.457;0.442;0.388;0.459;0.470;0.496;0.403;0.481;0.382;0.515;0.300;0.398;0.451;0.294;0.303;0.524;0.459;0.436;0.394;0.398;0.463;0.446;0.326;0.266;0.289;…
Box8;dO2;0.451;0.329;0.384;0.400;0.369;0.352;0.471;0.453;0.300;0.277;0.358;0.512;0.501;0.412;0.260;0.357;0.361;0.505;0.481;0.407;0.282;0.323;0.375;0.533;0.427;0.323;0.497;0.489;0.457;0.345;0.515;0.543;0.431;0.426;0.507;0.421;0.511;0.558;0.489;0.534;0.547;0.359;0.288;0.425;0.512;0.355;0.289;0.293;0.298;0.405;0.480;0.398;0.327;0.321;0.335;0.518;0.523;0.528;0.405;0.448;0.515;0.517;0.415;0.340;0.448;…
Box9;dO2;0.464;0.426;0.289;0.288;0.315;0.293;0.505;0.475;0.303;0.299;0.282;0.282;0.374;0.439;0.451;0.438;0.294;0.272;0.323;0.316;0.438;0.437;0.314;0.327;0.340;0.449;0.329;0.489;0.507;0.451;0.500;0.452;0.353;0.422;0.469;0.342;0.398;0.382;0.465;0.374;0.374;0.363;0.371;0.531;0.396;0.337;0.490;0.527;0.511;0.348;0.310;0.337;0.439;0.478;0.331;0.379;0.527;0.364;0.341;0.555;0.542;0.420;0.503;0.308;0.419;…
Box10;dO2;0.002;0.002;0.002;0.002;0.006;0.006;0.007;0.006;0.002;0.004;0.005;0.004;0.010;0.007;0.007;0.006;0.002;0.002;0.001;0.002;0.006;0.004;0.004;0.002;0.005;0.005;0.005;0.006;0.007;0.006;0.007;0.002;0.004;0.005;0.007;0.002;0.005;0.005;0.007;0.004;0.006;0.004;0.004;0.007;0.002;0.004;0.004;0.002;0.006;0.005;0.005;0.001;0.007;0.005;0.001;0.004;0.009;0.009;0.004;0.006;0.006;0.006;0.009;0.004;0.005…
Box11;dO2;0.343;0.379;0.373;0.375;0.382;0.331;0.366;0.266;0.313;0.337;0.266;0.266;0.320;0.268;0.362;0.419;0.373;0.282;0.262;0.284;0.323;0.415;0.467;0.444;0.399;0.407;0.398;0.405;0.393;0.368;0.423;0.416;0.375;0.281;0.362;0.383;0.394;0.433;0.400;0.287;0.302;0.326;0.252;0.307;0.374;0.442;0.421;0.393;0.393;0.373;0.339;0.278;0.329;0.374;0.275;0.279;0.460;0.391;0.371;0.235;0.310;0.268;0.375;0.355;0.299…
Box12;dO2;0.359;0.387;0.382;0.369;0.399;0.366;0.410;0.351;0.332;0.236;0.315;0.272;0.390;0.340;0.340;0.390;0.277;0.295;0.286;0.390;0.416;0.436;0.442;0.442;0.431;0.403;0.378;0.442;0.403;0.423;0.433;0.465;0.458;0.359;0.444;0.388;0.433;0.352;0.361;0.271;0.426;0.340;0.400;0.385;0.369;0.368;0.284;0.295;0.275;0.337;0.305;0.363;0.437;0.416;0.387;0.375;0.390;0.373;0.277;0.300;0.367;0.261;0.316;0.251;0.383…
Box13;dO2;0.363;0.391;0.300;0.106;0.194;0.231;0.320;0.231;0.256;0.230;0.233;0.261;0.270;0.272;0.289;0.193;0.351;0.112;0.270;0.132;0.030;0.335;0.230;0.250;0.252;0.359;0.367;0.159;0.129;0.284;0.107;0.361;0.134;0.092;0.164;0.342;0.380;0.343;0.129;0.261;0.192;0.236;0.192;0.224;0.219;0.191;0.196;0.207;0.229;0.363;0.295;0.118;0.144;0.202;0.059;0.071;0.341;0.213;0.227;0.239;0.209;0.211;0.224;0.247;0.363…
Box14;dO2;0.412;0.409;0.403;0.405;0.410;0.387;0.391;0.310;0.267;0.238;0.260;0.271;0.265;0.369;0.262;0.303;0.447;0.395;0.323;0.384;0.460;0.432;0.305;0.449;0.421;0.430;0.428;0.485;0.411;0.441;0.473;0.426;0.406;0.400;0.391;0.393;0.428;0.401;0.302;0.377;0.407;0.371;0.358;0.326;0.279;0.324;0.393;0.403;0.394;0.287;0.410;0.405;0.372;0.314;0.327;0.382;0.288;0.348;0.383;0.400;0.289;0.272;0.335;0.282;0.369…
Box15;dO2;0.002;0.002;0.004;0.001;0.007;0.007;0.006;-0.001;0.001;0.000;0.004;0.001;0.005;0.002;0.001;0.002;0.004;0.000;0.002;0.001;0.006;0.004;0.004;0.006;0.004;0.006;0.004;0.004;0.009;0.005;0.005;-0.001;-0.001;0.001;0.009;0.004;0.005;0.002;0.000;0.001;0.004;0.000;0.004;0.001;0.001;0.004;0.002;0.000;0.004;0.005;0.004;0.000;0.004;0.000;0.002;0.001;0.001;0.000;0.000;0.005;0.002;0.000;0.002;-0.001;0…
Box16;dO2;-0.004;-0.002;-0.002;0.000;0.001;0.000;0.002;-0.006;-0.005;-0.004;-0.002;-0.001;0.002;-0.004;-0.005;-0.001;-0.001;-0.005;-0.005;-0.005;-0.001;-0.004;-0.002;0.000;0.000;0.000;-0.002;-0.001;0.001;-0.001;-0.001;-0.004;-0.005;-0.005;0.001;-0.004;-0.005;-0.001;-0.001;-0.005;0.000;-0.004;-0.001;-0.002;-0.004;-0.002;-0.005;-0.006;-0.002;0.000;0.000;-0.004;0.000;-0.001;-0.005;-0.002;-0.001;-0.0…
Box1;dCO2;0.400;0.452;0.272;0.401;0.300;0.455;0.293;0.284;0.408;0.340;0.416;0.265;0.253;0.273;0.391;0.284;0.270;0.285;0.396;0.382;0.265;0.278;0.355;0.416;0.227;0.435;0.329;0.434;0.396;0.523;0.326;0.475;0.513;0.489;0.289;0.317;0.488;0.384;0.318;0.257;0.506;0.474;0.510;0.416;0.317;0.442;0.313;0.275;0.409;0.314;0.317;0.312;0.284;0.364;0.477;0.443;0.335;0.352;0.482;0.283;0.474;0.394;0.420;0.479;0.346…
Box2;dCO2;0.408;0.437;0.396;0.282;0.237;0.280;0.263;0.447;0.314;0.283;0.307;0.296;0.281;0.361;0.417;0.387;0.250;0.259;0.315;0.299;0.296;0.298;0.280;0.409;0.376;0.255;0.434;0.453;0.465;0.302;0.336;0.541;0.504;0.335;0.283;0.283;0.561;0.500;0.472;0.307;0.283;0.346;0.535;0.538;0.546;0.443;0.303;0.342;0.313;0.328;0.281;0.296;0.488;0.452;0.423;0.394;0.390;0.315;0.355;0.320;0.438;0.532;0.525;0.588;0.470…
Box3;dCO2;0.285;0.426;0.274;0.274;0.291;0.463;0.365;0.438;0.274;0.324;0.296;0.279;0.404;0.273;0.269;0.272;0.364;0.431;0.343;0.251;0.256;0.281;0.422;0.285;0.316;0.299;0.472;0.484;0.391;0.465;0.368;0.453;0.484;0.489;0.495;0.325;0.474;0.467;0.475;0.408;0.344;0.468;0.492;0.493;0.467;0.386;0.310;0.303;0.346;0.295;0.288;0.346;0.270;0.321;0.428;0.473;0.350;0.265;0.392;0.319;0.491;0.476;0.360;0.468;0.511…
Box4;dCO2;0.411;0.436;0.270;0.366;0.299;0.450;0.290;0.326;0.314;0.340;0.288;0.326;0.413;0.464;0.269;0.382;0.414;0.319;0.335;0.287;0.398;0.277;0.303;0.377;0.455;0.269;0.463;0.344;0.499;0.509;0.381;0.512;0.532;0.348;0.302;0.478;0.373;0.300;0.494;0.418;0.324;0.508;0.484;0.383;0.425;0.305;0.408;0.274;0.284;0.290;0.494;0.348;0.398;0.319;0.424;0.412;0.299;0.445;0.384;0.365;0.555;0.393;0.488;0.535;0.489…
Box5;dCO2;0.883;0.958;0.959;0.960;0.960;0.958;0.957;0.955;0.957;0.937;0.955;0.941;0.935;0.956;0.957;0.960;0.960;0.961;0.859;0.962;0.962;0.962;0.962;0.899;0.941;0.961;0.961;0.962;0.961;0.959;0.958;0.958;0.959;0.961;0.961;0.959;0.958;0.957;0.957;0.957;0.958;0.959;0.959;0.959;0.952;0.958;0.958;0.958;0.961;0.947;0.876;0.962;0.870;0.871;0.883;0.961;0.960;0.960;0.960;0.960;0.960;0.960;0.960;0.960;0.960…
Box6;dCO2;0.396;0.364;0.237;0.262;0.296;0.490;0.300;0.303;0.302;0.300;0.288;0.410;0.447;0.334;0.289;0.309;0.327;0.326;0.444;0.342;0.319;0.412;0.567;0.345;0.317;0.320;0.526;0.401;0.421;0.518;0.542;0.464;0.331;0.455;0.446;0.549;0.436;0.350;0.379;0.536;0.506;0.341;0.309;0.439;0.497;0.423;0.308;0.302;0.271;0.265;0.257;0.281;0.427;0.491;0.298;0.292;0.412;0.469;0.358;0.311;0.511;0.472;0.326;0.314;0.446…
Box7;dCO2;0.297;0.242;0.266;0.278;0.147;0.273;0.309;0.306;0.251;0.327;0.245;0.246;0.276;0.405;0.292;0.212;0.240;0.236;0.284;0.244;0.223;0.228;0.264;0.232;0.401;0.323;0.221;0.397;0.409;0.408;0.320;0.360;0.344;0.252;0.422;0.408;0.445;0.269;0.324;0.431;0.393;0.406;0.334;0.402;0.403;0.424;0.354;0.416;0.319;0.462;0.256;0.342;0.381;0.240;0.245;0.449;0.384;0.382;0.337;0.337;0.413;0.394;0.283;0.228;0.237…
Box8;dCO2;0.404;0.282;0.371;0.363;0.345;0.312;0.440;0.431;0.278;0.258;0.318;0.461;0.458;0.378;0.244;0.325;0.318;0.468;0.430;0.360;0.257;0.307;0.347;0.497;0.373;0.299;0.482;0.472;0.392;0.330;0.497;0.513;0.383;0.417;0.492;0.392;0.498;0.523;0.453;0.502;0.509;0.345;0.272;0.397;0.496;0.316;0.267;0.291;0.272;0.376;0.442;0.353;0.320;0.311;0.313;0.494;0.490;0.507;0.397;0.421;0.490;0.490;0.390;0.328;0.415…
Box9;dCO2;0.430;0.393;0.266;0.259;0.281;0.247;0.477;0.450;0.284;0.279;0.275;0.246;0.339;0.407;0.429;0.413;0.266;0.273;0.305;0.287;0.423;0.414;0.309;0.308;0.313;0.431;0.293;0.483;0.489;0.433;0.481;0.431;0.330;0.378;0.457;0.316;0.374;0.364;0.445;0.356;0.345;0.345;0.347;0.528;0.373;0.316;0.471;0.496;0.479;0.326;0.295;0.324;0.414;0.456;0.318;0.369;0.512;0.345;0.325;0.547;0.510;0.392;0.498;0.286;0.414…
Box10;dCO2;0.005;0.004;0.004;0.004;0.006;0.005;0.008;0.005;0.004;0.003;0.007;0.004;0.007;0.007;0.006;0.006;0.003;0.005;0.004;0.005;0.006;0.007;0.004;0.005;0.005;0.005;0.005;0.008;0.009;0.006;0.008;0.006;0.004;0.006;0.009;0.006;0.007;0.005;0.008;0.005;0.005;0.006;0.005;0.008;0.006;0.005;0.006;0.005;0.005;0.005;0.004;0.005;0.007;0.005;0.005;0.006;0.008;0.006;0.005;0.007;0.007;0.007;0.008;0.004;0.00…
Box11;dCO2;0.295;0.364;0.353;0.361;0.371;0.318;0.357;0.254;0.330;0.334;0.254;0.269;0.324;0.264;0.381;0.425;0.374;0.263;0.277;0.293;0.329;0.428;0.467;0.456;0.394;0.406;0.388;0.404;0.386;0.359;0.416;0.414;0.375;0.275;0.360;0.383;0.392;0.433;0.401;0.270;0.304;0.330;0.235;0.308;0.377;0.440;0.419;0.390;0.384;0.369;0.326;0.278;0.326;0.372;0.273;0.275;0.463;0.386;0.371;0.222;0.315;0.250;0.380;0.352;0.28…
Box12;dCO2;0.315;0.366;0.363;0.358;0.383;0.355;0.396;0.349;0.322;0.226;0.315;0.267;0.395;0.342;0.337;0.390;0.276;0.296;0.285;0.397;0.420;0.438;0.438;0.438;0.428;0.399;0.378;0.446;0.389;0.417;0.428;0.463;0.447;0.357;0.439;0.385;0.420;0.339;0.354;0.269;0.431;0.331;0.391;0.384;0.361;0.359;0.269;0.288;0.254;0.341;0.294;0.352;0.436;0.411;0.377;0.366;0.386;0.364;0.277;0.293;0.378;0.249;0.312;0.238;0.38…
Box13;dCO2;0.296;0.328;0.259;0.095;0.181;0.221;0.307;0.218;0.241;0.204;0.210;0.237;0.244;0.242;0.252;0.159;0.301;0.094;0.256;0.121;0.027;0.321;0.217;0.235;0.235;0.336;0.341;0.138;0.123;0.276;0.097;0.353;0.122;0.086;0.174;0.332;0.373;0.337;0.120;0.245;0.172;0.216;0.168;0.202;0.196;0.164;0.168;0.180;0.186;0.303;0.244;0.100;0.131;0.175;0.052;0.074;0.326;0.196;0.217;0.217;0.200;0.193;0.203;0.229;0.32…
Box14;dCO2;0.354;0.390;0.375;0.384;0.386;0.371;0.380;0.301;0.260;0.233;0.263;0.269;0.262;0.378;0.258;0.300;0.458;0.406;0.313;0.382;0.458;0.439;0.285;0.453;0.424;0.432;0.434;0.492;0.417;0.432;0.463;0.424;0.396;0.400;0.382;0.400;0.430;0.398;0.284;0.380;0.407;0.360;0.358;0.308;0.283;0.321;0.392;0.412;0.386;0.264;0.410;0.412;0.378;0.313;0.324;0.387;0.273;0.356;0.395;0.399;0.291;0.253;0.337;0.273;0.37…
Box15;dCO2;0.002;0.004;0.004;0.005;0.008;0.006;0.007;0.002;0.003;0.001;0.006;0.002;0.006;0.004;0.001;0.004;0.005;0.006;0.003;0.006;0.006;0.006;0.004;0.006;0.006;0.005;0.005;0.007;0.007;0.006;0.005;0.004;0.003;0.004;0.007;0.006;0.007;0.005;0.004;0.003;0.004;0.005;0.005;0.004;0.005;0.005;0.005;0.002;0.003;0.003;0.004;0.004;0.005;0.003;0.003;0.005;0.004;0.004;0.005;0.005;0.003;0.003;0.004;0.003;0.00…
Box16;dCO2;-0.001;-0.000;0.000;0.000;0.003;0.001;0.002;-0.002;-0.000;-0.002;0.002;0.000;0.003;0.000;-0.002;0.000;0.000;0.000;-0.000;0.001;0.001;0.001;0.000;0.001;0.000;0.001;-0.000;0.002;0.002;0.001;0.001;-0.000;-0.000;0.000;0.002;0.001;0.001;0.001;0.001;-0.000;0.000;0.001;0.001;0.001;0.001;0.000;0.000;-0.002;-0.000;0.000;0.000;0.000;0.001;0.000;0.000;0.001;0.001;0.000;0.000;0.001;0.000;0.000;0.0…
Box1;VO2(1);2449;2620;1629;2281;1807;2631;1761;1668;2191;2026;2259;1526;1518;1611;2141;1745;1591;1704;2278;2153;1510;1589;2059;2292;1477;2419;1888;2403;2166;2852;1876;2581;2795;2698;1702;1713;2603;2263;1810;1574;2803;2654;2759;2331;1880;2441;1782;1553;2348;1876;1856;1807;1685;2049;2562;2511;1904;1970;2604;1629;2574;2217;2342;2639;1833;1654;2491;2154;1584;2081;1830;2298;1866;1892;2113;1791;1837;22…
Box2;VO2(1);2256;2380;2108;1643;1392;1685;1637;2546;1881;1475;1750;1680;1647;2022;2352;2135;1530;1347;1711;1699;1702;1638;1685;2287;2103;1570;2362;2492;2561;1804;1797;2905;2751;1877;1627;1559;2925;2663;2576;1820;1490;1818;2780;2846;2928;2465;1677;1821;1719;1746;1524;1597;2578;2400;2259;2197;1998;1686;1843;1710;2233;2667;2676;3037;2493;2666;2473;1689;1428;1642;1517;1806;1342;1575;1776;1380;1653;16…
Box3;VO2(1);1711;2424;1711;1677;1781;2598;2075;2485;1626;1884;1780;1726;2284;1592;1584;1698;2105;2449;2071;1350;1489;1678;2452;1827;1810;1816;2632;2709;2316;2564;2086;2473;2632;2672;2702;1829;2652;2554;2712;2333;1872;2523;2706;2712;2616;2154;1687;1658;1923;1577;1667;1901;1579;1862;2376;2623;2072;1523;2199;1813;2661;2611;1981;2492;2765;2406;1855;1556;1949;1634;2075;2405;1655;1424;1513;1761;1834;21…
Box4;VO2(1);2396;2426;1567;2041;1768;2500;1726;1842;1820;1890;1736;1919;2371;2535;1584;1953;2285;1798;1889;1648;2038;1612;1839;2158;2478;1584;2338;1909;2697;2737;2078;2688;2784;1881;1702;2501;2009;1627;2550;2266;1782;2570;2594;2080;2272;1652;2157;1496;1553;1618;2580;1903;2094;1711;2196;2212;1691;2140;2048;1966;2924;2136;2474;2742;2595;2223;1727;1557;1434;1953;1563;1881;1482;1610;2187;1426;1561;20…
Box5;VO2(1);5040;6652;6072;7125;5622;6440;5701;6474;5678;4912;5038;5085;5086;6450;7518;7798;6702;5001;4443;5358;7527;6839;5298;4616;4907;6361;7304;7565;5838;7889;8466;6784;7844;8329;8643;8967;7577;5923;7211;8600;8474;8264;6753;5526;4765;5663;6500;6388;5337;4676;4375;4925;4458;4546;4665;6678;7821;8127;7402;7910;6687;5503;6602;7791;8298;7694;5750;6460;7275;6498;5145;5260;4745;4357;4193;4682;5749;46…
Box6;VO2(1);2451;2162;1459;1643;1896;2849;1843;1759;1763;1740;1719;2289;2621;1971;1620;1767;1925;1847;2482;1976;1841;2256;3046;2005;1835;1840;2896;2326;2347;2835;2978;2519;1833;2523;2463;2991;2557;1950;2006;2929;2788;1970;1782;2481;2673;2400;1816;1657;1541;1556;1448;1583;2347;2745;1703;1608;2247;2624;2019;1749;2790;2572;1855;1721;2528;2193;1622;1460;1801;1573;1951;2013;1603;1645;1661;1759;2123;17…
Box7;VO2(1);2347;1910;2132;2228;992;2205;2396;2296;2024;2461;1995;2003;2219;3052;2317;1619;1885;1877;2245;1931;1724;1810;2044;1856;3001;2484;1735;2952;3027;2999;2451;2594;2545;1852;2958;2886;3053;1911;2256;3048;2872;2739;2438;2869;2960;3116;2519;3023;2415;3206;1888;2494;2844;1872;1930;3292;2905;2729;2480;2508;2879;2777;2041;1673;1833;2202;2537;1936;1829;1812;2506;1891;1987;2062;2019;2017;2390;150…
Box8;VO2(1);2362;1740;1978;2091;1917;1851;2449;2342;1563;1439;1883;2682;2616;2152;1347;1865;1904;2625;2533;2144;1473;1667;1955;2769;2253;1683;2560;2524;2417;1784;2650;2811;2263;2186;2616;2187;2625;2892;2543;2770;2841;1855;1492;2205;2643;1861;1507;1499;1555;2107;2502;2089;1682;1658;1744;2678;2715;2724;2084;2330;2659;2676;2151;1749;2332;2466;1694;1414;1350;1604;2764;2603;1727;1412;1616;1670;1903;20…
Box9;VO2(1);2278;2093;1423;1428;1556;1469;2466;2320;1483;1466;1366;1402;1847;2158;2204;2142;1453;1305;1580;1561;2130;2127;1523;1602;1671;2187;1629;2361;2466;2186;2438;2208;1730;2089;2274;1681;1945;1855;2267;1820;1844;1772;1820;2559;1939;1651;2390;2577;2501;1707;1518;1642;2148;2328;1611;1839;2556;1774;1663;2684;2649;2056;2438;1509;2028;2376;1517;1360;1333;1715;2044;1511;1339;1377;1478;1593;1597;25…
Box10;VO2(1);5;5;5;5;15;16;18;16;5;10;11;9;26;19;19;16;6;5;1;5;15;7;9;5;12;12;12;14;18;15;18;4;9;12;18;4;11;12;18;8;16;8;9;18;4;9;8;5;16;12;13;1;19;12;0;8;22;23;8;15;15;15;22;9;12;19;12;1;-4;13;11;9;2;6;9;6;12;10;11;-9;6;2;9;5;9;-2;8;9;17;10;8;11;15;9;13;9;20;16;15;11;-3;12;12;5;8;8;22;19;16;16;12;15;29;9;26;22;20;4;15;15;15;7;15;18;11;19;14;19;8;15;10;7;11;8;5;27;15;1;9;9;20;15;18;23;11;5;0;22;2…
Box11;VO2(1);2699;2904;2867;2875;2914;2544;2787;2045;2342;2570;2045;2009;2418;2049;2705;3169;2833;2175;1964;2138;2439;3127;3536;3346;3041;3091;3041;3072;2998;2815;3234;3158;2856;2144;2746;2902;2989;3295;3031;2207;2280;2471;1953;2321;2831;3354;3204;2991;3002;2835;2598;2115;2505;2849;2085;2127;3484;2978;2807;1814;2349;2071;2837;2692;2293;2227;1856;2237;2362;1952;2679;2360;1754;2533;2462;2317;3376;3…
Box12;VO2(1);2730;2893;2844;2739;2974;2711;3051;2592;2474;1764;2326;2017;2863;2496;2506;2879;2045;2174;2102;2858;3053;3201;3268;3268;3175;2978;2789;3234;2996;3129;3198;3428;3390;2657;3290;2859;3214;2616;2667;2002;3133;2524;2962;2846;2734;2733;2129;2188;2060;2481;2269;2701;3227;3079;2871;2781;2880;2769;2037;2231;2678;1948;2336;1878;2807;2141;1710;2423;2174;1891;3109;2609;2568;1912;3257;1873;2320;3…
Box13;VO2(1);3212;3443;2619;917;1670;1970;2721;1982;2187;2000;2014;2256;2325;2356;2524;1707;3062;983;2304;1132;256;2847;1966;2141;2168;3075;3152;1382;1102;2411;923;3060;1155;793;1354;2902;3207;2903;1108;2237;1664;2039;1674;1938;1895;1670;1708;1799;2021;3196;2606;1034;1241;1757;515;596;2911;1828;1928;2063;1787;1815;1931;2129;3156;2703;1386;691;2208;1794;2226;1860;2050;2108;1947;2176;2264;2732;1868…
Box14;VO2(1);3166;3052;3033;3037;3081;2882;2920;2307;1985;1767;1910;2009;1965;2716;1949;2248;3286;2896;2398;2838;3402;3184;2299;3318;3110;3175;3161;3575;3023;3279;3508;3157;3017;2952;2915;2884;3159;2976;2267;2782;3017;2762;2644;2442;2062;2394;2907;2952;2930;2161;3033;2975;2739;2319;2430;2814;2154;2564;2810;2963;2137;2045;2473;2097;2720;2915;2076;1947;2197;3172;2336;2357;2347;2879;2951;2469;2933;3…
Box15;VO2(1);6;5;9;1;18;20;15;-6;2;-1;8;2;11;5;3;5;8;-4;6;0;16;8;9;15;8;16;9;7;23;11;12;-7;-6;1;23;8;11;4;-3;2;9;-3;8;1;1;9;5;-2;9;13;9;-3;8;-2;6;1;1;-3;-3;12;6;-2;5;-6;9;9;-2;-2;-7;5;3;-3;5;5;-2;2;9;30;0;-20;2;9;6;-3;9;6;1;1;13;2;-10;-3;4;9;13;1;13;4;9;5;1;1;9;-7;4;4;11;8;15;11;-10;19;-4;9;18;5;9;-10;12;4;12;1;20;8;4;9;1;-3;2;6;4;-2;16;2;9;20;16;4;9;5;13;5;-3;5;5;1;1;5;12;8;8;-3;8;-3;1;-7;-2;4;2…
Box16;VO2(1);-11;-8;-8;-0;2;-1;6;-18;-15;-10;-9;-4;6;-12;-14;-4;-4;-16;-15;-16;-5;-12;-8;-1;-0;-1;-8;-5;2;-5;-5;-11;-15;-16;2;-13;-17;-5;-5;-15;-0;-12;-5;-8;-12;-8;-16;-18;-8;-0;-0;-12;-1;-4;-16;-9;-5;-16;-8;-12;-4;-8;-5;-4;3;-5;-4;-8;-17;-4;-2;-12;-5;-5;-15;-8;-5;-2;-5;-26;-8;-8;-4;-9;7;-20;-9;-5;-4;-8;-16;-4;-2;0;-8;-1;4;-12;-16;11;-7;-20;-4;-16;-5;-9;-2;-4;3;-8;-22;-6;-4;-11;2;-8;-8;-27;-8;-12…
Box1;VO2(3);120;128;80;112;88;129;86;82;107;99;110;75;74;79;105;85;78;83;111;105;74;78;101;112;72;118;92;117;106;139;92;126;137;132;83;84;127;111;88;77;137;130;135;114;92;119;87;76;115;92;91;88;82;100;125;123;93;96;127;80;126;108;115;129;90;81;122;105;77;102;89;112;91;93;103;88;90;112;118;99;69;80;78;84;83;83;105;72;94;102;67;89;101;92;86;120;106;69;69;90;91;113;84;88;97;97;80;95;123;78;95;126;12…
Box2;VO2(3);114;120;107;83;70;85;83;129;95;75;89;85;83;102;119;108;77;68;87;86;86;83;85;116;106;79;120;126;130;91;91;147;139;95;82;79;148;135;130;92;75;92;141;144;148;125;85;92;87;88;77;81;130;121;114;111;101;85;93;87;113;135;135;154;126;135;125;85;72;83;77;91;68;80;90;70;84;84;102;85;85;87;103;81;79;81;87;89;87;79;72;88;86;120;81;96;95;80;101;120;76;99;86;94;82;90;93;100;113;92;72;92;121;121;111…
Box3;VO2(3);88;124;88;86;91;133;106;127;83;97;91;89;117;82;81;87;108;126;106;69;76;86;126;94;93;93;135;139;119;132;107;127;135;137;139;94;136;131;139;120;96;129;139;139;134;111;87;85;99;81;86;98;81;96;122;135;106;78;113;93;137;134;102;128;142;123;95;80;100;84;106;123;85;73;78;90;94;111;103;76;91;90;92;84;83;81;120;93;88;94;94;100;31;88;84;112;96;78;80;82;94;72;113;116;79;107;84;91;94;128;98;103;1…
Box4;VO2(3);123;124;80;105;91;128;89;94;93;97;89;98;122;130;81;100;117;92;97;85;105;83;94;111;127;81;120;98;138;140;107;138;143;96;87;128;103;83;131;116;91;132;133;107;117;85;111;77;80;83;132;98;107;88;113;113;87;110;105;101;150;110;127;141;133;114;89;80;74;100;80;97;76;83;112;73;80;105;129;121;75;109;87;87;92;102;92;85;95;84;86;102;113;133;94;84;96;103;92;90;94;74;108;120;74;78;97;86;130;91;75;1…
Box5;VO2(3);265;350;319;375;296;339;300;341;299;258;265;267;268;339;395;410;353;263;234;282;396;360;279;243;258;335;384;398;307;415;445;357;413;438;455;472;399;312;379;452;446;435;355;291;251;298;342;336;281;246;230;259;234;239;245;351;411;427;389;416;352;289;347;410;436;405;302;340;383;342;271;277;250;229;221;246;302;243;144;146;108;98;111;105;140;136;119;97;96;102;102;106;105;153;156;144;101;10…
Box6;VO2(3);122;107;72;81;94;141;91;87;87;86;85;114;130;98;80;88;95;92;123;98;91;112;151;99;91;91;144;115;116;141;148;125;91;125;122;148;127;97;100;145;138;98;88;123;133;119;90;82;76;77;72;79;116;136;84;80;111;130;100;87;138;128;92;85;125;109;80;72;89;78;97;100;79;82;82;87;105;88;125;95;70;87;92;80;85;91;91;106;105;69;85;87;89;85;107;101;87;81;79;84;106;132;118;76;76;87;90;109;125;92;88;112;115;1…
Box7;VO2(3);98;79;89;93;41;92;100;96;84;102;83;83;92;127;96;67;78;78;93;80;72;75;85;77;125;103;72;123;126;125;102;108;106;77;123;120;127;79;94;127;119;114;101;119;123;130;105;126;100;133;79;104;118;78;80;137;121;114;103;104;120;116;85;70;76;92;106;81;76;75;104;79;83;86;84;84;99;63;175;239;220;207;218;206;219;234;217;195;176;198;276;258;210;229;212;177;190;203;196;208;267;251;216;232;216;300;299;2…
Box8;VO2(3);116;86;98;103;95;91;121;115;77;71;93;132;129;106;66;92;94;129;125;106;73;82;96;137;111;83;126;124;119;88;131;139;112;108;129;108;129;143;125;137;140;91;74;109;130;92;74;74;77;104;123;103;83;82;86;132;134;134;103;115;131;132;106;86;115;122;83;70;67;79;136;128;85;70;80;82;94;102;111;114;76;79;93;118;120;69;92;87;99;95;122;123;82;95;85;82;92;91;122;118;116;70;91;90;122;134;117;82;94;95;1…
Box9;VO2(3);119;110;75;75;82;77;129;122;78;77;72;73;97;113;115;112;76;68;83;82;112;111;80;84;88;115;85;124;129;115;128;116;91;109;119;88;102;97;119;95;97;93;95;134;102;87;125;135;131;89;80;86;113;122;84;96;134;93;87;141;139;108;128;79;106;125;79;71;70;90;107;79;70;72;77;83;84;131;118;74;76;63;80;110;67;76;93;87;99;66;98;106;66;87;67;85;89;90;130;109;65;84;88;81;91;91;115;110;70;90;103;108;138;99;…
Box10;VO2(3);0;0;0;1;2;2;2;2;0;1;1;1;3;2;2;2;1;0;0;0;2;1;1;0;1;1;1;1;2;2;2;0;1;1;2;0;1;1;2;1;2;1;1;2;0;1;1;0;2;1;1;0;2;1;0;1;2;2;1;2;2;2;2;1;1;2;1;0;-0;1;1;1;0;1;1;1;1;1;1;-1;1;0;1;0;1;-0;1;1;2;1;1;1;2;1;1;1;2;2;2;1;-0;1;1;0;1;1;2;2;2;2;1;2;3;1;3;2;2;0;1;2;2;1;2;2;1;2;1;2;1;2;1;1;1;1;0;3;2;0;1;1;2;1;2;2;1;0;0;2;2;1;1;0;1;-0;0;-0;0;0;1;1;1;3;0;4;3;1;1;1;1;1;2;1;2;2;1;1;1;0;2;1;2;1;1;1;2;2;2;2;1;3;…
Box11;VO2(3);90;96;95;95;97;84;93;68;78;85;68;67;80;68;90;105;94;72;65;71;81;104;117;111;101;103;101;102;100;93;107;105;95;71;91;96;99;109;101;73;76;82;65;77;94;111;106;99;100;94;86;70;83;95;69;71;116;99;93;60;78;69;94;89;76;74;62;74;78;65;89;78;58;84;82;77;112;118;98;68;78;83;97;97;93;68;69;70;63;79;78;96;99;90;61;75;77;62;92;100;76;64;78;103;104;97;96;102;111;109;113;111;114;107;119;105;118;109…
Box12;VO2(3);94;99;98;94;102;93;105;89;85;61;80;69;98;86;86;99;70;75;72;98;105;110;112;112;109;102;96;111;103;107;110;118;116;91;113;98;110;90;91;69;107;87;102;98;94;94;73;75;71;85;78;93;111;106;98;95;99;95;70;77;92;67;80;64;96;73;59;83;75;65;107;89;88;66;112;64;80;113;100;88;72;83;68;72;71;107;100;87;68;85;57;75;81;62;101;104;67;77;99;65;84;99;100;112;76;110;104;94;115;111;119;119;119;111;121;11…
Box13;VO2(3);96;103;79;28;50;59;82;59;66;60;60;68;70;71;76;51;92;29;69;34;8;85;59;64;65;92;95;41;33;72;28;92;35;24;41;87;96;87;33;67;50;61;50;58;57;50;51;54;61;96;78;31;37;53;15;18;87;55;58;62;54;54;58;64;95;81;42;21;66;54;67;56;62;63;58;65;68;82;56;72;58;37;58;57;57;61;56;57;58;58;49;74;56;32;100;66;52;65;60;60;52;65;102;58;60;65;70;96;67;107;46;33;93;97;102;96;82;48;40;56;42;102;102;57;62;63;63…
Box14;VO2(3);108;104;103;104;105;98;100;79;68;60;65;68;67;93;66;77;112;99;82;97;116;109;78;113;106;108;108;122;103;112;120;108;103;101;99;98;108;101;77;95;103;94;90;83;70;82;99;101;100;74;103;101;93;79;83;96;73;87;96;101;73;70;84;71;93;99;71;66;75;108;80;80;80;98;101;84;100;109;99;76;102;116;91;76;78;81;85;102;105;76;60;75;69;81;73;78;68;87;83;74;102;101;78;76;116;104;92;105;117;122;122;118;114;1…
Box15;VO2(3);1;1;1;0;2;2;2;-1;0;-0;1;0;1;0;0;1;1;-0;1;0;2;1;1;2;1;2;1;1;2;1;1;-1;-1;0;2;1;1;0;-0;0;1;-0;1;0;0;1;0;-0;1;1;1;-0;1;-0;1;0;0;-0;-0;1;1;-0;0;-1;1;1;-0;-0;-1;0;0;-0;1;0;-0;0;1;3;0;-2;0;1;1;-0;1;1;0;0;1;0;-1;-0;0;1;1;0;1;0;1;0;0;0;1;-1;0;0;1;1;2;1;-1;2;-0;1;2;0;1;-1;1;0;1;0;2;1;0;1;0;-0;0;1;0;-0;2;0;1;2;2;0;1;1;1;0;-0;1;0;0;0;0;1;1;1;-0;1;-0;0;-1;-0;0;0;0;1;1;-1;4;1;1;2;1;-1;0;1;1;1;2;0;…
Box16;VO2(3);-1;-1;-1;-0;0;-0;1;-2;-2;-1;-1;-0;1;-1;-1;-0;-0;-2;-2;-2;-0;-1;-1;-0;-0;-0;-1;-1;0;-0;-0;-1;-2;-2;0;-1;-2;-0;-0;-2;-0;-1;-0;-1;-1;-1;-2;-2;-1;-0;-0;-1;-0;-0;-2;-1;-0;-2;-1;-1;-0;-1;-0;-0;0;-0;-0;-1;-2;-0;-0;-1;-0;-0;-1;-1;-0;-0;-0;-3;-1;-1;-0;-1;1;-2;-1;-0;-0;-1;-2;-0;-0;0;-1;-0;0;-1;-2;1;-1;-2;-0;-2;-0;-1;-0;-0;0;-1;-2;-1;-0;-1;0;-1;-1;-3;-1;-1;-0;-1;-0;-0;-0;-0;-1;-1;-1;0;-2;-2;-1;…
Box1;VCO2(1);2069;2334;1401;2068;1548;2356;1513;1467;2103;1754;2149;1366;1305;1412;2020;1472;1394;1477;2048;1974;1368;1434;1840;2146;1177;2245;1700;2247;2045;2709;1683;2453;2653;2517;1493;1635;2519;1982;1637;1329;2613;2448;2630;2149;1637;2281;1614;1419;2117;1622;1637;1612;1465;1880;2463;2292;1731;1814;2486;1462;2453;2035;2169;2473;1787;1529;2367;1878;1482;1970;1733;2093;1721;1746;1974;1665;1711;2…
Box2;VCO2(1);2039;2186;1980;1412;1184;1400;1316;2235;1572;1411;1538;1479;1403;1805;2085;1935;1250;1294;1572;1496;1481;1488;1400;2038;1881;1275;2165;2258;2326;1510;1682;2704;2522;1675;1415;1413;2807;2503;2360;1538;1411;1727;2677;2682;2723;2218;1518;1709;1567;1641;1401;1477;2439;2256;2115;1967;1953;1574;1776;1601;2184;2655;2628;2942;2350;2549;2365;1503;1432;1621;1358;1736;1255;1461;1557;1359;1464;1…
Box3;VCO2(1);1403;2094;1348;1354;1430;2278;1795;2155;1350;1592;1458;1374;1988;1339;1325;1336;1795;2118;1691;1234;1261;1384;2077;1401;1553;1469;2324;2386;1925;2290;1812;2230;2382;2403;2435;1597;2333;2293;2338;2007;1693;2302;2420;2428;2297;1901;1527;1490;1703;1449;1420;1701;1326;1582;2104;2333;1720;1304;1936;1570;2416;2350;1773;2302;2515;2106;1556;1442;1778;1437;1824;2080;1553;1275;1285;1594;1548;1…
Box4;VCO2(1);2030;2149;1332;1807;1473;2215;1429;1604;1544;1679;1420;1602;2040;2289;1325;1879;2045;1568;1655;1411;1965;1366;1495;1855;2243;1328;2278;1696;2464;2512;1872;2517;2626;1715;1492;2360;1841;1483;2432;2058;1596;2500;2389;1892;2096;1504;2005;1348;1396;1432;2432;1718;1957;1575;2091;2033;1475;2188;1894;1800;2738;1940;2406;2633;2406;2075;1572;1524;1315;1940;1445;1626;1393;1548;1981;1295;1394;1…
Box5;VCO2(1);4248;4599;4617;4621;4621;4612;4605;4595;4607;4497;4598;4529;4499;4603;4607;4608;4608;4610;4123;4631;4629;4629;4615;4324;4514;4626;4624;4629;4624;4603;4612;4610;4617;4624;4624;4614;4596;4594;4607;4592;4612;4614;4614;4601;4581;4610;4610;4610;4624;4542;4215;4629;4187;4191;4250;4613;4621;4621;4621;4621;4608;4621;4621;4608;4608;4619;4619;4619;4621;4617;4603;4605;4594;4255;4111;4385;4603;4…
Box6;VCO2(1);2022;1857;1208;1334;1508;2501;1528;1548;1536;1528;1464;2095;2283;1706;1473;1576;1671;1664;2268;1746;1629;2102;2886;1759;1619;1631;2686;2047;2147;2643;2764;2368;1689;2323;2278;2804;2219;1786;1934;2728;2583;1741;1579;2240;2538;2157;1571;1543;1381;1353;1313;1433;2174;2506;1518;1488;2105;2393;1827;1586;2606;2401;1664;1601;2275;1977;1556;1367;1756;1441;1846;1847;1448;1474;1496;1576;1914;1…
Box7;VCO2(1);1799;1461;1612;1684;891;1656;1868;1853;1522;1978;1486;1492;1677;2455;1769;1283;1449;1433;1722;1480;1348;1378;1595;1406;2431;1960;1340;2400;2471;2475;1942;2186;2085;1528;2559;2475;2694;1629;1966;2612;2386;2460;2029;2430;2446;2563;2148;2526;1936;2800;1547;2067;2312;1454;1483;2715;2329;2320;2046;2046;2498;2385;1714;1385;1435;1775;2118;1577;1475;1394;2091;1489;1519;1626;1547;1556;1925;11…
Box8;VCO2(1);2063;1441;1892;1855;1762;1591;2246;2198;1421;1318;1622;2353;2336;1927;1246;1659;1626;2391;2202;1837;1311;1566;1769;2536;1902;1528;2459;2418;2002;1692;2539;2619;1955;2128;2521;2002;2541;2672;2311;2561;2596;1759;1386;2025;2541;1614;1361;1484;1388;1917;2256;1802;1632;1594;1601;2521;2501;2589;2033;2157;2501;2499;1990;1677;2118;2211;1526;1321;1266;1353;2556;2383;1666;1298;1549;1494;1604;1…
Box9;VCO2(1);2072;1892;1279;1252;1351;1192;2299;2169;1367;1343;1327;1187;1632;1960;2071;1991;1279;1313;1473;1381;2036;1990;1492;1483;1506;2076;1409;2325;2355;2077;2324;2082;1592;1821;2202;1523;1802;1747;2143;1710;1667;1662;1674;2542;1795;1523;2277;2388;2308;1568;1423;1558;1996;2195;1532;1778;2467;1658;1563;2634;2457;1890;2407;1379;1999;2268;1407;1322;1339;1561;2023;1428;1258;1284;1327;1459;1417;2…
Box10;VCO2(1);12;11;11;10;16;14;20;14;11;7;17;11;19;17;16;15;7;12;10;12;16;17;10;12;14;14;14;20;22;16;20;15;10;15;22;15;19;14;21;14;12;16;12;21;16;12;16;12;12;14;11;12;17;14;14;16;20;16;14;17;17;17;21;10;15;16;12;10;14;11;20;11;7;7;10;9;12;20;16;6;7;6;9;12;10;9;14;11;11;7;15;16;16;12;9;10;12;14;17;16;11;12;14;11;15;15;22;16;14;15;15;16;25;10;21;21;14;15;19;16;17;20;16;22;16;17;22;17;15;17;24;19;1…
Box11;VCO2(1);2237;2758;2676;2735;2810;2415;2709;1930;2508;2542;1930;2039;2456;2004;2888;3229;2844;1991;2105;2222;2501;3255;3539;3454;2997;3078;2952;3063;2937;2732;3161;3137;2848;2094;2732;2903;2974;3288;3037;2047;2307;2512;1788;2333;2858;3335;3188;2964;2923;2799;2478;2113;2475;2829;2066;2084;3510;2925;2814;1687;2393;1894;2881;2668;2170;2330;1772;2281;2299;1836;2755;2307;1664;2546;2549;2471;3428;…
Box12;VCO2(1);2319;2699;2670;2634;2826;2612;2924;2576;2373;1667;2323;1971;2905;2514;2478;2880;2040;2175;2099;2923;3093;3226;3236;3236;3150;2942;2786;3274;2873;3067;3150;3407;3291;2634;3239;2832;3089;2493;2605;1986;3181;2442;2876;2833;2655;2652;1982;2121;1868;2518;2160;2598;3217;3036;2783;2692;2840;2688;2041;2163;2782;1841;2298;1757;2854;2124;1569;2446;2132;1754;3143;2695;2493;1821;3409;1709;2312;…
Box13;VCO2(1);2498;2767;2177;804;1529;1859;2586;1839;2028;1723;1769;1997;2049;2032;2125;1338;2532;789;2162;1016;224;2701;1826;1984;1980;2829;2879;1161;1033;2321;818;2979;1029;725;1466;2792;3130;2838;1008;2067;1454;1823;1417;1707;1648;1379;1413;1516;1565;2560;2059;843;1099;1475;435;620;2747;1652;1822;1831;1686;1628;1710;1930;2713;2490;1214;613;2098;1657;2059;1657;1831;1860;1674;1871;1914;2243;1524…
Box14;VCO2(1);2616;2881;2773;2845;2856;2739;2809;2221;1920;1726;1942;1988;1937;2798;1908;2217;3387;2993;2312;2819;3381;3252;2108;3354;3140;3198;3209;3645;3076;3194;3413;3136;2924;2953;2831;2949;3170;2947;2100;2809;3013;2667;2641;2276;2093;2370;2904;3040;2860;1949;3038;3040;2798;2308;2398;2864;2018;2635;2922;2954;2155;1866;2497;2018;2747;2874;1964;1871;2116;3209;2318;2282;2188;2837;2911;2304;2936;…
Box15;VCO2(1);6;10;10;12;20;15;17;6;9;2;16;6;16;11;4;10;12;15;7;15;15;16;11;16;15;14;12;19;19;16;14;11;9;11;17;16;17;14;11;9;11;12;12;11;12;12;12;6;9;9;11;11;14;7;9;12;10;10;12;14;9;9;11;7;11;12;7;6;10;11;17;10;10;12;7;9;12;19;14;1;9;11;7;10;9;7;10;12;11;7;7;10;15;10;9;10;9;14;10;11;11;10;11;10;14;14;16;15;17;16;9;19;14;12;21;11;10;9;14;15;15;12;15;16;14;11;11;11;9;9;14;9;15;7;11;14;14;15;12;10;1…
Box16;VCO2(1);-4;-1;0;1;7;2;6;-5;-1;-5;5;0;7;0;-6;1;0;1;-1;2;2;2;1;4;1;2;-1;5;6;2;2;-1;-1;1;6;4;4;2;2;-1;1;2;2;2;2;1;1;-6;-1;1;1;1;2;0;0;4;2;1;1;2;1;1;2;1;2;2;1;0;4;1;9;0;2;2;-4;1;2;7;4;-6;0;0;0;4;2;0;2;2;1;0;1;1;7;0;-1;2;1;1;0;4;-2;0;1;1;2;2;6;1;5;1;-5;7;1;-1;7;0;-1;-4;1;2;4;2;1;2;2;2;2;1;1;0;2;1;2;0;2;2;1;1;1;1;1;1;1;1;1;1;1;2;1;4;2;2;5;1;0;2;0;6;-2;2;2;5;0;11;-1;-1;2;1;-5;0;0;1;1;4;1;2;1;2;2;1…
Box1;VCO2(3);101;114;69;101;76;115;74;72;103;86;105;67;64;69;99;72;68;72;100;97;67;70;90;105;58;110;83;110;100;132;82;120;130;123;73;80;123;97;80;65;128;120;129;105;80;112;79;69;104;79;80;79;72;92;120;112;85;89;122;72;120;100;106;121;87;75;116;92;72;96;85;102;84;85;97;81;84;107;107;92;59;72;66;71;69;69;95;64;79;92;54;74;82;76;69;109;96;59;59;74;73;98;72;77;84;88;68;79;111;68;83;121;114;103;87;88;…
Box2;VCO2(3);103;111;100;71;60;71;67;113;80;71;78;75;71;91;106;98;63;65;80;76;75;75;71;103;95;65;110;114;118;76;85;137;128;85;72;72;142;127;119;78;71;87;135;136;138;112;77;86;79;83;71;75;123;114;107;100;99;80;90;81;111;134;133;149;119;129;120;76;72;82;69;88;64;74;79;69;74;77;89;79;78;76;93;70;64;71;71;73;69;65;61;74;70;104;64;84;81;68;97;106;59;88;76;91;73;76;77;93;101;77;68;88;115;116;100;77;132…
Box3;VCO2(3);72;107;69;69;73;117;92;111;69;82;75;71;102;69;68;69;92;109;87;63;65;71;107;72;80;75;119;122;99;117;93;114;122;123;125;82;120;118;120;103;87;118;124;125;118;98;78;76;87;74;73;87;68;81;108;120;88;67;99;81;124;121;91;118;129;108;80;74;91;74;94;107;80;65;66;82;79;99;91;62;81;75;80;69;68;64;106;74;78;81;79;94;22;71;66;95;83;68;67;68;78;59;99;100;66;95;70;77;79;115;81;94;97;100;110;98;119;…
Box4;VCO2(3);104;110;68;93;76;114;73;82;79;86;73;82;105;117;68;96;105;80;85;72;101;70;77;95;115;68;117;87;126;129;96;129;135;88;77;121;94;76;125;106;82;128;123;97;108;77;103;69;72;73;125;88;100;81;107;104;76;112;97;92;140;100;123;135;123;106;81;78;67;100;74;83;71;79;102;66;72;99;116;114;67;101;73;76;75;91;79;70;81;69;69;83;105;115;79;72;87;91;78;75;80;62;105;109;63;73;81;72;117;77;67;116;131;105;…
Box5;VCO2(3);223;242;243;243;243;243;242;242;242;237;242;238;237;242;242;242;242;243;217;244;243;243;243;227;237;243;243;243;243;242;243;242;243;243;243;243;242;242;242;242;243;243;243;242;241;242;242;242;243;239;222;243;220;220;224;243;243;243;243;243;242;243;243;242;242;243;243;243;243;243;242;242;242;224;216;231;242;230;130;137;96;91;100;93;130;122;107;87;86;86;85;86;86;134;137;130;88;98;81;97…
Box6;VCO2(3);100;92;60;66;75;124;76;77;76;76;73;104;113;85;73;78;83;83;112;87;81;104;143;87;80;81;133;102;107;131;137;117;84;115;113;139;110;89;96;135;128;86;78;111;126;107;78;77;68;67;65;71;108;124;75;74;104;119;91;79;129;119;83;79;113;98;77;68;87;71;92;92;72;73;74;78;95;76;110;84;67;78;79;67;69;75;76;88;90;62;74;77;74;69;95;89;72;75;68;72;94;118;105;67;66;79;77;104;118;82;78;107;109;139;91;110;…
Box7;VCO2(3);75;61;67;70;37;69;78;77;63;82;62;62;70;102;74;53;60;60;72;62;56;57;66;58;101;82;56;100;103;103;81;91;87;64;106;103;112;68;82;109;99;102;84;101;102;107;89;105;81;116;64;86;96;60;62;113;97;97;85;85;104;99;71;58;60;74;88;66;61;58;87;62;63;68;64;65;80;48;144;209;187;172;179;167;179;197;182;157;142;160;231;220;180;199;179;144;154;164;159;172;226;219;193;202;183;242;243;241;232;217;219;215…
Box8;VCO2(3);102;71;93;91;87;78;111;108;70;65;80;116;115;95;61;82;80;118;109;91;65;77;87;125;94;75;121;119;99;83;125;129;96;105;124;99;125;132;114;126;128;87;68;100;125;80;67;73;68;95;111;89;80;79;79;124;123;128;100;106;123;123;98;83;104;109;75;65;62;67;126;118;82;64;76;74;79;89;101;104;63;65;77;107;103;56;78;72;81;75;110;106;65;83;71;66;74;72;104;103;105;61;82;76;111;119;107;78;87;84;119;124;100…
Box9;VCO2(3);109;99;67;66;71;62;120;114;72;70;70;62;86;103;108;104;67;69;77;72;107;104;78;78;79;109;74;122;123;109;122;109;83;95;115;80;94;92;112;90;87;87;88;133;94;80;119;125;121;82;75;82;105;115;80;93;129;87;82;138;129;99;126;72;105;119;74;69;70;82;106;75;66;67;70;76;74;116;113;72;67;52;63;99;57;68;76;75;84;57;90;92;55;74;56;71;73;75;115;101;58;77;80;68;76;78;111;105;69;85;92;99;133;85;99;133;1…
Box10;VCO2(3);1;1;1;1;2;1;2;1;1;1;2;1;2;2;2;1;1;1;1;1;2;2;1;1;1;1;1;2;2;2;2;1;1;1;2;1;2;1;2;1;1;2;1;2;2;1;2;1;1;1;1;1;2;1;1;2;2;2;1;2;2;2;2;1;1;2;1;1;1;1;2;1;1;1;1;1;1;2;2;1;1;1;1;1;1;1;1;1;1;1;1;2;2;1;1;1;1;1;2;2;1;1;1;1;1;1;2;2;1;1;1;2;2;1;2;2;1;1;2;2;2;2;2;2;2;2;2;2;1;2;2;2;2;1;1;2;2;1;1;1;1;2;2;2;2;1;1;2;1;1;1;1;2;1;1;1;1;1;1;1;1;2;1;3;2;1;1;1;1;1;1;1;2;1;1;1;1;1;2;1;1;1;2;1;1;1;1;1;1;2;1;1;1…
Box11;VCO2(3);74;92;89;91;93;80;90;64;83;84;64;68;82;67;96;107;94;66;70;74;83;108;118;115;100;102;98;102;98;91;105;104;95;70;91;96;99;109;101;68;77;83;59;77;95;111;106;98;97;93;82;70;82;94;69;69;117;97;93;56;79;63;96;89;72;77;59;76;76;61;91;77;55;85;85;82;114;117;99;68;81;81;95;98;95;63;72;73;58;73;73;95;97;89;56;79;73;56;92;99;68;64;76;101;102;94;99;100;107;107;110;108;110;103;120;102;115;108;11…
Box12;VCO2(3);80;93;92;90;97;90;100;88;81;57;80;68;100;86;85;99;70;75;72;100;106;111;111;111;108;101;96;112;99;105;108;117;113;90;111;97;106;86;89;68;109;84;99;97;91;91;68;73;64;86;74;89;110;104;95;92;97;92;70;74;95;63;79;60;98;73;54;84;73;60;108;92;86;62;117;59;79;108;104;88;74;87;66;67;75;110;103;82;70;84;56;73;80;58;104;105;63;80;105;60;81;99;98;113;69;115;103;91;112;107;117;117;117;111;120;11…
Box13;VCO2(3);75;83;65;24;46;56;78;55;61;52;53;60;61;61;64;40;76;24;65;30;7;81;55;60;59;85;86;35;31;70;25;89;31;22;44;84;94;85;30;62;44;55;43;51;49;41;42;45;47;77;62;25;33;44;13;19;82;50;55;55;51;49;51;58;81;75;36;18;63;50;62;50;55;56;50;56;57;67;46;59;46;34;50;50;47;51;47;46;47;47;38;61;42;29;96;56;43;56;48;50;41;52;82;59;53;58;60;85;56;98;40;31;91;94;99;93;79;49;34;52;41;102;94;48;56;57;56;57;5…
Box14;VCO2(3);89;98;95;97;97;93;96;76;65;59;66;68;66;95;65;76;115;102;79;96;115;111;72;114;107;109;109;124;105;109;116;107;100;101;97;101;108;100;72;96;103;91;90;78;71;81;99;104;98;66;104;104;95;79;82;98;69;90;100;101;73;64;85;69;94;98;67;64;72;109;79;78;75;97;99;79;100;103;101;75;102;114;82;80;73;86;85;96;103;73;59;73;68;79;70;74;63;88;78;78;106;98;77;74;110;101;89;105;114;120;123;115;111;120;11…
Box15;VCO2(3);1;1;1;1;2;1;2;1;1;0;2;1;2;1;0;1;1;1;1;1;1;2;1;2;1;1;1;2;2;2;1;1;1;1;2;2;2;1;1;1;1;1;1;1;1;1;1;1;1;1;1;1;1;1;1;1;1;1;1;1;1;1;1;1;1;1;1;1;1;1;2;1;1;1;1;1;1;2;1;0;1;1;1;1;1;1;1;1;1;1;1;1;1;1;1;1;1;1;1;1;1;1;1;1;1;1;2;1;2;2;1;2;1;1;2;1;1;1;1;1;1;1;1;2;1;1;1;1;1;1;1;1;1;1;1;1;1;1;1;1;1;1;1;1;1;1;1;1;1;1;1;1;1;1;1;1;1;1;1;1;1;1;1;3;1;1;2;1;0;1;1;1;1;2;1;1;1;1;1;1;1;1;2;1;1;2;1;1;1;1;2;1;1…
Box16;VCO2(3);-0;-0;0;0;1;0;1;-0;-0;-0;0;0;1;0;-1;0;0;0;-0;0;0;0;0;0;0;0;-0;0;1;0;0;-0;-0;0;1;0;0;0;0;-0;0;0;0;0;0;0;0;-1;-0;0;0;0;0;0;0;0;0;0;0;0;0;0;0;0;0;0;0;0;0;0;1;0;0;0;-0;0;0;1;0;-1;0;0;0;0;0;0;0;0;0;0;0;0;1;0;-0;0;0;0;0;0;-0;0;0;0;0;0;1;0;0;0;-0;1;0;-0;1;0;-0;-0;0;0;0;0;0;0;0;0;0;0;0;0;0;0;0;0;0;0;0;0;0;0;0;0;0;0;0;0;0;0;0;0;0;0;0;0;0;0;0;1;-0;0;0;0;0;1;-0;-0;0;0;-0;0;0;0;0;0;0;0;0;0;0;0;…
Box1;RER;0.845;0.891;0.860;0.907;0.857;0.895;0.859;0.880;0.960;0.865;0.951;0.895;0.860;0.876;0.943;0.843;0.876;0.867;0.899;0.917;0.906;0.903;0.894;0.936;0.797;0.928;0.901;0.935;0.944;0.950;0.897;0.951;0.949;0.933;0.877;0.954;0.968;0.876;0.905;0.845;0.932;0.922;0.954;0.922;0.871;0.934;0.906;0.914;0.902;0.864;0.882;0.892;0.869;0.918;0.961;0.913;0.909;0.921;0.955;0.897;0.953;0.918;0.926;0.937;0.975;…
Box2;RER;0.904;0.918;0.939;0.860;0.851;0.831;0.804;0.878;0.836;0.957;0.879;0.880;0.852;0.893;0.886;0.906;0.817;0.961;0.919;0.881;0.870;0.908;0.831;0.891;0.895;0.812;0.917;0.906;0.908;0.838;0.936;0.931;0.917;0.892;0.870;0.906;0.960;0.940;0.916;0.845;0.947;0.950;0.963;0.942;0.930;0.900;0.905;0.939;0.912;0.940;0.919;0.925;0.946;0.940;0.936;0.895;0.977;0.934;0.964;0.937;0.978;0.995;0.982;0.969;0.943;…
Box3;RER;0.820;0.864;0.788;0.808;0.803;0.877;0.865;0.867;0.831;0.845;0.820;0.796;0.870;0.841;0.836;0.786;0.853;0.865;0.816;0.914;0.847;0.825;0.847;0.767;0.858;0.809;0.883;0.881;0.831;0.893;0.869;0.902;0.905;0.899;0.901;0.873;0.880;0.898;0.862;0.861;0.904;0.912;0.895;0.895;0.878;0.883;0.905;0.899;0.886;0.919;0.852;0.895;0.840;0.850;0.885;0.889;0.830;0.856;0.880;0.866;0.908;0.900;0.895;0.924;0.909;…
Box4;RER;0.847;0.886;0.850;0.886;0.833;0.886;0.828;0.871;0.848;0.888;0.818;0.834;0.860;0.903;0.836;0.962;0.895;0.872;0.876;0.856;0.964;0.848;0.813;0.859;0.905;0.838;0.974;0.888;0.914;0.918;0.901;0.936;0.943;0.912;0.877;0.943;0.917;0.911;0.954;0.908;0.896;0.973;0.921;0.910;0.922;0.910;0.929;0.901;0.899;0.885;0.943;0.902;0.935;0.920;0.952;0.919;0.873;1.023;0.925;0.916;0.936;0.908;0.972;0.960;0.927;…
Box5;RER;0.843;0.691;0.760;0.649;0.822;0.716;0.808;0.710;0.811;0.916;0.913;0.891;0.884;0.714;0.613;0.591;0.688;0.922;0.928;0.864;0.615;0.677;0.871;0.937;0.920;0.727;0.633;0.612;0.792;0.584;0.545;0.679;0.589;0.555;0.535;0.515;0.607;0.776;0.639;0.534;0.544;0.558;0.683;0.833;0.961;0.814;0.709;0.722;0.866;0.971;0.963;0.940;0.939;0.922;0.911;0.691;0.591;0.569;0.624;0.584;0.689;0.840;0.700;0.591;0.555;…
Box6;RER;0.825;0.859;0.827;0.812;0.796;0.878;0.829;0.880;0.871;0.878;0.852;0.915;0.871;0.866;0.910;0.892;0.868;0.901;0.914;0.884;0.885;0.932;0.947;0.877;0.882;0.886;0.928;0.880;0.915;0.932;0.928;0.940;0.921;0.921;0.925;0.937;0.868;0.916;0.964;0.931;0.927;0.884;0.886;0.903;0.950;0.899;0.865;0.932;0.896;0.869;0.907;0.906;0.926;0.913;0.892;0.926;0.937;0.912;0.905;0.907;0.934;0.933;0.897;0.930;0.900;…
Box7;RER;0.767;0.765;0.756;0.756;0.898;0.751;0.780;0.807;0.752;0.804;0.745;0.745;0.756;0.804;0.764;0.793;0.769;0.763;0.767;0.767;0.782;0.761;0.780;0.758;0.810;0.789;0.772;0.813;0.816;0.825;0.792;0.843;0.819;0.825;0.865;0.858;0.882;0.853;0.871;0.857;0.831;0.898;0.832;0.847;0.826;0.823;0.852;0.835;0.802;0.873;0.820;0.829;0.813;0.777;0.769;0.825;0.802;0.850;0.825;0.816;0.868;0.859;0.839;0.828;0.783;…
Box8;RER;0.873;0.828;0.956;0.887;0.919;0.860;0.917;0.938;0.909;0.916;0.861;0.877;0.893;0.896;0.925;0.890;0.854;0.911;0.869;0.857;0.890;0.940;0.905;0.916;0.844;0.908;0.961;0.958;0.828;0.948;0.958;0.932;0.864;0.973;0.964;0.915;0.968;0.924;0.909;0.925;0.914;0.949;0.929;0.918;0.962;0.867;0.903;0.990;0.893;0.910;0.902;0.862;0.970;0.961;0.918;0.942;0.921;0.951;0.976;0.926;0.941;0.934;0.925;0.958;0.908;…
Box9;RER;0.909;0.904;0.899;0.877;0.868;0.812;0.932;0.935;0.922;0.916;0.971;0.846;0.883;0.909;0.939;0.930;0.880;1.007;0.932;0.885;0.956;0.936;0.980;0.926;0.902;0.949;0.865;0.984;0.955;0.950;0.953;0.943;0.920;0.871;0.968;0.906;0.927;0.942;0.945;0.939;0.904;0.938;0.920;0.994;0.926;0.922;0.953;0.927;0.923;0.919;0.937;0.949;0.929;0.943;0.951;0.967;0.965;0.934;0.940;0.981;0.928;0.919;0.987;0.913;0.986;…
Box10;RER;2.697;2.267;2.267;1.890;1.047;0.850;1.082;0.850;2.267;0.758;1.558;1.262;0.701;0.914;0.834;0.947;1.261;2.698;7.486;2.698;1.047;2.405;1.082;2.698;1.125;1.125;1.125;1.376;1.261;1.047;1.082;3.770;1.082;1.261;1.261;3.771;1.719;1.125;1.170;1.663;0.758;2.137;1.456;1.170;4.452;1.456;2.137;2.697;0.758;1.125;0.874;18.390;0.914;1.125;39.771;2.137;0.891;0.694;1.665;1.152;1.152;1.152;0.961;1.082;1.2…
Box11;RER;0.829;0.950;0.933;0.952;0.964;0.949;0.972;0.943;1.071;0.989;0.943;1.015;1.016;0.978;1.068;1.019;1.004;0.915;1.072;1.039;1.025;1.041;1.001;1.032;0.986;0.996;0.971;0.997;0.980;0.970;0.977;0.993;0.997;0.977;0.995;1.000;0.995;0.998;1.002;0.927;1.012;1.016;0.916;1.006;1.010;0.994;0.995;0.991;0.974;0.987;0.954;0.999;0.988;0.993;0.991;0.980;1.007;0.982;1.002;0.930;1.018;0.915;1.015;0.991;0.946…
Box12;RER;0.850;0.933;0.939;0.961;0.950;0.964;0.958;0.994;0.959;0.945;0.998;0.977;1.015;1.007;0.989;1.000;0.998;1.001;0.999;1.023;1.013;1.008;0.990;0.990;0.992;0.988;0.999;1.013;0.959;0.980;0.985;0.994;0.971;0.991;0.985;0.991;0.961;0.953;0.977;0.992;1.015;0.967;0.971;0.996;0.971;0.970;0.931;0.969;0.907;1.015;0.952;0.962;0.997;0.986;0.969;0.968;0.986;0.971;1.002;0.970;1.039;0.945;0.984;0.936;1.017…
Box13;RER;0.778;0.804;0.831;0.877;0.915;0.944;0.950;0.928;0.927;0.862;0.878;0.885;0.881;0.863;0.842;0.784;0.827;0.803;0.939;0.897;0.874;0.949;0.929;0.927;0.913;0.920;0.914;0.840;0.937;0.963;0.886;0.973;0.890;0.914;1.083;0.962;0.976;0.978;0.909;0.924;0.874;0.894;0.847;0.880;0.870;0.826;0.827;0.843;0.775;0.801;0.790;0.815;0.885;0.839;0.844;1.040;0.943;0.904;0.945;0.887;0.944;0.897;0.886;0.907;0.860…
Box14;RER;0.826;0.944;0.914;0.937;0.927;0.950;0.962;0.963;0.968;0.977;1.017;0.990;0.986;1.030;0.979;0.986;1.031;1.034;0.964;0.993;0.994;1.022;0.917;1.011;1.010;1.007;1.015;1.019;1.018;0.974;0.973;0.994;0.969;1.000;0.971;1.023;1.004;0.990;0.927;1.010;0.999;0.966;0.999;0.932;1.015;0.990;0.999;1.030;0.976;0.902;1.002;1.022;1.022;0.995;0.987;1.018;0.937;1.028;1.040;0.997;1.008;0.913;1.009;0.963;1.010…
Box15;RER;0.996;1.890;1.081;18.391;1.082;0.758;1.152;-1.117;5.277;-3.811;2.137;2.694;1.406;2.267;1.260;1.890;1.455;-3.811;1.261;633.659;0.947;2.137;1.262;1.047;1.891;0.850;1.455;2.697;0.823;1.405;1.126;-1.629;-1.399;11.160;0.757;2.137;1.558;3.193;-3.812;5.258;1.262;-3.811;1.456;11.227;18.540;1.456;2.697;-3.812;0.914;0.647;1.262;-3.811;1.665;-3.811;1.558;18.553;7.487;-3.811;-3.811;1.125;1.558;-3.8…
Box16;RER;0.345;0.165;-0.000;-3.811;3.777;-3.811;0.997;0.271;0.081;0.474;-0.542;-0.000;1.261;-0.000;0.441;-0.292;-0.000;-0.077;0.081;-0.152;-0.542;-0.200;-0.152;-3.810;-3.810;-3.810;0.165;-0.949;2.694;-0.542;-0.542;0.108;0.081;-0.077;2.694;-0.292;-0.223;-0.542;-0.542;0.081;-3.811;-0.200;-0.542;-0.292;-0.200;-0.152;-0.077;0.345;0.165;-3.810;-3.810;-0.102;-3.810;-0.000;-0.000;-0.421;-0.542;-0.077;-…
Box1;H(1);11.941;12.906;7.971;11.275;8.835;12.976;8.611;8.197;10.961;9.925;11.281;7.526;7.427;7.909;10.671;8.506;7.813;8.348;11.242;10.668;7.463;7.847;10.150;11.407;7.122;12.015;9.320;11.954;10.799;14.238;9.256;12.883;13.949;13.418;8.357;8.557;13.046;11.111;8.942;7.672;13.938;13.167;13.781;11.565;9.221;12.144;8.808;7.688;11.596;9.188;9.126;8.903;8.260;10.155;12.821;12.433;9.417;9.771;13.012;8.039…
Box2;H(1);11.145;11.799;10.497;8.036;6.794;8.188;7.907;12.507;9.150;7.372;8.597;8.255;8.043;9.964;11.577;10.555;7.412;6.741;8.483;8.348;8.347;8.103;8.188;11.265;10.367;7.597;11.702;12.320;12.666;8.778;8.944;14.440;13.630;9.250;7.975;7.708;14.631;13.261;12.761;8.872;7.433;9.074;13.917;14.183;14.553;12.168;8.289;9.068;8.507;8.696;7.554;7.926;12.858;11.953;11.242;10.833;10.036;8.385;9.226;8.509;11.2…
Box3;H(1);8.296;11.871;8.232;8.105;8.599;12.758;10.162;12.177;7.901;9.184;8.626;8.324;11.201;7.757;7.710;8.171;10.282;11.993;10.033;6.687;7.262;8.144;11.960;8.748;8.849;8.783;12.942;13.316;11.256;12.638;10.224;12.212;13.006;13.189;13.342;8.973;13.033;12.602;13.275;11.413;9.251;12.489;13.341;13.371;12.850;10.592;8.335;8.182;9.463;7.817;8.140;9.372;7.688;9.088;11.691;12.919;10.067;7.445;10.806;8.88…
Box4;H(1);11.689;11.939;7.650;10.041;8.597;12.302;8.382;9.034;8.879;9.307;8.412;9.335;11.599;12.523;7.710;9.777;11.267;8.820;9.275;8.056;10.204;7.864;8.901;10.558;12.248;7.710;11.734;9.399;13.352;13.567;10.258;13.378;13.877;9.309;8.357;12.468;9.953;8.054;12.739;11.206;8.787;12.895;12.863;10.289;11.271;8.176;10.720;7.388;7.663;7.959;12.860;9.400;10.415;8.483;10.968;10.964;8.295;10.853;10.168;9.739…
Box5;H(1);24.560;31.303;29.036;33.192;27.268;30.480;27.562;30.596;27.473;24.331;24.938;25.051;25.020;30.508;34.723;35.829;31.509;24.809;22.071;26.238;34.784;32.072;25.985;22.974;24.332;30.186;33.900;34.931;28.123;36.181;38.466;31.835;36.020;37.937;39.175;40.440;34.946;28.422;33.515;38.971;38.496;37.671;31.718;26.865;23.847;27.415;30.715;30.273;26.149;23.453;21.905;24.528;22.198;22.552;23.086;31.4…
Box6;H(1);11.896;10.572;7.088;7.949;9.141;13.994;8.954;8.643;8.649;8.548;8.394;11.339;12.853;9.655;8.013;8.708;9.434;9.120;12.289;9.720;9.055;11.215;15.197;9.846;9.024;9.056;14.382;11.430;11.624;14.098;14.794;12.546;9.091;12.512;12.227;14.890;12.531;9.661;10.046;14.562;13.843;9.689;8.771;12.256;13.340;11.844;8.895;8.237;7.600;7.629;7.158;7.823;11.655;13.588;8.391;7.983;11.184;12.986;9.976;8.646;1…
Box7;H(1);11.239;9.145;10.185;10.643;4.894;10.523;11.508;11.099;9.658;11.886;9.507;9.545;10.598;14.741;11.088;7.798;9.033;8.983;10.750;9.247;8.284;8.657;9.821;8.870;14.517;11.956;8.321;14.288;14.663;14.557;11.806;12.641;12.337;8.990;14.489;14.111;15.013;9.332;11.065;14.901;13.956;13.516;11.850;13.993;14.369;15.114;12.304;14.709;11.657;15.732;9.151;12.115;13.765;8.985;9.247;15.977;14.026;13.320;12…
Box8;H(1);11.590;8.450;9.890;10.293;9.505;9.055;12.134;11.662;7.730;7.129;9.214;13.174;12.891;10.611;6.686;9.185;9.303;12.989;12.417;10.480;7.253;8.303;9.662;13.718;10.984;8.324;12.806;12.621;11.742;8.900;13.250;13.974;11.082;10.969;13.098;10.835;13.156;14.353;12.577;13.751;14.067;9.255;7.415;10.931;13.225;9.119;7.444;7.547;7.665;10.423;12.354;10.227;8.433;8.297;8.643;13.342;13.466;13.597;10.461;…
Box9;H(1);11.269;10.342;7.024;7.012;7.627;7.106;12.259;11.542;7.355;7.264;6.850;6.840;9.085;10.671;10.976;10.644;7.142;6.594;7.857;7.680;10.647;10.584;7.651;7.953;8.250;10.916;7.977;11.878;12.322;10.914;12.178;11.007;8.580;10.249;11.397;8.310;9.657;9.243;11.304;9.064;9.113;8.821;9.025;12.896;9.627;8.192;11.938;12.797;12.407;8.461;7.557;8.194;10.674;11.603;8.045;9.213;12.802;8.825;8.283;13.493;13.…
Box10;H(1);0.032;0.032;0.032;0.032;0.079;0.078;0.094;0.078;0.032;0.047;0.063;0.047;0.125;0.094;0.094;0.078;0.031;0.032;0.016;0.032;0.078;0.047;0.047;0.032;0.063;0.063;0.063;0.079;0.094;0.078;0.094;0.032;0.047;0.063;0.094;0.032;0.063;0.063;0.094;0.048;0.078;0.047;0.047;0.094;0.032;0.047;0.047;0.032;0.078;0.063;0.063;0.016;0.094;0.063;0.016;0.047;0.110;0.109;0.047;0.078;0.079;0.079;0.110;0.047;0.06…
Box11;H(1);13.112;14.496;14.258;14.355;14.592;12.697;13.982;10.195;12.006;12.939;10.195;10.174;12.246;10.293;13.855;16.061;14.311;10.774;10.068;10.883;12.378;15.923;17.848;17.006;15.300;15.587;15.250;15.493;15.063;14.117;16.243;15.916;14.404;10.765;13.844;14.646;15.068;16.624;15.305;10.963;11.539;12.518;9.673;11.727;14.317;16.905;16.151;15.064;15.061;14.267;12.981;10.674;12.608;14.356;10.500;10.6…
Box12;H(1);13.325;14.385;14.162;13.708;14.846;13.571;15.260;13.065;12.373;8.797;11.737;10.130;14.494;12.618;12.616;14.534;10.315;10.971;10.606;14.495;15.454;16.184;16.457;16.457;15.999;14.990;14.075;16.366;14.985;15.722;16.089;17.279;17.000;13.386;16.548;14.398;16.084;13.067;13.391;10.085;15.866;12.649;14.852;14.349;13.710;13.704;10.582;10.968;10.183;12.564;11.331;13.519;16.275;15.494;14.391;13.9…
Box13;H(1);15.423;16.631;12.728;4.502;8.274;9.820;13.582;9.846;10.862;9.786;9.893;11.098;11.431;11.532;12.296;8.209;14.866;4.745;11.472;5.586;1.256;14.208;9.766;10.632;10.735;15.248;15.605;6.730;5.484;12.068;4.541;15.354;5.690;3.927;6.958;14.524;16.099;14.579;5.482;11.103;8.165;10.052;8.163;9.527;9.289;8.108;8.293;8.765;9.696;15.427;12.549;5.007;6.107;8.556;2.511;3.033;14.511;9.032;9.611;10.156;8…
Box14;H(1);15.373;15.212;15.021;15.117;15.299;14.388;14.616;11.549;9.945;8.872;9.676;10.115;9.885;13.799;9.792;11.310;16.697;14.723;12.008;14.304;17.146;16.144;11.393;16.786;15.728;16.049;16.005;18.121;15.317;16.457;17.601;15.909;15.125;14.901;14.618;14.629;15.956;14.989;11.256;14.072;15.220;13.835;13.342;12.140;10.440;12.057;14.668;14.998;14.710;10.671;15.312;15.088;13.890;11.691;12.229;14.257;1…
Box15;H(1);0.031;0.032;0.047;0.016;0.094;0.094;0.078;-0.015;0.016;0.000;0.048;0.016;0.063;0.032;0.016;0.032;0.047;0.001;0.031;0.016;0.078;0.047;0.047;0.078;0.047;0.078;0.047;0.048;0.110;0.063;0.063;-0.015;-0.015;0.016;0.109;0.048;0.063;0.032;0.001;0.016;0.047;0.001;0.047;0.016;0.016;0.047;0.032;0.000;0.047;0.062;0.047;0.001;0.047;0.001;0.032;0.016;0.016;0.001;0.001;0.063;0.031;0.001;0.032;-0.015;…
Box16;H(1);-0.047;-0.031;-0.031;0.000;0.016;0.000;0.031;-0.078;-0.062;-0.047;-0.031;-0.015;0.031;-0.046;-0.062;-0.015;-0.016;-0.062;-0.062;-0.062;-0.015;-0.046;-0.031;0.000;0.000;0.000;-0.031;-0.015;0.016;-0.015;-0.015;-0.047;-0.062;-0.062;0.016;-0.046;-0.062;-0.015;-0.015;-0.062;0.000;-0.046;-0.015;-0.031;-0.046;-0.031;-0.062;-0.078;-0.031;0.000;0.000;-0.047;0.000;-0.015;-0.062;-0.031;-0.015;-0.…
Box1;H(3);0.584;0.631;0.390;0.551;0.432;0.635;0.421;0.401;0.536;0.485;0.552;0.368;0.363;0.387;0.522;0.416;0.382;0.408;0.550;0.522;0.365;0.384;0.496;0.558;0.348;0.588;0.456;0.585;0.528;0.696;0.453;0.630;0.682;0.656;0.409;0.418;0.638;0.543;0.437;0.375;0.682;0.644;0.674;0.566;0.451;0.594;0.431;0.376;0.567;0.449;0.446;0.435;0.404;0.497;0.627;0.608;0.461;0.478;0.636;0.393;0.629;0.537;0.569;0.642;0.450…
Box2;H(3);0.564;0.597;0.531;0.407;0.344;0.414;0.400;0.633;0.463;0.373;0.435;0.418;0.407;0.504;0.586;0.534;0.375;0.341;0.429;0.422;0.422;0.410;0.414;0.570;0.525;0.384;0.592;0.623;0.641;0.444;0.453;0.731;0.690;0.468;0.404;0.390;0.740;0.671;0.646;0.449;0.376;0.459;0.704;0.718;0.736;0.616;0.419;0.459;0.430;0.440;0.382;0.401;0.651;0.605;0.569;0.548;0.508;0.424;0.467;0.431;0.567;0.680;0.681;0.770;0.629…
Box3;H(3);0.426;0.609;0.422;0.416;0.441;0.654;0.521;0.625;0.405;0.471;0.443;0.427;0.575;0.398;0.396;0.419;0.527;0.615;0.515;0.343;0.373;0.418;0.614;0.449;0.454;0.451;0.664;0.683;0.577;0.648;0.524;0.626;0.667;0.677;0.684;0.460;0.669;0.647;0.681;0.585;0.475;0.641;0.684;0.686;0.659;0.543;0.428;0.420;0.485;0.401;0.418;0.481;0.394;0.466;0.600;0.663;0.516;0.382;0.554;0.456;0.675;0.661;0.501;0.634;0.702…
Box4;H(3);0.600;0.612;0.392;0.515;0.441;0.631;0.430;0.463;0.455;0.477;0.432;0.479;0.595;0.642;0.396;0.502;0.578;0.452;0.476;0.413;0.523;0.403;0.457;0.542;0.628;0.396;0.602;0.482;0.685;0.696;0.526;0.686;0.712;0.478;0.429;0.640;0.511;0.413;0.654;0.575;0.451;0.661;0.660;0.528;0.578;0.419;0.550;0.379;0.393;0.408;0.660;0.482;0.534;0.435;0.563;0.562;0.426;0.557;0.522;0.500;0.746;0.542;0.637;0.704;0.661…
Box5;H(3);1.292;1.647;1.527;1.746;1.434;1.603;1.450;1.609;1.445;1.280;1.312;1.318;1.316;1.605;1.826;1.885;1.657;1.305;1.161;1.380;1.830;1.687;1.367;1.208;1.280;1.588;1.783;1.837;1.479;1.903;2.023;1.675;1.895;1.995;2.061;2.127;1.838;1.495;1.763;2.050;2.025;1.981;1.668;1.413;1.254;1.442;1.616;1.592;1.375;1.234;1.152;1.290;1.168;1.186;1.214;1.653;1.890;1.954;1.803;1.909;1.654;1.410;1.637;1.883;1.988…
Box6;H(3);0.590;0.524;0.352;0.394;0.453;0.694;0.444;0.429;0.429;0.424;0.416;0.562;0.638;0.479;0.397;0.432;0.468;0.452;0.610;0.482;0.449;0.556;0.754;0.488;0.448;0.449;0.713;0.567;0.577;0.699;0.734;0.622;0.451;0.621;0.606;0.739;0.622;0.479;0.498;0.722;0.687;0.481;0.435;0.608;0.662;0.587;0.441;0.409;0.377;0.378;0.355;0.388;0.578;0.674;0.416;0.396;0.555;0.644;0.495;0.429;0.688;0.635;0.454;0.424;0.619…
Box7;H(3);0.468;0.380;0.424;0.443;0.204;0.438;0.479;0.462;0.402;0.494;0.395;0.397;0.441;0.613;0.461;0.324;0.376;0.374;0.447;0.385;0.345;0.360;0.409;0.369;0.604;0.497;0.346;0.594;0.610;0.606;0.491;0.526;0.513;0.374;0.603;0.587;0.625;0.388;0.460;0.620;0.581;0.562;0.493;0.582;0.598;0.629;0.512;0.612;0.485;0.654;0.381;0.504;0.573;0.374;0.385;0.665;0.584;0.554;0.501;0.505;0.587;0.565;0.414;0.338;0.366…
Box8;H(3);0.571;0.417;0.488;0.507;0.469;0.446;0.598;0.575;0.381;0.351;0.454;0.649;0.636;0.523;0.330;0.453;0.459;0.640;0.612;0.517;0.358;0.409;0.476;0.676;0.542;0.410;0.631;0.622;0.579;0.439;0.653;0.689;0.546;0.541;0.646;0.534;0.649;0.708;0.620;0.678;0.693;0.456;0.366;0.539;0.652;0.450;0.367;0.372;0.378;0.514;0.609;0.504;0.416;0.409;0.426;0.658;0.664;0.670;0.516;0.570;0.653;0.656;0.526;0.431;0.568…
Box9;H(3);0.591;0.542;0.368;0.367;0.400;0.372;0.642;0.605;0.385;0.381;0.359;0.358;0.476;0.559;0.575;0.558;0.374;0.346;0.412;0.402;0.558;0.555;0.401;0.417;0.432;0.572;0.418;0.622;0.646;0.572;0.638;0.577;0.450;0.537;0.597;0.435;0.506;0.484;0.592;0.475;0.478;0.462;0.473;0.676;0.504;0.429;0.626;0.671;0.650;0.443;0.396;0.429;0.559;0.608;0.422;0.483;0.671;0.462;0.434;0.707;0.689;0.534;0.643;0.392;0.535…
Box10;H(3);0.003;0.003;0.003;0.003;0.008;0.008;0.009;0.008;0.003;0.005;0.006;0.005;0.012;0.009;0.009;0.008;0.003;0.003;0.002;0.003;0.008;0.005;0.005;0.003;0.006;0.006;0.006;0.008;0.009;0.008;0.009;0.003;0.005;0.006;0.009;0.003;0.006;0.006;0.009;0.005;0.008;0.005;0.005;0.009;0.003;0.005;0.005;0.003;0.008;0.006;0.006;0.002;0.009;0.006;0.002;0.005;0.011;0.011;0.005;0.008;0.008;0.008;0.011;0.005;0.00…
Box11;H(3);0.435;0.481;0.473;0.477;0.484;0.422;0.464;0.338;0.399;0.430;0.338;0.338;0.407;0.342;0.460;0.533;0.475;0.358;0.334;0.361;0.411;0.529;0.593;0.565;0.508;0.517;0.506;0.514;0.500;0.469;0.539;0.528;0.478;0.357;0.460;0.486;0.500;0.552;0.508;0.364;0.383;0.416;0.321;0.389;0.475;0.561;0.536;0.500;0.500;0.474;0.431;0.354;0.419;0.477;0.349;0.355;0.585;0.497;0.471;0.299;0.395;0.340;0.477;0.450;0.38…
Box12;H(3);0.457;0.493;0.486;0.470;0.509;0.466;0.523;0.448;0.424;0.302;0.403;0.347;0.497;0.433;0.433;0.499;0.354;0.376;0.364;0.497;0.530;0.555;0.564;0.564;0.549;0.514;0.483;0.561;0.514;0.539;0.552;0.593;0.583;0.459;0.568;0.494;0.552;0.448;0.459;0.346;0.544;0.434;0.509;0.492;0.470;0.470;0.363;0.376;0.349;0.431;0.389;0.464;0.558;0.531;0.494;0.478;0.497;0.476;0.353;0.384;0.467;0.333;0.403;0.321;0.48…
Box13;H(3);0.463;0.499;0.382;0.135;0.248;0.295;0.407;0.295;0.326;0.294;0.297;0.333;0.343;0.346;0.369;0.246;0.446;0.142;0.344;0.168;0.038;0.426;0.293;0.319;0.322;0.457;0.468;0.202;0.165;0.362;0.136;0.461;0.171;0.118;0.209;0.436;0.483;0.437;0.164;0.333;0.245;0.302;0.245;0.286;0.279;0.243;0.249;0.263;0.291;0.463;0.376;0.150;0.183;0.257;0.075;0.091;0.435;0.271;0.288;0.305;0.267;0.269;0.285;0.316;0.46…
Box14;H(3);0.524;0.519;0.512;0.515;0.522;0.491;0.498;0.394;0.339;0.303;0.330;0.345;0.337;0.471;0.334;0.386;0.569;0.502;0.409;0.488;0.585;0.551;0.388;0.572;0.536;0.547;0.546;0.618;0.522;0.561;0.600;0.542;0.516;0.508;0.498;0.499;0.544;0.511;0.384;0.480;0.519;0.472;0.455;0.414;0.356;0.411;0.500;0.511;0.502;0.364;0.522;0.514;0.474;0.399;0.417;0.486;0.366;0.444;0.488;0.510;0.369;0.345;0.427;0.358;0.46…
Box15;H(3);0.003;0.003;0.005;0.002;0.009;0.009;0.008;-0.001;0.002;0.000;0.005;0.002;0.006;0.003;0.002;0.003;0.005;0.000;0.003;0.002;0.008;0.005;0.005;0.008;0.005;0.008;0.005;0.005;0.011;0.006;0.006;-0.001;-0.001;0.002;0.011;0.005;0.006;0.003;0.000;0.002;0.005;0.000;0.005;0.002;0.002;0.005;0.003;0.000;0.005;0.006;0.005;0.000;0.005;0.000;0.003;0.002;0.002;0.000;0.000;0.006;0.003;0.000;0.003;-0.001;…
Box16;H(3);-0.005;-0.003;-0.003;0.000;0.002;0.000;0.003;-0.008;-0.006;-0.005;-0.003;-0.002;0.003;-0.005;-0.006;-0.002;-0.002;-0.006;-0.006;-0.006;-0.002;-0.005;-0.003;0.000;0.000;0.000;-0.003;-0.002;0.002;-0.002;-0.002;-0.005;-0.006;-0.006;0.002;-0.005;-0.006;-0.002;-0.002;-0.006;0.000;-0.005;-0.002;-0.003;-0.005;-0.003;-0.006;-0.008;-0.003;0.000;0.000;-0.005;0.000;-0.002;-0.006;-0.003;-0.002;-0.…
Box1;XT;388;26;327;53;83;45;59;91;339;636;98;26;43;274;338;14;32;74;196;49;43;34;110;91;102;137;204;207;483;249;160;359;426;358;53;259;298;72;18;128;345;227;203;247;121;112;0;61;62;16;4;37;6;162;129;37;163;167;86;153;302;56;273;47;5;87;212;6;50;52;46;0;0;39;77;7;6;183;136;1;9;53;6;29;0;145;54;8;102;56;6;7;9;16;142;1146;719;526;515;510;733;737;505;479;701;434;386;421;532;528;604;583;470;354;316;58…
Box2;XT;680;587;285;21;20;6;319;493;42;30;41;28;65;696;679;320;8;61;8;23;140;0;110;614;136;101;744;1037;350;95;797;877;402;129;129;500;667;889;365;3;71;351;822;587;678;4;60;96;56;103;86;360;293;258;268;26;77;67;2;35;384;403;581;688;409;762;376;54;55;174;164;8;12;310;92;84;47;227;225;28;33;233;117;0;113;0;7;3;377;2;2;6;182;333;4;3;3;99;240;350;0;1;80;132;0;0;57;353;235;10;53;134;353;471;33;482;617…
Box3;XT;296;597;30;6;267;428;539;186;30;32;28;136;182;59;10;15;231;386;142;44;9;378;427;45;9;121;747;396;399;404;151;650;234;576;218;326;436;469;472;293;276;648;1201;220;243;3;83;3;159;1;228;22;33;258;523;404;7;144;133;113;283;133;68;193;571;100;11;62;0;6;181;93;78;36;17;9;82;393;174;3;4;74;15;0;1;218;316;9;11;67;158;170;13;1;19;220;67;39;63;25;29;196;333;195;124;7;0;1;137;150;128;24;187;208;136;…
Box4;XT;1252;417;337;372;677;360;381;41;266;104;54;98;642;511;0;227;115;103;64;120;171;0;1;235;168;100;98;327;527;464;547;626;802;43;212;569;85;369;625;253;61;748;385;318;18;213;57;13;23;143;322;199;7;43;386;65;20;385;56;401;272;303;304;574;366;510;43;12;27;437;550;348;245;603;406;362;278;389;645;184;63;199;30;77;132;373;123;62;30;30;10;63;423;888;20;9;302;196;145;164;225;277;709;331;328;338;341;…
Box5;XT;477;93;374;146;207;203;219;260;14;49;2;23;141;375;373;437;20;34;37;374;337;12;38;44;203;319;474;67;261;482;188;196;398;469;253;290;68;295;433;359;403;128;0;9;123;187;248;7;28;27;96;21;29;17;155;468;302;252;352;137;49;279;306;463;365;27;161;300;393;9;82;22;38;3;0;129;47;162;253;145;43;5;29;20;343;339;20;20;23;29;12;34;227;340;335;49;1;23;1;0;0;184;314;81;76;17;63;233;156;56;208;361;167;334…
Box6;XT;518;149;0;9;172;457;0;0;0;0;0;319;372;0;0;1;7;71;181;2;51;266;278;43;6;336;288;129;152;299;141;50;189;141;245;256;97;7;119;102;144;51;80;308;274;197;47;0;51;4;10;19;243;74;0;0;58;181;0;56;172;236;9;107;100;3;13;1;31;0;2;84;12;64;1;2;26;49;259;2;0;23;54;2;36;27;37;218;121;1;0;12;34;16;139;250;37;19;39;26;263;238;96;93;103;68;19;306;590;379;310;33;370;219;0;238;528;401;0;122;156;64;59;89;21…
Box7;XT;162;22;74;34;5;0;318;134;22;180;14;40;237;747;129;136;21;72;56;165;22;37;91;128;441;410;225;347;383;511;229;413;169;125;247;405;380;198;324;282;226;703;537;304;244;319;265;395;163;280;23;85;147;94;52;284;249;408;386;167;457;374;86;101;112;228;451;15;36;52;155;23;42;34;18;159;144;40;428;239;36;47;21;28;25;157;16;17;7;126;419;311;88;51;25;24;10;2;0;0;412;88;24;132;179;389;200;147;216;217;14…
Box8;XT;579;25;314;59;4;0;187;39;0;8;6;479;464;182;41;24;63;296;454;154;54;83;307;403;156;35;297;450;103;39;286;410;80;207;366;129;446;197;451;282;255;0;31;335;216;17;10;37;0;112;121;59;43;16;27;242;376;309;276;305;324;265;28;157;307;243;11;13;0;84;212;303;43;20;79;35;7;128;443;291;19;5;49;361;321;9;0;0;9;6;406;401;50;55;81;56;42;36;317;383;154;8;19;91;444;375;149;53;49;2;360;430;147;228;419;102;…
Box9;XT;695;522;3;41;34;2;527;349;12;12;16;61;52;388;271;398;56;8;6;25;320;230;65;22;117;537;78;347;257;378;148;349;371;146;343;155;227;331;197;237;23;50;74;368;171;34;492;529;382;2;77;25;300;181;15;224;152;1;22;173;438;131;253;44;373;295;16;8;20;36;136;22;69;61;23;47;134;677;685;313;371;365;440;734;338;297;398;588;724;512;674;667;302;297;298;327;312;318;1163;664;338;369;691;537;573;891;1277;704;…
Box10;XT;12;0;2;1;1;1;4;2;1;0;0;1;2;1;2;2;1;0;0;1;0;2;5;2;1;0;0;2;0;0;0;2;0;0;0;0;1;0;0;0;1;2;3;2;1;1;1;0;1;2;1;0;0;1;0;2;0;2;2;4;2;2;0;2;1;2;0;1;1;0;0;1;0;0;1;2;3;1;1;0;2;2;2;0;0;0;0;0;3;1;1;1;2;2;0;0;0;1;0;2;1;2;2;0;0;0;1;0;2;3;0;0;1;0;0;0;4;0;1;0;1;2;0;1;1;0;2;1;0;1;2;1;0;5;1;0;0;0;0;0;0;0;0;2;0;0;0;0;0;0;1;4;1;0;0;1;2;0;0;1;2;4;0;1;3;2;1;1;0;1;0;0;0;2;0;0;0;1;1;0;0;1;0;0;0;0;0;1;0;0;0;0;0;0;0…
Box11;XT;1055;1007;302;325;818;456;747;34;448;194;39;87;81;36;218;918;689;83;26;78;206;516;766;727;771;985;760;623;650;1266;1260;947;609;153;1183;665;608;763;430;63;15;40;39;5;251;901;914;709;754;549;523;45;37;313;19;6;370;887;203;17;0;23;662;617;165;33;35;33;194;90;49;37;39;113;164;223;578;715;524;48;57;30;567;724;550;52;30;38;23;50;74;439;687;235;26;37;0;78;588;492;122;87;108;565;443;231;258;70…
Box12;XT;770;608;773;709;827;590;588;415;488;83;100;28;110;474;124;364;47;37;31;319;398;674;795;655;588;547;471;672;603;1047;728;1309;1124;731;1618;1361;1829;1336;1195;749;1225;1153;853;519;495;505;150;79;193;202;46;63;722;465;472;411;835;564;30;2;455;35;57;9;86;13;3;31;2;0;203;247;276;0;245;58;1;318;432;182;40;84;90;21;113;485;575;378;40;71;61;5;25;72;398;261;16;148;384;9;98;269;570;298;35;189;3…
Box13;XT;1119;598;522;216;214;143;238;47;33;30;30;36;47;30;218;55;300;205;363;132;0;448;55;23;37;390;478;158;236;181;179;560;177;135;118;302;265;333;62;306;16;75;44;0;4;42;21;39;37;236;177;172;154;180;0;3;517;67;12;35;57;9;15;28;209;164;49;0;313;29;14;12;277;69;4;11;7;156;14;85;144;27;233;57;30;58;67;21;20;19;5;118;140;0;505;331;16;15;12;19;2;5;168;82;156;32;4;338;145;425;88;54;356;346;454;424;19…
Box14;XT;2168;1807;659;1206;1062;1066;1235;575;294;77;175;51;59;505;66;133;1123;919;360;921;883;768;441;761;1132;1292;997;794;860;1108;1193;1262;1067;760;578;769;1037;940;301;627;1325;556;114;194;220;25;573;609;858;167;897;466;148;32;301;1126;155;132;559;897;55;110;51;29;238;844;140;3;35;535;105;69;40;198;389;207;746;678;472;174;685;969;536;181;391;219;35;561;998;154;18;100;69;45;159;261;64;327;5…
Box15;XT;0;0;0;0;0;0;0;0;0;0;0;0;0;0;0;0;0;0;0;0;0;0;0;0;0;0;0;0;0;0;0;0;0;0;0;0;0;0;0;0;0;0;0;0;0;0;0;0;0;0;0;0;0;0;0;0;0;0;0;0;0;0;0;0;0;0;0;0;0;0;0;0;0;0;0;0;0;0;0;0;0;0;0;0;0;0;0;0;0;0;0;0;0;0;0;0;0;0;0;0;0;0;0;0;0;0;0;0;0;0;0;0;0;0;0;0;0;0;0;0;0;0;0;0;0;0;0;0;0;0;0;0;0;0;0;0;0;0;0;0;0;0;0;0;0;0;0;0;0;0;0;0;0;0;0;0;0;0;0;0;0;0;0;0;0;0;0;0;0;0;0;0;0;0;0;0;0;0;0;0;0;0;0;0;0;0;0;0;0;0;0;0;0;0;0;…
Box16;XT;3;0;0;0;0;0;0;0;0;0;0;0;0;0;0;0;0;0;0;0;0;0;0;0;0;0;0;0;0;0;0;0;0;0;0;0;0;0;0;0;0;0;0;0;0;0;0;0;0;0;0;0;0;0;0;0;0;0;0;0;0;0;0;0;0;0;0;0;0;0;0;0;0;0;0;0;0;0;0;0;0;0;0;0;0;0;0;0;0;0;0;0;0;0;0;0;0;0;0;0;0;0;0;0;0;0;0;0;0;0;0;0;0;0;0;0;0;0;0;0;0;0;0;0;0;0;0;0;0;0;0;0;0;0;0;0;0;0;0;0;0;0;0;0;0;0;0;0;0;0;0;0;0;0;0;0;0;0;0;0;0;0;0;0;0;0;0;0;0;0;0;0;0;0;0;0;0;0;0;0;0;0;0;0;0;0;0;0;0;0;0;0;0;0;0;…
Box1;XA;176;8;143;19;13;13;10;34;157;492;29;5;8;133;157;1;4;36;80;20;6;12;53;42;58;48;67;101;259;140;65;189;244;194;16;127;143;27;0;39;170;113;95;126;72;28;0;33;28;0;0;2;0;51;46;21;90;80;18;67;159;31;109;0;0;31;56;0;2;23;20;0;0;6;26;0;0;108;15;0;0;22;1;2;0;53;3;3;6;10;2;2;0;2;31;613;188;10;14;12;291;308;72;25;262;0;0;57;188;204;260;267;157;24;0;256;75;211;75;125;196;315;50;341;107;211;4;212;269;3…
Box2;XA;436;370;101;2;5;0;190;289;12;13;8;0;34;457;415;189;2;25;2;0;53;0;51;369;57;41;463;700;228;28;518;575;268;57;32;291;412;580;239;1;42;211;532;370;458;1;38;69;25;44;41;207;134;132;168;14;14;39;1;25;201;215;357;437;249;542;241;14;19;96;43;1;0;133;41;30;18;129;98;0;0;116;31;0;56;0;2;1;251;0;0;0;102;160;2;1;2;51;90;192;0;1;35;46;0;0;23;124;116;0;27;80;134;298;1;290;400;359;24;0;186;379;6;42;575…
Box3;XA;131;381;3;2;140;256;323;107;15;3;2;61;72;0;0;0;105;232;68;4;0;230;265;27;1;55;429;221;240;260;99;434;128;381;135;215;289;288;297;123;153;439;936;131;114;0;37;1;71;0;92;4;6;131;331;234;3;63;52;61;122;55;35;67;328;7;2;43;0;1;91;29;24;2;0;1;26;226;87;0;0;21;0;0;0;96;166;0;0;0;44;77;0;0;6;94;37;3;20;1;0;69;182;48;47;1;0;0;92;68;56;3;93;109;61;93;24;204;113;242;474;230;205;157;101;31;68;41;156…
Box4;XA;860;245;180;55;320;194;221;23;137;50;4;39;365;352;0;87;41;26;0;28;57;0;1;91;108;60;43;158;309;317;345;401;577;22;108;383;7;199;399;55;35;475;278;185;12;125;21;7;14;80;143;82;3;31;234;26;7;197;19;234;134;187;199;356;217;340;18;3;7;182;259;31;4;290;125;129;13;165;417;84;28;141;3;32;51;201;63;8;9;0;0;6;227;594;1;2;122;46;12;8;53;98;418;4;4;8;12;13;60;0;5;444;127;17;55;208;245;2;139;6;0;159;2…
Box5;XA;270;36;217;80;91;109;95;170;4;14;0;2;51;214;239;236;8;7;6;196;198;4;4;10;92;159;237;23;136;268;102;93;194;245;99;158;16;139;235;148;206;31;0;4;62;74;126;2;2;2;36;7;1;0;88;270;145;111;174;67;16;152;159;252;176;10;92;148;227;3;34;1;4;1;0;59;20;92;112;54;4;0;10;0;158;138;3;6;4;6;0;6;105;184;191;17;1;6;1;0;0;67;160;22;14;4;20;88;83;18;88;214;86;181;238;163;211;114;172;81;139;126;161;352;0;93;…
Box6;XA;297;55;0;0;86;267;0;0;0;0;0;172;227;0;0;1;2;27;86;0;21;132;160;28;4;66;143;74;66;149;53;26;77;50;103;150;60;4;68;40;78;29;27;158;155;94;10;0;28;0;0;4;120;39;0;0;32;71;0;31;107;149;7;63;49;0;0;0;18;0;0;40;2;6;0;0;5;33;144;0;0;8;23;1;3;7;15;134;78;0;0;0;5;2;58;151;17;5;2;1;131;125;23;39;45;37;7;143;218;0;80;13;179;120;0;117;306;278;0;49;99;37;27;67;126;114;96;0;48;0;55;292;18;0;10;4;35;2;0;…
Box7;XA;89;6;25;7;2;0;167;55;2;71;2;0;70;459;51;67;12;32;38;99;0;22;54;46;260;210;127;172;233;326;130;246;77;69;154;211;203;108;166;146;143;359;337;171;150;162;145;233;84;158;16;40;80;42;5;143;121;246;220;84;259;205;58;74;42;116;234;0;0;4;75;0;6;2;0;90;49;30;234;112;5;5;9;0;7;60;0;4;1;43;218;167;17;41;7;4;0;0;0;0;192;39;4;74;74;221;97;70;89;105;86;382;270;203;259;267;125;224;151;134;191;191;70;18…
Box8;XA;358;11;135;31;0;0;97;16;0;1;2;254;269;79;8;2;34;142;243;78;21;39;156;212;73;3;137;259;58;11;109;230;32;104;220;75;244;89;252;157;134;0;21;145;96;0;0;0;0;21;28;0;0;0;2;89;145;169;149;144;170;102;3;30;116;113;2;6;0;26;120;150;9;2;24;0;1;36;228;143;8;1;15;205;154;0;0;0;0;0;192;198;21;13;19;14;7;9;171;204;45;1;3;40;254;213;53;11;21;2;176;238;82;127;198;55;2;211;203;30;43;106;156;1;100;105;186…
Box9;XA;426;270;1;12;14;0;362;210;1;2;4;22;34;230;146;167;2;0;1;0;184;108;30;13;75;308;37;195;158;248;51;177;218;74;207;103;149;187;102;138;13;25;46;226;75;4;289;314;211;0;53;17;101;72;0;89;68;1;9;78;271;64;149;19;245;157;1;3;6;11;61;0;30;17;3;10;70;361;366;34;69;77;93;372;41;15;61;251;371;173;301;332;11;6;11;23;4;20;793;296;18;53;237;0;65;353;716;254;89;140;178;269;942;429;378;1346;82;249;401;26…
Box10;XA;11;0;0;0;0;0;0;0;0;0;0;0;0;0;0;0;0;0;0;0;0;0;0;0;0;0;0;0;0;0;0;0;0;0;0;0;0;0;0;0;0;0;0;0;0;0;0;0;0;0;0;0;0;0;0;0;0;0;0;0;0;0;0;0;0;0;0;0;0;0;0;0;0;0;0;0;0;0;0;0;0;0;0;0;0;0;0;0;0;0;0;0;0;0;0;0;0;0;0;0;0;0;0;0;0;0;0;0;0;0;0;0;0;0;0;0;0;0;0;0;0;0;0;0;0;0;0;0;0;0;0;0;0;0;0;0;0;0;0;0;0;0;0;0;0;0;0;0;0;0;0;0;0;0;0;0;0;0;0;0;0;0;0;0;0;0;0;0;0;0;0;0;0;0;0;0;0;0;0;0;0;0;0;0;0;0;0;0;0;0;0;0;0;0;0…
Box11;XA;705;682;126;150;548;325;535;3;303;104;6;48;22;14;119;603;474;25;3;20;86;310;511;486;527;720;535;416;422;980;944;671;389;48;846;438;364;502;226;11;1;9;11;0;131;620;621;481;533;364;358;12;7;219;1;1;204;621;119;0;0;4;440;425;83;5;4;2;47;8;18;8;4;50;47;119;397;499;292;8;14;6;326;476;319;13;1;11;5;5;8;240;454;113;2;7;0;19;366;300;42;39;24;321;272;106;126;451;544;335;635;493;577;614;1029;352;7…
Box12;XA;548;406;542;468;566;378;384;222;308;17;45;13;26;287;41;206;19;24;0;203;245;418;526;448;375;344;294;468;405;723;466;970;814;468;1060;740;1167;740;604;138;628;646;558;243;300;334;79;32;106;122;19;20;500;317;305;268;582;347;0;0;307;16;0;0;45;0;0;12;0;0;136;108;129;0;143;32;0;177;232;113;15;35;43;4;18;261;366;234;2;21;44;1;7;1;223;108;3;87;166;1;19;138;380;164;8;79;234;160;286;297;176;352;33…
Box13;XA;803;407;371;168;172;98;149;6;4;6;4;1;1;13;147;11;199;145;267;57;0;303;6;1;9;239;327;116;164;124;104;375;109;101;63;170;169;201;29;175;5;38;16;0;0;15;2;5;23;147;108;111;106;112;0;3;318;28;6;0;0;0;7;2;134;101;31;0;162;2;4;0;164;33;0;2;2;92;8;29;101;14;137;13;1;2;19;2;0;0;4;45;74;0;360;210;0;1;0;1;1;3;114;46;84;2;1;221;107;268;55;30;222;177;259;299;136;34;200;90;0;150;780;10;3;4;3;0;3;0;275…
Box14;XA;1660;1374;401;881;775;765;871;394;153;10;101;15;18;346;27;74;774;635;230;640;613;492;319;495;822;970;709;506;581;820;840;920;748;493;338;536;730;627;107;380;969;351;77;116;136;0;384;397;597;88;622;286;85;13;169;769;52;62;343;625;16;65;16;0;135;589;91;1;8;308;33;9;13;112;265;81;508;440;294;112;432;660;367;119;252;103;9;365;739;86;2;19;48;16;70;191;19;195;361;5;255;481;10;72;437;272;151;66…
Box15;XA;0;0;0;0;0;0;0;0;0;0;0;0;0;0;0;0;0;0;0;0;0;0;0;0;0;0;0;0;0;0;0;0;0;0;0;0;0;0;0;0;0;0;0;0;0;0;0;0;0;0;0;0;0;0;0;0;0;0;0;0;0;0;0;0;0;0;0;0;0;0;0;0;0;0;0;0;0;0;0;0;0;0;0;0;0;0;0;0;0;0;0;0;0;0;0;0;0;0;0;0;0;0;0;0;0;0;0;0;0;0;0;0;0;0;0;0;0;0;0;0;0;0;0;0;0;0;0;0;0;0;0;0;0;0;0;0;0;0;0;0;0;0;0;0;0;0;0;0;0;0;0;0;0;0;0;0;0;0;0;0;0;0;0;0;0;0;0;0;0;0;0;0;0;0;0;0;0;0;0;0;0;0;0;0;0;0;0;0;0;0;0;0;0;0;0;…
Box16;XA;3;0;0;0;0;0;0;0;0;0;0;0;0;0;0;0;0;0;0;0;0;0;0;0;0;0;0;0;0;0;0;0;0;0;0;0;0;0;0;0;0;0;0;0;0;0;0;0;0;0;0;0;0;0;0;0;0;0;0;0;0;0;0;0;0;0;0;0;0;0;0;0;0;0;0;0;0;0;0;0;0;0;0;0;0;0;0;0;0;0;0;0;0;0;0;0;0;0;0;0;0;0;0;0;0;0;0;0;0;0;0;0;0;0;0;0;0;0;0;0;0;0;0;0;0;0;0;0;0;0;0;0;0;0;0;0;0;0;0;0;0;0;0;0;0;0;0;0;0;0;0;0;0;0;0;0;0;0;0;0;0;0;0;0;0;0;0;0;0;0;0;0;0;0;0;0;0;0;0;0;0;0;0;0;0;0;0;0;0;0;0;0;0;0;0;…
Box1;YT;307;67;179;27;50;115;21;110;129;74;69;0;3;108;99;27;10;32;239;42;20;16;91;99;87;99;103;66;174;91;135;165;238;78;7;100;294;32;43;134;327;335;260;165;52;73;0;32;24;14;0;5;3;66;247;79;99;200;44;191;239;13;165;9;5;86;101;28;38;41;16;0;5;15;40;10;20;71;89;7;7;36;8;4;0;34;0;0;1;41;1;24;0;10;147;183;16;25;14;14;246;39;64;24;121;28;25;172;69;47;193;181;195;40;20;233;29;99;29;32;168;57;86;105;82;5…
Box2;YT;579;290;159;14;14;7;187;398;21;58;21;5;41;471;421;218;16;21;1;1;53;1;64;380;84;26;431;723;260;95;722;783;365;68;35;385;435;563;220;11;41;231;535;403;392;27;44;21;36;26;4;65;154;140;237;69;77;80;0;82;646;548;599;762;465;499;255;17;23;272;275;18;66;226;28;81;25;273;549;95;173;366;211;81;180;114;92;83;432;55;91;92;178;520;140;52;113;232;525;452;67;74;225;211;71;83;269;630;528;137;129;81;425;…
Box3;YT;156;162;0;0;85;174;172;77;25;8;6;93;162;27;45;73;227;124;37;0;0;75;95;23;0;27;251;142;75;111;40;213;76;159;83;137;173;120;100;7;94;152;129;130;91;2;51;3;41;7;154;0;0;93;125;109;5;37;56;98;148;63;33;147;144;101;27;57;39;32;196;31;42;0;10;2;14;66;39;0;17;56;1;0;0;87;101;11;10;56;70;45;0;0;15;90;4;0;6;15;15;65;105;23;53;3;0;1;100;67;63;20;129;85;80;55;13;87;61;79;145;182;101;117;57;11;30;46;…
Box4;YT;399;251;212;91;176;185;215;72;190;93;56;88;347;160;3;138;52;4;0;25;79;3;0;205;102;38;92;181;391;206;286;387;273;10;79;218;4;189;185;6;35;419;137;189;6;147;24;42;20;115;342;141;28;53;271;86;73;242;109;218;160;238;145;353;256;199;8;0;2;75;89;13;11;94;62;103;41;56;273;41;26;87;0;7;33;123;8;10;18;0;0;31;202;281;3;2;151;76;9;4;30;45;103;32;0;1;4;104;152;0;121;458;101;60;42;168;244;0;114;29;31;…
Box5;YT;495;215;426;194;296;225;282;333;58;99;41;71;252;527;559;447;23;44;92;444;335;1;9;83;296;281;529;55;442;586;216;254;492;450;327;432;33;294;563;392;408;317;314;95;274;257;470;17;90;20;210;43;54;28;279;490;519;406;391;307;13;268;347;671;642;55;296;323;625;54;120;35;37;34;31;170;106;175;289;167;45;145;55;75;348;316;101;105;24;36;45;187;250;367;422;110;24;35;20;49;18;293;413;156;58;20;55;245;1…
Box6;YT;162;213;20;57;229;62;0;4;4;1;2;18;50;6;7;5;3;11;50;36;39;13;0;0;0;0;0;0;0;0;0;0;0;0;0;0;0;0;0;0;0;0;0;0;0;0;0;0;0;0;0;0;0;0;0;0;0;0;0;0;10;16;0;0;0;0;0;0;0;0;0;0;0;0;0;0;0;0;102;484;448;354;18;234;129;123;108;215;12;1;1;3;1;3;18;75;136;90;101;97;173;168;16;40;25;35;29;116;70;20;80;25;66;15;0;8;7;16;0;14;14;0;5;8;23;22;5;0;1;0;14;111;0;3;0;1;0;0;0;52;42;43;33;57;1;0;0;10;102;5;9;18;36;37;3…
Box7;YT;127;60;39;39;23;12;246;99;0;87;21;8;246;758;202;157;69;24;37;169;35;105;44;146;529;114;105;502;386;515;142;403;134;105;441;334;727;210;383;165;329;194;212;267;345;247;181;418;105;174;36;38;92;42;23;339;217;350;282;129;277;250;60;4;105;271;294;31;17;34;123;0;0;2;6;120;145;25;407;203;39;22;26;38;24;154;1;78;115;167;534;196;45;68;11;4;4;14;6;1;361;56;2;71;92;311;106;75;112;139;159;533;448;33…
Box8;YT;57;1;19;2;0;0;26;23;0;0;1;80;29;1;0;0;2;76;120;4;4;0;0;101;2;0;24;36;12;0;77;42;15;34;41;12;67;21;103;96;22;19;4;72;56;0;0;0;0;0;0;0;0;0;0;137;186;135;134;24;84;125;32;63;100;0;0;0;0;0;0;23;9;4;66;29;36;41;60;108;19;9;15;95;144;27;30;33;19;29;124;89;0;2;1;26;13;14;71;71;69;40;34;51;132;106;1;0;1;0;57;73;1;22;86;40;0;91;69;39;37;71;62;0;29;102;48;4;13;54;83;101;4;0;1;27;0;0;0;0;38;44;13;0;…
Box9;YT;547;589;47;69;54;70;263;202;62;67;71;33;103;624;609;524;13;14;32;83;317;358;3978;624;121;303;254;207;89;175;571;462;605;739;515;210;218;353;450;532;413;400;396;413;508;472;395;423;541;23;198;1182;792;385;14;572;702;438;511;643;617;247;295;391;528;809;361;397;500;589;589;609;842;546;521;668;552;579;588;424;507;438;393;68;1;0;0;169;392;417;436;313;17;23;16;38;39;78;324;403;410;393;545;468;5…
Box10;YT;16;9;10;4;5;2;3;1;2;0;4;4;5;9;3;7;7;2;0;4;6;4;2;7;4;5;10;3;6;9;3;3;4;7;4;8;1;7;6;7;2;6;4;7;11;6;6;3;5;4;2;5;6;5;6;4;4;6;4;8;6;4;8;3;2;10;8;3;2;4;9;5;6;3;9;3;1;13;4;8;6;7;7;4;7;4;2;4;3;2;7;4;5;1;6;8;7;6;7;4;6;5;7;2;3;3;3;14;3;4;2;6;5;5;2;6;3;7;11;3;7;7;7;6;11;3;7;7;5;6;8;4;8;9;3;5;7;7;8;10;12;8;3;8;3;5;5;6;13;9;6;7;9;8;8;5;5;5;6;10;10;11;13;14;30;9;11;15;9;13;8;7;12;5;12;17;15;13;12;6;13;…
Box11;YT;1220;817;405;374;515;337;470;61;287;259;59;41;59;47;148;778;378;61;4;12;117;506;563;568;681;598;664;693;442;672;544;410;315;27;454;438;574;493;217;39;24;28;41;26;132;845;630;533;382;292;332;10;31;131;7;5;246;561;119;8;14;9;354;415;123;28;3;9;81;49;76;34;60;61;76;101;557;538;303;8;60;39;296;410;208;62;2;3;10;2;11;390;519;144;7;32;2;39;329;329;29;74;44;356;312;146;117;329;474;329;516;412;3…
Box12;YT;421;359;419;442;495;253;301;274;248;64;104;119;185;272;139;163;12;4;0;148;212;669;997;947;1010;540;541;775;605;392;309;529;423;276;486;264;264;249;144;9;245;263;338;196;303;240;80;46;44;122;9;68;559;357;381;191;166;109;0;0;11;6;0;0;0;0;0;0;0;0;38;94;59;0;34;32;0;43;150;117;0;6;0;0;0;257;292;88;0;0;7;0;0;0;176;105;0;2;55;17;51;105;232;161;8;65;159;134;181;184;142;233;223;136;216;201;109;0…
Box13;YT;856;527;512;454;406;382;373;25;40;35;37;23;26;176;164;47;267;438;437;331;326;288;27;19;32;243;464;402;493;343;431;504;303;360;325;337;442;392;510;312;52;85;83;38;44;125;102;211;126;123;292;363;425;434;398;392;371;36;24;38;27;47;28;25;276;306;271;401;259;51;92;83;48;22;205;171;109;186;76;96;470;445;263;80;46;17;1;24;73;111;61;140;444;641;647;275;94;91;70;38;127;114;276;351;302;118;206;274…
Box14;YT;2287;1548;596;860;1045;994;938;397;190;37;139;18;21;504;88;170;851;934;284;1091;798;723;340;609;883;830;900;591;1008;851;1024;1037;679;556;378;585;885;785;202;742;811;518;481;225;255;28;538;656;819;187;846;492;266;111;267;921;156;122;504;910;149;98;79;55;409;1067;144;2;39;393;90;49;65;169;414;444;737;742;600;199;738;1117;492;180;373;236;118;671;996;158;5;49;58;63;143;35;19;445;411;42;400…
Box15;YT;0;0;0;0;0;0;0;0;0;0;0;0;0;0;0;0;0;0;0;0;0;0;0;0;0;0;0;0;0;0;0;0;0;0;0;0;0;0;0;0;0;0;0;0;0;0;0;0;0;0;0;0;0;0;0;0;0;0;0;0;0;0;0;0;0;0;0;0;0;0;0;0;0;0;0;0;0;0;0;0;0;0;0;0;0;0;0;0;0;0;0;0;0;0;0;0;0;0;0;0;0;0;0;0;0;0;0;0;0;0;0;0;0;0;0;0;0;0;0;0;0;0;0;0;0;0;0;0;0;0;0;0;0;0;0;0;0;0;0;0;0;0;0;0;0;0;0;0;0;0;0;0;0;0;0;0;0;0;0;0;0;0;0;0;0;0;0;0;0;0;0;0;0;0;0;0;0;0;0;0;0;0;0;0;0;0;0;0;0;0;0;0;0;0;0;…
Box16;YT;2;0;0;0;0;0;0;0;0;0;0;0;0;0;0;0;0;0;0;0;0;0;0;0;0;0;0;0;0;0;0;0;0;0;0;0;0;0;0;0;0;0;0;0;0;0;0;0;0;0;0;0;0;0;0;0;0;0;0;0;0;0;0;0;0;0;0;0;0;0;0;0;0;0;0;0;0;0;0;0;0;0;0;0;0;0;0;0;0;0;0;0;0;0;0;0;0;0;0;0;0;0;0;0;0;0;0;0;0;0;0;0;0;0;0;0;0;0;0;0;0;0;0;0;0;0;0;0;0;0;0;0;0;0;0;0;0;0;0;0;0;0;0;0;0;0;0;0;0;0;0;0;0;0;0;0;0;0;0;0;0;0;0;0;0;0;0;0;0;0;0;0;0;0;0;0;0;0;0;0;0;0;0;0;0;0;0;0;0;0;0;0;0;0;0;…
Box1;Z;46;1;50;11;21;17;2;25;26;11;17;0;0;7;11;0;0;6;27;7;1;1;20;38;31;64;20;24;40;7;4;3;56;28;0;40;99;17;4;33;33;24;34;37;5;12;0;0;5;5;0;1;0;19;13;8;24;10;13;7;33;0;4;0;0;5;46;4;4;27;6;0;1;11;6;11;7;58;24;0;0;0;0;0;0;4;0;0;1;2;0;0;0;1;6;32;6;0;3;0;29;3;0;0;0;0;0;1;13;0;9;45;10;0;0;26;0;19;4;4;36;42;2;23;0;18;0;13;33;0;1;4;24;0;0;36;3;3;19;54;13;43;32;33;10;32;102;0;10;0;0;2;0;1;5;1;0;3;7;1;6;25;…
Box2;Z;371;20;33;0;3;3;82;260;1;3;7;3;9;270;250;58;0;2;0;0;14;0;9;250;15;1;288;338;140;0;431;428;75;22;0;246;343;318;76;0;17;194;310;284;332;14;16;2;0;18;0;401;419;154;195;0;2;0;0;0;296;257;307;266;327;118;39;8;0;123;40;0;0;12;1;10;1;107;27;0;0;7;0;0;4;0;0;0;133;15;26;50;156;190;0;0;0;12;224;66;0;0;6;3;0;0;13;303;58;2;9;8;56;352;0;329;253;189;6;0;158;288;10;32;343;329;342;160;276;102;181;3;0;0;0;…
Box3;Z;115;86;0;0;43;163;76;62;5;4;1;29;66;4;0;8;111;174;7;0;0;91;93;0;2;25;162;137;120;165;21;197;143;176;32;55;170;98;142;23;139;248;284;165;168;4;64;5;62;7;224;8;11;167;224;281;5;117;125;138;309;133;51;219;232;167;24;22;8;14;253;53;44;14;11;10;96;271;144;2;24;128;31;1;0;179;126;19;9;103;67;52;79;111;149;303;56;5;13;2;17;191;267;127;195;53;99;178;317;156;29;26;275;239;258;128;240;264;294;81;266…
Box4;Z;161;82;103;15;13;133;63;0;21;6;0;0;210;18;0;159;0;0;0;0;17;0;0;337;108;30;116;279;419;234;204;281;130;0;85;112;0;69;39;8;1;235;45;90;0;61;0;0;4;63;116;31;0;10;120;10;2;80;5;83;64;105;142;116;23;63;0;0;0;30;62;0;0;5;4;1;0;55;27;0;0;2;0;0;13;1;0;4;5;0;0;2;84;14;0;0;29;46;0;0;0;1;123;27;0;0;0;75;134;0;3;107;61;0;65;81;50;0;42;0;0;10;83;4;85;0;51;136;0;0;0;78;38;33;0;0;89;0;0;0;0;30;113;13;5;9…
Box5;Z;51;1;28;11;6;2;16;14;1;0;0;0;0;26;53;9;0;0;0;34;12;0;0;0;2;18;83;0;9;71;8;7;39;38;7;26;0;3;45;24;34;11;0;0;0;2;8;0;0;0;0;0;0;0;6;27;37;10;38;5;0;24;20;67;8;0;0;14;5;0;0;0;0;0;0;0;0;87;6;0;0;0;0;0;5;2;0;0;0;0;0;0;5;34;30;0;0;0;0;0;0;8;24;0;0;0;0;4;26;0;4;42;3;78;106;64;41;17;7;7;28;42;10;0;0;4;38;0;0;11;12;1;0;0;0;0;0;19;50;16;17;33;57;38;20;0;0;62;25;9;0;0;0;0;1;0;0;0;0;0;0;0;0;50;6;0;0;2;…
Box6;Z;214;12;0;0;41;333;0;0;0;0;0;247;83;0;1;0;0;1;68;0;0;68;67;0;0;7;91;1;3;98;86;1;72;76;162;83;9;0;97;386;32;10;40;159;180;1;0;0;1;0;0;2;326;19;0;0;340;59;0;157;208;14;1;77;99;0;0;0;0;0;2;39;0;0;0;0;0;81;120;0;0;0;5;0;0;2;4;107;13;0;0;1;0;0;48;100;14;0;0;0;105;335;43;0;0;0;2;369;222;1;9;11;343;153;16;330;343;99;0;100;369;50;30;248;261;187;89;0;17;0;128;450;70;3;9;38;32;47;27;239;392;112;190;1…
Box7;Z;59;0;2;1;0;0;63;28;0;21;2;0;69;182;22;21;0;0;3;29;0;0;2;5;100;22;14;88;29;92;1;35;5;20;121;64;64;70;82;70;85;38;75;49;86;110;46;89;29;177;3;24;29;19;14;105;147;141;50;22;150;185;42;15;115;230;115;12;42;11;81;20;12;7;24;52;140;71;63;58;8;7;6;11;2;51;7;4;1;22;41;29;60;5;4;4;5;5;1;0;53;3;3;4;48;53;4;37;14;11;0;64;44;48;48;58;27;50;68;13;57;42;24;28;46;0;38;51;61;39;18;8;22;20;30;56;57;30;173;…
Box8;Z;221;71;280;153;90;73;228;90;73;91;68;418;179;71;62;64;62;157;335;18;24;28;32;405;25;22;205;367;56;1;157;137;2;133;215;54;277;144;27;196;17;1;0;245;32;0;1;0;1;126;291;1;2;0;0;215;175;12;16;191;228;132;0;194;70;3;0;0;0;0;42;42;1;0;0;1;0;0;71;1;0;0;0;9;12;0;0;0;0;0;130;70;0;0;0;0;0;0;58;38;4;0;0;5;138;129;0;0;0;0;5;107;2;2;97;28;0;121;51;0;62;142;39;0;38;72;86;0;75;42;138;0;0;0;3;129;0;0;0;0;…
Box9;Z;34;18;0;0;0;0;75;17;0;0;0;0;4;19;8;0;0;0;0;0;3;1;0;0;0;3;0;1;17;18;0;3;9;0;0;1;0;3;3;0;0;0;0;5;0;0;11;3;0;0;1;0;9;0;0;6;7;0;0;0;8;0;0;0;18;0;0;0;0;0;0;0;0;0;0;0;0;33;0;0;0;0;0;6;0;0;0;0;3;0;0;0;0;0;0;0;0;0;20;0;0;0;0;0;0;0;7;0;0;0;0;0;38;2;4;27;0;17;33;0;0;9;0;43;0;6;2;0;0;1;27;3;0;0;0;0;0;0;0;0;0;28;8;31;0;0;23;47;1;0;0;7;9;3;0;0;0;0;0;0;3;3;3;113;63;0;0;70;1;0;0;0;4;0;0;0;0;0;2;0;0;0;0;0…
Box10;Z;16;0;0;0;0;0;8;0;0;0;0;0;4;3;0;0;0;0;0;0;0;0;0;2;0;0;0;0;0;0;0;0;0;0;0;0;0;0;0;0;0;0;0;0;0;0;0;0;0;0;0;0;0;0;0;0;0;0;0;0;0;0;0;0;0;0;0;0;0;0;8;5;0;0;0;0;0;17;0;0;0;0;0;0;0;0;0;0;0;0;0;0;0;0;0;0;0;0;0;0;0;0;0;0;0;0;0;0;0;0;0;0;0;0;0;0;0;0;0;0;0;0;0;0;0;0;0;0;0;0;0;0;0;0;0;0;0;0;0;0;0;0;0;0;0;0;0;0;0;0;0;0;0;0;0;0;0;0;0;0;0;0;0;10;7;0;2;0;0;0;0;0;0;0;0;0;0;0;0;0;0;0;0;0;0;0;0;0;0;0;0;0;0;0;…
Box11;Z;8;14;0;5;38;17;40;0;11;6;0;0;0;1;4;11;10;0;0;0;1;2;34;32;6;56;15;8;3;102;29;20;5;0;14;24;3;14;2;0;0;0;0;0;2;7;21;14;6;5;14;0;0;0;0;0;5;31;0;0;0;0;4;10;0;0;0;0;0;0;0;0;0;2;0;2;10;97;6;0;0;0;7;7;10;0;0;0;0;0;0;4;20;2;0;0;0;0;5;14;0;0;0;5;8;13;2;76;20;21;35;18;14;45;112;7;8;37;29;13;37;17;2;31;0;0;0;6;57;3;10;0;0;6;0;0;0;19;10;13;0;0;0;0;0;0;0;46;2;0;0;0;0;0;12;9;0;0;0;0;4;20;0;113;1;0;51;28…
Box12;Z;14;7;24;1;10;8;35;3;1;1;2;0;2;107;107;87;50;56;59;83;114;65;106;90;84;45;80;81;138;113;55;89;115;57;113;74;82;59;59;32;64;73;55;54;81;75;36;38;49;41;56;54;114;66;92;113;73;73;49;59;47;30;59;43;32;38;49;34;34;41;74;43;11;18;22;7;3;123;43;103;5;5;27;16;3;136;61;9;3;0;2;17;20;1;66;115;0;0;33;1;3;50;195;134;0;0;31;93;43;42;38;85;8;0;19;23;17;4;14;10;0;2;24;5;2;0;0;0;0;13;6;1;0;0;0;0;0;0;13;7;…
Box13;Z;168;97;108;270;107;57;55;0;1;3;2;1;7;2;24;0;22;35;34;3;1;26;0;0;0;24;25;18;12;16;16;47;6;18;4;17;25;16;3;8;0;0;0;0;0;0;0;0;0;2;20;10;22;14;0;17;9;0;0;0;0;0;0;0;9;11;7;0;4;0;1;1;0;0;0;0;0;255;540;484;173;138;56;57;55;64;71;72;68;68;76;86;122;60;128;25;13;16;18;29;41;27;124;189;175;251;191;161;148;246;216;135;123;96;103;126;229;178;151;212;255;166;66;27;82;94;86;81;84;80;114;357;257;339;358…
Box14;Z;36;25;16;67;28;52;9;3;10;0;0;0;0;29;2;0;32;47;12;43;44;27;13;29;46;103;63;12;8;122;43;17;11;4;0;33;3;16;3;1;73;17;1;2;0;0;1;11;45;0;12;6;0;0;10;4;0;4;8;53;0;0;0;0;0;10;0;0;0;12;0;0;0;3;0;0;28;86;33;6;18;23;0;7;10;3;0;0;9;0;0;0;2;0;0;0;0;9;3;0;11;24;0;3;4;12;8;12;17;1;9;14;0;0;9;13;5;6;37;28;8;0;0;3;0;4;0;8;0;0;4;0;4;0;0;0;3;31;16;0;0;0;4;0;0;0;0;0;0;16;5;0;0;0;0;0;0;0;28;13;9;0;0;190;29;2…
Box15;Z;368;261;304;325;363;382;393;356;386;391;445;446;457;473;462;418;420;423;448;454;433;451;459;473;469;460;452;426;443;412;435;396;437;430;420;414;439;457;478;466;452;466;455;483;452;458;455;449;452;450;450;420;415;420;440;460;445;442;445;442;423;427;421;435;424;445;442;441;437;424;323;0;0;0;0;0;0;0;0;0;0;0;0;0;0;0;0;0;0;0;0;0;0;0;0;0;0;0;0;0;0;0;0;0;0;0;0;0;0;0;0;0;0;0;0;0;0;0;0;0;0;0;0;0;0…
Box16;Z;7;0;0;0;0;0;0;0;0;0;0;0;0;0;0;0;0;0;0;0;0;0;0;0;0;0;0;0;0;0;0;0;0;0;0;0;0;0;0;0;0;0;0;0;0;0;0;0;0;0;0;0;0;0;0;0;0;0;0;0;0;0;0;0;0;0;0;0;0;0;1;0;0;0;0;0;0;0;0;0;0;0;0;0;0;0;0;0;0;0;0;0;0;0;0;0;0;0;0;0;0;0;0;0;0;0;0;0;0;0;0;0;0;0;0;0;0;0;0;0;0;0;0;0;0;0;0;0;0;0;0;0;0;0;0;0;0;0;0;0;0;0;0;0;0;0;0;0;0;0;0;0;0;0;0;0;0;0;0;0;0;0;0;0;1;0;0;0;0;0;0;0;0;0;0;0;0;0;0;0;0;0;0;0;0;0;0;0;0;0;0;0;0;0;0;0…
Box1;Feed;0.18;0.18;0.30;0.30;0.30;0.36;0.36;0.47;0.62;0.63;0.76;0.76;0.76;0.87;0.92;0.92;0.92;0.92;1.17;1.17;1.17;1.20;1.26;1.31;1.33;1.35;1.39;1.41;1.41;1.74;1.74;1.77;2.05;2.16;2.16;2.22;2.33;2.33;2.33;2.36;2.43;3.02;3.48;3.52;3.55;3.55;3.55;3.55;3.55;3.55;3.55;3.55;3.55;3.58;3.88;3.88;4.00;4.18;4.18;4.39;4.71;4.71;5.03;5.04;5.04;5.14;5.44;5.44;5.44;5.69;5.69;5.69;5.69;5.69;5.69;5.69;5.69;5.69…
Box2;Feed;0.15;0.19;0.51;0.78;0.78;0.78;0.78;0.78;0.78;0.78;0.78;0.78;0.78;0.78;0.78;0.81;0.81;0.81;0.81;0.81;0.81;0.81;0.81;0.84;0.84;0.90;0.90;1.02;1.10;1.10;1.10;1.37;1.68;1.68;1.68;1.68;1.83;1.99;2.00;2.00;2.00;2.03;2.22;2.64;2.91;2.91;2.91;3.10;3.10;3.10;3.10;3.10;3.51;3.69;3.93;3.93;3.93;3.93;3.93;3.93;4.20;4.36;4.42;4.69;4.87;5.06;5.06;5.18;5.18;5.18;5.18;5.18;5.18;5.18;5.18;5.18;5.18;29.0…
Box3;Feed;0.06;0.20;0.20;0.20;0.34;0.37;0.46;0.56;0.56;0.56;0.56;0.59;0.66;0.66;0.66;0.66;0.75;0.82;0.82;0.82;0.82;0.82;1.10;1.10;1.10;1.10;1.13;1.24;1.49;1.49;1.49;1.71;1.71;1.86;1.93;2.08;2.21;2.46;2.64;2.68;2.81;3.15;3.30;3.41;3.44;3.44;3.44;3.44;3.49;3.49;3.49;3.49;3.49;3.64;4.01;4.01;4.01;4.01;4.15;4.45;4.45;4.62;4.62;4.92;5.06;5.07;5.07;5.07;5.07;5.07;5.34;5.34;5.37;5.37;5.37;5.37;5.37;5.49…
Box4;Feed;0.28;0.28;0.28;0.31;0.37;0.42;0.47;0.47;0.51;0.51;0.51;0.51;0.74;0.76;0.76;0.82;0.83;0.83;0.83;0.85;0.86;0.86;0.86;1.20;1.27;1.27;1.27;1.35;1.69;1.95;2.12;2.54;2.54;2.54;2.71;3.01;3.01;3.10;3.44;3.44;3.44;3.71;3.88;4.05;4.05;4.21;4.21;4.21;4.21;4.37;4.69;4.70;4.70;4.70;5.18;5.18;5.18;5.46;5.46;5.70;5.98;6.13;6.37;6.65;6.67;6.85;6.85;6.85;6.85;6.85;6.99;6.99;6.99;7.01;7.03;7.04;7.04;7.08…
Box5;Feed;0.37;0.37;0.56;0.63;0.76;0.76;0.79;1.03;1.03;1.03;1.03;1.03;1.05;1.19;1.24;1.24;1.24;1.24;1.24;1.47;1.56;1.56;1.56;1.56;1.56;1.63;1.66;1.66;1.84;2.17;2.18;2.23;2.50;2.83;2.88;2.88;2.88;2.94;3.17;3.51;3.66;3.73;3.73;3.73;3.73;3.89;3.97;3.97;3.97;3.97;3.97;3.97;3.97;3.97;4.20;4.52;4.60;4.69;4.69;4.72;4.72;4.86;5.02;5.22;5.26;5.26;5.26;5.83;5.92;5.92;5.92;5.92;5.92;5.92;5.92;5.92;5.92;6.16…
Box6;Feed;0.39;0.39;0.39;0.39;0.39;0.74;0.74;0.74;0.74;0.74;0.74;0.74;0.75;1.04;1.04;1.04;1.04;1.04;1.13;1.13;1.13;1.13;1.31;1.31;1.31;1.31;1.68;1.68;1.68;1.96;1.96;1.98;2.18;2.46;2.81;2.87;2.87;2.87;3.49;3.49;3.67;3.67;3.67;3.67;4.02;4.02;4.02;4.02;4.02;4.02;4.02;4.02;4.02;4.15;4.15;4.15;4.15;4.78;4.78;4.78;5.21;5.34;5.34;5.34;5.58;5.58;5.58;5.58;5.58;5.58;5.58;5.58;5.58;5.58;5.58;5.58;5.58;30.2…
Box7;Feed;0.09;0.09;0.09;0.09;0.09;0.09;0.09;0.14;0.14;0.14;0.14;0.14;0.14;0.34;0.34;0.34;0.34;0.34;0.34;0.34;0.34;0.34;0.34;0.34;0.47;0.47;0.47;0.64;0.72;0.85;0.85;1.04;1.04;1.04;1.23;1.55;1.55;1.55;1.69;1.69;1.92;1.92;2.08;2.08;2.43;2.46;2.54;2.71;2.71;2.89;2.89;2.89;2.89;2.89;2.89;3.19;3.41;3.42;3.49;3.49;3.67;3.95;3.95;3.95;3.95;3.95;3.95;3.95;3.95;3.95;3.95;3.95;3.95;3.95;3.95;3.95;3.95;3.95…
Box8;Feed;0.20;0.20;0.27;0.33;0.33;0.33;0.40;0.45;0.45;0.45;0.45;0.78;0.78;0.78;0.78;0.78;0.78;0.78;1.01;1.01;1.01;1.01;1.01;1.26;1.26;1.26;1.36;1.67;1.68;1.68;1.93;2.01;2.01;2.14;2.44;2.50;2.60;3.08;3.13;3.27;3.29;3.29;3.29;3.61;3.62;3.62;3.62;3.63;3.63;3.68;3.95;3.95;3.95;3.95;3.95;4.19;4.35;4.35;4.48;4.48;4.83;4.99;4.99;5.10;5.25;5.25;5.25;5.25;5.25;5.25;5.25;5.25;5.25;5.25;5.25;5.26;5.26;5.39…
Box9;Feed;0.51;0.64;0.64;0.64;0.64;0.64;1.17;1.41;1.52;1.69;1.69;1.69;1.69;1.69;1.80;2.02;2.02;2.02;2.02;2.02;2.39;2.39;2.39;2.39;2.39;2.98;2.98;2.98;2.98;3.07;3.07;3.07;3.41;3.41;3.41;3.41;3.41;3.41;4.43;4.49;4.49;4.51;4.51;4.87;4.87;4.87;4.87;4.92;5.34;5.34;5.34;5.34;5.47;5.47;5.47;6.04;6.29;6.29;6.29;6.29;6.61;6.61;6.61;6.61;6.67;7.14;7.17;7.17;7.17;7.17;7.17;7.17;7.17;7.17;7.17;7.17;7.17;7.17…
Box10;Feed;0.00;0.00;0.00;0.00;0.00;0.00;0.00;0.00;0.00;0.00;0.00;0.00;0.00;0.00;0.00;0.00;0.00;0.00;0.00;0.00;0.00;0.00;0.00;0.00;0.00;0.00;0.00;0.00;0.00;0.00;0.00;0.00;0.00;0.00;0.00;0.00;0.00;0.00;0.00;0.00;0.00;0.00;0.00;0.00;0.00;0.00;0.00;0.00;0.00;0.00;0.00;0.00;0.00;0.00;0.00;0.00;0.00;0.00;0.00;0.00;0.00;0.00;0.00;0.00;0.00;0.00;0.00;0.00;0.00;0.00;0.00;0.00;0.00;0.00;0.00;0.00;0.00;0.0…
Box11;Feed;1.27;3.09;3.09;3.09;3.09;3.09;3.09;3.09;3.09;3.09;3.09;3.09;3.71;3.71;3.71;3.71;3.71;3.71;3.71;3.71;3.71;4.61;4.61;4.61;4.88;5.30;5.30;5.30;5.80;6.18;6.18;6.18;6.18;6.18;6.18;6.52;6.52;6.86;6.86;6.86;6.86;6.86;6.86;6.86;6.86;7.00;7.00;7.00;7.00;7.47;7.47;7.47;7.47;7.47;7.47;7.47;7.47;7.90;7.90;7.90;7.90;7.90;7.90;8.30;8.30;8.30;8.30;8.30;8.30;8.30;8.30;8.30;8.30;8.30;8.30;8.30;8.30;30.…
Box12;Feed;0.43;0.82;1.08;1.46;1.69;1.99;2.08;2.26;2.26;2.26;2.26;2.26;2.38;2.48;2.66;2.67;2.67;2.67;2.67;3.04;3.32;3.47;3.70;3.90;4.06;4.35;4.67;5.02;5.20;5.29;5.39;5.47;5.55;5.70;5.81;6.00;6.03;6.08;6.14;6.14;6.16;6.45;6.45;6.46;6.71;6.78;6.78;6.78;6.78;6.78;6.78;6.94;7.18;7.39;7.58;7.96;7.96;7.97;7.97;7.97;7.97;7.97;7.97;7.97;7.97;7.97;7.97;7.97;7.97;7.97;7.97;8.26;8.40;8.40;8.50;8.50;8.50;24.…
Box13;Feed;0.01;0.02;0.18;0.22;0.31;0.45;0.52;0.52;0.52;0.52;0.52;0.52;0.52;0.52;0.52;0.52;0.63;0.63;0.64;0.67;0.67;0.97;0.97;0.97;0.97;0.97;0.97;0.97;1.17;1.25;1.35;1.36;1.45;1.50;1.70;1.86;1.86;1.86;1.86;1.91;1.91;1.91;1.91;1.91;1.91;1.91;1.91;1.91;1.91;1.91;1.91;1.91;2.00;2.00;2.00;2.00;2.49;2.49;2.49;2.49;2.49;2.49;2.49;2.49;2.49;2.49;2.49;2.49;2.72;2.72;2.72;2.72;2.72;2.72;2.72;2.72;2.72;2.7…
Box14;Feed;1.25;2.31;3.52;3.52;3.52;3.63;3.63;3.63;4.34;4.67;4.67;4.67;4.67;4.67;4.67;4.67;4.67;4.67;4.67;4.67;4.67;4.67;4.67;4.67;5.47;5.47;5.47;5.48;5.66;5.66;5.66;5.66;5.66;5.74;5.74;5.74;5.74;5.74;5.74;5.95;5.95;6.18;6.18;6.18;6.18;6.18;6.18;6.45;7.14;7.14;7.14;7.14;7.14;7.14;7.14;7.14;7.14;7.14;7.14;7.48;7.48;7.48;7.48;7.48;7.48;7.48;7.48;7.48;7.48;7.48;7.48;7.48;7.64;7.64;7.64;7.64;7.95;8.5…
Box15;Feed;0.00;0.00;0.00;0.00;0.00;0.00;0.01;0.01;0.01;0.01;0.01;0.01;0.01;0.01;0.01;0.01;0.01;0.01;0.01;0.01;0.01;0.01;0.02;0.02;0.02;0.02;0.02;0.02;0.02;0.02;0.02;0.02;0.02;0.02;0.03;0.03;0.03;0.03;0.03;0.03;0.03;0.03;0.03;0.03;0.03;0.03;0.03;0.03;0.03;0.03;0.03;0.03;0.03;0.03;0.03;0.03;0.03;0.03;0.03;0.03;0.03;0.03;0.03;0.03;0.03;0.03;0.03;0.03;0.03;0.03;0.03;0.03;0.03;0.03;0.03;0.03;0.03;0.0…
Box16;Feed;0.27;0.27;0.32;0.34;0.34;0.34;0.34;0.34;0.34;0.34;0.34;0.34;0.34;0.34;0.34;0.34;0.34;0.34;0.34;0.34;0.34;0.34;0.34;0.34;0.34;0.34;0.34;0.34;0.34;0.34;0.34;0.34;0.34;0.34;0.34;0.34;0.34;0.34;0.34;0.34;0.34;0.34;0.34;0.34;0.34;0.34;0.34;0.34;0.34;0.34;0.34;0.34;0.34;0.34;0.34;0.34;0.34;0.34;0.34;0.34;0.34;0.34;0.34;0.34;0.34;0.34;0.34;0.34;0.34;0.34;0.34;0.34;0.34;0.34;0.34;0.34;0.34;0.3…

## Sheet: Sheet1
Charles 5.27.15	Charles ob group 2	TX001	TX002	TX003
Box	Animal No.	Weight [g]	Text1	Text2	Text3
1	16	48.9	ob al	Text02-1	Text03-1
2	17	50.6	ob al	Text02-2	Text03-2
3	18	51.3	ob al	Text02-3	Text03-3
4	19	51.3	ob al	Text02-4	Text03-4
5	20	52.6	ob al	Text02-5	Text03-5
6	21	49.6	ob al	Text02-6	Text03-6
7	22	41.6	ob al	Text02-7	Text03-7
8	23	49.3	ob al	Text02-8	Text03-8
9	24	52.4	ob al	Text02-9	Text03-9
10	99	100	nothing	Text02-10	Text03-10
11	25	33.2	ob wr	Text02-11	Text03-11
12	26	34.3	ob wr	Text02-12	Text03-12
13	29	30	ob wr	Text02-13	Text03-13
14	30	34.1	ob wr	Text02-14	Text03-14
15	1015	100	nothing	Text02-15	Text03-15
16	1016	100	nothing	Text02-16	Text03-16
Box	Parameter	27-05-15 11:46	27-05-15 12:03	27-05-15 12:20	27-05-15 12:37	27-05-15 12:54	27-05-15 13:11	27-05-15 13:28	27-05-15 13:45	27-05-15 14:02	27-05-15 14:19	27-05-15 14:36	27-05-15 14:53	27-05-15 15:10	27-05-15 15:27	27-05-15 15:44	27-05-15 16:01	27-05-15 16:18	27-05-15 16:35	27-05-15 16:52	27-05-15 17:09	27-05-15 17:26	27-05-15 17:43	27-05-15 18:00	27-05-15 18:17	27-05-15 18:34	27-05-15 18:51	27-05-15 19:08	27-05-15 19:25	27-05-15 19:42	27-05-15 19:59	27-05-15 20:16	27-05-15 20:33	27-05-15 20:50	27-05-15 21:07	27-05-15 21:24	27-05-15 21:41	27-05-15 21:58	27-05-15 22:15	27-05-15 22:32	27-05-15 22:49	27-05-15 23:06	27-05-15 23:23	27-05-15 23:40	27-05-15 23:57	28-05-15 00:14	28-05-15 00:31	28-05-15 00:48	28-05-15 01:05
Box1	Flow	0.42	0.42	0.42	0.42	0.42	0.42	0.42	0.42	0.42	0.42	0.42	0.42	0.42	0.42	0.42	0.42	0.42	0.42	0.42	0.42	0.42	0.42	0.42	0.42	0.42	0.42	0.42	0.42	0.42	0.42	0.42	0.42	0.42	0.42	0.42	0.42	0.42	0.42	0.42	0.42	0.42	0.42	0.42	0.42	0.42	0.42	0.42	0.42
Box2	Flow	0.42	0.42	0.42	0.42	0.42	0.42	0.42	0.42	0.42	0.42	0.42	0.42	0.42	0.42	0.42	0.42	0.42	0.42	0.42	0.42	0.42	0.42	0.42	0.42	0.42	0.42	0.42	0.42	0.42	0.42	0.42	0.42	0.42	0.42	0.42	0.42	0.42	0.42	0.42	0.42	0.42	0.42	0.42	0.42	0.42	0.42	0.42	0.42
Box3	Flow	0.42	0.42	0.42	0.42	0.42	0.42	0.42	0.42	0.42	0.42	0.42	0.42	0.42	0.42	0.42	0.42	0.42	0.42	0.42	0.42	0.42	0.42	0.42	0.42	0.42	0.42	0.42	0.42	0.42	0.42	0.42	0.42	0.42	0.42	0.42	0.42	0.42	0.42	0.42	0.42	0.42	0.42	0.42	0.42	0.42	0.42	0.42	0.42
Box4	Flow	0.42	0.42	0.42	0.42	0.42	0.42	0.42	0.42	0.42	0.42	0.42	0.42	0.42	0.42	0.42	0.42	0.42	0.42	0.42	0.42	0.42	0.42	0.42	0.42	0.42	0.42	0.42	0.42	0.42	0.42	0.42	0.42	0.42	0.42	0.42	0.42	0.42	0.42	0.42	0.42	0.42	0.42	0.42	0.42	0.42	0.42	0.42	0.42
Box5	Flow	0.42	0.42	0.42	0.42	0.42	0.42	0.42	0.42	0.42	0.42	0.42	0.42	0.42	0.42	0.42	0.42	0.42	0.42	0.42	0.42	0.42	0.42	0.42	0.42	0.42	0.42	0.42	0.42	0.42	0.42	0.42	0.42	0.42	0.42	0.42	0.42	0.42	0.42	0.42	0.42	0.42	0.42	0.42	0.42	0.42	0.42	0.42	0.42
Box6	Flow	0.42	0.42	0.42	0.42	0.42	0.42	0.42	0.42	0.42	0.42	0.42	0.42	0.42	0.42	0.42	0.42	0.42	0.42	0.42	0.42	0.42	0.42	0.42	0.42	0.42	0.42	0.42	0.42	0.42	0.42	0.42	0.42	0.42	0.42	0.42	0.42	0.42	0.42	0.42	0.42	0.42	0.42	0.42	0.42	0.42	0.42	0.42	0.42
Box7	Flow	0.42	0.42	0.42	0.42	0.42	0.42	0.42	0.42	0.42	0.42	0.42	0.42	0.42	0.42	0.42	0.42	0.42	0.42	0.42	0.42	0.42	0.42	0.42	0.42	0.42	0.42	0.42	0.42	0.42	0.42	0.42	0.42	0.42	0.42	0.42	0.42	0.42	0.42	0.42	0.42	0.42	0.42	0.42	0.42	0.42	0.42	0.42	0.42
Box8	Flow	0.42	0.42	0.42	0.42	0.42	0.42	0.42	0.42	0.42	0.42	0.42	0.42	0.42	0.42	0.42	0.42	0.42	0.42	0.42	0.42	0.42	0.42	0.42	0.42	0.42	0.42	0.42	0.42	0.42	0.42	0.42	0.42	0.42	0.42	0.42	0.42	0.42	0.42	0.42	0.42	0.42	0.42	0.42	0.42	0.42	0.42	0.42	0.42
Box9	Flow	0.42	0.42	0.42	0.42	0.42	0.42	0.42	0.42	0.42	0.42	0.42	0.42	0.42	0.42	0.42	0.42	0.42	0.42	0.42	0.42	0.42	0.42	0.42	0.42	0.42	0.42	0.42	0.42	0.42	0.42	0.42	0.42	0.42	0.42	0.42	0.42	0.42	0.42	0.42	0.42	0.42	0.42	0.42	0.42	0.42	0.42	0.42	0.42
Box10	Flow	0.42	0.42	0.42	0.42	0.42	0.42	0.42	0.42	0.42	0.42	0.42	0.42	0.42	0.42	0.42	0.42	0.42	0.42	0.42	0.42	0.42	0.42	0.42	0.42	0.42	0.42	0.42	0.42	0.42	0.42	0.42	0.42	0.42	0.42	0.42	0.42	0.42	0.42	0.42	0.42	0.42	0.42	0.42	0.42	0.42	0.42	0.42	0.42
Box11	Flow	0.42	0.42	0.42	0.42	0.42	0.42	0.42	0.42	0.42	0.42	0.42	0.42	0.42	0.42	0.42	0.42	0.42	0.42	0.42	0.42	0.42	0.42	0.42	0.42	0.42	0.42	0.42	0.42	0.42	0.42	0.42	0.42	0.42	0.42	0.42	0.42	0.42	0.42	0.42	0.42	0.42	0.42	0.42	0.42	0.42	0.42	0.42	0.42
Box12	Flow	0.42	0.42	0.42	0.42	0.42	0.42	0.42	0.42	0.42	0.42	0.42	0.42	0.42	0.42	0.42	0.42	0.42	0.42	0.42	0.42	0.42	0.42	0.42	0.42	0.42	0.42	0.42	0.42	0.42	0.42	0.42	0.42	0.42	0.42	0.42	0.42	0.42	0.42	0.42	0.42	0.42	0.42	0.42	0.42	0.42	0.42	0.42	0.42
Box13	Flow	0.42	0.42	0.42	0.42	0.42	0.42	0.42	0.42	0.42	0.42	0.42	0.42	0.42	0.42	0.42	0.42	0.42	0.42	0.42	0.42	0.42	0.42	0.42	0.42	0.42	0.42	0.42	0.42	0.42	0.42	0.42	0.42	0.42	0.42	0.42	0.42	0.42	0.42	0.42	0.42	0.42	0.42	0.42	0.42	0.42	0.42	0.42	0.42
Box14	Flow	0.42	0.42	0.42	0.42	0.42	0.42	0.42	0.42	0.42	0.42	0.42	0.42	0.42	0.42	0.42	0.42	0.42	0.42	0.42	0.42	0.42	0.42	0.42	0.42	0.42	0.42	0.42	0.42	0.42	0.42	0.42	0.42	0.42	0.42	0.42	0.42	0.42	0.42	0.42	0.42	0.42	0.42	0.42	0.42	0.42	0.42	0.42	0.42
Box15	Flow	0.42	0.42	0.42	0.42	0.42	0.42	0.42	0.42	0.42	0.42	0.42	0.42	0.42	0.42	0.42	0.42	0.42	0.42	0.42	0.42	0.42	0.42	0.42	0.42	0.42	0.42	0.42	0.42	0.42	0.42	0.42	0.42	0.42	0.42	0.42	0.42	0.42	0.42	0.42	0.42	0.42	0.42	0.42	0.42	0.42	0.42	0.42	0.42
Box16	Flow	0.42	0.42	0.42	0.42	0.42	0.42	0.42	0.42	0.42	0.42	0.42	0.42	0.42	0.42	0.42	0.42	0.42	0.42	0.42	0.42	0.42	0.42	0.42	0.42	0.42	0.42	0.42	0.42	0.42	0.42	0.42	0.42	0.42	0.42	0.42	0.42	0.42	0.42	0.42	0.42	0.42	0.42	0.42	0.42	0.42	0.42	0.42	0.42
Box1	Temp	21.8	21.9	21.7	21.8	21.6	21.6	21.6	21.6	21.7	21.7	21.5	21.3	21.3	21.4	21.5	21.4	21.3	21.3	21.4	21.5	21.5	21.4	21.4	21.5	21.5	21.5	21.6	21.6	21.6	21.8	21.7	21.7	21.8	21.8	21.7	21.7	21.8	21.7	21.7	21.7	21.7	21.8	21.9	21.9	21.8	21.8	21.8	21.7
Box2	Temp	21.6	21.6	21.6	21.5	21.3	21.2	21.1	21.3	21.4	21.3	21.1	21	21	21.1	21.2	21.2	21.1	21.1	21	21	21	21.1	21.1	21.1	21.2	21.2	21.2	21.3	21.2	21.2	21.2	21.3	21.3	21.3	21.3	21.2	21.3	21.4	21.4	21.5	21.4	21.3	21.3	21.4	21.5	21.5	21.4	21.4
Box3	Temp	21.6	21.7	21.6	21.5	21.4	21.4	21.6	21.7	21.5	21.4	21.3	21.1	21.3	21.2	21.2	21.1	21.1	21.4	21.4	21.2	21.2	21.3	21.4	21.3	21.3	21.3	21.4	21.6	21.5	21.5	21.5	21.6	21.6	21.6	21.6	21.7	21.6	21.6	21.6	21.6	21.4	21.5	21.5	21.6	21.6	21.5	21.4	21.4
Box4	Temp	21.4	21.4	21.2	21.2	21.1	21.1	21.1	21.1	21	21	20.8	20.8	20.9	21	21	20.9	20.9	20.9	20.9	20.9	20.9	20.9	20.9	21	21.1	21.1	21.1	21.1	21.1	21.3	21.3	21.3	21.4	21.5	21.4	21.4	21.5	21.4	21.5	21.5	21.3	21.3	21.4	21.4	21.4	21.3	21.4	21.4
Box5	Temp	22.5	22.6	22.5	22.5	22.3	22.3	22.2	22.4	22.3	22.1	22	22	22	22.2	22.1	22.1	22.1	22.1	22	22.1	22.1	22.2	22.2	22.1	22.1	22.2	22.2	22.3	22.2	22.3	22.4	22.4	22.5	22.5	22.6	22.7	22.6	22.4	22.6	22.7	22.7	22.6	22.6	22.6	22.5	22.5	22.6	22.6
Box6	Temp	20.8	20.8	20.7	20.7	20.6	20.5	20.5	20.5	20.4	20.3	20.1	20.2	20.3	20.4	20.3	20.2	20.1	20.1	20.1	20.2	20.2	20.2	20.2	20.2	20.2	20.2	20.3	20.3	20.3	20.3	20.4	20.4	20.4	20.4	20.5	20.5	20.5	20.5	20.5	20.5	20.5	20.5	20.5	20.6	20.6	20.6	20.5	20.5
Box7	Temp	19.9	20	20	20	20	19.9	19.9	20	19.9	19.8	19.8	19.8	19.8	20	19.9	19.9	19.9	19.9	19.9	19.9	20	20	20	20	20.1	20.3	20.3	20.3	20.2	20.3	20.4	20.3	20.5	20.4	20.3	20.4	20.3	20.4	20.3	20.4	20.4	20.3	20.4	20.4	20.4	20.4	20.5	20.4
Box8	Temp	20.6	20.5	20.5	20.6	20.5	20.4	20.5	20.6	20.5	20.4	20.3	20.3	20.4	20.4	20.3	20.3	20.3	20.5	20.6	20.7	20.6	20.6	20.6	20.7	20.7	20.8	20.7	20.7	20.7	20.6	20.7	20.7	20.7	20.6	20.7	20.7	20.7	20.7	20.7	20.7	20.8	20.6	20.5	20.6	20.6	20.5	20.5	20.4
Box9	Temp	22.4	22.4	22.3	22.2	22.2	22.1	22.2	22.5	22.4	22.2	22.1	22	22.1	22.2	22.1	22.1	22.2	22	22	22	22	22.3	22.2	22.2	22.2	22.2	22.2	22.2	22.3	22.2	22.3	22.2	22.3	22.3	22.3	22.3	22.4	22.3	22.3	22.3	22.2	22.1	22.3	22.3	22.2	22.2	22.2	22.3
Box10	Temp	20	20.1	20	20	20	20	20	20.1	20.1	20.2	20	20	20	20	20	20	20	20	20.1	20.1	20.2	20.2	20.2	20.2	20.2	20.2	20.3	20.2	20.2	20.1	20.1	20.1	20.1	20.1	20.1	20.2	20.1	20.2	20.1	20.1	20.2	20.2	20.1	20.2	20.2	20.2	20.1	20.2
Box11	Temp	22.4	22.3	22.4	22.4	22.4	22.4	22.4	22.4	22.4	22.4	22.2	22.2	22.2	22.1	22.2	22.3	22.4	22.4	22.3	22.4	22.4	22.6	22.7	22.6	22.7	22.7	22.7	22.7	22.7	22.7	22.7	22.7	22.6	22.6	22.5	22.5	22.6	22.7	22.6	22.5	22.5	22.4	22.4	22.3	22.4	22.5	22.6	22.5
Box12	Temp	21.4	21.5	21.6	21.6	21.6	21.6	21.7	21.7	21.6	21.6	21.4	21.2	21.3	21.3	21.3	21.3	21.3	21.2	21.2	21.3	21.5	21.7	21.8	21.8	21.8	21.9	21.9	21.8	21.8	21.9	21.9	21.8	21.8	21.8	21.7	21.8	21.8	21.8	21.8	21.7	21.7	21.7	21.7	21.7	21.6	21.6	21.5	21.5
Box13	Temp	21.2	21.4	21.9	22.1	21.8	21.7	21.7	21.4	21.2	21.1	20.8	20.7	20.7	20.8	20.9	20.9	20.9	21.5	21.7	21.8	22.1	21.8	21.6	21.3	21.3	21.2	21.5	21.7	21.7	21.8	22.1	21.9	22.1	22.3	22.6	22.1	22	21.9	21.9	21.9	21.6	21.4	21.4	21.3	21.3	21.2	21.2	21.2
Box14	Temp	21.7	21.7	21.8	21.8	21.9	21.7	21.8	21.7	21.7	21.4	21.4	21.3	21.4	21.4	21.3	21.2	21.3	21.5	21.5	21.4	21.6	21.7	21.6	21.7	21.6	21.6	21.6	21.6	21.5	21.6	21.7	21.6	21.7	21.7	21.6	21.6	21.7	21.7	21.6	21.6	21.7	21.6	21.6	21.6	21.4	21.4	21.5	21.6
Box15	Temp	21.3	21.2	21.2	21.2	21.2	21.2	21.2	21.2	21.2	21.2	21.1	21.1	21.1	21.2	21.1	21	21	21	21.1	21	21.1	21.1	21.1	21.1	21.1	21.1	21.2	21.1	21.1	21.1	21.1	21.2	21.1	21.2	21.2	21.2	21.2	21.2	21.2	21.2	21.2	21.2	21.1	21.2	21.1	21.2	21.2	21.2
Box16	Temp	22	22	22	22.1	22	22	22	22	22	21.9	21.8	21.9	21.8	21.9	21.8	21.8	21.8	21.7	21.7	21.7	21.7	21.7	21.8	21.8	21.8	21.8	21.8	21.8	21.7	21.8	21.8	21.8	21.8	21.8	21.8	21.9	21.9	21.9	21.9	21.9	21.9	21.9	21.9	21.9	21.9	21.9	21.9	21.9
Box1	O2	20.32	20.28	20.47	20.34	20.44	20.28	20.44	20.45	20.35	20.4	20.34	20.49	20.49	20.47	20.37	20.45	20.48	20.46	20.35	20.37	20.49	20.48	20.39	20.34	20.51	20.32	20.42	20.32	20.36	20.23	20.42	20.28	20.24	20.26	20.46	20.44	20.27	20.35	20.43	20.48	20.24	20.27	20.25	20.33	20.42	20.31	20.43	20.48
Box2	O2	20.33	20.31	20.36	20.46	20.51	20.45	20.46	20.27	20.41	20.48	20.43	20.45	20.46	20.38	20.32	20.36	20.48	20.51	20.44	20.45	20.45	20.46	20.46	20.33	20.37	20.48	20.31	20.29	20.28	20.43	20.42	20.2	20.23	20.41	20.46	20.47	20.19	20.25	20.27	20.42	20.48	20.41	20.22	20.21	20.19	20.29	20.44	20.41
Box3	O2	20.44	20.3	20.45	20.45	20.43	20.26	20.36	20.28	20.45	20.41	20.43	20.44	20.33	20.46	20.47	20.45	20.36	20.29	20.37	20.51	20.49	20.45	20.3	20.43	20.42	20.42	20.26	20.24	20.32	20.27	20.36	20.28	20.25	20.24	20.24	20.41	20.25	20.26	20.24	20.31	20.4	20.27	20.24	20.24	20.26	20.35	20.44	20.44
Box4	O2	20.3	20.3	20.47	20.37	20.43	20.28	20.44	20.41	20.42	20.4	20.44	20.4	20.31	20.27	20.47	20.38	20.33	20.42	20.41	20.45	20.37	20.46	20.42	20.35	20.29	20.47	20.31	20.4	20.24	20.23	20.36	20.23	20.22	20.4	20.44	20.27	20.37	20.45	20.26	20.32	20.42	20.26	20.26	20.36	20.32	20.44	20.34	20.48
Box5	O2	19.76	19.48	19.58	19.41	19.65	19.52	19.64	19.51	19.64	19.77	19.75	19.74	19.75	19.51	19.34	19.29	19.47	19.75	19.87	19.7	19.34	19.45	19.71	19.83	19.77	19.53	19.38	19.33	19.62	19.27	19.18	19.46	19.28	19.2	19.16	19.1	19.32	19.6	19.39	19.15	19.18	19.21	19.46	19.66	19.79	19.64	19.5	19.52
Box6	O2	20.31	20.36	20.5	20.47	20.42	20.23	20.43	20.43	20.44	20.44	20.45	20.34	20.28	20.4	20.46	20.44	20.41	20.42	20.3	20.4	20.43	20.34	20.19	20.4	20.43	20.43	20.22	20.33	20.33	20.23	20.2	20.28	20.42	20.29	20.3	20.19	20.28	20.4	20.38	20.2	20.24	20.4	20.43	20.3	20.26	20.31	20.43	20.45
Box7	O2	20.41	20.48	20.44	20.43	20.62	20.43	20.4	20.41	20.46	20.39	20.46	20.46	20.43	20.29	20.41	20.52	20.48	20.48	20.43	20.48	20.51	20.49	20.46	20.49	20.3	20.39	20.5	20.31	20.3	20.3	20.39	20.36	20.37	20.48	20.3	20.31	20.28	20.47	20.41	20.28	20.32	20.33	20.39	20.32	20.3	20.28	20.37	20.29
Box8	O2	20.32	20.45	20.39	20.38	20.41	20.42	20.3	20.32	20.47	20.5	20.42	20.26	20.28	20.36	20.52	20.42	20.42	20.27	20.3	20.37	20.5	20.45	20.41	20.25	20.35	20.46	20.28	20.29	20.32	20.43	20.26	20.23	20.34	20.35	20.27	20.35	20.26	20.22	20.28	20.24	20.23	20.42	20.49	20.35	20.26	20.42	20.48	20.48
Box9	O2	20.31	20.35	20.49	20.49	20.46	20.48	20.27	20.29	20.47	20.48	20.49	20.49	20.4	20.33	20.33	20.34	20.48	20.5	20.46	20.46	20.34	20.34	20.47	20.45	20.44	20.33	20.45	20.29	20.27	20.33	20.27	20.32	20.42	20.35	20.31	20.43	20.37	20.39	20.31	20.4	20.4	20.41	20.41	20.24	20.38	20.44	20.28	20.25
Box10	O2	20.77	20.77	20.78	20.78	20.77	20.77	20.77	20.76	20.77	20.77	20.77	20.77	20.77	20.77	20.77	20.77	20.78	20.77	20.78	20.78	20.77	20.77	20.78	20.78	20.77	20.77	20.77	20.77	20.77	20.77	20.77	20.77	20.77	20.77	20.77	20.77	20.77	20.77	20.76	20.77	20.77	20.77	20.77	20.77	20.77	20.77	20.77	20.77
Box11	O2	20.43	20.4	20.41	20.4	20.4	20.45	20.41	20.5	20.46	20.44	20.51	20.51	20.46	20.5	20.41	20.36	20.41	20.49	20.52	20.49	20.46	20.36	20.31	20.34	20.38	20.37	20.38	20.37	20.39	20.41	20.35	20.36	20.4	20.5	20.42	20.39	20.38	20.34	20.37	20.49	20.48	20.45	20.52	20.47	20.4	20.33	20.35	20.38
Box12	O2	20.41	20.39	20.4	20.41	20.38	20.41	20.36	20.42	20.44	20.54	20.46	20.5	20.39	20.43	20.44	20.39	20.5	20.48	20.49	20.39	20.36	20.34	20.34	20.34	20.35	20.38	20.4	20.34	20.38	20.35	20.34	20.31	20.32	20.42	20.33	20.39	20.34	20.42	20.41	20.5	20.35	20.43	20.38	20.39	20.4	20.41	20.49	20.48
Box13	O2	20.41	20.38	20.48	20.67	20.58	20.55	20.45	20.54	20.52	20.55	20.54	20.51	20.51	20.5	20.49	20.58	20.43	20.66	20.51	20.65	20.75	20.44	20.55	20.53	20.53	20.42	20.41	20.62	20.65	20.49	20.67	20.41	20.64	20.68	20.61	20.43	20.39	20.43	20.64	20.51	20.58	20.54	20.58	20.55	20.55	20.58	20.58	20.57
Box14	O2	20.36	20.37	20.38	20.37	20.37	20.39	20.38	20.46	20.51	20.54	20.52	20.5	20.51	20.4	20.51	20.48	20.33	20.38	20.46	20.39	20.32	20.34	20.48	20.33	20.36	20.35	20.35	20.29	20.37	20.34	20.3	20.35	20.37	20.38	20.39	20.38	20.34	20.37	20.47	20.4	20.37	20.4	20.42	20.45	20.49	20.45	20.38	20.37
Box15	O2	20.77	20.77	20.77	20.78	20.77	20.77	20.77	20.77	20.77	20.78	20.77	20.77	20.77	20.77	20.77	20.78	20.77	20.78	20.78	20.78	20.77	20.77	20.78	20.77	20.78	20.77	20.77	20.77	20.77	20.77	20.77	20.77	20.78	20.77	20.77	20.77	20.77	20.77	20.77	20.77	20.77	20.77	20.77	20.77	20.77	20.77	20.77	20.77
Box16	O2	20.78	20.78	20.78	20.78	20.78	20.78	20.77	20.78	20.78	20.78	20.78	20.78	20.77	20.78	20.78	20.78	20.78	20.78	20.78	20.78	20.78	20.78	20.78	20.78	20.78	20.78	20.78	20.78	20.78	20.78	20.78	20.78	20.78	20.78	20.78	20.78	20.78	20.77	20.77	20.78	20.78	20.78	20.78	20.78	20.78	20.78	20.78	20.78
Box1	CO2	0.449	0.499	0.318	0.446	0.345	0.502	0.342	0.335	0.456	0.388	0.462	0.312	0.3	0.323	0.44	0.33	0.315	0.33	0.44	0.426	0.309	0.322	0.399	0.46	0.272	0.479	0.374	0.478	0.441	0.57	0.373	0.523	0.559	0.534	0.334	0.363	0.536	0.432	0.366	0.306	0.553	0.521	0.556	0.463	0.364	0.49	0.36	0.323
Box2	CO2	0.457	0.484	0.442	0.328	0.282	0.327	0.312	0.497	0.362	0.331	0.353	0.343	0.328	0.41	0.465	0.432	0.295	0.304	0.36	0.342	0.34	0.341	0.324	0.452	0.42	0.299	0.479	0.497	0.51	0.348	0.384	0.588	0.551	0.38	0.328	0.33	0.609	0.549	0.52	0.356	0.33	0.393	0.582	0.584	0.593	0.491	0.351	0.389
Box3	CO2	0.335	0.473	0.32	0.32	0.336	0.51	0.414	0.489	0.323	0.371	0.341	0.327	0.451	0.322	0.317	0.317	0.409	0.475	0.387	0.294	0.3	0.325	0.466	0.329	0.36	0.343	0.517	0.527	0.436	0.512	0.415	0.501	0.53	0.533	0.54	0.371	0.522	0.516	0.524	0.457	0.391	0.515	0.539	0.54	0.514	0.434	0.358	0.351
Box4	CO2	0.461	0.483	0.316	0.412	0.344	0.497	0.338	0.377	0.362	0.388	0.333	0.373	0.46	0.513	0.317	0.427	0.46	0.363	0.38	0.33	0.442	0.321	0.347	0.421	0.499	0.313	0.508	0.388	0.544	0.555	0.428	0.559	0.579	0.392	0.347	0.525	0.421	0.349	0.543	0.467	0.371	0.555	0.531	0.43	0.472	0.353	0.455	0.322
Box5	CO2	0.933	1.006	1.006	1.006	1.006	1.006	1.006	1.006	1.006	0.985	1.001	0.988	0.982	1.006	1.006	1.006	1.006	1.006	0.904	1.006	1.006	1.006	1.006	0.942	0.985	1.006	1.006	1.006	1.006	1.006	1.006	1.006	1.006	1.006	1.006	1.006	1.006	1.006	1.006	1.006	1.006	1.006	1.006	1.006	0.999	1.006	1.006	1.006
Box6	CO2	0.446	0.411	0.283	0.307	0.341	0.537	0.348	0.354	0.35	0.347	0.333	0.458	0.494	0.384	0.337	0.354	0.373	0.371	0.489	0.386	0.363	0.456	0.611	0.388	0.361	0.364	0.571	0.445	0.466	0.564	0.589	0.512	0.377	0.5	0.491	0.596	0.484	0.398	0.427	0.585	0.553	0.388	0.356	0.486	0.545	0.47	0.356	0.35
Box7	CO2	0.346	0.289	0.312	0.324	0.192	0.32	0.358	0.357	0.299	0.375	0.291	0.293	0.323	0.454	0.34	0.257	0.285	0.281	0.328	0.287	0.267	0.272	0.307	0.276	0.445	0.367	0.266	0.441	0.453	0.454	0.367	0.408	0.39	0.297	0.467	0.455	0.493	0.317	0.372	0.479	0.441	0.452	0.381	0.448	0.45	0.471	0.402	0.464
Box8	CO2	0.454	0.33	0.417	0.409	0.39	0.359	0.489	0.481	0.327	0.306	0.363	0.508	0.504	0.427	0.292	0.37	0.363	0.513	0.474	0.403	0.301	0.351	0.39	0.541	0.417	0.343	0.526	0.516	0.437	0.377	0.545	0.561	0.429	0.462	0.537	0.439	0.546	0.572	0.501	0.551	0.556	0.391	0.318	0.443	0.544	0.364	0.314	0.338
Box9	CO2	0.48	0.44	0.312	0.305	0.327	0.295	0.526	0.501	0.332	0.327	0.321	0.294	0.386	0.456	0.477	0.459	0.311	0.318	0.349	0.33	0.467	0.458	0.353	0.352	0.357	0.475	0.337	0.526	0.534	0.479	0.528	0.479	0.377	0.423	0.502	0.363	0.422	0.412	0.493	0.405	0.392	0.392	0.393	0.575	0.42	0.364	0.519	0.544
Box10	CO2	0.055	0.052	0.051	0.049	0.052	0.053	0.057	0.056	0.053	0.051	0.053	0.052	0.054	0.056	0.055	0.051	0.048	0.05	0.048	0.048	0.05	0.051	0.048	0.049	0.05	0.05	0.05	0.052	0.054	0.053	0.055	0.054	0.05	0.051	0.054	0.053	0.055	0.054	0.057	0.054	0.052	0.053	0.052	0.055	0.054	0.053	0.054	0.053
Box11	CO2	0.345	0.411	0.399	0.406	0.416	0.365	0.406	0.305	0.378	0.382	0.3	0.316	0.371	0.313	0.429	0.47	0.419	0.307	0.321	0.336	0.373	0.472	0.511	0.499	0.439	0.45	0.433	0.448	0.431	0.406	0.463	0.462	0.421	0.32	0.405	0.43	0.44	0.481	0.449	0.319	0.352	0.377	0.282	0.355	0.424	0.488	0.467	0.438
Box12	CO2	0.365	0.413	0.409	0.403	0.428	0.402	0.445	0.4	0.37	0.274	0.36	0.314	0.442	0.391	0.385	0.436	0.322	0.34	0.33	0.441	0.464	0.482	0.482	0.482	0.472	0.443	0.422	0.49	0.434	0.463	0.475	0.511	0.494	0.402	0.484	0.432	0.468	0.387	0.402	0.318	0.478	0.378	0.438	0.431	0.408	0.407	0.316	0.336
Box13	CO2	0.346	0.375	0.305	0.141	0.226	0.268	0.356	0.269	0.289	0.252	0.255	0.284	0.29	0.291	0.3	0.204	0.346	0.139	0.301	0.164	0.07	0.365	0.261	0.279	0.279	0.381	0.386	0.182	0.168	0.322	0.144	0.401	0.169	0.131	0.219	0.379	0.421	0.386	0.168	0.294	0.22	0.263	0.215	0.249	0.243	0.211	0.216	0.228
Box14	CO2	0.403	0.438	0.421	0.43	0.431	0.418	0.428	0.352	0.308	0.281	0.309	0.316	0.308	0.427	0.306	0.345	0.503	0.45	0.358	0.425	0.502	0.483	0.329	0.497	0.469	0.476	0.478	0.536	0.462	0.478	0.51	0.471	0.442	0.445	0.427	0.446	0.477	0.446	0.332	0.428	0.454	0.407	0.405	0.355	0.33	0.369	0.44	0.46
Box15	CO2	0.052	0.051	0.05	0.05	0.053	0.053	0.056	0.053	0.052	0.049	0.052	0.05	0.053	0.054	0.05	0.049	0.05	0.051	0.047	0.049	0.05	0.05	0.048	0.05	0.05	0.05	0.05	0.051	0.052	0.053	0.053	0.052	0.05	0.049	0.052	0.053	0.055	0.054	0.053	0.052	0.052	0.052	0.052	0.051	0.052	0.053	0.053	0.05
Box16	CO2	0.048	0.047	0.046	0.046	0.048	0.048	0.051	0.049	0.048	0.046	0.048	0.047	0.05	0.049	0.046	0.046	0.045	0.045	0.044	0.044	0.045	0.045	0.044	0.045	0.045	0.045	0.044	0.046	0.047	0.047	0.048	0.047	0.046	0.045	0.047	0.048	0.049	0.049	0.049	0.048	0.048	0.048	0.048	0.048	0.048	0.048	0.048	0.045
Box1	dO2	0.458	0.496	0.307	0.433	0.34	0.497	0.331	0.315	0.421	0.382	0.433	0.289	0.286	0.304	0.41	0.326	0.3	0.32	0.431	0.41	0.287	0.302	0.389	0.438	0.273	0.462	0.358	0.458	0.415	0.545	0.356	0.495	0.534	0.517	0.321	0.329	0.501	0.427	0.345	0.294	0.535	0.506	0.529	0.444	0.355	0.467	0.339	0.295
Box2	dO2	0.442	0.468	0.416	0.319	0.27	0.325	0.314	0.496	0.363	0.293	0.341	0.327	0.32	0.395	0.459	0.419	0.294	0.267	0.337	0.331	0.331	0.321	0.325	0.448	0.411	0.302	0.465	0.49	0.502	0.348	0.355	0.572	0.54	0.367	0.316	0.307	0.58	0.526	0.506	0.352	0.295	0.361	0.551	0.564	0.579	0.483	0.329	0.359
Box3	dO2	0.335	0.479	0.332	0.326	0.347	0.515	0.41	0.491	0.319	0.371	0.347	0.336	0.452	0.314	0.31	0.33	0.414	0.484	0.404	0.27	0.293	0.329	0.483	0.353	0.357	0.355	0.522	0.535	0.454	0.51	0.412	0.492	0.524	0.532	0.538	0.362	0.526	0.51	0.535	0.46	0.373	0.503	0.538	0.539	0.518	0.427	0.336	0.33
Box4	dO2	0.47	0.48	0.308	0.404	0.346	0.496	0.337	0.364	0.358	0.374	0.339	0.377	0.467	0.503	0.31	0.394	0.453	0.356	0.373	0.325	0.41	0.316	0.358	0.426	0.492	0.31	0.473	0.378	0.537	0.545	0.414	0.539	0.558	0.374	0.336	0.501	0.4	0.324	0.513	0.452	0.353	0.519	0.517	0.414	0.453	0.329	0.432	0.298
Box5	dO2	1.013	1.297	1.199	1.373	1.125	1.259	1.137	1.264	1.134	1.006	1.028	1.033	1.032	1.261	1.437	1.487	1.306	1.025	0.912	1.082	1.439	1.326	1.075	0.947	1.006	1.247	1.402	1.445	1.161	1.502	1.593	1.316	1.491	1.571	1.622	1.675	1.45	1.177	1.386	1.619	1.594	1.56	1.311	1.112	0.982	1.131	1.269	1.251
Box6	dO2	0.463	0.411	0.276	0.31	0.356	0.544	0.348	0.336	0.337	0.332	0.327	0.441	0.5	0.375	0.311	0.339	0.367	0.355	0.478	0.378	0.352	0.436	0.592	0.383	0.351	0.352	0.559	0.444	0.452	0.548	0.575	0.487	0.353	0.486	0.475	0.579	0.489	0.375	0.39	0.567	0.538	0.377	0.341	0.476	0.518	0.46	0.346	0.32
Box7	dO2	0.368	0.3	0.334	0.35	0.16	0.345	0.378	0.364	0.316	0.39	0.311	0.313	0.347	0.483	0.363	0.256	0.297	0.294	0.352	0.303	0.272	0.284	0.323	0.291	0.475	0.391	0.273	0.469	0.481	0.476	0.387	0.414	0.404	0.294	0.474	0.462	0.492	0.305	0.362	0.487	0.457	0.442	0.388	0.459	0.47	0.496	0.403	0.481
Box8	dO2	0.451	0.329	0.384	0.4	0.369	0.352	0.471	0.453	0.3	0.277	0.358	0.512	0.501	0.412	0.26	0.357	0.361	0.505	0.481	0.407	0.282	0.323	0.375	0.533	0.427	0.323	0.497	0.489	0.457	0.345	0.515	0.543	0.431	0.426	0.507	0.421	0.511	0.558	0.489	0.534	0.547	0.359	0.288	0.425	0.512	0.355	0.289	0.293
Box9	dO2	0.464	0.426	0.289	0.288	0.315	0.293	0.505	0.475	0.303	0.299	0.282	0.282	0.374	0.439	0.451	0.438	0.294	0.272	0.323	0.316	0.438	0.437	0.314	0.327	0.34	0.449	0.329	0.489	0.507	0.451	0.5	0.452	0.353	0.422	0.469	0.342	0.398	0.382	0.465	0.374	0.374	0.363	0.371	0.531	0.396	0.337	0.49	0.527
Box10	dO2	0.002	0.002	0.002	0.002	0.006	0.006	0.007	0.006	0.002	0.004	0.005	0.004	0.01	0.007	0.007	0.006	0.002	0.002	0.001	0.002	0.006	0.004	0.004	0.002	0.005	0.005	0.005	0.006	0.007	0.006	0.007	0.002	0.004	0.005	0.007	0.002	0.005	0.005	0.007	0.004	0.006	0.004	0.004	0.007	0.002	0.004	0.004	0.002
Box11	dO2	0.343	0.379	0.373	0.375	0.382	0.331	0.366	0.266	0.313	0.337	0.266	0.266	0.32	0.268	0.362	0.419	0.373	0.282	0.262	0.284	0.323	0.415	0.467	0.444	0.399	0.407	0.398	0.405	0.393	0.368	0.423	0.416	0.375	0.281	0.362	0.383	0.394	0.433	0.4	0.287	0.302	0.326	0.252	0.307	0.374	0.442	0.421	0.393
Box12	dO2	0.359	0.387	0.382	0.369	0.399	0.366	0.41	0.351	0.332	0.236	0.315	0.272	0.39	0.34	0.34	0.39	0.277	0.295	0.286	0.39	0.416	0.436	0.442	0.442	0.431	0.403	0.378	0.442	0.403	0.423	0.433	0.465	0.458	0.359	0.444	0.388	0.433	0.352	0.361	0.271	0.426	0.34	0.4	0.385	0.369	0.368	0.284	0.295
Box13	dO2	0.363	0.391	0.3	0.106	0.194	0.231	0.32	0.231	0.256	0.23	0.233	0.261	0.27	0.272	0.289	0.193	0.351	0.112	0.27	0.132	0.03	0.335	0.23	0.25	0.252	0.359	0.367	0.159	0.129	0.284	0.107	0.361	0.134	0.092	0.164	0.342	0.38	0.343	0.129	0.261	0.192	0.236	0.192	0.224	0.219	0.191	0.196	0.207
Box14	dO2	0.412	0.409	0.403	0.405	0.41	0.387	0.391	0.31	0.267	0.238	0.26	0.271	0.265	0.369	0.262	0.303	0.447	0.395	0.323	0.384	0.46	0.432	0.305	0.449	0.421	0.43	0.428	0.485	0.411	0.441	0.473	0.426	0.406	0.4	0.391	0.393	0.428	0.401	0.302	0.377	0.407	0.371	0.358	0.326	0.279	0.324	0.393	0.403
Box15	dO2	0.002	0.002	0.004	0.001	0.007	0.007	0.006	-0.001	0.001	0	0.004	0.001	0.005	0.002	0.001	0.002	0.004	0	0.002	0.001	0.006	0.004	0.004	0.006	0.004	0.006	0.004	0.004	0.009	0.005	0.005	-0.001	-0.001	0.001	0.009	0.004	0.005	0.002	0	0.001	0.004	0	0.004	0.001	0.001	0.004	0.002	0
Box16	dO2	-0.004	-0.002	-0.002	0	0.001	0	0.002	-0.006	-0.005	-0.004	-0.002	-0.001	0.002	-0.004	-0.005	-0.001	-0.001	-0.005	-0.005	-0.005	-0.001	-0.004	-0.002	0	0	0	-0.002	-0.001	0.001	-0.001	-0.001	-0.004	-0.005	-0.005	0.001	-0.004	-0.005	-0.001	-0.001	-0.005	0	-0.004	-0.001	-0.002	-0.004	-0.002	-0.005	-0.006
Box1	dCO2	0.4	0.452	0.272	0.401	0.3	0.455	0.293	0.284	0.408	0.34	0.416	0.265	0.253	0.273	0.391	0.284	0.27	0.285	0.396	0.382	0.265	0.278	0.355	0.416	0.227	0.435	0.329	0.434	0.396	0.523	0.326	0.475	0.513	0.489	0.289	0.317	0.488	0.384	0.318	0.257	0.506	0.474	0.51	0.416	0.317	0.442	0.313	0.275
Box2	dCO2	0.408	0.437	0.396	0.282	0.237	0.28	0.263	0.447	0.314	0.283	0.307	0.296	0.281	0.361	0.417	0.387	0.25	0.259	0.315	0.299	0.296	0.298	0.28	0.409	0.376	0.255	0.434	0.453	0.465	0.302	0.336	0.541	0.504	0.335	0.283	0.283	0.561	0.5	0.472	0.307	0.283	0.346	0.535	0.538	0.546	0.443	0.303	0.342
Box3	dCO2	0.285	0.426	0.274	0.274	0.291	0.463	0.365	0.438	0.274	0.324	0.296	0.279	0.404	0.273	0.269	0.272	0.364	0.431	0.343	0.251	0.256	0.281	0.422	0.285	0.316	0.299	0.472	0.484	0.391	0.465	0.368	0.453	0.484	0.489	0.495	0.325	0.474	0.467	0.475	0.408	0.344	0.468	0.492	0.493	0.467	0.386	0.31	0.303
Box4	dCO2	0.411	0.436	0.27	0.366	0.299	0.45	0.29	0.326	0.314	0.34	0.288	0.326	0.413	0.464	0.269	0.382	0.414	0.319	0.335	0.287	0.398	0.277	0.303	0.377	0.455	0.269	0.463	0.344	0.499	0.509	0.381	0.512	0.532	0.348	0.302	0.478	0.373	0.3	0.494	0.418	0.324	0.508	0.484	0.383	0.425	0.305	0.408	0.274
Box5	dCO2	0.883	0.958	0.959	0.96	0.96	0.958	0.957	0.955	0.957	0.937	0.955	0.941	0.935	0.956	0.957	0.96	0.96	0.961	0.859	0.962	0.962	0.962	0.962	0.899	0.941	0.961	0.961	0.962	0.961	0.959	0.958	0.958	0.959	0.961	0.961	0.959	0.958	0.957	0.957	0.957	0.958	0.959	0.959	0.959	0.952	0.958	0.958	0.958
Box6	dCO2	0.396	0.364	0.237	0.262	0.296	0.49	0.3	0.303	0.302	0.3	0.288	0.41	0.447	0.334	0.289	0.309	0.327	0.326	0.444	0.342	0.319	0.412	0.567	0.345	0.317	0.32	0.526	0.401	0.421	0.518	0.542	0.464	0.331	0.455	0.446	0.549	0.436	0.35	0.379	0.536	0.506	0.341	0.309	0.439	0.497	0.423	0.308	0.302
Box7	dCO2	0.297	0.242	0.266	0.278	0.147	0.273	0.309	0.306	0.251	0.327	0.245	0.246	0.276	0.405	0.292	0.212	0.24	0.236	0.284	0.244	0.223	0.228	0.264	0.232	0.401	0.323	0.221	0.397	0.409	0.408	0.32	0.36	0.344	0.252	0.422	0.408	0.445	0.269	0.324	0.431	0.393	0.406	0.334	0.402	0.403	0.424	0.354	0.416
Box8	dCO2	0.404	0.282	0.371	0.363	0.345	0.312	0.44	0.431	0.278	0.258	0.318	0.461	0.458	0.378	0.244	0.325	0.318	0.468	0.43	0.36	0.257	0.307	0.347	0.497	0.373	0.299	0.482	0.472	0.392	0.33	0.497	0.513	0.383	0.417	0.492	0.392	0.498	0.523	0.453	0.502	0.509	0.345	0.272	0.397	0.496	0.316	0.267	0.291
Box9	dCO2	0.43	0.393	0.266	0.259	0.281	0.247	0.477	0.45	0.284	0.279	0.275	0.246	0.339	0.407	0.429	0.413	0.266	0.273	0.305	0.287	0.423	0.414	0.309	0.308	0.313	0.431	0.293	0.483	0.489	0.433	0.481	0.431	0.33	0.378	0.457	0.316	0.374	0.364	0.445	0.356	0.345	0.345	0.347	0.528	0.373	0.316	0.471	0.496
Box10	dCO2	0.005	0.004	0.004	0.004	0.006	0.005	0.008	0.005	0.004	0.003	0.007	0.004	0.007	0.007	0.006	0.006	0.003	0.005	0.004	0.005	0.006	0.007	0.004	0.005	0.005	0.005	0.005	0.008	0.009	0.006	0.008	0.006	0.004	0.006	0.009	0.006	0.007	0.005	0.008	0.005	0.005	0.006	0.005	0.008	0.006	0.005	0.006	0.005
Box11	dCO2	0.295	0.364	0.353	0.361	0.371	0.318	0.357	0.254	0.33	0.334	0.254	0.269	0.324	0.264	0.381	0.425	0.374	0.263	0.277	0.293	0.329	0.428	0.467	0.456	0.394	0.406	0.388	0.404	0.386	0.359	0.416	0.414	0.375	0.275	0.36	0.383	0.392	0.433	0.401	0.27	0.304	0.33	0.235	0.308	0.377	0.44	0.419	0.39
Box12	dCO2	0.315	0.366	0.363	0.358	0.383	0.355	0.396	0.349	0.322	0.226	0.315	0.267	0.395	0.342	0.337	0.39	0.276	0.296	0.285	0.397	0.42	0.438	0.438	0.438	0.428	0.399	0.378	0.446	0.389	0.417	0.428	0.463	0.447	0.357	0.439	0.385	0.42	0.339	0.354	0.269	0.431	0.331	0.391	0.384	0.361	0.359	0.269	0.288
Box13	dCO2	0.296	0.328	0.259	0.095	0.181	0.221	0.307	0.218	0.241	0.204	0.21	0.237	0.244	0.242	0.252	0.159	0.301	0.094	0.256	0.121	0.027	0.321	0.217	0.235	0.235	0.336	0.341	0.138	0.123	0.276	0.097	0.353	0.122	0.086	0.174	0.332	0.373	0.337	0.12	0.245	0.172	0.216	0.168	0.202	0.196	0.164	0.168	0.18
Box14	dCO2	0.354	0.39	0.375	0.384	0.386	0.371	0.38	0.301	0.26	0.233	0.263	0.269	0.262	0.378	0.258	0.3	0.458	0.406	0.313	0.382	0.458	0.439	0.285	0.453	0.424	0.432	0.434	0.492	0.417	0.432	0.463	0.424	0.396	0.4	0.382	0.4	0.43	0.398	0.284	0.38	0.407	0.36	0.358	0.308	0.283	0.321	0.392	0.412
Box15	dCO2	0.002	0.004	0.004	0.005	0.008	0.006	0.007	0.002	0.003	0.001	0.006	0.002	0.006	0.004	0.001	0.004	0.005	0.006	0.003	0.006	0.006	0.006	0.004	0.006	0.006	0.005	0.005	0.007	0.007	0.006	0.005	0.004	0.003	0.004	0.007	0.006	0.007	0.005	0.004	0.003	0.004	0.005	0.005	0.004	0.005	0.005	0.005	0.002
Box16	dCO2	-0.001	0	0	0	0.003	0.001	0.002	-0.002	0	-0.002	0.002	0	0.003	0	-0.002	0	0	0	0	0.001	0.001	0.001	0	0.001	0	0.001	0	0.002	0.002	0.001	0.001	0	0	0	0.002	0.001	0.001	0.001	0.001	0	0	0.001	0.001	0.001	0.001	0	0	-0.002
Box1	VO2(1)	2449	2620	1629	2281	1807	2631	1761	1668	2191	2026	2259	1526	1518	1611	2141	1745	1591	1704	2278	2153	1510	1589	2059	2292	1477	2419	1888	2403	2166	2852	1876	2581	2795	2698	1702	1713	2603	2263	1810	1574	2803	2654	2759	2331	1880	2441	1782	1553
Box2	VO2(1)	2256	2380	2108	1643	1392	1685	1637	2546	1881	1475	1750	1680	1647	2022	2352	2135	1530	1347	1711	1699	1702	1638	1685	2287	2103	1570	2362	2492	2561	1804	1797	2905	2751	1877	1627	1559	2925	2663	2576	1820	1490	1818	2780	2846	2928	2465	1677	1821
Box3	VO2(1)	1711	2424	1711	1677	1781	2598	2075	2485	1626	1884	1780	1726	2284	1592	1584	1698	2105	2449	2071	1350	1489	1678	2452	1827	1810	1816	2632	2709	2316	2564	2086	2473	2632	2672	2702	1829	2652	2554	2712	2333	1872	2523	2706	2712	2616	2154	1687	1658
Box4	VO2(1)	2396	2426	1567	2041	1768	2500	1726	1842	1820	1890	1736	1919	2371	2535	1584	1953	2285	1798	1889	1648	2038	1612	1839	2158	2478	1584	2338	1909	2697	2737	2078	2688	2784	1881	1702	2501	2009	1627	2550	2266	1782	2570	2594	2080	2272	1652	2157	1496
Box5	VO2(1)	5040	6652	6072	7125	5622	6440	5701	6474	5678	4912	5038	5085	5086	6450	7518	7798	6702	5001	4443	5358	7527	6839	5298	4616	4907	6361	7304	7565	5838	7889	8466	6784	7844	8329	8643	8967	7577	5923	7211	8600	8474	8264	6753	5526	4765	5663	6500	6388
Box6	VO2(1)	2451	2162	1459	1643	1896	2849	1843	1759	1763	1740	1719	2289	2621	1971	1620	1767	1925	1847	2482	1976	1841	2256	3046	2005	1835	1840	2896	2326	2347	2835	2978	2519	1833	2523	2463	2991	2557	1950	2006	2929	2788	1970	1782	2481	2673	2400	1816	1657
Box7	VO2(1)	2347	1910	2132	2228	992	2205	2396	2296	2024	2461	1995	2003	2219	3052	2317	1619	1885	1877	2245	1931	1724	1810	2044	1856	3001	2484	1735	2952	3027	2999	2451	2594	2545	1852	2958	2886	3053	1911	2256	3048	2872	2739	2438	2869	2960	3116	2519	3023
Box8	VO2(1)	2362	1740	1978	2091	1917	1851	2449	2342	1563	1439	1883	2682	2616	2152	1347	1865	1904	2625	2533	2144	1473	1667	1955	2769	2253	1683	2560	2524	2417	1784	2650	2811	2263	2186	2616	2187	2625	2892	2543	2770	2841	1855	1492	2205	2643	1861	1507	1499
Box9	VO2(1)	2278	2093	1423	1428	1556	1469	2466	2320	1483	1466	1366	1402	1847	2158	2204	2142	1453	1305	1580	1561	2130	2127	1523	1602	1671	2187	1629	2361	2466	2186	2438	2208	1730	2089	2274	1681	1945	1855	2267	1820	1844	1772	1820	2559	1939	1651	2390	2577
Box10	VO2(1)	5	5	5	5	15	16	18	16	5	10	11	9	26	19	19	16	6	5	1	5	15	7	9	5	12	12	12	14	18	15	18	4	9	12	18	4	11	12	18	8	16	8	9	18	4	9	8	5
Box11	VO2(1)	2699	2904	2867	2875	2914	2544	2787	2045	2342	2570	2045	2009	2418	2049	2705	3169	2833	2175	1964	2138	2439	3127	3536	3346	3041	3091	3041	3072	2998	2815	3234	3158	2856	2144	2746	2902	2989	3295	3031	2207	2280	2471	1953	2321	2831	3354	3204	2991
Box12	VO2(1)	2730	2893	2844	2739	2974	2711	3051	2592	2474	1764	2326	2017	2863	2496	2506	2879	2045	2174	2102	2858	3053	3201	3268	3268	3175	2978	2789	3234	2996	3129	3198	3428	3390	2657	3290	2859	3214	2616	2667	2002	3133	2524	2962	2846	2734	2733	2129	2188
Box13	VO2(1)	3212	3443	2619	917	1670	1970	2721	1982	2187	2000	2014	2256	2325	2356	2524	1707	3062	983	2304	1132	256	2847	1966	2141	2168	3075	3152	1382	1102	2411	923	3060	1155	793	1354	2902	3207	2903	1108	2237	1664	2039	1674	1938	1895	1670	1708	1799
Box14	VO2(1)	3166	3052	3033	3037	3081	2882	2920	2307	1985	1767	1910	2009	1965	2716	1949	2248	3286	2896	2398	2838	3402	3184	2299	3318	3110	3175	3161	3575	3023	3279	3508	3157	3017	2952	2915	2884	3159	2976	2267	2782	3017	2762	2644	2442	2062	2394	2907	2952
Box15	VO2(1)	6	5	9	1	18	20	15	-6	2	-1	8	2	11	5	3	5	8	-4	6	0	16	8	9	15	8	16	9	7	23	11	12	-7	-6	1	23	8	11	4	-3	2	9	-3	8	1	1	9	5	-2
Box16	VO2(1)	-11	-8	-8	0	2	-1	6	-18	-15	-10	-9	-4	6	-12	-14	-4	-4	-16	-15	-16	-5	-12	-8	-1	0	-1	-8	-5	2	-5	-5	-11	-15	-16	2	-13	-17	-5	-5	-15	0	-12	-5	-8	-12	-8	-16	-18
Box1	VO2(3)	120	128	80	112	88	129	86	82	107	99	110	75	74	79	105	85	78	83	111	105	74	78	101	112	72	118	92	117	106	139	92	126	137	132	83	84	127	111	88	77	137	130	135	114	92	119	87	76
Box2	VO2(3)	114	120	107	83	70	85	83	129	95	75	89	85	83	102	119	108	77	68	87	86	86	83	85	116	106	79	120	126	130	91	91	147	139	95	82	79	148	135	130	92	75	92	141	144	148	125	85	92
Box3	VO2(3)	88	124	88	86	91	133	106	127	83	97	91	89	117	82	81	87	108	126	106	69	76	86	126	94	93	93	135	139	119	132	107	127	135	137	139	94	136	131	139	120	96	129	139	139	134	111	87	85
Box4	VO2(3)	123	124	80	105	91	128	89	94	93	97	89	98	122	130	81	100	117	92	97	85	105	83	94	111	127	81	120	98	138	140	107	138	143	96	87	128	103	83	131	116	91	132	133	107	117	85	111	77
Box5	VO2(3)	265	350	319	375	296	339	300	341	299	258	265	267	268	339	395	410	353	263	234	282	396	360	279	243	258	335	384	398	307	415	445	357	413	438	455	472	399	312	379	452	446	435	355	291	251	298	342	336
Box6	VO2(3)	122	107	72	81	94	141	91	87	87	86	85	114	130	98	80	88	95	92	123	98	91	112	151	99	91	91	144	115	116	141	148	125	91	125	122	148	127	97	100	145	138	98	88	123	133	119	90	82
Box7	VO2(3)	98	79	89	93	41	92	100	96	84	102	83	83	92	127	96	67	78	78	93	80	72	75	85	77	125	103	72	123	126	125	102	108	106	77	123	120	127	79	94	127	119	114	101	119	123	130	105	126
Box8	VO2(3)	116	86	98	103	95	91	121	115	77	71	93	132	129	106	66	92	94	129	125	106	73	82	96	137	111	83	126	124	119	88	131	139	112	108	129	108	129	143	125	137	140	91	74	109	130	92	74	74
Box9	VO2(3)	119	110	75	75	82	77	129	122	78	77	72	73	97	113	115	112	76	68	83	82	112	111	80	84	88	115	85	124	129	115	128	116	91	109	119	88	102	97	119	95	97	93	95	134	102	87	125	135
Box10	VO2(3)	0	0	0	1	2	2	2	2	0	1	1	1	3	2	2	2	1	0	0	0	2	1	1	0	1	1	1	1	2	2	2	0	1	1	2	0	1	1	2	1	2	1	1	2	0	1	1	0
Box11	VO2(3)	90	96	95	95	97	84	93	68	78	85	68	67	80	68	90	105	94	72	65	71	81	104	117	111	101	103	101	102	100	93	107	105	95	71	91	96	99	109	101	73	76	82	65	77	94	111	106	99
Box12	VO2(3)	94	99	98	94	102	93	105	89	85	61	80	69	98	86	86	99	70	75	72	98	105	110	112	112	109	102	96	111	103	107	110	118	116	91	113	98	110	90	91	69	107	87	102	98	94	94	73	75
Box13	VO2(3)	96	103	79	28	50	59	82	59	66	60	60	68	70	71	76	51	92	29	69	34	8	85	59	64	65	92	95	41	33	72	28	92	35	24	41	87	96	87	33	67	50	61	50	58	57	50	51	54
Box14	VO2(3)	108	104	103	104	105	98	100	79	68	60	65	68	67	93	66	77	112	99	82	97	116	109	78	113	106	108	108	122	103	112	120	108	103	101	99	98	108	101	77	95	103	94	90	83	70	82	99	101
Box15	VO2(3)	1	1	1	0	2	2	2	-1	0	0	1	0	1	0	0	1	1	0	1	0	2	1	1	2	1	2	1	1	2	1	1	-1	-1	0	2	1	1	0	0	0	1	0	1	0	0	1	0	0
Box16	VO2(3)	-1	-1	-1	0	0	0	1	-2	-2	-1	-1	0	1	-1	-1	0	0	-2	-2	-2	0	-1	-1	0	0	0	-1	-1	0	0	0	-1	-2	-2	0	-1	-2	0	0	-2	0	-1	0	-1	-1	-1	-2	-2
Box1	VCO2(1)	2069	2334	1401	2068	1548	2356	1513	1467	2103	1754	2149	1366	1305	1412	2020	1472	1394	1477	2048	1974	1368	1434	1840	2146	1177	2245	1700	2247	2045	2709	1683	2453	2653	2517	1493	1635	2519	1982	1637	1329	2613	2448	2630	2149	1637	2281	1614	1419
Box2	VCO2(1)	2039	2186	1980	1412	1184	1400	1316	2235	1572	1411	1538	1479	1403	1805	2085	1935	1250	1294	1572	1496	1481	1488	1400	2038	1881	1275	2165	2258	2326	1510	1682	2704	2522	1675	1415	1413	2807	2503	2360	1538	1411	1727	2677	2682	2723	2218	1518	1709
Box3	VCO2(1)	1403	2094	1348	1354	1430	2278	1795	2155	1350	1592	1458	1374	1988	1339	1325	1336	1795	2118	1691	1234	1261	1384	2077	1401	1553	1469	2324	2386	1925	2290	1812	2230	2382	2403	2435	1597	2333	2293	2338	2007	1693	2302	2420	2428	2297	1901	1527	1490
Box4	VCO2(1)	2030	2149	1332	1807	1473	2215	1429	1604	1544	1679	1420	1602	2040	2289	1325	1879	2045	1568	1655	1411	1965	1366	1495	1855	2243	1328	2278	1696	2464	2512	1872	2517	2626	1715	1492	2360	1841	1483	2432	2058	1596	2500	2389	1892	2096	1504	2005	1348
Box5	VCO2(1)	4248	4599	4617	4621	4621	4612	4605	4595	4607	4497	4598	4529	4499	4603	4607	4608	4608	4610	4123	4631	4629	4629	4615	4324	4514	4626	4624	4629	4624	4603	4612	4610	4617	4624	4624	4614	4596	4594	4607	4592	4612	4614	4614	4601	4581	4610	4610	4610
Box6	VCO2(1)	2022	1857	1208	1334	1508	2501	1528	1548	1536	1528	1464	2095	2283	1706	1473	1576	1671	1664	2268	1746	1629	2102	2886	1759	1619	1631	2686	2047	2147	2643	2764	2368	1689	2323	2278	2804	2219	1786	1934	2728	2583	1741	1579	2240	2538	2157	1571	1543
Box7	VCO2(1)	1799	1461	1612	1684	891	1656	1868	1853	1522	1978	1486	1492	1677	2455	1769	1283	1449	1433	1722	1480	1348	1378	1595	1406	2431	1960	1340	2400	2471	2475	1942	2186	2085	1528	2559	2475	2694	1629	1966	2612	2386	2460	2029	2430	2446	2563	2148	2526
Box8	VCO2(1)	2063	1441	1892	1855	1762	1591	2246	2198	1421	1318	1622	2353	2336	1927	1246	1659	1626	2391	2202	1837	1311	1566	1769	2536	1902	1528	2459	2418	2002	1692	2539	2619	1955	2128	2521	2002	2541	2672	2311	2561	2596	1759	1386	2025	2541	1614	1361	1484
Box9	VCO2(1)	2072	1892	1279	1252	1351	1192	2299	2169	1367	1343	1327	1187	1632	1960	2071	1991	1279	1313	1473	1381	2036	1990	1492	1483	1506	2076	1409	2325	2355	2077	2324	2082	1592	1821	2202	1523	1802	1747	2143	1710	1667	1662	1674	2542	1795	1523	2277	2388
Box10	VCO2(1)	12	11	11	10	16	14	20	14	11	7	17	11	19	17	16	15	7	12	10	12	16	17	10	12	14	14	14	20	22	16	20	15	10	15	22	15	19	14	21	14	12	16	12	21	16	12	16	12
Box11	VCO2(1)	2237	2758	2676	2735	2810	2415	2709	1930	2508	2542	1930	2039	2456	2004	2888	3229	2844	1991	2105	2222	2501	3255	3539	3454	2997	3078	2952	3063	2937	2732	3161	3137	2848	2094	2732	2903	2974	3288	3037	2047	2307	2512	1788	2333	2858	3335	3188	2964
Box12	VCO2(1)	2319	2699	2670	2634	2826	2612	2924	2576	2373	1667	2323	1971	2905	2514	2478	2880	2040	2175	2099	2923	3093	3226	3236	3236	3150	2942	2786	3274	2873	3067	3150	3407	3291	2634	3239	2832	3089	2493	2605	1986	3181	2442	2876	2833	2655	2652	1982	2121
Box13	VCO2(1)	2498	2767	2177	804	1529	1859	2586	1839	2028	1723	1769	1997	2049	2032	2125	1338	2532	789	2162	1016	224	2701	1826	1984	1980	2829	2879	1161	1033	2321	818	2979	1029	725	1466	2792	3130	2838	1008	2067	1454	1823	1417	1707	1648	1379	1413	1516
Box14	VCO2(1)	2616	2881	2773	2845	2856	2739	2809	2221	1920	1726	1942	1988	1937	2798	1908	2217	3387	2993	2312	2819	3381	3252	2108	3354	3140	3198	3209	3645	3076	3194	3413	3136	2924	2953	2831	2949	3170	2947	2100	2809	3013	2667	2641	2276	2093	2370	2904	3040
Box15	VCO2(1)	6	10	10	12	20	15	17	6	9	2	16	6	16	11	4	10	12	15	7	15	15	16	11	16	15	14	12	19	19	16	14	11	9	11	17	16	17	14	11	9	11	12	12	11	12	12	12	6
Box16	VCO2(1)	-4	-1	0	1	7	2	6	-5	-1	-5	5	0	7	0	-6	1	0	1	-1	2	2	2	1	4	1	2	-1	5	6	2	2	-1	-1	1	6	4	4	2	2	-1	1	2	2	2	2	1	1	-6
Box1	VCO2(3)	101	114	69	101	76	115	74	72	103	86	105	67	64	69	99	72	68	72	100	97	67	70	90	105	58	110	83	110	100	132	82	120	130	123	73	80	123	97	80	65	128	120	129	105	80	112	79	69
Box2	VCO2(3)	103	111	100	71	60	71	67	113	80	71	78	75	71	91	106	98	63	65	80	76	75	75	71	103	95	65	110	114	118	76	85	137	128	85	72	72	142	127	119	78	71	87	135	136	138	112	77	86
Box3	VCO2(3)	72	107	69	69	73	117	92	111	69	82	75	71	102	69	68	69	92	109	87	63	65	71	107	72	80	75	119	122	99	117	93	114	122	123	125	82	120	118	120	103	87	118	124	125	118	98	78	76
Box4	VCO2(3)	104	110	68	93	76	114	73	82	79	86	73	82	105	117	68	96	105	80	85	72	101	70	77	95	115	68	117	87	126	129	96	129	135	88	77	121	94	76	125	106	82	128	123	97	108	77	103	69
Box5	VCO2(3)	223	242	243	243	243	243	242	242	242	237	242	238	237	242	242	242	242	243	217	244	243	243	243	227	237	243	243	243	243	242	243	242	243	243	243	243	242	242	242	242	243	243	243	242	241	242	242	242
Box6	VCO2(3)	100	92	60	66	75	124	76	77	76	76	73	104	113	85	73	78	83	83	112	87	81	104	143	87	80	81	133	102	107	131	137	117	84	115	113	139	110	89	96	135	128	86	78	111	126	107	78	77
Box7	VCO2(3)	75	61	67	70	37	69	78	77	63	82	62	62	70	102	74	53	60	60	72	62	56	57	66	58	101	82	56	100	103	103	81	91	87	64	106	103	112	68	82	109	99	102	84	101	102	107	89	105
Box8	VCO2(3)	102	71	93	91	87	78	111	108	70	65	80	116	115	95	61	82	80	118	109	91	65	77	87	125	94	75	121	119	99	83	125	129	96	105	124	99	125	132	114	126	128	87	68	100	125	80	67	73
Box9	VCO2(3)	109	99	67	66	71	62	120	114	72	70	70	62	86	103	108	104	67	69	77	72	107	104	78	78	79	109	74	122	123	109	122	109	83	95	115	80	94	92	112	90	87	87	88	133	94	80	119	125
Box10	VCO2(3)	1	1	1	1	2	1	2	1	1	1	2	1	2	2	2	1	1	1	1	1	2	2	1	1	1	1	1	2	2	2	2	1	1	1	2	1	2	1	2	1	1	2	1	2	2	1	2	1
Box11	VCO2(3)	74	92	89	91	93	80	90	64	83	84	64	68	82	67	96	107	94	66	70	74	83	108	118	115	100	102	98	102	98	91	105	104	95	70	91	96	99	109	101	68	77	83	59	77	95	111	106	98
Box12	VCO2(3)	80	93	92	90	97	90	100	88	81	57	80	68	100	86	85	99	70	75	72	100	106	111	111	111	108	101	96	112	99	105	108	117	113	90	111	97	106	86	89	68	109	84	99	97	91	91	68	73
Box13	VCO2(3)	75	83	65	24	46	56	78	55	61	52	53	60	61	61	64	40	76	24	65	30	7	81	55	60	59	85	86	35	31	70	25	89	31	22	44	84	94	85	30	62	44	55	43	51	49	41	42	45
Box14	VCO2(3)	89	98	95	97	97	93	96	76	65	59	66	68	66	95	65	76	115	102	79	96	115	111	72	114	107	109	109	124	105	109	116	107	100	101	97	101	108	100	72	96	103	91	90	78	71	81	99	104
Box15	VCO2(3)	1	1	1	1	2	1	2	1	1	0	2	1	2	1	0	1	1	1	1	1	1	2	1	2	1	1	1	2	2	2	1	1	1	1	2	2	2	1	1	1	1	1	1	1	1	1	1	1
Box16	VCO2(3)	0	0	0	0	1	0	1	0	0	0	0	0	1	0	-1	0	0	0	0	0	0	0	0	0	0	0	0	0	1	0	0	0	0	0	1	0	0	0	0	0	0	0	0	0	0	0	0	-1
Box1	RER	0.845	0.891	0.86	0.907	0.857	0.895	0.859	0.88	0.96	0.865	0.951	0.895	0.86	0.876	0.943	0.843	0.876	0.867	0.899	0.917	0.906	0.903	0.894	0.936	0.797	0.928	0.901	0.935	0.944	0.95	0.897	0.951	0.949	0.933	0.877	0.954	0.968	0.876	0.905	0.845	0.932	0.922	0.954	0.922	0.871	0.934	0.906	0.914
Box2	RER	0.904	0.918	0.939	0.86	0.851	0.831	0.804	0.878	0.836	0.957	0.879	0.88	0.852	0.893	0.886	0.906	0.817	0.961	0.919	0.881	0.87	0.908	0.831	0.891	0.895	0.812	0.917	0.906	0.908	0.838	0.936	0.931	0.917	0.892	0.87	0.906	0.96	0.94	0.916	0.845	0.947	0.95	0.963	0.942	0.93	0.9	0.905	0.939
Box3	RER	0.82	0.864	0.788	0.808	0.803	0.877	0.865	0.867	0.831	0.845	0.82	0.796	0.87	0.841	0.836	0.786	0.853	0.865	0.816	0.914	0.847	0.825	0.847	0.767	0.858	0.809	0.883	0.881	0.831	0.893	0.869	0.902	0.905	0.899	0.901	0.873	0.88	0.898	0.862	0.861	0.904	0.912	0.895	0.895	0.878	0.883	0.905	0.899
Box4	RER	0.847	0.886	0.85	0.886	0.833	0.886	0.828	0.871	0.848	0.888	0.818	0.834	0.86	0.903	0.836	0.962	0.895	0.872	0.876	0.856	0.964	0.848	0.813	0.859	0.905	0.838	0.974	0.888	0.914	0.918	0.901	0.936	0.943	0.912	0.877	0.943	0.917	0.911	0.954	0.908	0.896	0.973	0.921	0.91	0.922	0.91	0.929	0.901
Box5	RER	0.843	0.691	0.76	0.649	0.822	0.716	0.808	0.71	0.811	0.916	0.913	0.891	0.884	0.714	0.613	0.591	0.688	0.922	0.928	0.864	0.615	0.677	0.871	0.937	0.92	0.727	0.633	0.612	0.792	0.584	0.545	0.679	0.589	0.555	0.535	0.515	0.607	0.776	0.639	0.534	0.544	0.558	0.683	0.833	0.961	0.814	0.709	0.722
Box6	RER	0.825	0.859	0.827	0.812	0.796	0.878	0.829	0.88	0.871	0.878	0.852	0.915	0.871	0.866	0.91	0.892	0.868	0.901	0.914	0.884	0.885	0.932	0.947	0.877	0.882	0.886	0.928	0.88	0.915	0.932	0.928	0.94	0.921	0.921	0.925	0.937	0.868	0.916	0.964	0.931	0.927	0.884	0.886	0.903	0.95	0.899	0.865	0.932
Box7	RER	0.767	0.765	0.756	0.756	0.898	0.751	0.78	0.807	0.752	0.804	0.745	0.745	0.756	0.804	0.764	0.793	0.769	0.763	0.767	0.767	0.782	0.761	0.78	0.758	0.81	0.789	0.772	0.813	0.816	0.825	0.792	0.843	0.819	0.825	0.865	0.858	0.882	0.853	0.871	0.857	0.831	0.898	0.832	0.847	0.826	0.823	0.852	0.835
Box8	RER	0.873	0.828	0.956	0.887	0.919	0.86	0.917	0.938	0.909	0.916	0.861	0.877	0.893	0.896	0.925	0.89	0.854	0.911	0.869	0.857	0.89	0.94	0.905	0.916	0.844	0.908	0.961	0.958	0.828	0.948	0.958	0.932	0.864	0.973	0.964	0.915	0.968	0.924	0.909	0.925	0.914	0.949	0.929	0.918	0.962	0.867	0.903	0.99
Box9	RER	0.909	0.904	0.899	0.877	0.868	0.812	0.932	0.935	0.922	0.916	0.971	0.846	0.883	0.909	0.939	0.93	0.88	1.007	0.932	0.885	0.956	0.936	0.98	0.926	0.902	0.949	0.865	0.984	0.955	0.95	0.953	0.943	0.92	0.871	0.968	0.906	0.927	0.942	0.945	0.939	0.904	0.938	0.92	0.994	0.926	0.922	0.953	0.927
Box10	RER	2.697	2.267	2.267	1.89	1.047	0.85	1.082	0.85	2.267	0.758	1.558	1.262	0.701	0.914	0.834	0.947	1.261	2.698	7.486	2.698	1.047	2.405	1.082	2.698	1.125	1.125	1.125	1.376	1.261	1.047	1.082	3.77	1.082	1.261	1.261	3.771	1.719	1.125	1.17	1.663	0.758	2.137	1.456	1.17	4.452	1.456	2.137	2.697
Box11	RER	0.829	0.95	0.933	0.952	0.964	0.949	0.972	0.943	1.071	0.989	0.943	1.015	1.016	0.978	1.068	1.019	1.004	0.915	1.072	1.039	1.025	1.041	1.001	1.032	0.986	0.996	0.971	0.997	0.98	0.97	0.977	0.993	0.997	0.977	0.995	1	0.995	0.998	1.002	0.927	1.012	1.016	0.916	1.006	1.01	0.994	0.995	0.991
Box12	RER	0.85	0.933	0.939	0.961	0.95	0.964	0.958	0.994	0.959	0.945	0.998	0.977	1.015	1.007	0.989	1	0.998	1.001	0.999	1.023	1.013	1.008	0.99	0.99	0.992	0.988	0.999	1.013	0.959	0.98	0.985	0.994	0.971	0.991	0.985	0.991	0.961	0.953	0.977	0.992	1.015	0.967	0.971	0.996	0.971	0.97	0.931	0.969
Box13	RER	0.778	0.804	0.831	0.877	0.915	0.944	0.95	0.928	0.927	0.862	0.878	0.885	0.881	0.863	0.842	0.784	0.827	0.803	0.939	0.897	0.874	0.949	0.929	0.927	0.913	0.92	0.914	0.84	0.937	0.963	0.886	0.973	0.89	0.914	1.083	0.962	0.976	0.978	0.909	0.924	0.874	0.894	0.847	0.88	0.87	0.826	0.827	0.843
Box14	RER	0.826	0.944	0.914	0.937	0.927	0.95	0.962	0.963	0.968	0.977	1.017	0.99	0.986	1.03	0.979	0.986	1.031	1.034	0.964	0.993	0.994	1.022	0.917	1.011	1.01	1.007	1.015	1.019	1.018	0.974	0.973	0.994	0.969	1	0.971	1.023	1.004	0.99	0.927	1.01	0.999	0.966	0.999	0.932	1.015	0.99	0.999	1.03
Box15	RER	0.996	1.89	1.081	18.391	1.082	0.758	1.152	-1.117	5.277	-3.811	2.137	2.694	1.406	2.267	1.26	1.89	1.455	-3.811	1.261	633.659	0.947	2.137	1.262	1.047	1.891	0.85	1.455	2.697	0.823	1.405	1.126	-1.629	-1.399	11.16	0.757	2.137	1.558	3.193	-3.812	5.258	1.262	-3.811	1.456	11.227	18.54	1.456	2.697	-3.812
Box16	RER	0.345	0.165	0	-3.811	3.777	-3.811	0.997	0.271	0.081	0.474	-0.542	0	1.261	0	0.441	-0.292	0	-0.077	0.081	-0.152	-0.542	-0.2	-0.152	-3.81	-3.81	-3.81	0.165	-0.949	2.694	-0.542	-0.542	0.108	0.081	-0.077	2.694	-0.292	-0.223	-0.542	-0.542	0.081	-3.811	-0.2	-0.542	-0.292	-0.2	-0.152	-0.077	0.345
Box1	H(1)	11.941	12.906	7.971	11.275	8.835	12.976	8.611	8.197	10.961	9.925	11.281	7.526	7.427	7.909	10.671	8.506	7.813	8.348	11.242	10.668	7.463	7.847	10.15	11.407	7.122	12.015	9.32	11.954	10.799	14.238	9.256	12.883	13.949	13.418	8.357	8.557	13.046	11.111	8.942	7.672	13.938	13.167	13.781	11.565	9.221	12.144	8.808	7.688
Box2	H(1)	11.145	11.799	10.497	8.036	6.794	8.188	7.907	12.507	9.15	7.372	8.597	8.255	8.043	9.964	11.577	10.555	7.412	6.741	8.483	8.348	8.347	8.103	8.188	11.265	10.367	7.597	11.702	12.32	12.666	8.778	8.944	14.44	13.63	9.25	7.975	7.708	14.631	13.261	12.761	8.872	7.433	9.074	13.917	14.183	14.553	12.168	8.289	9.068
Box3	H(1)	8.296	11.871	8.232	8.105	8.599	12.758	10.162	12.177	7.901	9.184	8.626	8.324	11.201	7.757	7.71	8.171	10.282	11.993	10.033	6.687	7.262	8.144	11.96	8.748	8.849	8.783	12.942	13.316	11.256	12.638	10.224	12.212	13.006	13.189	13.342	8.973	13.033	12.602	13.275	11.413	9.251	12.489	13.341	13.371	12.85	10.592	8.335	8.182
Box4	H(1)	11.689	11.939	7.65	10.041	8.597	12.302	8.382	9.034	8.879	9.307	8.412	9.335	11.599	12.523	7.71	9.777	11.267	8.82	9.275	8.056	10.204	7.864	8.901	10.558	12.248	7.71	11.734	9.399	13.352	13.567	10.258	13.378	13.877	9.309	8.357	12.468	9.953	8.054	12.739	11.206	8.787	12.895	12.863	10.289	11.271	8.176	10.72	7.388
Box5	H(1)	24.56	31.303	29.036	33.192	27.268	30.48	27.562	30.596	27.473	24.331	24.938	25.051	25.02	30.508	34.723	35.829	31.509	24.809	22.071	26.238	34.784	32.072	25.985	22.974	24.332	30.186	33.9	34.931	28.123	36.181	38.466	31.835	36.02	37.937	39.175	40.44	34.946	28.422	33.515	38.971	38.496	37.671	31.718	26.865	23.847	27.415	30.715	30.273
Box6	H(1)	11.896	10.572	7.088	7.949	9.141	13.994	8.954	8.643	8.649	8.548	8.394	11.339	12.853	9.655	8.013	8.708	9.434	9.12	12.289	9.72	9.055	11.215	15.197	9.846	9.024	9.056	14.382	11.43	11.624	14.098	14.794	12.546	9.091	12.512	12.227	14.89	12.531	9.661	10.046	14.562	13.843	9.689	8.771	12.256	13.34	11.844	8.895	8.237
Box7	H(1)	11.239	9.145	10.185	10.643	4.894	10.523	11.508	11.099	9.658	11.886	9.507	9.545	10.598	14.741	11.088	7.798	9.033	8.983	10.75	9.247	8.284	8.657	9.821	8.87	14.517	11.956	8.321	14.288	14.663	14.557	11.806	12.641	12.337	8.99	14.489	14.111	15.013	9.332	11.065	14.901	13.956	13.516	11.85	13.993	14.369	15.114	12.304	14.709
Box8	H(1)	11.59	8.45	9.89	10.293	9.505	9.055	12.134	11.662	7.73	7.129	9.214	13.174	12.891	10.611	6.686	9.185	9.303	12.989	12.417	10.48	7.253	8.303	9.662	13.718	10.984	8.324	12.806	12.621	11.742	8.9	13.25	13.974	11.082	10.969	13.098	10.835	13.156	14.353	12.577	13.751	14.067	9.255	7.415	10.931	13.225	9.119	7.444	7.547
Box9	H(1)	11.269	10.342	7.024	7.012	7.627	7.106	12.259	11.542	7.355	7.264	6.85	6.84	9.085	10.671	10.976	10.644	7.142	6.594	7.857	7.68	10.647	10.584	7.651	7.953	8.25	10.916	7.977	11.878	12.322	10.914	12.178	11.007	8.58	10.249	11.397	8.31	9.657	9.243	11.304	9.064	9.113	8.821	9.025	12.896	9.627	8.192	11.938	12.797
Box10	H(1)	0.032	0.032	0.032	0.032	0.079	0.078	0.094	0.078	0.032	0.047	0.063	0.047	0.125	0.094	0.094	0.078	0.031	0.032	0.016	0.032	0.078	0.047	0.047	0.032	0.063	0.063	0.063	0.079	0.094	0.078	0.094	0.032	0.047	0.063	0.094	0.032	0.063	0.063	0.094	0.048	0.078	0.047	0.047	0.094	0.032	0.047	0.047	0.032
Box11	H(1)	13.112	14.496	14.258	14.355	14.592	12.697	13.982	10.195	12.006	12.939	10.195	10.174	12.246	10.293	13.855	16.061	14.311	10.774	10.068	10.883	12.378	15.923	17.848	17.006	15.3	15.587	15.25	15.493	15.063	14.117	16.243	15.916	14.404	10.765	13.844	14.646	15.068	16.624	15.305	10.963	11.539	12.518	9.673	11.727	14.317	16.905	16.151	15.064
Box12	H(1)	13.325	14.385	14.162	13.708	14.846	13.571	15.26	13.065	12.373	8.797	11.737	10.13	14.494	12.618	12.616	14.534	10.315	10.971	10.606	14.495	15.454	16.184	16.457	16.457	15.999	14.99	14.075	16.366	14.985	15.722	16.089	17.279	17	13.386	16.548	14.398	16.084	13.067	13.391	10.085	15.866	12.649	14.852	14.349	13.71	13.704	10.582	10.968
Box13	H(1)	15.423	16.631	12.728	4.502	8.274	9.82	13.582	9.846	10.862	9.786	9.893	11.098	11.431	11.532	12.296	8.209	14.866	4.745	11.472	5.586	1.256	14.208	9.766	10.632	10.735	15.248	15.605	6.73	5.484	12.068	4.541	15.354	5.69	3.927	6.958	14.524	16.099	14.579	5.482	11.103	8.165	10.052	8.163	9.527	9.289	8.108	8.293	8.765
Box14	H(1)	15.373	15.212	15.021	15.117	15.299	14.388	14.616	11.549	9.945	8.872	9.676	10.115	9.885	13.799	9.792	11.31	16.697	14.723	12.008	14.304	17.146	16.144	11.393	16.786	15.728	16.049	16.005	18.121	15.317	16.457	17.601	15.909	15.125	14.901	14.618	14.629	15.956	14.989	11.256	14.072	15.22	13.835	13.342	12.14	10.44	12.057	14.668	14.998
Box15	H(1)	0.031	0.032	0.047	0.016	0.094	0.094	0.078	-0.015	0.016	0	0.048	0.016	0.063	0.032	0.016	0.032	0.047	0.001	0.031	0.016	0.078	0.047	0.047	0.078	0.047	0.078	0.047	0.048	0.11	0.063	0.063	-0.015	-0.015	0.016	0.109	0.048	0.063	0.032	0.001	0.016	0.047	0.001	0.047	0.016	0.016	0.047	0.032	0
Box16	H(1)	-0.047	-0.031	-0.031	0	0.016	0	0.031	-0.078	-0.062	-0.047	-0.031	-0.015	0.031	-0.046	-0.062	-0.015	-0.016	-0.062	-0.062	-0.062	-0.015	-0.046	-0.031	0	0	0	-0.031	-0.015	0.016	-0.015	-0.015	-0.047	-0.062	-0.062	0.016	-0.046	-0.062	-0.015	-0.015	-0.062	0	-0.046	-0.015	-0.031	-0.046	-0.031	-0.062	-0.078
Box1	H(3)	0.584	0.631	0.39	0.551	0.432	0.635	0.421	0.401	0.536	0.485	0.552	0.368	0.363	0.387	0.522	0.416	0.382	0.408	0.55	0.522	0.365	0.384	0.496	0.558	0.348	0.588	0.456	0.585	0.528	0.696	0.453	0.63	0.682	0.656	0.409	0.418	0.638	0.543	0.437	0.375	0.682	0.644	0.674	0.566	0.451	0.594	0.431	0.376
Box2	H(3)	0.564	0.597	0.531	0.407	0.344	0.414	0.4	0.633	0.463	0.373	0.435	0.418	0.407	0.504	0.586	0.534	0.375	0.341	0.429	0.422	0.422	0.41	0.414	0.57	0.525	0.384	0.592	0.623	0.641	0.444	0.453	0.731	0.69	0.468	0.404	0.39	0.74	0.671	0.646	0.449	0.376	0.459	0.704	0.718	0.736	0.616	0.419	0.459
Box3	H(3)	0.426	0.609	0.422	0.416	0.441	0.654	0.521	0.625	0.405	0.471	0.443	0.427	0.575	0.398	0.396	0.419	0.527	0.615	0.515	0.343	0.373	0.418	0.614	0.449	0.454	0.451	0.664	0.683	0.577	0.648	0.524	0.626	0.667	0.677	0.684	0.46	0.669	0.647	0.681	0.585	0.475	0.641	0.684	0.686	0.659	0.543	0.428	0.42
Box4	H(3)	0.6	0.612	0.392	0.515	0.441	0.631	0.43	0.463	0.455	0.477	0.432	0.479	0.595	0.642	0.396	0.502	0.578	0.452	0.476	0.413	0.523	0.403	0.457	0.542	0.628	0.396	0.602	0.482	0.685	0.696	0.526	0.686	0.712	0.478	0.429	0.64	0.511	0.413	0.654	0.575	0.451	0.661	0.66	0.528	0.578	0.419	0.55	0.379
Box5	H(3)	1.292	1.647	1.527	1.746	1.434	1.603	1.45	1.609	1.445	1.28	1.312	1.318	1.316	1.605	1.826	1.885	1.657	1.305	1.161	1.38	1.83	1.687	1.367	1.208	1.28	1.588	1.783	1.837	1.479	1.903	2.023	1.675	1.895	1.995	2.061	2.127	1.838	1.495	1.763	2.05	2.025	1.981	1.668	1.413	1.254	1.442	1.616	1.592
Box6	H(3)	0.59	0.524	0.352	0.394	0.453	0.694	0.444	0.429	0.429	0.424	0.416	0.562	0.638	0.479	0.397	0.432	0.468	0.452	0.61	0.482	0.449	0.556	0.754	0.488	0.448	0.449	0.713	0.567	0.577	0.699	0.734	0.622	0.451	0.621	0.606	0.739	0.622	0.479	0.498	0.722	0.687	0.481	0.435	0.608	0.662	0.587	0.441	0.409
Box7	H(3)	0.468	0.38	0.424	0.443	0.204	0.438	0.479	0.462	0.402	0.494	0.395	0.397	0.441	0.613	0.461	0.324	0.376	0.374	0.447	0.385	0.345	0.36	0.409	0.369	0.604	0.497	0.346	0.594	0.61	0.606	0.491	0.526	0.513	0.374	0.603	0.587	0.625	0.388	0.46	0.62	0.581	0.562	0.493	0.582	0.598	0.629	0.512	0.612
Box8	H(3)	0.571	0.417	0.488	0.507	0.469	0.446	0.598	0.575	0.381	0.351	0.454	0.649	0.636	0.523	0.33	0.453	0.459	0.64	0.612	0.517	0.358	0.409	0.476	0.676	0.542	0.41	0.631	0.622	0.579	0.439	0.653	0.689	0.546	0.541	0.646	0.534	0.649	0.708	0.62	0.678	0.693	0.456	0.366	0.539	0.652	0.45	0.367	0.372
Box9	H(3)	0.591	0.542	0.368	0.367	0.4	0.372	0.642	0.605	0.385	0.381	0.359	0.358	0.476	0.559	0.575	0.558	0.374	0.346	0.412	0.402	0.558	0.555	0.401	0.417	0.432	0.572	0.418	0.622	0.646	0.572	0.638	0.577	0.45	0.537	0.597	0.435	0.506	0.484	0.592	0.475	0.478	0.462	0.473	0.676	0.504	0.429	0.626	0.671
Box10	H(3)	0.003	0.003	0.003	0.003	0.008	0.008	0.009	0.008	0.003	0.005	0.006	0.005	0.012	0.009	0.009	0.008	0.003	0.003	0.002	0.003	0.008	0.005	0.005	0.003	0.006	0.006	0.006	0.008	0.009	0.008	0.009	0.003	0.005	0.006	0.009	0.003	0.006	0.006	0.009	0.005	0.008	0.005	0.005	0.009	0.003	0.005	0.005	0.003
Box11	H(3)	0.435	0.481	0.473	0.477	0.484	0.422	0.464	0.338	0.399	0.43	0.338	0.338	0.407	0.342	0.46	0.533	0.475	0.358	0.334	0.361	0.411	0.529	0.593	0.565	0.508	0.517	0.506	0.514	0.5	0.469	0.539	0.528	0.478	0.357	0.46	0.486	0.5	0.552	0.508	0.364	0.383	0.416	0.321	0.389	0.475	0.561	0.536	0.5
Box12	H(3)	0.457	0.493	0.486	0.47	0.509	0.466	0.523	0.448	0.424	0.302	0.403	0.347	0.497	0.433	0.433	0.499	0.354	0.376	0.364	0.497	0.53	0.555	0.564	0.564	0.549	0.514	0.483	0.561	0.514	0.539	0.552	0.593	0.583	0.459	0.568	0.494	0.552	0.448	0.459	0.346	0.544	0.434	0.509	0.492	0.47	0.47	0.363	0.376
Box13	H(3)	0.463	0.499	0.382	0.135	0.248	0.295	0.407	0.295	0.326	0.294	0.297	0.333	0.343	0.346	0.369	0.246	0.446	0.142	0.344	0.168	0.038	0.426	0.293	0.319	0.322	0.457	0.468	0.202	0.165	0.362	0.136	0.461	0.171	0.118	0.209	0.436	0.483	0.437	0.164	0.333	0.245	0.302	0.245	0.286	0.279	0.243	0.249	0.263
Box14	H(3)	0.524	0.519	0.512	0.515	0.522	0.491	0.498	0.394	0.339	0.303	0.33	0.345	0.337	0.471	0.334	0.386	0.569	0.502	0.409	0.488	0.585	0.551	0.388	0.572	0.536	0.547	0.546	0.618	0.522	0.561	0.6	0.542	0.516	0.508	0.498	0.499	0.544	0.511	0.384	0.48	0.519	0.472	0.455	0.414	0.356	0.411	0.5	0.511
Box15	H(3)	0.003	0.003	0.005	0.002	0.009	0.009	0.008	-0.001	0.002	0	0.005	0.002	0.006	0.003	0.002	0.003	0.005	0	0.003	0.002	0.008	0.005	0.005	0.008	0.005	0.008	0.005	0.005	0.011	0.006	0.006	-0.001	-0.001	0.002	0.011	0.005	0.006	0.003	0	0.002	0.005	0	0.005	0.002	0.002	0.005	0.003	0
Box16	H(3)	-0.005	-0.003	-0.003	0	0.002	0	0.003	-0.008	-0.006	-0.005	-0.003	-0.002	0.003	-0.005	-0.006	-0.002	-0.002	-0.006	-0.006	-0.006	-0.002	-0.005	-0.003	0	0	0	-0.003	-0.002	0.002	-0.002	-0.002	-0.005	-0.006	-0.006	0.002	-0.005	-0.006	-0.002	-0.002	-0.006	0	-0.005	-0.002	-0.003	-0.005	-0.003	-0.006	-0.008
Box1	XT	388	26	327	53	83	45	59	91	339	636	98	26	43	274	338	14	32	74	196	49	43	34	110	91	102	137	204	207	483	249	160	359	426	358	53	259	298	72	18	128	345	227	203	247	121	112	0	61
Box2	XT	680	587	285	21	20	6	319	493	42	30	41	28	65	696	679	320	8	61	8	23	140	0	110	614	136	101	744	1037	350	95	797	877	402	129	129	500	667	889	365	3	71	351	822	587	678	4	60	96
Box3	XT	296	597	30	6	267	428	539	186	30	32	28	136	182	59	10	15	231	386	142	44	9	378	427	45	9	121	747	396	399	404	151	650	234	576	218	326	436	469	472	293	276	648	1201	220	243	3	83	3
Box4	XT	1252	417	337	372	677	360	381	41	266	104	54	98	642	511	0	227	115	103	64	120	171	0	1	235	168	100	98	327	527	464	547	626	802	43	212	569	85	369	625	253	61	748	385	318	18	213	57	13
Box5	XT	477	93	374	146	207	203	219	260	14	49	2	23	141	375	373	437	20	34	37	374	337	12	38	44	203	319	474	67	261	482	188	196	398	469	253	290	68	295	433	359	403	128	0	9	123	187	248	7
Box6	XT	518	149	0	9	172	457	0	0	0	0	0	319	372	0	0	1	7	71	181	2	51	266	278	43	6	336	288	129	152	299	141	50	189	141	245	256	97	7	119	102	144	51	80	308	274	197	47	0
Box7	XT	162	22	74	34	5	0	318	134	22	180	14	40	237	747	129	136	21	72	56	165	22	37	91	128	441	410	225	347	383	511	229	413	169	125	247	405	380	198	324	282	226	703	537	304	244	319	265	395
Box8	XT	579	25	314	59	4	0	187	39	0	8	6	479	464	182	41	24	63	296	454	154	54	83	307	403	156	35	297	450	103	39	286	410	80	207	366	129	446	197	451	282	255	0	31	335	216	17	10	37
Box9	XT	695	522	3	41	34	2	527	349	12	12	16	61	52	388	271	398	56	8	6	25	320	230	65	22	117	537	78	347	257	378	148	349	371	146	343	155	227	331	197	237	23	50	74	368	171	34	492	529
Box10	XT	12	0	2	1	1	1	4	2	1	0	0	1	2	1	2	2	1	0	0	1	0	2	5	2	1	0	0	2	0	0	0	2	0	0	0	0	1	0	0	0	1	2	3	2	1	1	1	0
Box11	XT	1055	1007	302	325	818	456	747	34	448	194	39	87	81	36	218	918	689	83	26	78	206	516	766	727	771	985	760	623	650	1266	1260	947	609	153	1183	665	608	763	430	63	15	40	39	5	251	901	914	709
Box12	XT	770	608	773	709	827	590	588	415	488	83	100	28	110	474	124	364	47	37	31	319	398	674	795	655	588	547	471	672	603	1047	728	1309	1124	731	1618	1361	1829	1336	1195	749	1225	1153	853	519	495	505	150	79
Box13	XT	1119	598	522	216	214	143	238	47	33	30	30	36	47	30	218	55	300	205	363	132	0	448	55	23	37	390	478	158	236	181	179	560	177	135	118	302	265	333	62	306	16	75	44	0	4	42	21	39
Box14	XT	2168	1807	659	1206	1062	1066	1235	575	294	77	175	51	59	505	66	133	1123	919	360	921	883	768	441	761	1132	1292	997	794	860	1108	1193	1262	1067	760	578	769	1037	940	301	627	1325	556	114	194	220	25	573	609
Box15	XT	0	0	0	0	0	0	0	0	0	0	0	0	0	0	0	0	0	0	0	0	0	0	0	0	0	0	0	0	0	0	0	0	0	0	0	0	0	0	0	0	0	0	0	0	0	0	0	0
Box16	XT	3	0	0	0	0	0	0	0	0	0	0	0	0	0	0	0	0	0	0	0	0	0	0	0	0	0	0	0	0	0	0	0	0	0	0	0	0	0	0	0	0	0	0	0	0	0	0	0
Box1	XA	176	8	143	19	13	13	10	34	157	492	29	5	8	133	157	1	4	36	80	20	6	12	53	42	58	48	67	101	259	140	65	189	244	194	16	127	143	27	0	39	170	113	95	126	72	28	0	33
Box2	XA	436	370	101	2	5	0	190	289	12	13	8	0	34	457	415	189	2	25	2	0	53	0	51	369	57	41	463	700	228	28	518	575	268	57	32	291	412	580	239	1	42	211	532	370	458	1	38	69
Box3	XA	131	381	3	2	140	256	323	107	15	3	2	61	72	0	0	0	105	232	68	4	0	230	265	27	1	55	429	221	240	260	99	434	128	381	135	215	289	288	297	123	153	439	936	131	114	0	37	1
Box4	XA	860	245	180	55	320	194	221	23	137	50	4	39	365	352	0	87	41	26	0	28	57	0	1	91	108	60	43	158	309	317	345	401	577	22	108	383	7	199	399	55	35	475	278	185	12	125	21	7
Box5	XA	270	36	217	80	91	109	95	170	4	14	0	2	51	214	239	236	8	7	6	196	198	4	4	10	92	159	237	23	136	268	102	93	194	245	99	158	16	139	235	148	206	31	0	4	62	74	126	2
Box6	XA	297	55	0	0	86	267	0	0	0	0	0	172	227	0	0	1	2	27	86	0	21	132	160	28	4	66	143	74	66	149	53	26	77	50	103	150	60	4	68	40	78	29	27	158	155	94	10	0
Box7	XA	89	6	25	7	2	0	167	55	2	71	2	0	70	459	51	67	12	32	38	99	0	22	54	46	260	210	127	172	233	326	130	246	77	69	154	211	203	108	166	146	143	359	337	171	150	162	145	233
Box8	XA	358	11	135	31	0	0	97	16	0	1	2	254	269	79	8	2	34	142	243	78	21	39	156	212	73	3	137	259	58	11	109	230	32	104	220	75	244	89	252	157	134	0	21	145	96	0	0	0
Box9	XA	426	270	1	12	14	0	362	210	1	2	4	22	34	230	146	167	2	0	1	0	184	108	30	13	75	308	37	195	158	248	51	177	218	74	207	103	149	187	102	138	13	25	46	226	75	4	289	314
Box10	XA	11	0	0	0	0	0	0	0	0	0	0	0	0	0	0	0	0	0	0	0	0	0	0	0	0	0	0	0	0	0	0	0	0	0	0	0	0	0	0	0	0	0	0	0	0	0	0	0
Box11	XA	705	682	126	150	548	325	535	3	303	104	6	48	22	14	119	603	474	25	3	20	86	310	511	486	527	720	535	416	422	980	944	671	389	48	846	438	364	502	226	11	1	9	11	0	131	620	621	481
Box12	XA	548	406	542	468	566	378	384	222	308	17	45	13	26	287	41	206	19	24	0	203	245	418	526	448	375	344	294	468	405	723	466	970	814	468	1060	740	1167	740	604	138	628	646	558	243	300	334	79	32
Box13	XA	803	407	371	168	172	98	149	6	4	6	4	1	1	13	147	11	199	145	267	57	0	303	6	1	9	239	327	116	164	124	104	375	109	101	63	170	169	201	29	175	5	38	16	0	0	15	2	5
Box14	XA	1660	1374	401	881	775	765	871	394	153	10	101	15	18	346	27	74	774	635	230	640	613	492	319	495	822	970	709	506	581	820	840	920	748	493	338	536	730	627	107	380	969	351	77	116	136	0	384	397
Box15	XA	0	0	0	0	0	0	0	0	0	0	0	0	0	0	0	0	0	0	0	0	0	0	0	0	0	0	0	0	0	0	0	0	0	0	0	0	0	0	0	0	0	0	0	0	0	0	0	0
Box16	XA	3	0	0	0	0	0	0	0	0	0	0	0	0	0	0	0	0	0	0	0	0	0	0	0	0	0	0	0	0	0	0	0	0	0	0	0	0	0	0	0	0	0	0	0	0	0	0	0
Box1	YT	307	67	179	27	50	115	21	110	129	74	69	0	3	108	99	27	10	32	239	42	20	16	91	99	87	99	103	66	174	91	135	165	238	78	7	100	294	32	43	134	327	335	260	165	52	73	0	32
Box2	YT	579	290	159	14	14	7	187	398	21	58	21	5	41	471	421	218	16	21	1	1	53	1	64	380	84	26	431	723	260	95	722	783	365	68	35	385	435	563	220	11	41	231	535	403	392	27	44	21
Box3	YT	156	162	0	0	85	174	172	77	25	8	6	93	162	27	45	73	227	124	37	0	0	75	95	23	0	27	251	142	75	111	40	213	76	159	83	137	173	120	100	7	94	152	129	130	91	2	51	3
Box4	YT	399	251	212	91	176	185	215	72	190	93	56	88	347	160	3	138	52	4	0	25	79	3	0	205	102	38	92	181	391	206	286	387	273	10	79	218	4	189	185	6	35	419	137	189	6	147	24	42
Box5	YT	495	215	426	194	296	225	282	333	58	99	41	71	252	527	559	447	23	44	92	444	335	1	9	83	296	281	529	55	442	586	216	254	492	450	327	432	33	294	563	392	408	317	314	95	274	257	470	17
Box6	YT	162	213	20	57	229	62	0	4	4	1	2	18	50	6	7	5	3	11	50	36	39	13	0	0	0	0	0	0	0	0	0	0	0	0	0	0	0	0	0	0	0	0	0	0	0	0	0	0
Box7	YT	127	60	39	39	23	12	246	99	0	87	21	8	246	758	202	157	69	24	37	169	35	105	44	146	529	114	105	502	386	515	142	403	134	105	441	334	727	210	383	165	329	194	212	267	345	247	181	418
Box8	YT	57	1	19	2	0	0	26	23	0	0	1	80	29	1	0	0	2	76	120	4	4	0	0	101	2	0	24	36	12	0	77	42	15	34	41	12	67	21	103	96	22	19	4	72	56	0	0	0
Box9	YT	547	589	47	69	54	70	263	202	62	67	71	33	103	624	609	524	13	14	32	83	317	358	3978	624	121	303	254	207	89	175	571	462	605	739	515	210	218	353	450	532	413	400	396	413	508	472	395	423
Box10	YT	16	9	10	4	5	2	3	1	2	0	4	4	5	9	3	7	7	2	0	4	6	4	2	7	4	5	10	3	6	9	3	3	4	7	4	8	1	7	6	7	2	6	4	7	11	6	6	3
Box11	YT	1220	817	405	374	515	337	470	61	287	259	59	41	59	47	148	778	378	61	4	12	117	506	563	568	681	598	664	693	442	672	544	410	315	27	454	438	574	493	217	39	24	28	41	26	132	845	630	533
Box12	YT	421	359	419	442	495	253	301	274	248	64	104	119	185	272	139	163	12	4	0	148	212	669	997	947	1010	540	541	775	605	392	309	529	423	276	486	264	264	249	144	9	245	263	338	196	303	240	80	46
Box13	YT	856	527	512	454	406	382	373	25	40	35	37	23	26	176	164	47	267	438	437	331	326	288	27	19	32	243	464	402	493	343	431	504	303	360	325	337	442	392	510	312	52	85	83	38	44	125	102	211
Box14	YT	2287	1548	596	860	1045	994	938	397	190	37	139	18	21	504	88	170	851	934	284	1091	798	723	340	609	883	830	900	591	1008	851	1024	1037	679	556	378	585	885	785	202	742	811	518	481	225	255	28	538	656
Box15	YT	0	0	0	0	0	0	0	0	0	0	0	0	0	0	0	0	0	0	0	0	0	0	0	0	0	0	0	0	0	0	0	0	0	0	0	0	0	0	0	0	0	0	0	0	0	0	0	0
Box16	YT	2	0	0	0	0	0	0	0	0	0	0	0	0	0	0	0	0	0	0	0	0	0	0	0	0	0	0	0	0	0	0	0	0	0	0	0	0	0	0	0	0	0	0	0	0	0	0	0
Box1	Z	46	1	50	11	21	17	2	25	26	11	17	0	0	7	11	0	0	6	27	7	1	1	20	38	31	64	20	24	40	7	4	3	56	28	0	40	99	17	4	33	33	24	34	37	5	12	0	0
Box2	Z	371	20	33	0	3	3	82	260	1	3	7	3	9	270	250	58	0	2	0	0	14	0	9	250	15	1	288	338	140	0	431	428	75	22	0	246	343	318	76	0	17	194	310	284	332	14	16	2
Box3	Z	115	86	0	0	43	163	76	62	5	4	1	29	66	4	0	8	111	174	7	0	0	91	93	0	2	25	162	137	120	165	21	197	143	176	32	55	170	98	142	23	139	248	284	165	168	4	64	5
Box4	Z	161	82	103	15	13	133	63	0	21	6	0	0	210	18	0	159	0	0	0	0	17	0	0	337	108	30	116	279	419	234	204	281	130	0	85	112	0	69	39	8	1	235	45	90	0	61	0	0
Box5	Z	51	1	28	11	6	2	16	14	1	0	0	0	0	26	53	9	0	0	0	34	12	0	0	0	2	18	83	0	9	71	8	7	39	38	7	26	0	3	45	24	34	11	0	0	0	2	8	0
Box6	Z	214	12	0	0	41	333	0	0	0	0	0	247	83	0	1	0	0	1	68	0	0	68	67	0	0	7	91	1	3	98	86	1	72	76	162	83	9	0	97	386	32	10	40	159	180	1	0	0
Box7	Z	59	0	2	1	0	0	63	28	0	21	2	0	69	182	22	21	0	0	3	29	0	0	2	5	100	22	14	88	29	92	1	35	5	20	121	64	64	70	82	70	85	38	75	49	86	110	46	89
Box8	Z	221	71	280	153	90	73	228	90	73	91	68	418	179	71	62	64	62	157	335	18	24	28	32	405	25	22	205	367	56	1	157	137	2	133	215	54	277	144	27	196	17	1	0	245	32	0	1	0
Box9	Z	34	18	0	0	0	0	75	17	0	0	0	0	4	19	8	0	0	0	0	0	3	1	0	0	0	3	0	1	17	18	0	3	9	0	0	1	0	3	3	0	0	0	0	5	0	0	11	3
Box10	Z	16	0	0	0	0	0	8	0	0	0	0	0	4	3	0	0	0	0	0	0	0	0	0	2	0	0	0	0	0	0	0	0	0	0	0	0	0	0	0	0	0	0	0	0	0	0	0	0
Box11	Z	8	14	0	5	38	17	40	0	11	6	0	0	0	1	4	11	10	0	0	0	1	2	34	32	6	56	15	8	3	102	29	20	5	0	14	24	3	14	2	0	0	0	0	0	2	7	21	14
Box12	Z	14	7	24	1	10	8	35	3	1	1	2	0	2	107	107	87	50	56	59	83	114	65	106	90	84	45	80	81	138	113	55	89	115	57	113	74	82	59	59	32	64	73	55	54	81	75	36	38
Box13	Z	168	97	108	270	107	57	55	0	1	3	2	1	7	2	24	0	22	35	34	3	1	26	0	0	0	24	25	18	12	16	16	47	6	18	4	17	25	16	3	8	0	0	0	0	0	0	0	0
Box14	Z	36	25	16	67	28	52	9	3	10	0	0	0	0	29	2	0	32	47	12	43	44	27	13	29	46	103	63	12	8	122	43	17	11	4	0	33	3	16	3	1	73	17	1	2	0	0	1	11
Box15	Z	368	261	304	325	363	382	393	356	386	391	445	446	457	473	462	418	420	423	448	454	433	451	459	473	469	460	452	426	443	412	435	396	437	430	420	414	439	457	478	466	452	466	455	483	452	458	455	449
Box16	Z	7	0	0	0	0	0	0	0	0	0	0	0	0	0	0	0	0	0	0	0	0	0	0	0	0	0	0	0	0	0	0	0	0	0	0	0	0	0	0	0	0	0	0	0	0	0	0	0
Box1	Feed	0.18	0.18	0.3	0.3	0.3	0.36	0.36	0.47	0.62	0.63	0.76	0.76	0.76	0.87	0.92	0.92	0.92	0.92	1.17	1.17	1.17	1.2	1.26	1.31	1.33	1.35	1.39	1.41	1.41	1.74	1.74	1.77	2.05	2.16	2.16	2.22	2.33	2.33	2.33	2.36	2.43	3.02	3.48	3.52	3.55	3.55	3.55	3.55
Box2	Feed	0.15	0.19	0.51	0.78	0.78	0.78	0.78	0.78	0.78	0.78	0.78	0.78	0.78	0.78	0.78	0.81	0.81	0.81	0.81	0.81	0.81	0.81	0.81	0.84	0.84	0.9	0.9	1.02	1.1	1.1	1.1	1.37	1.68	1.68	1.68	1.68	1.83	1.99	2	2	2	2.03	2.22	2.64	2.91	2.91	2.91	3.1
Box3	Feed	0.06	0.2	0.2	0.2	0.34	0.37	0.46	0.56	0.56	0.56	0.56	0.59	0.66	0.66	0.66	0.66	0.75	0.82	0.82	0.82	0.82	0.82	1.1	1.1	1.1	1.1	1.13	1.24	1.49	1.49	1.49	1.71	1.71	1.86	1.93	2.08	2.21	2.46	2.64	2.68	2.81	3.15	3.3	3.41	3.44	3.44	3.44	3.44
Box4	Feed	0.28	0.28	0.28	0.31	0.37	0.42	0.47	0.47	0.51	0.51	0.51	0.51	0.74	0.76	0.76	0.82	0.83	0.83	0.83	0.85	0.86	0.86	0.86	1.2	1.27	1.27	1.27	1.35	1.69	1.95	2.12	2.54	2.54	2.54	2.71	3.01	3.01	3.1	3.44	3.44	3.44	3.71	3.88	4.05	4.05	4.21	4.21	4.21
Box5	Feed	0.37	0.37	0.56	0.63	0.76	0.76	0.79	1.03	1.03	1.03	1.03	1.03	1.05	1.19	1.24	1.24	1.24	1.24	1.24	1.47	1.56	1.56	1.56	1.56	1.56	1.63	1.66	1.66	1.84	2.17	2.18	2.23	2.5	2.83	2.88	2.88	2.88	2.94	3.17	3.51	3.66	3.73	3.73	3.73	3.73	3.89	3.97	3.97
Box6	Feed	0.39	0.39	0.39	0.39	0.39	0.74	0.74	0.74	0.74	0.74	0.74	0.74	0.75	1.04	1.04	1.04	1.04	1.04	1.13	1.13	1.13	1.13	1.31	1.31	1.31	1.31	1.68	1.68	1.68	1.96	1.96	1.98	2.18	2.46	2.81	2.87	2.87	2.87	3.49	3.49	3.67	3.67	3.67	3.67	4.02	4.02	4.02	4.02
Box7	Feed	0.09	0.09	0.09	0.09	0.09	0.09	0.09	0.14	0.14	0.14	0.14	0.14	0.14	0.34	0.34	0.34	0.34	0.34	0.34	0.34	0.34	0.34	0.34	0.34	0.47	0.47	0.47	0.64	0.72	0.85	0.85	1.04	1.04	1.04	1.23	1.55	1.55	1.55	1.69	1.69	1.92	1.92	2.08	2.08	2.43	2.46	2.54	2.71
Box8	Feed	0.2	0.2	0.27	0.33	0.33	0.33	0.4	0.45	0.45	0.45	0.45	0.78	0.78	0.78	0.78	0.78	0.78	0.78	1.01	1.01	1.01	1.01	1.01	1.26	1.26	1.26	1.36	1.67	1.68	1.68	1.93	2.01	2.01	2.14	2.44	2.5	2.6	3.08	3.13	3.27	3.29	3.29	3.29	3.61	3.62	3.62	3.62	3.63
Box9	Feed	0.51	0.64	0.64	0.64	0.64	0.64	1.17	1.41	1.52	1.69	1.69	1.69	1.69	1.69	1.8	2.02	2.02	2.02	2.02	2.02	2.39	2.39	2.39	2.39	2.39	2.98	2.98	2.98	2.98	3.07	3.07	3.07	3.41	3.41	3.41	3.41	3.41	3.41	4.43	4.49	4.49	4.51	4.51	4.87	4.87	4.87	4.87	4.92
Box10	Feed	0	0	0	0	0	0	0	0	0	0	0	0	0	0	0	0	0	0	0	0	0	0	0	0	0	0	0	0	0	0	0	0	0	0	0	0	0	0	0	0	0	0	0	0	0	0	0	0
Box11	Feed	1.27	3.09	3.09	3.09	3.09	3.09	3.09	3.09	3.09	3.09	3.09	3.09	3.71	3.71	3.71	3.71	3.71	3.71	3.71	3.71	3.71	4.61	4.61	4.61	4.88	5.3	5.3	5.3	5.8	6.18	6.18	6.18	6.18	6.18	6.18	6.52	6.52	6.86	6.86	6.86	6.86	6.86	6.86	6.86	6.86	7	7	7
Box12	Feed	0.43	0.82	1.08	1.46	1.69	1.99	2.08	2.26	2.26	2.26	2.26	2.26	2.38	2.48	2.66	2.67	2.67	2.67	2.67	3.04	3.32	3.47	3.7	3.9	4.06	4.35	4.67	5.02	5.2	5.29	5.39	5.47	5.55	5.7	5.81	6	6.03	6.08	6.14	6.14	6.16	6.45	6.45	6.46	6.71	6.78	6.78	6.78
Box13	Feed	0.01	0.02	0.18	0.22	0.31	0.45	0.52	0.52	0.52	0.52	0.52	0.52	0.52	0.52	0.52	0.52	0.63	0.63	0.64	0.67	0.67	0.97	0.97	0.97	0.97	0.97	0.97	0.97	1.17	1.25	1.35	1.36	1.45	1.5	1.7	1.86	1.86	1.86	1.86	1.91	1.91	1.91	1.91	1.91	1.91	1.91	1.91	1.91
Box14	Feed	1.25	2.31	3.52	3.52	3.52	3.63	3.63	3.63	4.34	4.67	4.67	4.67	4.67	4.67	4.67	4.67	4.67	4.67	4.67	4.67	4.67	4.67	4.67	4.67	5.47	5.47	5.47	5.48	5.66	5.66	5.66	5.66	5.66	5.74	5.74	5.74	5.74	5.74	5.74	5.95	5.95	6.18	6.18	6.18	6.18	6.18	6.18	6.45
Box15	Feed	0	0	0	0	0	0	0.01	0.01	0.01	0.01	0.01	0.01	0.01	0.01	0.01	0.01	0.01	0.01	0.01	0.01	0.01	0.01	0.02	0.02	0.02	0.02	0.02	0.02	0.02	0.02	0.02	0.02	0.02	0.02	0.03	0.03	0.03	0.03	0.03	0.03	0.03	0.03	0.03	0.03	0.03	0.03	0.03	0.03
Box16	Feed	0.27	0.27	0.32	0.34	0.34	0.34	0.34	0.34	0.34	0.34	0.34	0.34	0.34	0.34	0.34	0.34	0.34	0.34	0.34	0.34	0.34	0.34	0.34	0.34	0.34	0.34	0.34	0.34	0.34	0.34	0.34	0.34	0.34	0.34	0.34	0.34	0.34	0.34	0.34	0.34	0.34	0.34	0.34	0.34	0.34	0.34	0.34	0.34
[truncated: 539 more columns]

## Sheet: Calculated data Deleted day 1
Charles 5.27.15		ob group 2		After release from CR
	Box	Animal No.	Weight [g]	Treatment	Diet	Weight Out	Delta Weight		FM (g)	FFM (g)		%FM	%FFM		Kcal/24h	StError		REE		NREE		Kcal/24h (day)	StError		kcal/24h (night)	StError		RER	StError		Sum Movement	StError		Food Intake		Mvt X-axis Total = ambulatory + fine mvt	StError	Mvt X-axis Amb	StError	Mvt X-axis Fine mvt	StError	Mvt Y-axis Total = amb + fine mvt	StError	Mvt Y-axis Amb	StError	Mvt Y-axis Fine mvt	StError	Mvt Z-axis	StError
1	16	48.9	ob al	Text02-1	Text03-1
2	17	50.6	ob al	Text02-2	Text03-2
3	18	51.3	ob al	Text02-3	Text03-3
4	19	51.3	ob al	Text02-4	Text03-4
5	20	52.6	ob al	Text02-5	Text03-5
6	21	49.6	ob al	Text02-6	Text03-6
7	22	41.6	ob al	Text02-7	Text03-7
8	23	49.3	ob al	Text02-8	Text03-8
9	24	52.4	ob al	Text02-9	Text03-9
10	99	100	nothing	Text02-10	Text03-10
11	25	33.2	ob wr	Text02-11	Text03-11
12	26	34.3	ob wr	Text02-12	Text03-12
13	29	30	ob wr	Text02-13	Text03-13
14	30	34.1	ob wr	Text02-14	Text03-14
15	1015	100	nothing	Text02-15	Text03-15
16	1016	100	nothing	Text02-16	Text03-16
	Box	Parameter	27-05-15 19:08	27-05-15 19:25	27-05-15 19:42	27-05-15 19:59	27-05-15 20:16	27-05-15 20:33	27-05-15 20:50	27-05-15 21:07	27-05-15 21:24	27-05-15 21:41	27-05-15 21:58	27-05-15 22:15	27-05-15 22:32	27-05-15 22:49	27-05-15 23:06	27-05-15 23:23	27-05-15 23:40	27-05-15 23:57	28-05-15 00:14	28-05-15 00:31	28-05-15 00:48	28-05-15 01:05	28-05-15 01:22	28-05-15 01:39	28-05-15 01:56	28-05-15 02:13	28-05-15 02:30	28-05-15 02:47	28-05-15 03:04	28-05-15 03:21	28-05-15 03:38	28-05-15 03:55	28-05-15 04:12	28-05-15 04:29	28-05-15 04:46	28-05-15 05:03	28-05-15 05:20	28-05-15 05:37	28-05-15 05:54	28-05-15 06:11	28-05-15 06:28	28-05-15 06:45	28-05-15 07:02	28-05-15 07:19	28-05-15 07:36	28-05-15 07:53	28-05-15 08:10
16	Box1	Flow	0.42	0.42	0.42	0.42	0.42	0.42	0.42	0.42	0.42	0.42	0.42	0.42	0.42	0.42	0.42	0.42	0.42	0.42	0.42	0.42	0.42	0.42	0.42	0.42	0.42	0.42	0.42	0.42	0.42	0.42	0.42	0.42	0.42	0.42	0.42	0.42	0.42	0.42	0.42	0.42	0.42	0.42	0.42	0.42	0.42	0.42	0.42
17	Box2	Flow	0.42	0.42	0.42	0.42	0.42	0.42	0.42	0.42	0.42	0.42	0.42	0.42	0.42	0.42	0.42	0.42	0.42	0.42	0.42	0.42	0.42	0.42	0.42	0.42	0.42	0.42	0.42	0.42	0.42	0.42	0.42	0.42	0.42	0.42	0.42	0.42	0.42	0.42	0.42	0.42	0.42	0.42	0.42	0.42	0.42	0.42	0.42
18	Box3	Flow	0.42	0.42	0.42	0.42	0.42	0.42	0.42	0.42	0.42	0.42	0.42	0.42	0.42	0.42	0.42	0.42	0.42	0.42	0.42	0.42	0.42	0.42	0.42	0.42	0.42	0.42	0.42	0.42	0.42	0.42	0.42	0.42	0.42	0.42	0.42	0.42	0.42	0.42	0.42	0.42	0.42	0.42	0.42	0.42	0.42	0.42	0.42
19	Box4	Flow	0.42	0.42	0.42	0.42	0.42	0.42	0.42	0.42	0.42	0.42	0.42	0.42	0.42	0.42	0.42	0.42	0.42	0.42	0.42	0.42	0.42	0.42	0.42	0.42	0.42	0.42	0.42	0.42	0.42	0.42	0.42	0.42	0.42	0.42	0.42	0.42	0.42	0.42	0.42	0.42	0.42	0.42	0.42	0.42	0.42	0.42	0.42
20	Box5	Flow	0.42	0.42	0.42	0.42	0.42	0.42	0.42	0.42	0.42	0.42	0.42	0.42	0.42	0.42	0.42	0.42	0.42	0.42	0.42	0.42	0.42	0.42	0.42	0.42	0.42	0.42	0.42	0.42	0.42	0.42	0.42	0.42	0.42	0.42	0.42	0.42	0.42	0.42	0.42	0.42	0.42	0.42	0.42	0.42	0.42	0.42	0.42
21	Box6	Flow	0.42	0.42	0.42	0.42	0.42	0.42	0.42	0.42	0.42	0.42	0.42	0.42	0.42	0.42	0.42	0.42	0.42	0.42	0.42	0.42	0.42	0.42	0.42	0.42	0.42	0.42	0.42	0.42	0.42	0.42	0.42	0.42	0.42	0.42	0.42	0.42	0.42	0.42	0.42	0.42	0.42	0.42	0.42	0.42	0.42	0.42	0.42
22	Box7	Flow	0.42	0.42	0.42	0.42	0.42	0.42	0.42	0.42	0.42	0.42	0.42	0.42	0.42	0.42	0.42	0.42	0.42	0.42	0.42	0.42	0.42	0.42	0.42	0.42	0.42	0.42	0.42	0.42	0.42	0.42	0.42	0.42	0.42	0.42	0.42	0.42	0.42	0.42	0.42	0.42	0.42	0.42	0.42	0.42	0.42	0.42	0.42
23	Box8	Flow	0.42	0.42	0.42	0.42	0.42	0.42	0.42	0.42	0.42	0.42	0.42	0.42	0.42	0.42	0.42	0.42	0.42	0.42	0.42	0.42	0.42	0.42	0.42	0.42	0.42	0.42	0.42	0.42	0.42	0.42	0.42	0.42	0.42	0.42	0.42	0.42	0.42	0.42	0.42	0.42	0.42	0.42	0.42	0.42	0.42	0.42	0.42
24	Box9	Flow	0.42	0.42	0.42	0.42	0.42	0.42	0.42	0.42	0.42	0.42	0.42	0.42	0.42	0.42	0.42	0.42	0.42	0.42	0.42	0.42	0.42	0.42	0.42	0.42	0.42	0.42	0.42	0.42	0.42	0.42	0.42	0.42	0.42	0.42	0.42	0.42	0.42	0.42	0.42	0.42	0.42	0.42	0.42	0.42	0.42	0.42	0.42
99	Box10	Flow	0.42	0.42	0.42	0.42	0.42	0.42	0.42	0.42	0.42	0.42	0.42	0.42	0.42	0.42	0.42	0.42	0.42	0.42	0.42	0.42	0.42	0.42	0.42	0.42	0.42	0.42	0.42	0.42	0.42	0.42	0.42	0.42	0.42	0.42	0.42	0.42	0.42	0.42	0.42	0.42	0.42	0.42	0.42	0.42	0.42	0.42	0.42
25	Box11	Flow	0.42	0.42	0.42	0.42	0.42	0.42	0.42	0.42	0.42	0.42	0.42	0.42	0.42	0.42	0.42	0.42	0.42	0.42	0.42	0.42	0.42	0.42	0.42	0.42	0.42	0.42	0.42	0.42	0.42	0.42	0.42	0.42	0.42	0.42	0.42	0.42	0.42	0.42	0.42	0.42	0.42	0.42	0.42	0.42	0.42	0.42	0.42
26	Box12	Flow	0.42	0.42	0.42	0.42	0.42	0.42	0.42	0.42	0.42	0.42	0.42	0.42	0.42	0.42	0.42	0.42	0.42	0.42	0.42	0.42	0.42	0.42	0.42	0.42	0.42	0.42	0.42	0.42	0.42	0.42	0.42	0.42	0.42	0.42	0.42	0.42	0.42	0.42	0.42	0.42	0.42	0.42	0.42	0.42	0.42	0.42	0.42
29	Box13	Flow	0.42	0.42	0.42	0.42	0.42	0.42	0.42	0.42	0.42	0.42	0.42	0.42	0.42	0.42	0.42	0.42	0.42	0.42	0.42	0.42	0.42	0.42	0.42	0.42	0.42	0.42	0.42	0.42	0.42	0.42	0.42	0.42	0.42	0.42	0.42	0.42	0.42	0.42	0.42	0.42	0.42	0.42	0.42	0.42	0.42	0.42	0.42
30	Box14	Flow	0.42	0.42	0.42	0.42	0.42	0.42	0.42	0.42	0.42	0.42	0.42	0.42	0.42	0.42	0.42	0.42	0.42	0.42	0.42	0.42	0.42	0.42	0.42	0.42	0.42	0.42	0.42	0.42	0.42	0.42	0.42	0.42	0.42	0.42	0.42	0.42	0.42	0.42	0.42	0.42	0.42	0.42	0.42	0.42	0.42	0.42	0.42
1015	Box15	Flow	0.42	0.42	0.42	0.42	0.42	0.42	0.42	0.42	0.42	0.42	0.42	0.42	0.42	0.42	0.42	0.42	0.42	0.42	0.42	0.42	0.42	0.42	0.42	0.42	0.42	0.42	0.42	0.42	0.42	0.42	0.42	0.42	0.42	0.42	0.42	0.42	0.42	0.42	0.42	0.42	0.42	0.42	0.42	0.42	0.42	0.42	0.42
1016	Box16	Flow	0.42	0.42	0.42	0.42	0.42	0.42	0.42	0.42	0.42	0.42	0.42	0.42	0.42	0.42	0.42	0.42	0.42	0.42	0.42	0.42	0.42	0.42	0.42	0.42	0.42	0.42	0.42	0.42	0.42	0.42	0.42	0.42	0.42	0.42	0.42	0.42	0.42	0.42	0.42	0.42	0.42	0.42	0.42	0.42	0.42	0.42	0.42
16	Box1	Temp	21.6	21.6	21.6	21.8	21.7	21.7	21.8	21.8	21.7	21.7	21.8	21.7	21.7	21.7	21.7	21.8	21.9	21.9	21.8	21.8	21.8	21.7	21.7	21.7	21.6	21.6	21.6	21.6	21.7	21.8	21.7	21.7	21.8	21.7	21.9	21.9	21.7	21.8	21.8	21.8	21.7	21.8	21.7	21.7	21.7	21.8	21.8
17	Box2	Temp	21.2	21.3	21.2	21.2	21.2	21.3	21.3	21.3	21.3	21.2	21.3	21.4	21.4	21.5	21.4	21.3	21.3	21.4	21.5	21.5	21.4	21.4	21.3	21.3	21.2	21.2	21.2	21.3	21.3	21.4	21.4	21.4	21.3	21.3	21.3	21.3	21.4	21.4	21.5	21.5	21.5	21.6	21.5	21.4	21.4	21.4	21.4
18	Box3	Temp	21.4	21.6	21.5	21.5	21.5	21.6	21.6	21.6	21.6	21.7	21.6	21.6	21.6	21.6	21.4	21.5	21.5	21.6	21.6	21.5	21.4	21.4	21.3	21.3	21.2	21.3	21.2	21.1	21.3	21.5	21.3	21.2	21.3	21.3	21.4	21.5	21.4	21.5	21.5	21.5	21.4	21.3	21.3	21.3	21.3	21.5	21.4
19	Box4	Temp	21.1	21.1	21.1	21.3	21.3	21.3	21.4	21.5	21.4	21.4	21.5	21.4	21.5	21.5	21.3	21.3	21.4	21.4	21.4	21.3	21.4	21.4	21.2	21.2	21.3	21.3	21.3	21.4	21.3	21.5	21.4	21.4	21.3	21.3	21.4	21.5	21.5	21.6	21.6	21.7	21.6	21.5	21.5	21.4	21.4	21.5	21.4
20	Box5	Temp	22.2	22.3	22.2	22.3	22.4	22.4	22.5	22.5	22.6	22.7	22.6	22.4	22.6	22.7	22.7	22.6	22.6	22.6	22.5	22.5	22.6	22.6	22.5	22.5	22.4	22.4	22.4	22.3	22.3	22.5	22.6	22.6	22.6	22.6	22.7	22.7	22.6	22.7	22.7	22.8	22.7	22.7	22.7	22.8	22.7	22.7	22.5
21	Box6	Temp	20.3	20.3	20.3	20.3	20.4	20.4	20.4	20.4	20.5	20.5	20.5	20.5	20.5	20.5	20.5	20.5	20.5	20.6	20.6	20.6	20.5	20.5	20.4	20.4	20.4	20.4	20.4	20.5	20.4	20.4	20.4	20.5	20.5	20.5	20.5	20.7	20.6	20.6	20.6	20.6	20.6	20.5	20.5	20.5	20.5	20.6	20.5
22	Box7	Temp	20.3	20.3	20.2	20.3	20.4	20.3	20.5	20.4	20.3	20.4	20.3	20.4	20.3	20.4	20.4	20.3	20.4	20.4	20.4	20.4	20.5	20.4	20.5	20.4	20.3	20.3	20.3	20.2	20.2	20.2	20.3	20.3	20.4	20.4	20.4	20.4	20.4	20.4	20.3	20.3	20.3	20.3	20.3	20.3	20.3	20.3	20.2
23	Box8	Temp	20.7	20.7	20.7	20.6	20.7	20.7	20.7	20.6	20.7	20.7	20.7	20.7	20.7	20.7	20.8	20.6	20.5	20.6	20.6	20.5	20.5	20.4	20.3	20.3	20.4	20.5	20.4	20.4	20.4	20.4	20.5	20.6	20.5	20.6	20.6	20.6	20.6	20.6	20.6	20.5	20.5	20.4	20.4	20.4	20.4	20.6	20.5
24	Box9	Temp	22.2	22.2	22.3	22.2	22.3	22.2	22.3	22.3	22.3	22.3	22.4	22.3	22.3	22.3	22.2	22.1	22.3	22.3	22.2	22.2	22.2	22.3	22.2	22.3	22.2	22.2	22.1	22.3	22.1	22.1	22.2	22.1	22.1	22.3	22.3	22.4	22.3	22.3	22.3	22.3	22.3	22.2	22.1	22.2	22.2	22.3	22.3
99	Box10	Temp	20.3	20.2	20.2	20.1	20.1	20.1	20.1	20.1	20.1	20.2	20.1	20.2	20.1	20.1	20.2	20.2	20.1	20.2	20.2	20.2	20.1	20.2	20.2	20.2	20.1	20.2	20.1	20.1	20.1	20.2	20.1	20.2	20.2	20.2	20.1	20.2	20.2	20.2	20.2	20.2	20.2	20.2	20.2	20.2	20.2	20.3	20.3
25	Box11	Temp	22.7	22.7	22.7	22.7	22.7	22.7	22.6	22.6	22.5	22.5	22.6	22.7	22.6	22.5	22.5	22.4	22.4	22.3	22.4	22.5	22.6	22.5	22.5	22.5	22.5	22.4	22.4	22.4	22.4	22.3	22.4	22.4	22.4	22.3	22.3	22.3	22.3	22.4	22.4	22.3	22.3	22.2	22.3	22.3	22.4	22.4	22.3
26	Box12	Temp	21.9	21.8	21.8	21.9	21.9	21.8	21.8	21.8	21.7	21.8	21.8	21.8	21.8	21.7	21.7	21.7	21.7	21.7	21.6	21.6	21.5	21.5	21.4	21.4	21.4	21.3	21.5	21.5	21.5	21.5	21.5	21.5	21.4	21.2	21.3	21.2	21.2	21.1	21.2	21.2	21.1	21.1	21.1	21.1	21.2	21.4	21.4
29	Box13	Temp	21.5	21.7	21.7	21.8	22.1	21.9	22.1	22.3	22.6	22.1	22	21.9	21.9	21.9	21.6	21.4	21.4	21.3	21.3	21.2	21.2	21.2	21.1	21.2	21.6	21.8	21.9	22	22.1	22.3	21.9	21.6	21.5	21.3	21.3	21.3	21.2	21.2	21.3	21.4	21.6	21.8	21.8	21.5	21.4	21.4	21.2
30	Box14	Temp	21.6	21.6	21.5	21.6	21.7	21.6	21.7	21.7	21.6	21.6	21.7	21.7	21.6	21.6	21.7	21.6	21.6	21.6	21.4	21.4	21.5	21.6	21.6	21.5	21.5	21.6	21.4	21.5	21.5	21.5	21.4	21.4	21.4	21.5	21.5	21.4	21.4	21.4	21.5	21.5	21.4	21.3	21.3	21.5	21.4	21.4	21.3
1015	Box15	Temp	21.2	21.1	21.1	21.1	21.1	21.2	21.1	21.2	21.2	21.2	21.2	21.2	21.2	21.2	21.2	21.2	21.1	21.2	21.1	21.2	21.2	21.2	21.2	21.2	21.2	21.1	21.2	21.1	21.2	21.1	21.2	21.2	21.2	21.1	21.1	21.2	21.2	21.1	21.2	21.2	21.1	21.2	21.2	21.2	21.2	21.3	21.3
1016	Box16	Temp	21.8	21.8	21.7	21.8	21.8	21.8	21.8	21.8	21.8	21.9	21.9	21.9	21.9	21.9	21.9	21.9	21.9	21.9	21.9	21.9	21.9	21.9	21.9	21.9	21.9	21.9	21.9	21.9	21.9	21.9	21.9	21.9	21.9	21.9	21.9	21.9	21.9	21.9	21.9	22	21.9	21.9	22	22	22	22.1	22
16	Box1	O2	20.42	20.32	20.36	20.23	20.42	20.28	20.24	20.26	20.46	20.44	20.27	20.35	20.43	20.48	20.24	20.27	20.25	20.33	20.42	20.31	20.43	20.48	20.34	20.43	20.43	20.44	20.46	20.39	20.28	20.3	20.42	20.4	20.28	20.47	20.29	20.35	20.33	20.27	20.42	20.46	20.3	20.37	20.47	20.38	20.42	20.34	20.42
17	Box2	O2	20.31	20.29	20.28	20.43	20.42	20.2	20.23	20.41	20.46	20.47	20.19	20.25	20.27	20.42	20.48	20.41	20.22	20.21	20.19	20.29	20.44	20.41	20.44	20.44	20.48	20.46	20.27	20.3	20.33	20.35	20.38	20.44	20.41	20.44	20.33	20.24	20.24	20.17	20.29	20.25	20.29	20.45	20.49	20.45	20.48	20.42	20.51
18	Box3	O2	20.26	20.24	20.32	20.27	20.36	20.28	20.25	20.24	20.24	20.41	20.25	20.26	20.24	20.31	20.4	20.27	20.24	20.24	20.26	20.35	20.44	20.44	20.4	20.47	20.45	20.4	20.47	20.41	20.31	20.26	20.37	20.48	20.34	20.42	20.25	20.26	20.38	20.28	20.23	20.3	20.41	20.47	20.39	20.45	20.36	20.3	20.44
19	Box4	O2	20.31	20.4	20.24	20.23	20.36	20.23	20.22	20.4	20.44	20.27	20.37	20.45	20.26	20.32	20.42	20.26	20.26	20.36	20.32	20.44	20.34	20.48	20.47	20.46	20.26	20.4	20.36	20.44	20.34	20.34	20.44	20.34	20.37	20.39	20.19	20.35	20.28	20.22	20.26	20.33	20.43	20.46	20.49	20.38	20.46	20.4	20.48
20	Box5	O2	19.38	19.33	19.62	19.27	19.18	19.46	19.28	19.2	19.16	19.1	19.32	19.6	19.39	19.15	19.18	19.21	19.46	19.66	19.79	19.64	19.5	19.52	19.7	19.81	19.88	19.77	19.86	19.85	19.83	19.47	19.29	19.24	19.36	19.28	19.47	19.67	19.49	19.29	19.21	19.31	19.63	19.51	19.38	19.51	19.73	19.71	19.79
21	Box6	O2	20.22	20.33	20.33	20.23	20.2	20.28	20.42	20.29	20.3	20.19	20.28	20.4	20.38	20.2	20.24	20.4	20.43	20.3	20.26	20.31	20.43	20.45	20.49	20.49	20.5	20.47	20.33	20.25	20.45	20.47	20.34	20.27	20.39	20.44	20.24	20.28	20.42	20.44	20.29	20.36	20.46	20.49	20.42	20.48	20.4	20.39	20.47
22	Box7	O2	20.5	20.31	20.3	20.3	20.39	20.36	20.37	20.48	20.3	20.31	20.28	20.47	20.41	20.28	20.32	20.33	20.39	20.32	20.3	20.28	20.37	20.29	20.4	20.27	20.48	20.38	20.33	20.48	20.47	20.25	20.32	20.34	20.38	20.38	20.32	20.33	20.45	20.51	20.49	20.43	20.37	20.47	20.49	20.49	20.38	20.48	20.46
23	Box8	O2	20.28	20.29	20.32	20.43	20.26	20.23	20.34	20.35	20.27	20.35	20.26	20.22	20.28	20.24	20.23	20.42	20.49	20.35	20.26	20.42	20.48	20.48	20.48	20.38	20.3	20.38	20.45	20.46	20.44	20.26	20.26	20.25	20.37	20.33	20.26	20.26	20.36	20.44	20.33	20.31	20.45	20.5	20.51	20.47	20.24	20.27	20.44
24	Box9	O2	20.45	20.29	20.27	20.33	20.27	20.32	20.42	20.35	20.31	20.43	20.37	20.39	20.31	20.4	20.4	20.41	20.41	20.24	20.38	20.44	20.28	20.25	20.27	20.43	20.47	20.44	20.34	20.3	20.45	20.4	20.25	20.41	20.43	20.22	20.24	20.36	20.27	20.47	20.36	20.29	20.47	20.5	20.5	20.43	20.35	20.46	20.5
99	Box10	O2	20.77	20.77	20.77	20.77	20.77	20.77	20.77	20.77	20.77	20.77	20.77	20.77	20.76	20.77	20.77	20.77	20.77	20.77	20.77	20.77	20.77	20.77	20.77	20.78	20.78	20.78	20.77	20.77	20.78	20.77	20.77	20.77	20.77	20.77	20.77	20.77	20.77	20.77	20.77	20.77	20.77	20.78	20.77	20.77	20.77	20.77	20.77
25	Box11	O2	20.38	20.37	20.39	20.41	20.35	20.36	20.4	20.5	20.42	20.39	20.38	20.34	20.37	20.49	20.48	20.45	20.52	20.47	20.4	20.33	20.35	20.38	20.39	20.41	20.44	20.5	20.45	20.4	20.5	20.5	20.32	20.39	20.41	20.54	20.47	20.51	20.4	20.42	20.48	20.48	20.53	20.48	20.47	20.52	20.42	20.46	20.55
26	Box12	O2	20.4	20.34	20.38	20.35	20.34	20.31	20.32	20.42	20.33	20.39	20.34	20.42	20.41	20.5	20.35	20.43	20.38	20.39	20.4	20.41	20.49	20.48	20.51	20.44	20.48	20.42	20.34	20.36	20.39	20.4	20.39	20.4	20.5	20.48	20.41	20.52	20.46	20.53	20.4	20.49	20.55	20.45	20.48	20.53	20.35	20.42	20.43
29	Box13	O2	20.41	20.62	20.65	20.49	20.67	20.41	20.64	20.68	20.61	20.43	20.39	20.43	20.64	20.51	20.58	20.54	20.58	20.55	20.55	20.58	20.58	20.57	20.55	20.42	20.49	20.66	20.64	20.58	20.72	20.71	20.44	20.56	20.55	20.54	20.57	20.57	20.55	20.53	20.42	20.46	20.62	20.7	20.51	20.57	20.51	20.56	20.54
30	Box14	O2	20.35	20.29	20.37	20.34	20.3	20.35	20.37	20.38	20.39	20.38	20.34	20.37	20.47	20.4	20.37	20.4	20.42	20.45	20.49	20.45	20.38	20.37	20.39	20.5	20.37	20.37	20.41	20.46	20.45	20.4	20.49	20.43	20.39	20.38	20.49	20.5	20.44	20.5	20.41	20.39	20.5	20.52	20.48	20.35	20.46	20.46	20.46
1015	Box15	O2	20.77	20.77	20.77	20.77	20.77	20.77	20.78	20.77	20.77	20.77	20.77	20.77	20.77	20.77	20.77	20.77	20.77	20.77	20.77	20.77	20.77	20.77	20.78	20.78	20.78	20.78	20.78	20.78	20.77	20.78	20.78	20.78	20.78	20.77	20.78	20.78	20.77	20.78	20.77	20.77	20.78	20.78	20.78	20.78	20.77	20.77	20.77
1016	Box16	O2	20.78	20.78	20.78	20.78	20.78	20.78	20.78	20.78	20.78	20.78	20.78	20.77	20.77	20.78	20.78	20.78	20.78	20.78	20.78	20.78	20.78	20.78	20.78	20.78	20.78	20.78	20.78	20.78	20.78	20.78	20.78	20.78	20.78	20.78	20.78	20.78	20.78	20.78	20.78	20.78	20.78	20.78	20.78	20.78	20.77	20.78	20.78
16	Box1	CO2	0.374	0.478	0.441	0.57	0.373	0.523	0.559	0.534	0.334	0.363	0.536	0.432	0.366	0.306	0.553	0.521	0.556	0.463	0.364	0.49	0.36	0.323	0.454	0.358	0.361	0.356	0.328	0.41	0.522	0.487	0.381	0.397	0.527	0.329	0.519	0.44	0.466	0.524	0.391	0.343	0.504	0.41	0.333	0.427	0.381	0.454	0.382
17	Box2	CO2	0.479	0.497	0.51	0.348	0.384	0.588	0.551	0.38	0.328	0.33	0.609	0.549	0.52	0.356	0.33	0.393	0.582	0.584	0.593	0.491	0.351	0.389	0.358	0.372	0.325	0.34	0.532	0.497	0.468	0.439	0.436	0.36	0.4	0.365	0.483	0.578	0.571	0.633	0.515	0.555	0.519	0.346	0.332	0.37	0.318	0.396	0.299
18	Box3	CO2	0.517	0.527	0.436	0.512	0.415	0.501	0.53	0.533	0.54	0.371	0.522	0.516	0.524	0.457	0.391	0.515	0.539	0.54	0.514	0.434	0.358	0.351	0.391	0.338	0.332	0.389	0.314	0.366	0.472	0.517	0.395	0.31	0.438	0.364	0.536	0.522	0.406	0.513	0.556	0.474	0.362	0.339	0.407	0.338	0.417	0.471	0.363
19	Box4	CO2	0.508	0.388	0.544	0.555	0.428	0.559	0.579	0.392	0.347	0.525	0.421	0.349	0.543	0.467	0.371	0.555	0.531	0.43	0.472	0.353	0.455	0.322	0.329	0.334	0.538	0.392	0.442	0.364	0.469	0.456	0.344	0.49	0.429	0.41	0.6	0.439	0.533	0.58	0.534	0.468	0.364	0.356	0.312	0.441	0.34	0.378	0.331
20	Box5	CO2	1.006	1.006	1.006	1.006	1.006	1.006	1.006	1.006	1.006	1.006	1.006	1.006	1.006	1.006	1.006	1.006	1.006	1.006	0.999	1.006	1.006	1.006	1.006	0.99	0.92	1.006	0.914	0.916	0.928	1.006	1.006	1.006	1.006	1.006	1.006	1.006	1.006	1.006	1.006	1.006	1.006	1.006	1.006	1.006	1.006	1.006	1.006
21	Box6	CO2	0.571	0.445	0.466	0.564	0.589	0.512	0.377	0.5	0.491	0.596	0.484	0.398	0.427	0.585	0.553	0.388	0.356	0.486	0.545	0.47	0.356	0.35	0.315	0.309	0.301	0.325	0.471	0.536	0.342	0.336	0.458	0.514	0.403	0.356	0.556	0.517	0.371	0.359	0.491	0.433	0.351	0.314	0.39	0.329	0.409	0.411	0.332
22	Box7	CO2	0.266	0.441	0.453	0.454	0.367	0.408	0.39	0.297	0.467	0.455	0.493	0.317	0.372	0.479	0.441	0.452	0.381	0.448	0.45	0.471	0.402	0.464	0.364	0.505	0.3	0.386	0.425	0.285	0.289	0.493	0.429	0.428	0.383	0.383	0.458	0.44	0.329	0.274	0.282	0.338	0.396	0.306	0.288	0.276	0.391	0.294	0.299
23	Box8	CO2	0.526	0.516	0.437	0.377	0.545	0.561	0.429	0.462	0.537	0.439	0.546	0.572	0.501	0.551	0.556	0.391	0.318	0.443	0.544	0.364	0.314	0.338	0.317	0.419	0.486	0.397	0.364	0.357	0.358	0.538	0.535	0.552	0.442	0.467	0.535	0.535	0.435	0.374	0.46	0.479	0.345	0.305	0.293	0.311	0.547	0.516	0.374
24	Box9	CO2	0.337	0.526	0.534	0.479	0.528	0.479	0.377	0.423	0.502	0.363	0.422	0.412	0.493	0.405	0.392	0.392	0.393	0.575	0.42	0.364	0.519	0.544	0.524	0.369	0.338	0.367	0.459	0.501	0.363	0.414	0.557	0.39	0.37	0.592	0.555	0.438	0.544	0.332	0.459	0.517	0.338	0.32	0.323	0.369	0.465	0.345	0.309
99	Box10	CO2	0.05	0.052	0.054	0.053	0.055	0.054	0.05	0.051	0.054	0.053	0.055	0.054	0.057	0.054	0.052	0.053	0.052	0.055	0.054	0.053	0.054	0.053	0.05	0.049	0.048	0.049	0.051	0.051	0.05	0.051	0.053	0.052	0.051	0.052	0.052	0.052	0.054	0.049	0.051	0.052	0.051	0.05	0.051	0.051	0.054	0.053	0.051
25	Box11	CO2	0.433	0.448	0.431	0.406	0.463	0.462	0.421	0.32	0.405	0.43	0.44	0.481	0.449	0.319	0.352	0.377	0.282	0.355	0.424	0.488	0.467	0.438	0.429	0.413	0.37	0.322	0.37	0.417	0.317	0.319	0.508	0.431	0.416	0.267	0.36	0.295	0.425	0.397	0.332	0.353	0.279	0.346	0.348	0.288	0.409	0.352	0.268
26	Box12	CO2	0.422	0.49	0.434	0.463	0.475	0.511	0.494	0.402	0.484	0.432	0.468	0.387	0.402	0.318	0.478	0.378	0.438	0.431	0.408	0.407	0.316	0.336	0.299	0.385	0.337	0.396	0.48	0.457	0.422	0.41	0.431	0.41	0.323	0.338	0.423	0.295	0.358	0.283	0.433	0.334	0.258	0.378	0.335	0.284	0.473	0.415	0.386
29	Box13	CO2	0.386	0.182	0.168	0.322	0.144	0.401	0.169	0.131	0.219	0.379	0.421	0.386	0.168	0.294	0.22	0.263	0.215	0.249	0.243	0.211	0.216	0.228	0.231	0.347	0.288	0.144	0.175	0.221	0.096	0.118	0.371	0.242	0.262	0.262	0.245	0.238	0.249	0.274	0.367	0.341	0.19	0.118	0.295	0.243	0.29	0.245	0.265
30	Box14	CO2	0.478	0.536	0.462	0.478	0.51	0.471	0.442	0.445	0.427	0.446	0.477	0.446	0.332	0.428	0.454	0.407	0.405	0.355	0.33	0.369	0.44	0.46	0.431	0.308	0.454	0.456	0.422	0.358	0.369	0.431	0.319	0.401	0.44	0.444	0.336	0.298	0.383	0.319	0.417	0.434	0.312	0.299	0.332	0.48	0.36	0.357	0.344
1015	Box15	CO2	0.05	0.051	0.052	0.053	0.053	0.052	0.05	0.049	0.052	0.053	0.055	0.054	0.053	0.052	0.052	0.052	0.052	0.051	0.052	0.053	0.053	0.05	0.048	0.047	0.048	0.048	0.05	0.048	0.048	0.049	0.049	0.049	0.05	0.051	0.049	0.049	0.05	0.048	0.05	0.051	0.049	0.048	0.049	0.051	0.053	0.053	0.052
1016	Box16	CO2	0.044	0.046	0.047	0.047	0.048	0.047	0.046	0.045	0.047	0.048	0.049	0.049	0.049	0.048	0.048	0.048	0.048	0.048	0.048	0.048	0.048	0.045	0.044	0.044	0.044	0.044	0.045	0.045	0.045	0.046	0.046	0.046	0.046	0.046	0.046	0.046	0.046	0.046	0.046	0.047	0.046	0.046	0.047	0.047	0.05	0.049	0.049
16	Box1	dO2	0.358	0.458	0.415	0.545	0.356	0.495	0.534	0.517	0.321	0.329	0.501	0.427	0.345	0.294	0.535	0.506	0.529	0.444	0.355	0.467	0.339	0.295	0.444	0.353	0.351	0.342	0.318	0.39	0.492	0.476	0.362	0.375	0.5	0.309	0.492	0.422	0.447	0.505	0.353	0.316	0.478	0.406	0.303	0.398	0.35	0.437	0.356
17	Box2	dO2	0.465	0.49	0.502	0.348	0.355	0.572	0.54	0.367	0.316	0.307	0.58	0.526	0.506	0.352	0.295	0.361	0.551	0.564	0.579	0.483	0.329	0.359	0.337	0.345	0.3	0.315	0.51	0.475	0.446	0.431	0.398	0.332	0.366	0.337	0.446	0.534	0.533	0.603	0.492	0.528	0.49	0.33	0.286	0.327	0.297	0.358	0.265
18	Box3	dO2	0.522	0.535	0.454	0.51	0.412	0.492	0.524	0.532	0.538	0.362	0.526	0.51	0.535	0.46	0.373	0.503	0.538	0.539	0.518	0.427	0.336	0.33	0.382	0.315	0.327	0.378	0.31	0.366	0.471	0.519	0.406	0.3	0.435	0.358	0.531	0.518	0.394	0.499	0.551	0.476	0.364	0.311	0.389	0.324	0.411	0.475	0.331
19	Box4	dO2	0.473	0.378	0.537	0.545	0.414	0.539	0.558	0.374	0.336	0.501	0.4	0.324	0.513	0.452	0.353	0.519	0.517	0.414	0.453	0.329	0.432	0.298	0.309	0.32	0.518	0.378	0.42	0.341	0.441	0.441	0.334	0.437	0.409	0.391	0.585	0.425	0.499	0.553	0.519	0.446	0.343	0.315	0.286	0.396	0.313	0.371	0.297
20	Box5	dO2	1.402	1.445	1.161	1.502	1.593	1.316	1.491	1.571	1.622	1.675	1.45	1.177	1.386	1.619	1.594	1.56	1.311	1.112	0.982	1.131	1.269	1.251	1.078	0.969	0.902	1.011	0.915	0.929	0.952	1.302	1.487	1.538	1.418	1.502	1.304	1.105	1.286	1.486	1.57	1.466	1.146	1.263	1.397	1.269	1.049	1.065	0.982
21	Box6	dO2	0.559	0.444	0.452	0.548	0.575	0.487	0.353	0.486	0.475	0.579	0.489	0.375	0.39	0.567	0.538	0.377	0.341	0.476	0.518	0.46	0.346	0.32	0.295	0.297	0.278	0.304	0.454	0.528	0.326	0.31	0.435	0.505	0.388	0.336	0.539	0.499	0.356	0.332	0.485	0.421	0.315	0.283	0.352	0.303	0.379	0.388	0.308
22	Box7	dO2	0.273	0.469	0.481	0.476	0.387	0.414	0.404	0.294	0.474	0.462	0.492	0.305	0.362	0.487	0.457	0.442	0.388	0.459	0.47	0.496	0.403	0.481	0.382	0.515	0.3	0.398	0.451	0.294	0.303	0.524	0.459	0.436	0.394	0.398	0.463	0.446	0.326	0.266	0.289	0.348	0.405	0.308	0.289	0.284	0.399	0.298	0.311
23	Box8	dO2	0.497	0.489	0.457	0.345	0.515	0.543	0.431	0.426	0.507	0.421	0.511	0.558	0.489	0.534	0.547	0.359	0.288	0.425	0.512	0.355	0.289	0.293	0.298	0.405	0.48	0.398	0.327	0.321	0.335	0.518	0.523	0.528	0.405	0.448	0.515	0.517	0.415	0.34	0.448	0.473	0.325	0.273	0.261	0.304	0.533	0.501	0.335
24	Box9	dO2	0.329	0.489	0.507	0.451	0.5	0.452	0.353	0.422	0.469	0.342	0.398	0.382	0.465	0.374	0.374	0.363	0.371	0.531	0.396	0.337	0.49	0.527	0.511	0.348	0.31	0.337	0.439	0.478	0.331	0.379	0.527	0.364	0.341	0.555	0.542	0.42	0.503	0.308	0.419	0.489	0.31	0.281	0.277	0.348	0.422	0.31	0.275
99	Box10	dO2	0.005	0.006	0.007	0.006	0.007	0.002	0.004	0.005	0.007	0.002	0.005	0.005	0.007	0.004	0.006	0.004	0.004	0.007	0.002	0.004	0.004	0.002	0.006	0.005	0.005	0.001	0.007	0.005	0.001	0.004	0.009	0.009	0.004	0.006	0.006	0.006	0.009	0.004	0.005	0.007	0.005	0.001	0	0.005	0.005	0.004	0.001
25	Box11	dO2	0.398	0.405	0.393	0.368	0.423	0.416	0.375	0.281	0.362	0.383	0.394	0.433	0.4	0.287	0.302	0.326	0.252	0.307	0.374	0.442	0.421	0.393	0.393	0.373	0.339	0.278	0.329	0.374	0.275	0.279	0.46	0.391	0.371	0.235	0.31	0.268	0.375	0.355	0.299	0.297	0.243	0.295	0.309	0.254	0.355	0.309	0.229
26	Box12	dO2	0.378	0.442	0.403	0.423	0.433	0.465	0.458	0.359	0.444	0.388	0.433	0.352	0.361	0.271	0.426	0.34	0.4	0.385	0.369	0.368	0.284	0.295	0.275	0.337	0.305	0.363	0.437	0.416	0.387	0.375	0.39	0.373	0.277	0.3	0.367	0.261	0.316	0.251	0.383	0.291	0.228	0.33	0.294	0.252	0.423	0.357	0.346
29	Box13	dO2	0.367	0.159	0.129	0.284	0.107	0.361	0.134	0.092	0.164	0.342	0.38	0.343	0.129	0.261	0.192	0.236	0.192	0.224	0.219	0.191	0.196	0.207	0.229	0.363	0.295	0.118	0.144	0.202	0.059	0.071	0.341	0.213	0.227	0.239	0.209	0.211	0.224	0.247	0.363	0.315	0.16	0.08	0.26	0.209	0.26	0.215	0.238
30	Box14	dO2	0.428	0.485	0.411	0.441	0.473	0.426	0.406	0.4	0.391	0.393	0.428	0.401	0.302	0.377	0.407	0.371	0.358	0.326	0.279	0.324	0.393	0.403	0.394	0.287	0.41	0.405	0.372	0.314	0.327	0.382	0.288	0.348	0.383	0.4	0.289	0.272	0.335	0.282	0.369	0.393	0.278	0.261	0.295	0.43	0.315	0.316	0.313
1015	Box15	dO2	0.004	0.004	0.009	0.005	0.005	-0.001	-0.001	0.001	0.009	0.004	0.005	0.002	0	0.001	0.004	0	0.004	0.001	0.001	0.004	0.002	0	0.004	0.005	0.004	0	0.004	0	0.002	0.001	0.001	0	0	0.005	0.002	0	0.002	-0.001	0.004	0.004	0	0	-0.001	0.002	0.002	0	0.002
1016	Box16	dO2	-0.002	-0.001	0.001	-0.001	-0.001	-0.004	-0.005	-0.005	0.001	-0.004	-0.005	-0.001	-0.001	-0.005	0	-0.004	-0.001	-0.002	-0.004	-0.002	-0.005	-0.006	-0.002	0	0	-0.004	0	-0.001	-0.005	-0.002	-0.001	-0.005	-0.002	-0.004	-0.001	-0.002	-0.001	-0.001	0.001	-0.001	-0.001	-0.002	-0.005	-0.001	0	-0.004	-0.001
16	Box1	dCO2	0.329	0.434	0.396	0.523	0.326	0.475	0.513	0.489	0.289	0.317	0.488	0.384	0.318	0.257	0.506	0.474	0.51	0.416	0.317	0.442	0.313	0.275	0.409	0.314	0.317	0.312	0.284	0.364	0.477	0.443	0.335	0.352	0.482	0.283	0.474	0.394	0.42	0.479	0.346	0.297	0.459	0.364	0.287	0.381	0.335	0.406	0.333
17	Box2	dCO2	0.434	0.453	0.465	0.302	0.336	0.541	0.504	0.335	0.283	0.283	0.561	0.5	0.472	0.307	0.283	0.346	0.535	0.538	0.546	0.443	0.303	0.342	0.313	0.328	0.281	0.296	0.488	0.452	0.423	0.394	0.39	0.315	0.355	0.32	0.438	0.532	0.525	0.588	0.47	0.51	0.473	0.3	0.286	0.324	0.272	0.347	0.251
18	Box3	dCO2	0.472	0.484	0.391	0.465	0.368	0.453	0.484	0.489	0.495	0.325	0.474	0.467	0.475	0.408	0.344	0.468	0.492	0.493	0.467	0.386	0.31	0.303	0.346	0.295	0.288	0.346	0.27	0.321	0.428	0.473	0.35	0.265	0.392	0.319	0.491	0.476	0.36	0.468	0.511	0.428	0.316	0.293	0.361	0.292	0.371	0.423	0.315
19	Box4	dCO2	0.463	0.344	0.499	0.509	0.381	0.512	0.532	0.348	0.302	0.478	0.373	0.3	0.494	0.418	0.324	0.508	0.484	0.383	0.425	0.305	0.408	0.274	0.284	0.29	0.494	0.348	0.398	0.319	0.424	0.412	0.299	0.445	0.384	0.365	0.555	0.393	0.488	0.535	0.489	0.422	0.319	0.31	0.267	0.394	0.294	0.329	0.282
20	Box5	dCO2	0.961	0.962	0.961	0.959	0.958	0.958	0.959	0.961	0.961	0.959	0.958	0.957	0.957	0.957	0.958	0.959	0.959	0.959	0.952	0.958	0.958	0.958	0.961	0.947	0.876	0.962	0.87	0.871	0.883	0.961	0.96	0.96	0.96	0.96	0.96	0.96	0.96	0.96	0.96	0.96	0.96	0.96	0.96	0.959	0.959	0.957	0.957
21	Box6	dCO2	0.526	0.401	0.421	0.518	0.542	0.464	0.331	0.455	0.446	0.549	0.436	0.35	0.379	0.536	0.506	0.341	0.309	0.439	0.497	0.423	0.308	0.302	0.271	0.265	0.257	0.281	0.427	0.491	0.298	0.292	0.412	0.469	0.358	0.311	0.511	0.472	0.326	0.314	0.446	0.387	0.305	0.269	0.345	0.282	0.363	0.362	0.284
22	Box7	dCO2	0.221	0.397	0.409	0.408	0.32	0.36	0.344	0.252	0.422	0.408	0.445	0.269	0.324	0.431	0.393	0.406	0.334	0.402	0.403	0.424	0.354	0.416	0.319	0.462	0.256	0.342	0.381	0.24	0.245	0.449	0.384	0.382	0.337	0.337	0.413	0.394	0.283	0.228	0.237	0.293	0.35	0.261	0.243	0.23	0.345	0.246	0.25
23	Box8	dCO2	0.482	0.472	0.392	0.33	0.497	0.513	0.383	0.417	0.492	0.392	0.498	0.523	0.453	0.502	0.509	0.345	0.272	0.397	0.496	0.316	0.267	0.291	0.272	0.376	0.442	0.353	0.32	0.311	0.313	0.494	0.49	0.507	0.397	0.421	0.49	0.49	0.39	0.328	0.415	0.433	0.299	0.259	0.248	0.265	0.501	0.467	0.326
24	Box9	dCO2	0.293	0.483	0.489	0.433	0.481	0.431	0.33	0.378	0.457	0.316	0.374	0.364	0.445	0.356	0.345	0.345	0.347	0.528	0.373	0.316	0.471	0.496	0.479	0.326	0.295	0.324	0.414	0.456	0.318	0.369	0.512	0.345	0.325	0.547	0.51	0.392	0.498	0.286	0.414	0.471	0.292	0.274	0.278	0.323	0.419	0.297	0.261
99	Box10	dCO2	0.005	0.008	0.009	0.006	0.008	0.006	0.004	0.006	0.009	0.006	0.007	0.005	0.008	0.005	0.005	0.006	0.005	0.008	0.006	0.005	0.006	0.005	0.005	0.005	0.004	0.005	0.007	0.005	0.005	0.006	0.008	0.006	0.005	0.007	0.007	0.007	0.008	0.004	0.006	0.006	0.005	0.004	0.005	0.004	0.008	0.004	0.003
25	Box11	dCO2	0.388	0.404	0.386	0.359	0.416	0.414	0.375	0.275	0.36	0.383	0.392	0.433	0.401	0.27	0.304	0.33	0.235	0.308	0.377	0.44	0.419	0.39	0.384	0.369	0.326	0.278	0.326	0.372	0.273	0.275	0.463	0.386	0.371	0.222	0.315	0.25	0.38	0.352	0.286	0.307	0.234	0.3	0.302	0.242	0.362	0.303	0.219
26	Box12	dCO2	0.378	0.446	0.389	0.417	0.428	0.463	0.447	0.357	0.439	0.385	0.42	0.339	0.354	0.269	0.431	0.331	0.391	0.384	0.361	0.359	0.269	0.288	0.254	0.341	0.294	0.352	0.436	0.411	0.377	0.366	0.386	0.364	0.277	0.293	0.378	0.249	0.312	0.238	0.388	0.289	0.213	0.332	0.29	0.238	0.427	0.366	0.338
29	Box13	dCO2	0.341	0.138	0.123	0.276	0.097	0.353	0.122	0.086	0.174	0.332	0.373	0.337	0.12	0.245	0.172	0.216	0.168	0.202	0.196	0.164	0.168	0.18	0.186	0.303	0.244	0.1	0.131	0.175	0.052	0.074	0.326	0.196	0.217	0.217	0.2	0.193	0.203	0.229	0.322	0.295	0.144	0.073	0.249	0.196	0.244	0.196	0.217
30	Box14	dCO2	0.434	0.492	0.417	0.432	0.463	0.424	0.396	0.4	0.382	0.4	0.43	0.398	0.284	0.38	0.407	0.36	0.358	0.308	0.283	0.321	0.392	0.412	0.386	0.264	0.41	0.412	0.378	0.313	0.324	0.387	0.273	0.356	0.395	0.399	0.291	0.253	0.337	0.273	0.372	0.388	0.266	0.253	0.287	0.434	0.313	0.308	0.296
1015	Box15	dCO2	0.005	0.007	0.007	0.006	0.005	0.004	0.003	0.004	0.007	0.006	0.007	0.005	0.004	0.003	0.004	0.005	0.005	0.004	0.005	0.005	0.005	0.002	0.003	0.003	0.004	0.004	0.005	0.003	0.003	0.005	0.004	0.004	0.005	0.005	0.003	0.003	0.004	0.003	0.004	0.005	0.003	0.002	0.004	0.004	0.007	0.004	0.004
1016	Box16	dCO2	0	0.002	0.002	0.001	0.001	0	0	0	0.002	0.001	0.001	0.001	0.001	0	0	0.001	0.001	0.001	0.001	0	0	-0.002	0	0	0	0	0.001	0	0	0.001	0.001	0	0	0.001	0	0	0.001	0	0.001	0.001	0	0	0.001	0	0.003	0	0.001
16	Box1	VO2(1)	1888	2403	2166	2852	1876	2581	2795	2698	1702	1713	2603	2263	1810	1574	2803	2654	2759	2331	1880	2441	1782	1553	2348	1876	1856	1807	1685	2049	2562	2511	1904	1970	2604	1629	2574	2217	2342	2639	1833	1654	2491	2154	1584	2081	1830	2298	1866
17	Box2	VO2(1)	2362	2492	2561	1804	1797	2905	2751	1877	1627	1559	2925	2663	2576	1820	1490	1818	2780	2846	2928	2465	1677	1821	1719	1746	1524	1597	2578	2400	2259	2197	1998	1686	1843	1710	2233	2667	2676	3037	2493	2666	2473	1689	1428	1642	1517	1806	1342
18	Box3	VO2(1)	2632	2709	2316	2564	2086	2473	2632	2672	2702	1829	2652	2554	2712	2333	1872	2523	2706	2712	2616	2154	1687	1658	1923	1577	1667	1901	1579	1862	2376	2623	2072	1523	2199	1813	2661	2611	1981	2492	2765	2406	1855	1556	1949	1634	2075	2405	1655
19	Box4	VO2(1)	2338	1909	2697	2737	2078	2688	2784	1881	1702	2501	2009	1627	2550	2266	1782	2570	2594	2080	2272	1652	2157	1496	1553	1618	2580	1903	2094	1711	2196	2212	1691	2140	2048	1966	2924	2136	2474	2742	2595	2223	1727	1557	1434	1953	1563	1881	1482
20	Box5	VO2(1)	7304	7565	5838	7889	8466	6784	7844	8329	8643	8967	7577	5923	7211	8600	8474	8264	6753	5526	4765	5663	6500	6388	5337	4676	4375	4925	4458	4546	4665	6678	7821	8127	7402	7910	6687	5503	6602	7791	8298	7694	5750	6460	7275	6498	5145	5260	4745
21	Box6	VO2(1)	2896	2326	2347	2835	2978	2519	1833	2523	2463	2991	2557	1950	2006	2929	2788	1970	1782	2481	2673	2400	1816	1657	1541	1556	1448	1583	2347	2745	1703	1608	2247	2624	2019	1749	2790	2572	1855	1721	2528	2193	1622	1460	1801	1573	1951	2013	1603
22	Box7	VO2(1)	1735	2952	3027	2999	2451	2594	2545	1852	2958	2886	3053	1911	2256	3048	2872	2739	2438	2869	2960	3116	2519	3023	2415	3206	1888	2494	2844	1872	1930	3292	2905	2729	2480	2508	2879	2777	2041	1673	1833	2202	2537	1936	1829	1812	2506	1891	1987
23	Box8	VO2(1)	2560	2524	2417	1784	2650	2811	2263	2186	2616	2187	2625	2892	2543	2770	2841	1855	1492	2205	2643	1861	1507	1499	1555	2107	2502	2089	1682	1658	1744	2678	2715	2724	2084	2330	2659	2676	2151	1749	2332	2466	1694	1414	1350	1604	2764	2603	1727
24	Box9	VO2(1)	1629	2361	2466	2186	2438	2208	1730	2089	2274	1681	1945	1855	2267	1820	1844	1772	1820	2559	1939	1651	2390	2577	2501	1707	1518	1642	2148	2328	1611	1839	2556	1774	1663	2684	2649	2056	2438	1509	2028	2376	1517	1360	1333	1715	2044	1511	1339
99	Box10	VO2(1)	12	14	18	15	18	4	9	12	18	4	11	12	18	8	16	8	9	18	4	9	8	5	16	12	13	1	19	12	0	8	22	23	8	15	15	15	22	9	12	19	12	1	-4	13	11	9	2
25	Box11	VO2(1)	3041	3072	2998	2815	3234	3158	2856	2144	2746	2902	2989	3295	3031	2207	2280	2471	1953	2321	2831	3354	3204	2991	3002	2835	2598	2115	2505	2849	2085	2127	3484	2978	2807	1814	2349	2071	2837	2692	2293	2227	1856	2237	2362	1952	2679	2360	1754
26	Box12	VO2(1)	2789	3234	2996	3129	3198	3428	3390	2657	3290	2859	3214	2616	2667	2002	3133	2524	2962	2846	2734	2733	2129	2188	2060	2481	2269	2701	3227	3079	2871	2781	2880	2769	2037	2231	2678	1948	2336	1878	2807	2141	1710	2423	2174	1891	3109	2609	2568
29	Box13	VO2(1)	3152	1382	1102	2411	923	3060	1155	793	1354	2902	3207	2903	1108	2237	1664	2039	1674	1938	1895	1670	1708	1799	2021	3196	2606	1034	1241	1757	515	596	2911	1828	1928	2063	1787	1815	1931	2129	3156	2703	1386	691	2208	1794	2226	1860	2050
30	Box14	VO2(1)	3161	3575	3023	3279	3508	3157	3017	2952	2915	2884	3159	2976	2267	2782	3017	2762	2644	2442	2062	2394	2907	2952	2930	2161	3033	2975	2739	2319	2430	2814	2154	2564	2810	2963	2137	2045	2473	2097	2720	2915	2076	1947	2197	3172	2336	2357	2347
1015	Box15	VO2(1)	9	7	23	11	12	-7	-6	1	23	8	11	4	-3	2	9	-3	8	1	1	9	5	-2	9	13	9	-3	8	-2	6	1	1	-3	-3	12	6	-2	5	-6	9	9	-2	-2	-7	5	3	-3	5
1016	Box16	VO2(1)	-8	-5	2	-5	-5	-11	-15	-16	2	-13	-17	-5	-5	-15	0	-12	-5	-8	-12	-8	-16	-18	-8	0	0	-12	-1	-4	-16	-9	-5	-16	-8	-12	-4	-8	-5	-4	3	-5	-4	-8	-17	-4	-2	-12	-5
16	Box1	VO2(3)	92	117	106	139	92	126	137	132	83	84	127	111	88	77	137	130	135	114	92	119	87	76	115	92	91	88	82	100	125	123	93	96	127	80	126	108	115	129	90	81	122	105	77	102	89	112	91
17	Box2	VO2(3)	120	126	130	91	91	147	139	95	82	79	148	135	130	92	75	92	141	144	148	125	85	92	87	88	77	81	130	121	114	111	101	85	93	87	113	135	135	154	126	135	125	85	72	83	77	91	68
18	Box3	VO2(3)	135	139	119	132	107	127	135	137	139	94	136	131	139	120	96	129	139	139	134	111	87	85	99	81	86	98	81	96	122	135	106	78	113	93	137	134	102	128	142	123	95	80	100	84	106	123	85
19	Box4	VO2(3)	120	98	138	140	107	138	143	96	87	128	103	83	131	116	91	132	133	107	117	85	111	77	80	83	132	98	107	88	113	113	87	110	105	101	150	110	127	141	133	114	89	80	74	100	80	97	76
20	Box5	VO2(3)	384	398	307	415	445	357	413	438	455	472	399	312	379	452	446	435	355	291	251	298	342	336	281	246	230	259	234	239	245	351	411	427	389	416	352	289	347	410	436	405	302	340	383	342	271	277	250
21	Box6	VO2(3)	144	115	116	141	148	125	91	125	122	148	127	97	100	145	138	98	88	123	133	119	90	82	76	77	72	79	116	136	84	80	111	130	100	87	138	128	92	85	125	109	80	72	89	78	97	100	79
22	Box7	VO2(3)	72	123	126	125	102	108	106	77	123	120	127	79	94	127	119	114	101	119	123	130	105	126	100	133	79	104	118	78	80	137	121	114	103	104	120	116	85	70	76	92	106	81	76	75	104	79	83
23	Box8	VO2(3)	126	124	119	88	131	139	112	108	129	108	129	143	125	137	140	91	74	109	130	92	74	74	77	104	123	103	83	82	86	132	134	134	103	115	131	132	106	86	115	122	83	70	67	79	136	128	85
24	Box9	VO2(3)	85	124	129	115	128	116	91	109	119	88	102	97	119	95	97	93	95	134	102	87	125	135	131	89	80	86	113	122	84	96	134	93	87	141	139	108	128	79	106	125	79	71	70	90	107	79	70
99	Box10	VO2(3)	1	1	2	2	2	0	1	1	2	0	1	1	2	1	2	1	1	2	0	1	1	0	2	1	1	0	2	1	0	1	2	2	1	2	2	2	2	1	1	2	1	0	0	1	1	1	0
25	Box11	VO2(3)	101	102	100	93	107	105	95	71	91	96	99	109	101	73	76	82	65	77	94	111	106	99	100	94	86	70	83	95	69	71	116	99	93	60	78	69	94	89	76	74	62	74	78	65	89	78	58
26	Box12	VO2(3)	96	111	103	107	110	118	116	91	113	98	110	90	91	69	107	87	102	98	94	94	73	75	71	85	78	93	111	106	98	95	99	95	70	77	92	67	80	64	96	73	59	83	75	65	107	89	88
29	Box13	VO2(3)	95	41	33	72	28	92	35	24	41	87	96	87	33	67	50	61	50	58	57	50	51	54	61	96	78	31	37	53	15	18	87	55	58	62	54	54	58	64	95	81	42	21	66	54	67	56	62
30	Box14	VO2(3)	108	122	103	112	120	108	103	101	99	98	108	101	77	95	103	94	90	83	70	82	99	101	100	74	103	101	93	79	83	96	73	87	96	101	73	70	84	71	93	99	71	66	75	108	80	80	80
1015	Box15	VO2(3)	1	1	2	1	1	-1	-1	0	2	1	1	0	0	0	1	0	1	0	0	1	0	0	1	1	1	0	1	0	1	0	0	0	0	1	1	0	0	-1	1	1	0	0	-1	0	0	0	1
1016	Box16	VO2(3)	-1	-1	0	0	0	-1	-2	-2	0	-1	-2	0	0	-2	0	-1	0	-1	-1	-1	-2	-2	-1	0	0	-1	0	0	-2	-1	0	-2	-1	-1	0	-1	0	0	0	0	0	-1	-2	0	0	-1	0
16	Box1	VCO2(1)	1700	2247	2045	2709	1683	2453	2653	2517	1493	1635	2519	1982	1637	1329	2613	2448	2630	2149	1637	2281	1614	1419	2117	1622	1637	1612	1465	1880	2463	2292	1731	1814	2486	1462	2453	2035	2169	2473	1787	1529	2367	1878	1482	1970	1733	2093	1721
17	Box2	VCO2(1)	2165	2258	2326	1510	1682	2704	2522	1675	1415	1413	2807	2503	2360	1538	1411	1727	2677	2682	2723	2218	1518	1709	1567	1641	1401	1477	2439	2256	2115	1967	1953	1574	1776	1601	2184	2655	2628	2942	2350	2549	2365	1503	1432	1621	1358	1736	1255
18	Box3	VCO2(1)	2324	2386	1925	2290	1812	2230	2382	2403	2435	1597	2333	2293	2338	2007	1693	2302	2420	2428	2297	1901	1527	1490	1703	1449	1420	1701	1326	1582	2104	2333	1720	1304	1936	1570	2416	2350	1773	2302	2515	2106	1556	1442	1778	1437	1824	2080	1553
19	Box4	VCO2(1)	2278	1696	2464	2512	1872	2517	2626	1715	1492	2360	1841	1483	2432	2058	1596	2500	2389	1892	2096	1504	2005	1348	1396	1432	2432	1718	1957	1575	2091	2033	1475	2188	1894	1800	2738	1940	2406	2633	2406	2075	1572	1524	1315	1940	1445	1626	1393
20	Box5	VCO2(1)	4624	4629	4624	4603	4612	4610	4617	4624	4624	4614	4596	4594	4607	4592	4612	4614	4614	4601	4581	4610	4610	4610	4624	4542	4215	4629	4187	4191	4250	4613	4621	4621	4621	4621	4608	4621	4621	4608	4608	4619	4619	4619	4621	4617	4603	4605	4594
21	Box6	VCO2(1)	2686	2047	2147	2643	2764	2368	1689	2323	2278	2804	2219	1786	1934	2728	2583	1741	1579	2240	2538	2157	1571	1543	1381	1353	1313	1433	2174	2506	1518	1488	2105	2393	1827	1586	2606	2401	1664	1601	2275	1977	1556	1367	1756	1441	1846	1847	1448
22	Box7	VCO2(1)	1340	2400	2471	2475	1942	2186	2085	1528	2559	2475	2694	1629	1966	2612	2386	2460	2029	2430	2446	2563	2148	2526	1936	2800	1547	2067	2312	1454	1483	2715	2329	2320	2046	2046	2498	2385	1714	1385	1435	1775	2118	1577	1475	1394	2091	1489	1519
23	Box8	VCO2(1)	2459	2418	2002	1692	2539	2619	1955	2128	2521	2002	2541	2672	2311	2561	2596	1759	1386	2025	2541	1614	1361	1484	1388	1917	2256	1802	1632	1594	1601	2521	2501	2589	2033	2157	2501	2499	1990	1677	2118	2211	1526	1321	1266	1353	2556	2383	1666
24	Box9	VCO2(1)	1409	2325	2355	2077	2324	2082	1592	1821	2202	1523	1802	1747	2143	1710	1667	1662	1674	2542	1795	1523	2277	2388	2308	1568	1423	1558	1996	2195	1532	1778	2467	1658	1563	2634	2457	1890	2407	1379	1999	2268	1407	1322	1339	1561	2023	1428	1258
99	Box10	VCO2(1)	14	20	22	16	20	15	10	15	22	15	19	14	21	14	12	16	12	21	16	12	16	12	12	14	11	12	17	14	14	16	20	16	14	17	17	17	21	10	15	16	12	10	14	11	20	11	7
25	Box11	VCO2(1)	2952	3063	2937	2732	3161	3137	2848	2094	2732	2903	2974	3288	3037	2047	2307	2512	1788	2333	2858	3335	3188	2964	2923	2799	2478	2113	2475	2829	2066	2084	3510	2925	2814	1687	2393	1894	2881	2668	2170	2330	1772	2281	2299	1836	2755	2307	1664
26	Box12	VCO2(1)	2786	3274	2873	3067	3150	3407	3291	2634	3239	2832	3089	2493	2605	1986	3181	2442	2876	2833	2655	2652	1982	2121	1868	2518	2160	2598	3217	3036	2783	2692	2840	2688	2041	2163	2782	1841	2298	1757	2854	2124	1569	2446	2132	1754	3143	2695	2493
29	Box13	VCO2(1)	2879	1161	1033	2321	818	2979	1029	725	1466	2792	3130	2838	1008	2067	1454	1823	1417	1707	1648	1379	1413	1516	1565	2560	2059	843	1099	1475	435	620	2747	1652	1822	1831	1686	1628	1710	1930	2713	2490	1214	613	2098	1657	2059	1657	1831
30	Box14	VCO2(1)	3209	3645	3076	3194	3413	3136	2924	2953	2831	2949	3170	2947	2100	2809	3013	2667	2641	2276	2093	2370	2904	3040	2860	1949	3038	3040	2798	2308	2398	2864	2018	2635	2922	2954	2155	1866	2497	2018	2747	2874	1964	1871	2116	3209	2318	2282	2188
1015	Box15	VCO2(1)	12	19	19	16	14	11	9	11	17	16	17	14	11	9	11	12	12	11	12	12	12	6	9	9	11	11	14	7	9	12	10	10	12	14	9	9	11	7	11	12	7	6	10	11	17	10	10
1016	Box16	VCO2(1)	-1	5	6	2	2	-1	-1	1	6	4	4	2	2	-1	1	2	2	2	2	1	1	-6	-1	1	1	1	2	0	0	4	2	1	1	2	1	1	2	1	2	2	1	0	4	1	9	0	2
16	Box1	VCO2(3)	83	110	100	132	82	120	130	123	73	80	123	97	80	65	128	120	129	105	80	112	79	69	104	79	80	79	72	92	120	112	85	89	122	72	120	100	106	121	87	75	116	92	72	96	85	102	84
17	Box2	VCO2(3)	110	114	118	76	85	137	128	85	72	72	142	127	119	78	71	87	135	136	138	112	77	86	79	83	71	75	123	114	107	100	99	80	90	81	111	134	133	149	119	129	120	76	72	82	69	88	64
18	Box3	VCO2(3)	119	122	99	117	93	114	122	123	125	82	120	118	120	103	87	118	124	125	118	98	78	76	87	74	73	87	68	81	108	120	88	67	99	81	124	121	91	118	129	108	80	74	91	74	94	107	80
19	Box4	VCO2(3)	117	87	126	129	96	129	135	88	77	121	94	76	125	106	82	128	123	97	108	77	103	69	72	73	125	88	100	81	107	104	76	112	97	92	140	100	123	135	123	106	81	78	67	100	74	83	71
20	Box5	VCO2(3)	243	243	243	242	243	242	243	243	243	243	242	242	242	242	243	243	243	242	241	242	242	242	243	239	222	243	220	220	224	243	243	243	243	243	242	243	243	242	242	243	243	243	243	243	242	242	242
21	Box6	VCO2(3)	133	102	107	131	137	117	84	115	113	139	110	89	96	135	128	86	78	111	126	107	78	77	68	67	65	71	108	124	75	74	104	119	91	79	129	119	83	79	113	98	77	68	87	71	92	92	72
22	Box7	VCO2(3)	56	100	103	103	81	91	87	64	106	103	112	68	82	109	99	102	84	101	102	107	89	105	81	116	64	86	96	60	62	113	97	97	85	85	104	99	71	58	60	74	88	66	61	58	87	62	63
23	Box8	VCO2(3)	121	119	99	83	125	129	96	105	124	99	125	132	114	126	128	87	68	100	125	80	67	73	68	95	111	89	80	79	79	124	123	128	100	106	123	123	98	83	104	109	75	65	62	67	126	118	82
24	Box9	VCO2(3)	74	122	123	109	122	109	83	95	115	80	94	92	112	90	87	87	88	133	94	80	119	125	121	82	75	82	105	115	80	93	129	87	82	138	129	99	126	72	105	119	74	69	70	82	106	75	66
99	Box10	VCO2(3)	1	2	2	2	2	1	1	1	2	1	2	1	2	1	1	2	1	2	2	1	2	1	1	1	1	1	2	1	1	2	2	2	1	2	2	2	2	1	1	2	1	1	1	1	2	1	1
25	Box11	VCO2(3)	98	102	98	91	105	104	95	70	91	96	99	109	101	68	77	83	59	77	95	111	106	98	97	93	82	70	82	94	69	69	117	97	93	56	79	63	96	89	72	77	59	76	76	61	91	77	55
26	Box12	VCO2(3)	96	112	99	105	108	117	113	90	111	97	106	86	89	68	109	84	99	97	91	91	68	73	64	86	74	89	110	104	95	92	97	92	70	74	95	63	79	60	98	73	54	84	73	60	108	92	86
29	Box13	VCO2(3)	86	35	31	70	25	89	31	22	44	84	94	85	30	62	44	55	43	51	49	41	42	45	47	77	62	25	33	44	13	19	82	50	55	55	51	49	51	58	81	75	36	18	63	50	62	50	55
30	Box14	VCO2(3)	109	124	105	109	116	107	100	101	97	101	108	100	72	96	103	91	90	78	71	81	99	104	98	66	104	104	95	79	82	98	69	90	100	101	73	64	85	69	94	98	67	64	72	109	79	78	75
1015	Box15	VCO2(3)	1	2	2	2	1	1	1	1	2	2	2	1	1	1	1	1	1	1	1	1	1	1	1	1	1	1	1	1	1	1	1	1	1	1	1	1	1	1	1	1	1	1	1	1	2	1	1
1016	Box16	VCO2(3)	0	0	1	0	0	0	0	0	1	0	0	0	0	0	0	0	0	0	0	0	0	-1	0	0	0	0	0	0	0	0	0	0	0	0	0	0	0	0	0	0	0	0	0	0	1	0	0
16	Box1	RER	0.901	0.935	0.944	0.95	0.897	0.951	0.949	0.933	0.877	0.954	0.968	0.876	0.905	0.845	0.932	0.922	0.954	0.922	0.871	0.934	0.906	0.914	0.902	0.864	0.882	0.892	0.869	0.918	0.961	0.913	0.909	0.921	0.955	0.897	0.953	0.918	0.926	0.937	0.975	0.924	0.95	0.872	0.936	0.946	0.947	0.911	0.922
17	Box2	RER	0.917	0.906	0.908	0.838	0.936	0.931	0.917	0.892	0.87	0.906	0.96	0.94	0.916	0.845	0.947	0.95	0.963	0.942	0.93	0.9	0.905	0.939	0.912	0.94	0.919	0.925	0.946	0.94	0.936	0.895	0.977	0.934	0.964	0.937	0.978	0.995	0.982	0.969	0.943	0.956	0.956	0.89	1.003	0.987	0.895	0.961	0.935
18	Box3	RER	0.883	0.881	0.831	0.893	0.869	0.902	0.905	0.899	0.901	0.873	0.88	0.898	0.862	0.861	0.904	0.912	0.895	0.895	0.878	0.883	0.905	0.899	0.886	0.919	0.852	0.895	0.84	0.85	0.885	0.889	0.83	0.856	0.88	0.866	0.908	0.9	0.895	0.924	0.909	0.875	0.839	0.927	0.912	0.88	0.879	0.865	0.938
19	Box4	RER	0.974	0.888	0.914	0.918	0.901	0.936	0.943	0.912	0.877	0.943	0.917	0.911	0.954	0.908	0.896	0.973	0.921	0.91	0.922	0.91	0.929	0.901	0.899	0.885	0.943	0.902	0.935	0.92	0.952	0.919	0.873	1.023	0.925	0.916	0.936	0.908	0.972	0.96	0.927	0.933	0.911	0.979	0.918	0.993	0.924	0.864	0.94
20	Box5	RER	0.633	0.612	0.792	0.584	0.545	0.679	0.589	0.555	0.535	0.515	0.607	0.776	0.639	0.534	0.544	0.558	0.683	0.833	0.961	0.814	0.709	0.722	0.866	0.971	0.963	0.94	0.939	0.922	0.911	0.691	0.591	0.569	0.624	0.584	0.689	0.84	0.7	0.591	0.555	0.6	0.803	0.715	0.635	0.71	0.895	0.875	0.968
21	Box6	RER	0.928	0.88	0.915	0.932	0.928	0.94	0.921	0.921	0.925	0.937	0.868	0.916	0.964	0.931	0.927	0.884	0.886	0.903	0.95	0.899	0.865	0.932	0.896	0.869	0.907	0.906	0.926	0.913	0.892	0.926	0.937	0.912	0.905	0.907	0.934	0.933	0.897	0.93	0.9	0.901	0.959	0.936	0.975	0.916	0.946	0.917	0.904
22	Box7	RER	0.772	0.813	0.816	0.825	0.792	0.843	0.819	0.825	0.865	0.858	0.882	0.853	0.871	0.857	0.831	0.898	0.832	0.847	0.826	0.823	0.852	0.835	0.802	0.873	0.82	0.829	0.813	0.777	0.769	0.825	0.802	0.85	0.825	0.816	0.868	0.859	0.839	0.828	0.783	0.806	0.835	0.815	0.806	0.769	0.834	0.788	0.765
23	Box8	RER	0.961	0.958	0.828	0.948	0.958	0.932	0.864	0.973	0.964	0.915	0.968	0.924	0.909	0.925	0.914	0.949	0.929	0.918	0.962	0.867	0.903	0.99	0.893	0.91	0.902	0.862	0.97	0.961	0.918	0.942	0.921	0.951	0.976	0.926	0.941	0.934	0.925	0.958	0.908	0.896	0.901	0.934	0.938	0.844	0.925	0.916	0.965
24	Box9	RER	0.865	0.984	0.955	0.95	0.953	0.943	0.92	0.871	0.968	0.906	0.927	0.942	0.945	0.939	0.904	0.938	0.92	0.994	0.926	0.922	0.953	0.927	0.923	0.919	0.937	0.949	0.929	0.943	0.951	0.967	0.965	0.934	0.94	0.981	0.928	0.919	0.987	0.913	0.986	0.954	0.928	0.972	1.004	0.91	0.99	0.945	0.94
99	Box10	RER	1.125	1.376	1.261	1.047	1.082	3.77	1.082	1.261	1.261	3.771	1.719	1.125	1.17	1.663	0.758	2.137	1.456	1.17	4.452	1.456	2.137	2.697	0.758	1.125	0.874	18.39	0.914	1.125	39.771	2.137	0.891	0.694	1.665	1.152	1.152	1.152	0.961	1.082	1.261	0.834	0.997	7.52	-3.811	0.874	1.892	1.262	3.765
25	Box11	RER	0.971	0.997	0.98	0.97	0.977	0.993	0.997	0.977	0.995	1	0.995	0.998	1.002	0.927	1.012	1.016	0.916	1.006	1.01	0.994	0.995	0.991	0.974	0.987	0.954	0.999	0.988	0.993	0.991	0.98	1.007	0.982	1.002	0.93	1.018	0.915	1.015	0.991	0.946	1.046	0.955	1.02	0.973	0.941	1.028	0.977	0.948
26	Box12	RER	0.999	1.013	0.959	0.98	0.985	0.994	0.971	0.991	0.985	0.991	0.961	0.953	0.977	0.992	1.015	0.967	0.971	0.996	0.971	0.97	0.931	0.969	0.907	1.015	0.952	0.962	0.997	0.986	0.969	0.968	0.986	0.971	1.002	0.97	1.039	0.945	0.984	0.936	1.017	0.992	0.918	1.01	0.981	0.928	1.011	1.033	0.971
29	Box13	RER	0.914	0.84	0.937	0.963	0.886	0.973	0.89	0.914	1.083	0.962	0.976	0.978	0.909	0.924	0.874	0.894	0.847	0.88	0.87	0.826	0.827	0.843	0.775	0.801	0.79	0.815	0.885	0.839	0.844	1.04	0.943	0.904	0.945	0.887	0.944	0.897	0.886	0.907	0.86	0.921	0.876	0.887	0.95	0.924	0.925	0.891	0.893
30	Box14	RER	1.015	1.019	1.018	0.974	0.973	0.994	0.969	1	0.971	1.023	1.004	0.99	0.927	1.01	0.999	0.966	0.999	0.932	1.015	0.99	0.999	1.03	0.976	0.902	1.002	1.022	1.022	0.995	0.987	1.018	0.937	1.028	1.04	0.997	1.008	0.913	1.009	0.963	1.01	0.986	0.946	0.961	0.963	1.012	0.992	0.968	0.932
1015	Box15	RER	1.455	2.697	0.823	1.405	1.126	-1.629	-1.399	11.16	0.757	2.137	1.558	3.193	-3.812	5.258	1.262	-3.811	1.456	11.227	18.54	1.456	2.697	-3.812	0.914	0.647	1.262	-3.811	1.665	-3.811	1.558	18.553	7.487	-3.811	-3.811	1.125	1.558	-3.811	2.267	-1.265	1.261	1.455	-3.811	-3.811	-1.519	2.267	5.278	-3.812	1.89
1016	Box16	RER	0.165	-0.949	2.694	-0.542	-0.542	0.108	0.081	-0.077	2.694	-0.292	-0.223	-0.542	-0.542	0.081	-3.811	-0.2	-0.542	-0.292	-0.2	-0.152	-0.077	0.345	0.165	-3.81	-3.81	-0.102	-3.81	0	0	-0.421	-0.542	-0.077	-0.152	-0.2	-0.292	-0.152	-0.542	-0.292	0.757	-0.542	-0.292	0	-0.223	-0.292	-3.811	0	-0.542
16	Box1	H(1)	9.32	11.954	10.799	14.238	9.256	12.883	13.949	13.418	8.357	8.557	13.046	11.111	8.942	7.672	13.938	13.167	13.781	11.565	9.221	12.144	8.808	7.688	11.596	9.188	9.126	8.903	8.26	10.155	12.821	12.433	9.417	9.771	13.012	8.039	12.856	10.988	11.63	13.137	9.2	8.21	12.434	10.566	7.882	10.381	9.127	11.371	9.259
17	Box2	H(1)	11.702	12.32	12.666	8.778	8.944	14.44	13.63	9.25	7.975	7.708	14.631	13.261	12.761	8.872	7.433	9.074	13.917	14.183	14.553	12.168	8.289	9.068	8.507	8.696	7.554	7.926	12.858	11.953	11.242	10.833	10.036	8.385	9.226	8.509	11.215	13.448	13.454	15.223	12.423	13.326	12.363	8.318	7.21	8.266	7.481	9.04	6.677
18	Box3	H(1)	12.942	13.316	11.256	12.638	10.224	12.212	13.006	13.189	13.342	8.973	13.033	12.602	13.275	11.413	9.251	12.489	13.341	13.371	12.85	10.592	8.335	8.182	9.463	7.817	8.14	9.372	7.688	9.088	11.691	12.919	10.067	7.445	10.806	8.881	13.16	12.89	9.769	12.368	13.679	11.812	9.03	7.727	9.649	8.028	10.194	11.78	8.24
19	Box4	H(1)	11.734	9.399	13.352	13.567	10.258	13.378	13.877	9.309	8.357	12.468	9.953	8.054	12.739	11.206	8.787	12.895	12.863	10.289	11.271	8.176	10.72	7.388	7.663	7.959	12.86	9.4	10.415	8.483	10.968	10.964	8.295	10.853	10.168	9.739	14.55	10.564	12.411	13.718	12.888	11.056	8.544	7.823	7.105	9.841	7.757	9.212	7.383
20	Box5	H(1)	33.9	34.931	28.123	36.181	38.466	31.835	36.02	37.937	39.175	40.44	34.946	28.422	33.515	38.971	38.496	37.671	31.718	26.865	23.847	27.415	30.715	30.273	26.149	23.453	21.905	24.528	22.198	22.552	23.086	31.421	35.933	37.141	34.282	36.287	31.45	26.797	31.129	35.799	37.798	35.432	27.769	30.569	33.781	30.716	25.367	25.823	23.78
21	Box6	H(1)	14.382	11.43	11.624	14.098	14.794	12.546	9.091	12.512	12.227	14.89	12.531	9.661	10.046	14.562	13.843	9.689	8.771	12.256	13.34	11.844	8.895	8.237	7.6	7.629	7.158	7.823	11.655	13.588	8.391	7.983	11.184	12.986	9.976	8.646	13.876	12.793	9.152	8.553	12.477	10.831	8.113	7.266	9.039	7.792	9.731	9.977	7.917
22	Box7	H(1)	8.321	14.288	14.663	14.557	11.806	12.641	12.337	8.99	14.489	14.111	15.013	9.332	11.065	14.901	13.956	13.516	11.85	13.993	14.369	15.114	12.304	14.709	11.657	15.732	9.151	12.115	13.765	8.985	9.247	15.977	14.026	13.32	12.037	12.148	14.109	13.583	9.941	8.125	8.809	10.643	12.341	9.375	8.837	8.683	12.189	9.099	9.51
23	Box8	H(1)	12.806	12.621	11.742	8.9	13.25	13.974	11.082	10.969	13.098	10.835	13.156	14.353	12.577	13.751	14.067	9.255	7.415	10.931	13.225	9.119	7.444	7.547	7.665	10.423	12.354	10.227	8.433	8.297	8.643	13.342	13.466	13.597	10.461	11.567	13.247	13.309	10.678	8.749	11.531	12.163	8.363	7.035	6.718	7.819	13.72	12.895	8.648
24	Box9	H(1)	7.977	11.878	12.322	10.914	12.178	11.007	8.58	10.249	11.397	8.31	9.657	9.243	11.304	9.064	9.113	8.821	9.025	12.896	9.627	8.192	11.938	12.797	12.407	8.461	7.557	8.194	10.674	11.603	8.045	9.213	12.802	8.825	8.283	13.493	13.156	10.194	12.272	7.473	10.202	11.874	7.534	6.82	6.733	8.484	10.292	7.536	6.668
99	Box10	H(1)	0.063	0.079	0.094	0.078	0.094	0.032	0.047	0.063	0.094	0.032	0.063	0.063	0.094	0.048	0.078	0.047	0.047	0.094	0.032	0.047	0.047	0.032	0.078	0.063	0.063	0.016	0.094	0.063	0.016	0.047	0.11	0.109	0.047	0.078	0.079	0.079	0.11	0.047	0.063	0.094	0.063	0.016	0.001	0.063	0.063	0.047	0.016
25	Box11	H(1)	15.25	15.493	15.063	14.117	16.243	15.916	14.404	10.765	13.844	14.646	15.068	16.624	15.305	10.963	11.539	12.518	9.673	11.727	14.317	16.905	16.151	15.064	15.061	14.267	12.981	10.674	12.608	14.356	10.5	10.687	17.614	14.972	14.175	9.013	11.904	10.256	14.365	13.561	11.436	11.355	9.272	11.337	11.851	9.723	13.606	11.851	8.754
26	Box12	H(1)	14.075	16.366	14.985	15.722	16.089	17.279	17	13.386	16.548	14.398	16.084	13.067	13.391	10.085	15.866	12.649	14.852	14.349	13.71	13.704	10.582	10.968	10.183	12.564	11.331	13.519	16.275	15.494	14.391	13.938	14.489	13.887	10.286	11.183	13.629	9.713	11.746	9.346	14.22	10.788	8.474	12.253	10.923	9.391	15.728	13.262	12.879
29	Box13	H(1)	15.605	6.73	5.484	12.068	4.541	15.354	5.69	3.927	6.958	14.524	16.099	14.579	5.482	11.103	8.165	10.052	8.163	9.527	9.289	8.108	8.293	8.765	9.696	15.427	12.549	5.007	6.107	8.556	2.511	3.033	14.511	9.032	9.611	10.156	8.905	8.953	9.5	10.525	15.438	13.407	6.805	3.403	11.022	8.903	11.051	9.162	10.104
30	Box14	H(1)	16.005	18.121	15.317	16.457	17.601	15.909	15.125	14.901	14.618	14.629	15.956	14.989	11.256	14.072	15.22	13.835	13.342	12.14	10.44	12.057	14.668	14.998	14.71	10.671	15.312	15.088	13.89	11.691	12.229	14.257	10.721	13.017	14.307	14.944	10.807	10.122	12.508	10.495	13.756	14.666	10.355	9.744	10.999	16.05	11.77	11.813	11.67
1015	Box15	H(1)	0.047	0.048	0.11	0.063	0.063	-0.015	-0.015	0.016	0.109	0.048	0.063	0.032	0.001	0.016	0.047	0.001	0.047	0.016	0.016	0.047	0.032	0	0.047	0.062	0.047	0.001	0.047	0.001	0.032	0.016	0.016	0.001	0.001	0.063	0.031	0.001	0.032	-0.015	0.047	0.047	0.001	0	-0.015	0.032	0.032	0.001	0.032
1016	Box16	H(1)	-0.031	-0.015	0.016	-0.015	-0.015	-0.047	-0.062	-0.062	0.016	-0.046	-0.062	-0.015	-0.015	-0.062	0	-0.046	-0.015	-0.031	-0.046	-0.031	-0.062	-0.078	-0.031	0	0	-0.047	0	-0.015	-0.062	-0.031	-0.015	-0.062	-0.031	-0.046	-0.015	-0.031	-0.015	-0.015	0.016	-0.015	-0.015	-0.031	-0.062	-0.015	0.001	-0.046	-0.015
16	Box1	H(3)	0.456	0.585	0.528	0.696	0.453	0.63	0.682	0.656	0.409	0.418	0.638	0.543	0.437	0.375	0.682	0.644	0.674	0.566	0.451	0.594	0.431	0.376	0.567	0.449	0.446	0.435	0.404	0.497	0.627	0.608	0.461	0.478	0.636	0.393	0.629	0.537	0.569	0.642	0.45	0.401	0.608	0.517	0.385	0.508	0.446	0.556	0.453
17	Box2	H(3)	0.592	0.623	0.641	0.444	0.453	0.731	0.69	0.468	0.404	0.39	0.74	0.671	0.646	0.449	0.376	0.459	0.704	0.718	0.736	0.616	0.419	0.459	0.43	0.44	0.382	0.401	0.651	0.605	0.569	0.548	0.508	0.424	0.467	0.431	0.567	0.68	0.681	0.77	0.629	0.674	0.626	0.421	0.365	0.418	0.379	0.457	0.338
18	Box3	H(3)	0.664	0.683	0.577	0.648	0.524	0.626	0.667	0.677	0.684	0.46	0.669	0.647	0.681	0.585	0.475	0.641	0.684	0.686	0.659	0.543	0.428	0.42	0.485	0.401	0.418	0.481	0.394	0.466	0.6	0.663	0.516	0.382	0.554	0.456	0.675	0.661	0.501	0.634	0.702	0.606	0.463	0.396	0.495	0.412	0.523	0.604	0.423
19	Box4	H(3)	0.602	0.482	0.685	0.696	0.526	0.686	0.712	0.478	0.429	0.64	0.511	0.413	0.654	0.575	0.451	0.661	0.66	0.528	0.578	0.419	0.55	0.379	0.393	0.408	0.66	0.482	0.534	0.435	0.563	0.562	0.426	0.557	0.522	0.5	0.746	0.542	0.637	0.704	0.661	0.567	0.438	0.401	0.364	0.505	0.398	0.473	0.379
20	Box5	H(3)	1.783	1.837	1.479	1.903	2.023	1.675	1.895	1.995	2.061	2.127	1.838	1.495	1.763	2.05	2.025	1.981	1.668	1.413	1.254	1.442	1.616	1.592	1.375	1.234	1.152	1.29	1.168	1.186	1.214	1.653	1.89	1.954	1.803	1.909	1.654	1.41	1.637	1.883	1.988	1.864	1.461	1.608	1.777	1.616	1.334	1.358	1.251
21	Box6	H(3)	0.713	0.567	0.577	0.699	0.734	0.622	0.451	0.621	0.606	0.739	0.622	0.479	0.498	0.722	0.687	0.481	0.435	0.608	0.662	0.587	0.441	0.409	0.377	0.378	0.355	0.388	0.578	0.674	0.416	0.396	0.555	0.644	0.495	0.429	0.688	0.635	0.454	0.424	0.619	0.537	0.402	0.36	0.448	0.386	0.483	0.495	0.393
22	Box7	H(3)	0.346	0.594	0.61	0.606	0.491	0.526	0.513	0.374	0.603	0.587	0.625	0.388	0.46	0.62	0.581	0.562	0.493	0.582	0.598	0.629	0.512	0.612	0.485	0.654	0.381	0.504	0.573	0.374	0.385	0.665	0.584	0.554	0.501	0.505	0.587	0.565	0.414	0.338	0.366	0.443	0.513	0.39	0.368	0.361	0.507	0.379	0.396
23	Box8	H(3)	0.631	0.622	0.579	0.439	0.653	0.689	0.546	0.541	0.646	0.534	0.649	0.708	0.62	0.678	0.693	0.456	0.366	0.539	0.652	0.45	0.367	0.372	0.378	0.514	0.609	0.504	0.416	0.409	0.426	0.658	0.664	0.67	0.516	0.57	0.653	0.656	0.526	0.431	0.568	0.6	0.412	0.347	0.331	0.385	0.676	0.636	0.426
24	Box9	H(3)	0.418	0.622	0.646	0.572	0.638	0.577	0.45	0.537	0.597	0.435	0.506	0.484	0.592	0.475	0.478	0.462	0.473	0.676	0.504	0.429	0.626	0.671	0.65	0.443	0.396	0.429	0.559	0.608	0.422	0.483	0.671	0.462	0.434	0.707	0.689	0.534	0.643	0.392	0.535	0.622	0.395	0.357	0.353	0.445	0.539	0.395	0.349
99	Box10	H(3)	0.006	0.008	0.009	0.008	0.009	0.003	0.005	0.006	0.009	0.003	0.006	0.006	0.009	0.005	0.008	0.005	0.005	0.009	0.003	0.005	0.005	0.003	0.008	0.006	0.006	0.002	0.009	0.006	0.002	0.005	0.011	0.011	0.005	0.008	0.008	0.008	0.011	0.005	0.006	0.009	0.006	0.002	0	0.006	0.006	0.005	0.002
25	Box11	H(3)	0.506	0.514	0.5	0.469	0.539	0.528	0.478	0.357	0.46	0.486	0.5	0.552	0.508	0.364	0.383	0.416	0.321	0.389	0.475	0.561	0.536	0.5	0.5	0.474	0.431	0.354	0.419	0.477	0.349	0.355	0.585	0.497	0.471	0.299	0.395	0.34	0.477	0.45	0.38	0.377	0.308	0.376	0.393	0.323	0.452	0.393	0.291
26	Box12	H(3)	0.483	0.561	0.514	0.539	0.552	0.593	0.583	0.459	0.568	0.494	0.552	0.448	0.459	0.346	0.544	0.434	0.509	0.492	0.47	0.47	0.363	0.376	0.349	0.431	0.389	0.464	0.558	0.531	0.494	0.478	0.497	0.476	0.353	0.384	0.467	0.333	0.403	0.321	0.488	0.37	0.291	0.42	0.375	0.322	0.539	0.455	0.442
29	Box13	H(3)	0.468	0.202	0.165	0.362	0.136	0.461	0.171	0.118	0.209	0.436	0.483	0.437	0.164	0.333	0.245	0.302	0.245	0.286	0.279	0.243	0.249	0.263	0.291	0.463	0.376	0.15	0.183	0.257	0.075	0.091	0.435	0.271	0.288	0.305	0.267	0.269	0.285	0.316	0.463	0.402	0.204	0.102	0.331	0.267	0.332	0.275	0.303
30	Box14	H(3)	0.546	0.618	0.522	0.561	0.6	0.542	0.516	0.508	0.498	0.499	0.544	0.511	0.384	0.48	0.519	0.472	0.455	0.414	0.356	0.411	0.5	0.511	0.502	0.364	0.522	0.514	0.474	0.399	0.417	0.486	0.366	0.444	0.488	0.51	0.369	0.345	0.427	0.358	0.469	0.5	0.353	0.332	0.375	0.547	0.401	0.403	0.398
1015	Box15	H(3)	0.005	0.005	0.011	0.006	0.006	-0.001	-0.001	0.002	0.011	0.005	0.006	0.003	0	0.002	0.005	0	0.005	0.002	0.002	0.005	0.003	0	0.005	0.006	0.005	0	0.005	0	0.003	0.002	0.002	0	0	0.006	0.003	0	0.003	-0.001	0.005	0.005	0	0	-0.001	0.003	0.003	0	0.003
1016	Box16	H(3)	-0.003	-0.002	0.002	-0.002	-0.002	-0.005	-0.006	-0.006	0.002	-0.005	-0.006	-0.002	-0.002	-0.006	0	-0.005	-0.002	-0.003	-0.005	-0.003	-0.006	-0.008	-0.003	0	0	-0.005	0	-0.002	-0.006	-0.003	-0.002	-0.006	-0.003	-0.005	-0.002	-0.003	-0.002	-0.002	0.002	-0.002	-0.002	-0.003	-0.006	-0.002	0	-0.005	-0.002
16	Box1	XT	204	207	483	249	160	359	426	358	53	259	298	72	18	128	345	227	203	247	121	112	0	61	62	16	4	37	6	162	129	37	163	167	86	153	302	56	273	47	5	87	212	6	50	52	46	0	0
17	Box2	XT	744	1037	350	95	797	877	402	129	129	500	667	889	365	3	71	351	822	587	678	4	60	96	56	103	86	360	293	258	268	26	77	67	2	35	384	403	581	688	409	762	376	54	55	174	164	8	12
18	Box3	XT	747	396	399	404	151	650	234	576	218	326	436	469	472	293	276	648	1201	220	243	3	83	3	159	1	228	22	33	258	523	404	7	144	133	113	283	133	68	193	571	100	11	62	0	6	181	93	78
19	Box4	XT	98	327	527	464	547	626	802	43	212	569	85	369	625	253	61	748	385	318	18	213	57	13	23	143	322	199	7	43	386	65	20	385	56	401	272	303	304	574	366	510	43	12	27	437	550	348	245
20	Box5	XT	474	67	261	482	188	196	398	469	253	290	68	295	433	359	403	128	0	9	123	187	248	7	28	27	96	21	29	17	155	468	302	252	352	137	49	279	306	463	365	27	161	300	393	9	82	22	38
21	Box6	XT	288	129	152	299	141	50	189	141	245	256	97	7	119	102	144	51	80	308	274	197	47	0	51	4	10	19	243	74	0	0	58	181	0	56	172	236	9	107	100	3	13	1	31	0	2	84	12
22	Box7	XT	225	347	383	511	229	413	169	125	247	405	380	198	324	282	226	703	537	304	244	319	265	395	163	280	23	85	147	94	52	284	249	408	386	167	457	374	86	101	112	228	451	15	36	52	155	23	42
23	Box8	XT	297	450	103	39	286	410	80	207	366	129	446	197	451	282	255	0	31	335	216	17	10	37	0	112	121	59	43	16	27	242	376	309	276	305	324	265	28	157	307	243	11	13	0	84	212	303	43
24	Box9	XT	78	347	257	378	148	349	371	146	343	155	227	331	197	237	23	50	74	368	171	34	492	529	382	2	77	25	300	181	15	224	152	1	22	173	438	131	253	44	373	295	16	8	20	36	136	22	69
99	Box10	XT	0	2	0	0	0	2	0	0	0	0	1	0	0	0	1	2	3	2	1	1	1	0	1	2	1	0	0	1	0	2	0	2	2	4	2	2	0	2	1	2	0	1	1	0	0	1	0
25	Box11	XT	760	623	650	1266	1260	947	609	153	1183	665	608	763	430	63	15	40	39	5	251	901	914	709	754	549	523	45	37	313	19	6	370	887	203	17	0	23	662	617	165	33	35	33	194	90	49	37	39
26	Box12	XT	471	672	603	1047	728	1309	1124	731	1618	1361	1829	1336	1195	749	1225	1153	853	519	495	505	150	79	193	202	46	63	722	465	472	411	835	564	30	2	455	35	57	9	86	13	3	31	2	0	203	247	276
29	Box13	XT	478	158	236	181	179	560	177	135	118	302	265	333	62	306	16	75	44	0	4	42	21	39	37	236	177	172	154	180	0	3	517	67	12	35	57	9	15	28	209	164	49	0	313	29	14	12	277
30	Box14	XT	997	794	860	1108	1193	1262	1067	760	578	769	1037	940	301	627	1325	556	114	194	220	25	573	609	858	167	897	466	148	32	301	1126	155	132	559	897	55	110	51	29	238	844	140	3	35	535	105	69	40
1015	Box15	XT	0	0	0	0	0	0	0	0	0	0	0	0	0	0	0	0	0	0	0	0	0	0	0	0	0	0	0	0	0	0	0	0	0	0	0	0	0	0	0	0	0	0	0	0	0	0	0
1016	Box16	XT	0	0	0	0	0	0	0	0	0	0	0	0	0	0	0	0	0	0	0	0	0	0	0	0	0	0	0	0	0	0	0	0	0	0	0	0	0	0	0	0	0	0	0	0	0	0	0
16	Box1	XA	67	101	259	140	65	189	244	194	16	127	143	27	0	39	170	113	95	126	72	28	0	33	28	0	0	2	0	51	46	21	90	80	18	67	159	31	109	0	0	31	56	0	2	23	20	0	0
17	Box2	XA	463	700	228	28	518	575	268	57	32	291	412	580	239	1	42	211	532	370	458	1	38	69	25	44	41	207	134	132	168	14	14	39	1	25	201	215	357	437	249	542	241	14	19	96	43	1	0
18	Box3	XA	429	221	240	260	99	434	128	381	135	215	289	288	297	123	153	439	936	131	114	0	37	1	71	0	92	4	6	131	331	234	3	63	52	61	122	55	35	67	328	7	2	43	0	1	91	29	24
19	Box4	XA	43	158	309	317	345	401	577	22	108	383	7	199	399	55	35	475	278	185	12	125	21	7	14	80	143	82	3	31	234	26	7	197	19	234	134	187	199	356	217	340	18	3	7	182	259	31	4
20	Box5	XA	237	23	136	268	102	93	194	245	99	158	16	139	235	148	206	31	0	4	62	74	126	2	2	2	36	7	1	0	88	270	145	111	174	67	16	152	159	252	176	10	92	148	227	3	34	1	4
21	Box6	XA	143	74	66	149	53	26	77	50	103	150	60	4	68	40	78	29	27	158	155	94	10	0	28	0	0	4	120	39	0	0	32	71	0	31	107	149	7	63	49	0	0	0	18	0	0	40	2
22	Box7	XA	127	172	233	326	130	246	77	69	154	211	203	108	166	146	143	359	337	171	150	162	145	233	84	158	16	40	80	42	5	143	121	246	220	84	259	205	58	74	42	116	234	0	0	4	75	0	6
23	Box8	XA	137	259	58	11	109	230	32	104	220	75	244	89	252	157	134	0	21	145	96	0	0	0	0	21	28	0	0	0	2	89	145	169	149	144	170	102	3	30	116	113	2	6	0	26	120	150	9
24	Box9	XA	37	195	158	248	51	177	218	74	207	103	149	187	102	138	13	25	46	226	75	4	289	314	211	0	53	17	101	72	0	89	68	1	9	78	271	64	149	19	245	157	1	3	6	11	61	0	30
99	Box10	XA	0	0	0	0	0	0	0	0	0	0	0	0	0	0	0	0	0	0	0	0	0	0	0	0	0	0	0	0	0	0	0	0	0	0	0	0	0	0	0	0	0	0	0	0	0	0	0
25	Box11	XA	535	416	422	980	944	671	389	48	846	438	364	502	226	11	1	9	11	0	131	620	621	481	533	364	358	12	7	219	1	1	204	621	119	0	0	4	440	425	83	5	4	2	47	8	18	8	4
26	Box12	XA	294	468	405	723	466	970	814	468	1060	740	1167	740	604	138	628	646	558	243	300	334	79	32	106	122	19	20	500	317	305	268	582	347	0	0	307	16	0	0	45	0	0	12	0	0	136	108	129
29	Box13	XA	327	116	164	124	104	375	109	101	63	170	169	201	29	175	5	38	16	0	0	15	2	5	23	147	108	111	106	112	0	3	318	28	6	0	0	0	7	2	134	101	31	0	162	2	4	0	164
30	Box14	XA	709	506	581	820	840	920	748	493	338	536	730	627	107	380	969	351	77	116	136	0	384	397	597	88	622	286	85	13	169	769	52	62	343	625	16	65	16	0	135	589	91	1	8	308	33	9	13
1015	Box15	XA	0	0	0	0	0	0	0	0	0	0	0	0	0	0	0	0	0	0	0	0	0	0	0	0	0	0	0	0	0	0	0	0	0	0	0	0	0	0	0	0	0	0	0	0	0	0	0
1016	Box16	XA	0	0	0	0	0	0	0	0	0	0	0	0	0	0	0	0	0	0	0	0	0	0	0	0	0	0	0	0	0	0	0	0	0	0	0	0	0	0	0	0	0	0	0	0	0	0	0
16	Box1	YT	103	66	174	91	135	165	238	78	7	100	294	32	43	134	327	335	260	165	52	73	0	32	24	14	0	5	3	66	247	79	99	200	44	191	239	13	165	9	5	86	101	28	38	41	16	0	5
17	Box2	YT	431	723	260	95	722	783	365	68	35	385	435	563	220	11	41	231	535	403	392	27	44	21	36	26	4	65	154	140	237	69	77	80	0	82	646	548	599	762	465	499	255	17	23	272	275	18	66
18	Box3	YT	251	142	75	111	40	213	76	159	83	137	173	120	100	7	94	152	129	130	91	2	51	3	41	7	154	0	0	93	125	109	5	37	56	98	148	63	33	147	144	101	27	57	39	32	196	31	42
19	Box4	YT	92	181	391	206	286	387	273	10	79	218	4	189	185	6	35	419	137	189	6	147	24	42	20	115	342	141	28	53	271	86	73	242	109	218	160	238	145	353	256	199	8	0	2	75	89	13	11
20	Box5	YT	529	55	442	586	216	254	492	450	327	432	33	294	563	392	408	317	314	95	274	257	470	17	90	20	210	43	54	28	279	490	519	406	391	307	13	268	347	671	642	55	296	323	625	54	120	35	37
21	Box6	YT	0	0	0	0	0	0	0	0	0	0	0	0	0	0	0	0	0	0	0	0	0	0	0	0	0	0	0	0	0	0	0	0	0	0	10	16	0	0	0	0	0	0	0	0	0	0	0
22	Box7	YT	105	502	386	515	142	403	134	105	441	334	727	210	383	165	329	194	212	267	345	247	181	418	105	174	36	38	92	42	23	339	217	350	282	129	277	250	60	4	105	271	294	31	17	34	123	0	0
23	Box8	YT	24	36	12	0	77	42	15	34	41	12	67	21	103	96	22	19	4	72	56	0	0	0	0	0	0	0	0	0	0	137	186	135	134	24	84	125	32	63	100	0	0	0	0	0	0	23	9
24	Box9	YT	254	207	89	175	571	462	605	739	515	210	218	353	450	532	413	400	396	413	508	472	395	423	541	23	198	1182	792	385	14	572	702	438	511	643	617	247	295	391	528	809	361	397	500	589	589	609	842
99	Box10	YT	10	3	6	9	3	3	4	7	4	8	1	7	6	7	2	6	4	7	11	6	6	3	5	4	2	5	6	5	6	4	4	6	4	8	6	4	8	3	2	10	8	3	2	4	9	5	6
25	Box11	YT	664	693	442	672	544	410	315	27	454	438	574	493	217	39	24	28	41	26	132	845	630	533	382	292	332	10	31	131	7	5	246	561	119	8	14	9	354	415	123	28	3	9	81	49	76	34	60
26	Box12	YT	541	775	605	392	309	529	423	276	486	264	264	249	144	9	245	263	338	196	303	240	80	46	44	122	9	68	559	357	381	191	166	109	0	0	11	6	0	0	0	0	0	0	0	0	38	94	59
29	Box13	YT	464	402	493	343	431	504	303	360	325	337	442	392	510	312	52	85	83	38	44	125	102	211	126	123	292	363	425	434	398	392	371	36	24	38	27	47	28	25	276	306	271	401	259	51	92	83	48
30	Box14	YT	900	591	1008	851	1024	1037	679	556	378	585	885	785	202	742	811	518	481	225	255	28	538	656	819	187	846	492	266	111	267	921	156	122	504	910	149	98	79	55	409	1067	144	2	39	393	90	49	65
1015	Box15	YT	0	0	0	0	0	0	0	0	0	0	0	0	0	0	0	0	0	0	0	0	0	0	0	0	0	0	0	0	0	0	0	0	0	0	0	0	0	0	0	0	0	0	0	0	0	0	0
1016	Box16	YT	0	0	0	0	0	0	0	0	0	0	0	0	0	0	0	0	0	0	0	0	0	0	0	0	0	0	0	0	0	0	0	0	0	0	0	0	0	0	0	0	0	0	0	0	0	0	0
16	Box1	Z	20	24	40	7	4	3	56	28	0	40	99	17	4	33	33	24	34	37	5	12	0	0	5	5	0	1	0	19	13	8	24	10	13	7	33	0	4	0	0	5	46	4	4	27	6	0	1
17	Box2	Z	288	338	140	0	431	428	75	22	0	246	343	318	76	0	17	194	310	284	332	14	16	2	0	18	0	401	419	154	195	0	2	0	0	0	296	257	307	266	327	118	39	8	0	123	40	0	0
18	Box3	Z	162	137	120	165	21	197	143	176	32	55	170	98	142	23	139	248	284	165	168	4	64	5	62	7	224	8	11	167	224	281	5	117	125	138	309	133	51	219	232	167	24	22	8	14	253	53	44
19	Box4	Z	116	279	419	234	204	281	130	0	85	112	0	69	39	8	1	235	45	90	0	61	0	0	4	63	116	31	0	10	120	10	2	80	5	83	64	105	142	116	23	63	0	0	0	30	62	0	0
20	Box5	Z	83	0	9	71	8	7	39	38	7	26	0	3	45	24	34	11	0	0	0	2	8	0	0	0	0	0	0	0	6	27	37	10	38	5	0	24	20	67	8	0	0	14	5	0	0	0	0
21	Box6	Z	91	1	3	98	86	1	72	76	162	83	9	0	97	386	32	10	40	159	180	1	0	0	1	0	0	2	326	19	0	0	340	59	0	157	208	14	1	77	99	0	0	0	0	0	2	39	0
22	Box7	Z	14	88	29	92	1	35	5	20	121	64	64	70	82	70	85	38	75	49	86	110	46	89	29	177	3	24	29	19	14	105	147	141	50	22	150	185	42	15	115	230	115	12	42	11	81	20	12
23	Box8	Z	205	367	56	1	157	137	2	133	215	54	277	144	27	196	17	1	0	245	32	0	1	0	1	126	291	1	2	0	0	215	175	12	16	191	228	132	0	194	70	3	0	0	0	0	42	42	1
24	Box9	Z	0	1	17	18	0	3	9	0	0	1	0	3	3	0	0	0	0	5	0	0	11	3	0	0	1	0	9	0	0	6	7	0	0	0	8	0	0	0	18	0	0	0	0	0	0	0	0
99	Box10	Z	0	0	0	0	0	0	0	0	0	0	0	0	0	0	0	0	0	0	0	0	0	0	0	0	0	0	0	0	0	0	0	0	0	0	0	0	0	0	0	0	0	0	0	0	8	5	0
25	Box11	Z	15	8	3	102	29	20	5	0	14	24	3	14	2	0	0	0	0	0	2	7	21	14	6	5	14	0	0	0	0	0	5	31	0	0	0	0	4	10	0	0	0	0	0	0	0	0	0
26	Box12	Z	80	81	138	113	55	89	115	57	113	74	82	59	59	32	64	73	55	54	81	75	36	38	49	41	56	54	114	66	92	113	73	73	49	59	47	30	59	43	32	38	49	34	34	41	74	43	11
29	Box13	Z	25	18	12	16	16	47	6	18	4	17	25	16	3	8	0	0	0	0	0	0	0	0	0	2	20	10	22	14	0	17	9	0	0	0	0	0	0	0	9	11	7	0	4	0	1	1	0
30	Box14	Z	63	12	8	122	43	17	11	4	0	33	3	16	3	1	73	17	1	2	0	0	1	11	45	0	12	6	0	0	10	4	0	4	8	53	0	0	0	0	0	10	0	0	0	12	0	0	0
1015	Box15	Z	452	426	443	412	435	396	437	430	420	414	439	457	478	466	452	466	455	483	452	458	455	449	452	450	450	420	415	420	440	460	445	442	445	442	423	427	421	435	424	445	442	441	437	424	323	0	0
1016	Box16	Z	0	0	0	0	0	0	0	0	0	0	0	0	0	0	0	0	0	0	0	0	0	0	0	0	0	0	0	0	0	0	0	0	0	0	0	0	0	0	0	0	0	0	0	0	1	0	0
16	Box1	Feed	1.39	1.41	1.41	1.74	1.74	1.77	2.05	2.16	2.16	2.22	2.33	2.33	2.33	2.36	2.43	3.02	3.48	3.52	3.55	3.55	3.55	3.55	3.55	3.55	3.55	3.55	3.55	3.58	3.88	3.88	4	4.18	4.18	4.39	4.71	4.71	5.03	5.04	5.04	5.14	5.44	5.44	5.44	5.69	5.69	5.69	5.69
17	Box2	Feed	0.9	1.02	1.1	1.1	1.1	1.37	1.68	1.68	1.68	1.68	1.83	1.99	2	2	2	2.03	2.22	2.64	2.91	2.91	2.91	3.1	3.1	3.1	3.1	3.1	3.51	3.69	3.93	3.93	3.93	3.93	3.93	3.93	4.2	4.36	4.42	4.69	4.87	5.06	5.06	5.18	5.18	5.18	5.18	5.18	5.18
18	Box3	Feed	1.13	1.24	1.49	1.49	1.49	1.71	1.71	1.86	1.93	2.08	2.21	2.46	2.64	2.68	2.81	3.15	3.3	3.41	3.44	3.44	3.44	3.44	3.49	3.49	3.49	3.49	3.49	3.64	4.01	4.01	4.01	4.01	4.15	4.45	4.45	4.62	4.62	4.92	5.06	5.07	5.07	5.07	5.07	5.07	5.34	5.34	5.37
19	Box4	Feed	1.27	1.35	1.69	1.95	2.12	2.54	2.54	2.54	2.71	3.01	3.01	3.1	3.44	3.44	3.44	3.71	3.88	4.05	4.05	4.21	4.21	4.21	4.21	4.37	4.69	4.7	4.7	4.7	5.18	5.18	5.18	5.46	5.46	5.7	5.98	6.13	6.37	6.65	6.67	6.85	6.85	6.85	6.85	6.85	6.99	6.99	6.99
20	Box5	Feed	1.66	1.66	1.84	2.17	2.18	2.23	2.5	2.83	2.88	2.88	2.88	2.94	3.17	3.51	3.66	3.73	3.73	3.73	3.73	3.89	3.97	3.97	3.97	3.97	3.97	3.97	3.97	3.97	4.2	4.52	4.6	4.69	4.69	4.72	4.72	4.86	5.02	5.22	5.26	5.26	5.26	5.83	5.92	5.92	5.92	5.92	5.92
21	Box6	Feed	1.68	1.68	1.68	1.96	1.96	1.98	2.18	2.46	2.81	2.87	2.87	2.87	3.49	3.49	3.67	3.67	3.67	3.67	4.02	4.02	4.02	4.02	4.02	4.02	4.02	4.02	4.02	4.15	4.15	4.15	4.15	4.78	4.78	4.78	5.21	5.34	5.34	5.34	5.58	5.58	5.58	5.58	5.58	5.58	5.58	5.58	5.58
22	Box7	Feed	0.47	0.64	0.72	0.85	0.85	1.04	1.04	1.04	1.23	1.55	1.55	1.55	1.69	1.69	1.92	1.92	2.08	2.08	2.43	2.46	2.54	2.71	2.71	2.89	2.89	2.89	2.89	2.89	2.89	3.19	3.41	3.42	3.49	3.49	3.67	3.95	3.95	3.95	3.95	3.95	3.95	3.95	3.95	3.95	3.95	3.95	3.95
23	Box8	Feed	1.36	1.67	1.68	1.68	1.93	2.01	2.01	2.14	2.44	2.5	2.6	3.08	3.13	3.27	3.29	3.29	3.29	3.61	3.62	3.62	3.62	3.63	3.63	3.68	3.95	3.95	3.95	3.95	3.95	4.19	4.35	4.35	4.48	4.48	4.83	4.99	4.99	5.1	5.25	5.25	5.25	5.25	5.25	5.25	5.25	5.25	5.25
24	Box9	Feed	2.98	2.98	2.98	3.07	3.07	3.07	3.41	3.41	3.41	3.41	3.41	3.41	4.43	4.49	4.49	4.51	4.51	4.87	4.87	4.87	4.87	4.92	5.34	5.34	5.34	5.34	5.47	5.47	5.47	6.04	6.29	6.29	6.29	6.29	6.61	6.61	6.61	6.61	6.67	7.14	7.17	7.17	7.17	7.17	7.17	7.17	7.17
99	Box10	Feed	0	0	0	0	0	0	0	0	0	0	0	0	0	0	0	0	0	0	0	0	0	0	0	0	0	0	0	0	0	0	0	0	0	0	0	0	0	0	0	0	0	0	0	0	0	0	0
25	Box11	Feed	5.3	5.3	5.8	6.18	6.18	6.18	6.18	6.18	6.18	6.52	6.52	6.86	6.86	6.86	6.86	6.86	6.86	6.86	6.86	7	7	7	7	7.47	7.47	7.47	7.47	7.47	7.47	7.47	7.47	7.9	7.9	7.9	7.9	7.9	7.9	8.3	8.3	8.3	8.3	8.3	8.3	8.3	8.3	8.3	8.3
26	Box12	Feed	4.67	5.02	5.2	5.29	5.39	5.47	5.55	5.7	5.81	6	6.03	6.08	6.14	6.14	6.16	6.45	6.45	6.46	6.71	6.78	6.78	6.78	6.78	6.78	6.78	6.94	7.18	7.39	7.58	7.96	7.96	7.97	7.97	7.97	7.97	7.97	7.97	7.97	7.97	7.97	7.97	7.97	7.97	7.97	7.97	8.26	8.4
29	Box13	Feed	0.97	0.97	1.17	1.25	1.35	1.36	1.45	1.5	1.7	1.86	1.86	1.86	1.86	1.91	1.91	1.91	1.91	1.91	1.91	1.91	1.91	1.91	1.91	1.91	1.91	1.91	2	2	2	2	2.49	2.49	2.49	2.49	2.49	2.49	2.49	2.49	2.49	2.49	2.49	2.49	2.72	2.72	2.72	2.72	2.72
30	Box14	Feed	5.47	5.48	5.66	5.66	5.66	5.66	5.66	5.74	5.74	5.74	5.74	5.74	5.74	5.95	5.95	6.18	6.18	6.18	6.18	6.18	6.18	6.45	7.14	7.14	7.14	7.14	7.14	7.14	7.14	7.14	7.14	7.14	7.14	7.48	7.48	7.48	7.48	7.48	7.48	7.48	7.48	7.48	7.48	7.48	7.48	7.48	7.64
1015	Box15	Feed	0.02	0.02	0.02	0.02	0.02	0.02	0.02	0.02	0.03	0.03	0.03	0.03	0.03	0.03	0.03	0.03	0.03	0.03	0.03	0.03	0.03	0.03	0.03	0.03	0.03	0.03	0.03	0.03	0.03	0.03	0.03	0.03	0.03	0.03	0.03	0.03	0.03	0.03	0.03	0.03	0.03	0.03	0.03	0.03	0.03	0.03	0.03
1016	Box16	Feed	0.34	0.34	0.34	0.34	0.34	0.34	0.34	0.34	0.34	0.34	0.34	0.34	0.34	0.34	0.34	0.34	0.34	0.34	0.34	0.34	0.34	0.34	0.34	0.34	0.34	0.34	0.34	0.34	0.34	0.34	0.34	0.34	0.34	0.34	0.34	0.34	0.34	0.34	0.34	0.34	0.34	0.34	0.34	0.34	0.34	0.34	0.34
16	Box1	Mvt Total	307	273	657	340	295	524	664	436	60	359	592	104	61	262	672	562	463	412	173	185	0	93	86	30	4	42	9	228	376	116	262	367	130	344	541	69	438	56	10	173	313	34	88	93	62	0	5
17	Box2	Mvt Total	1175	1760	610	190	1519	1660	767	197	164	885	1102	1452	585	14	112	582	1357	990	1070	31	104	117	92	129	90	425	447	398	505	95	154	147	2	117	1030	951	1180	1450	874	1261	631	71	78	446	439	26	78
18	Box3	Mvt Total	998	538	474	515	191	863	310	735	301	463	609	589	572	300	370	800	1330	350	334	5	134	6	200	8	382	22	33	351	648	513	12	181	189	211	431	196	101	340	715	201	38	119	39	38	377	124	120
19	Box4	Mvt Total	190	508	918	670	833	1013	1075	53	291	787	89	558	810	259	96	1167	522	507	24	360	81	55	43	258	664	340	35	96	657	151	93	627	165	619	432	541	449	927	622	709	51	12	29	512	639	361	256
20	Box5	Mvt Total	1003	122	703	1068	404	450	890	919	580	722	101	589	996	751	811	445	314	104	397	444	718	24	118	47	306	64	83	45	434	958	821	658	743	444	62	547	653	1134	1007	82	457	623	1018	63	202	57	75
21	Box6	Mvt Total	288	129	152	299	141	50	189	141	245	256	97	7	119	102	144	51	80	308	274	197	47	0	51	4	10	19	243	74	0	0	58	181	0	56	182	252	9	107	100	3	13	1	31	0	2	84	12
22	Box7	Mvt Total	330	849	769	1026	371	816	303	230	688	739	1107	408	707	447	555	897	749	571	589	566	446	813	268	454	59	123	239	136	75	623	466	758	668	296	734	624	146	105	217	499	745	46	53	86	278	23	42
23	Box8	Mvt Total	321	486	115	39	363	452	95	241	407	141	513	218	554	378	277	19	35	407	272	17	10	37	0	112	121	59	43	16	27	379	562	444	410	329	408	390	60	220	407	243	11	13	0	84	212	326	52
24	Box9	Mvt Total	332	554	346	553	719	811	976	885	858	365	445	684	647	769	436	450	470	781	679	506	887	952	923	25	275	1207	1092	566	29	796	854	439	533	816	1055	378	548	435	901	1104	377	405	520	625	725	631	911
99	Box10	Mvt Total	10	5	6	9	3	5	4	7	4	8	2	7	6	7	3	8	7	9	12	7	7	3	6	6	3	5	6	6	6	6	4	8	6	12	8	6	8	5	3	12	8	4	3	4	9	6	6
25	Box11	Mvt Total	1424	1316	1092	1938	1804	1357	924	180	1637	1103	1182	1256	647	102	39	68	80	31	383	1746	1544	1242	1136	841	855	55	68	444	26	11	616	1448	322	25	14	32	1016	1032	288	61	38	42	275	139	125	71	99
26	Box12	Mvt Total	1012	1447	1208	1439	1037	1838	1547	1007	2104	1625	2093	1585	1339	758	1470	1416	1191	715	798	745	230	125	237	324	55	131	1281	822	853	602	1001	673	30	2	466	41	57	9	86	13	3	31	2	0	241	341	335
29	Box13	Mvt Total	942	560	729	524	610	1064	480	495	443	639	707	725	572	618	68	160	127	38	48	167	123	250	163	359	469	535	579	614	398	395	888	103	36	73	84	56	43	53	485	470	320	401	572	80	106	95	325
30	Box14	Mvt Total	1897	1385	1868	1959	2217	2299	1746	1316	956	1354	1922	1725	503	1369	2136	1074	595	419	475	53	1111	1265	1677	354	1743	958	414	143	568	2047	311	254	1063	1807	204	208	130	84	647	1911	284	5	74	928	195	118	105
1015	Box15	Mvt Total	0	0	0	0	0	0	0	0	0	0	0	0	0	0	0	0	0	0	0	0	0	0	0	0	0	0	0	0	0	0	0	0	0	0	0	0	0	0	0	0	0	0	0	0	0	0	0
1016	Box16	Mvt Total	0	0	0	0	0	0	0	0	0	0	0	0	0	0	0	0	0	0	0	0	0	0	0	0	0	0	0	0	0	0	0	0	0	0	0	0	0	0	0	0	0	0	0	0	0	0	0
16	Box1	Kcal/24h	9.41644	12.0803	10.9033	14.3725	9.35449	13.0096	14.0834	13.5465	8.44589	8.63174	13.1748	11.213	9.02409	7.74379	14.0834	13.2987	13.9182	11.688	9.31319	12.2662	8.90019	7.76444	11.7086	9.27189	9.20994	8.98279	8.34264	10.2631	12.9476	12.5553	9.51969	9.87075	13.1335	8.11549	12.9889	11.0891	11.7499	13.2574	9.29254	8.28069	12.5553	10.6761	7.95029	10.4902	9.20994	11.4815	9.35449
17	Box2	Kcal/24h	12.2249	12.865	13.2367	9.16864	9.35449	15.0952	14.2486	9.66424	8.34264	8.05354	15.2811	13.8562	13.34	9.27189	7.76444	9.47839	14.5377	14.8268	15.1985	12.7205	8.65239	9.47839	8.87954	9.08604	7.88834	8.28069	13.4432	12.4933	11.7499	11.3163	10.4902	8.75564	9.64359	8.90019	11.7086	14.0421	14.0627	15.9006	12.9889	13.9182	12.927	8.69369	7.53728	8.63174	7.82639	9.43709	6.97973
18	Box3	Kcal/24h	13.7117	14.104	11.9151	13.3813	10.8207	12.927	13.7736	13.9801	14.1247	9.49904	13.8149	13.3606	14.0627	12.0803	9.8088	13.2367	14.1247	14.166	13.6084	11.213	8.83824	8.67304	10.0153	8.28069	8.63174	9.9327	8.13614	9.62294	12.3901	13.691	10.6554	7.88834	11.4402	9.41644	13.9388	13.6497	10.3457	13.0922	14.4964	12.514	9.56099	8.17744	10.2218	8.50784	10.8	12.4727	8.73499
19	Box4	Kcal/24h	12.4314	9.95335	14.1453	14.3725	10.862	14.166	14.7029	9.87075	8.85889	13.2161	10.5522	8.52849	13.5052	11.8738	9.31319	13.6497	13.6291	10.9033	11.9358	8.65239	11.3576	7.82639	8.11549	8.42524	13.6291	9.95335	11.0272	8.98279	11.626	11.6054	8.79694	11.5021	10.7793	10.325	15.405	11.1924	13.1541	14.5377	13.6497	11.7086	9.04474	8.28069	7.51663	10.4283	8.21874	9.7675	7.82639
20	Box5	Kcal/24h	36.8191	37.9342	30.5415	39.2971	41.7751	34.5889	39.1319	41.1969	42.5598	43.9228	37.9549	30.8719	36.4061	42.3327	41.8164	40.9078	34.4444	29.1786	25.8952	29.7774	33.3706	32.875	28.3939	25.4822	23.7889	26.6386	24.1193	24.491	25.0692	34.1346	39.0287	40.3503	37.2321	39.421	34.1553	29.1166	33.8042	38.8841	41.0524	38.4918	30.1698	33.2054	36.6952	33.3706	27.5472	28.0428	25.8333
21	Box6	Kcal/24h	14.7235	11.7086	11.9151	14.4344	15.1572	12.8444	9.31319	12.8237	12.514	15.2604	12.8444	9.8914	10.2837	14.9094	14.1866	9.9327	8.98279	12.5553	13.6704	12.1216	9.10669	8.44589	7.78509	7.80574	7.33078	8.01224	11.9358	13.9182	8.59044	8.17744	11.4608	13.2987	10.2218	8.85889	14.2073	13.1128	9.37514	8.75564	12.7824	11.0891	8.30134	7.43403	9.25124	7.97094	9.974	10.2218	8.11549
22	Box7	Kcal/24h	7.14493	12.2662	12.5966	12.514	10.1392	10.862	10.5935	7.72314	12.452	12.1216	12.9063	8.01224	9.49904	12.8031	11.9977	11.6054	10.1805	12.0184	12.3488	12.9889	10.5728	12.6379	10.0153	13.5052	7.86769	10.4076	11.8325	7.72314	7.95029	13.7323	12.0597	11.4402	10.3457	10.4283	12.1216	11.6673	8.54914	6.97973	7.55793	9.14799	10.5935	8.05354	7.59924	7.45468	10.4696	7.82639	8.17744
23	Box8	Kcal/24h	13.0302	12.8444	11.9564	9.06539	13.4845	14.2279	11.275	11.1717	13.34	11.0272	13.4019	14.6203	12.8031	14.0008	14.3105	9.41644	7.55793	11.1304	13.4639	9.29254	7.57859	7.68184	7.80574	10.6141	12.5759	10.4076	8.59044	8.44589	8.79694	13.5878	13.7117	13.8356	10.6554	11.7706	13.4845	13.5465	10.862	8.90019	11.7293	12.3901	8.50784	7.16558	6.83518	7.95029	13.9595	13.1335	8.79694
24	Box9	Kcal/24h	8.63174	12.8444	13.34	11.8119	13.1748	11.9151	9.29254	11.0891	12.3281	8.98279	10.4489	9.99465	12.2249	9.8088	9.87075	9.54034	9.7675	13.9595	10.4076	8.85889	12.927	13.8562	13.4226	9.14799	8.17744	8.85889	11.5434	12.5553	8.71434	9.974	13.8562	9.54034	8.96214	14.5996	14.2279	11.0272	13.278	8.09484	11.0478	12.8444	8.15679	7.37208	7.28948	9.18929	11.1304	8.15679	7.20688
99	Box10	Kcal/24h	0.123901	0.165201	0.185851	0.165201	0.185851	0.0619503	0.10325	0.123901	0.185851	0.0619503	0.123901	0.123901	0.185851	0.10325	0.165201	0.10325	0.10325	0.185851	0.0619503	0.10325	0.10325	0.0619503	0.165201	0.123901	0.123901	0.0413002	0.185851	0.123901	0.0413002	0.10325	0.227151	0.227151	0.10325	0.165201	0.165201	0.165201	0.227151	0.10325	0.123901	0.185851	0.123901	0.0413002	0	0.123901	0.123901	0.10325	0.0413002
25	Box11	Kcal/24h	10.4489	10.6141	10.325	9.68489	11.1304	10.9033	9.87075	7.37208	9.49904	10.0359	10.325	11.3989	10.4902	7.51663	7.90899	8.59044	6.62868	8.03289	9.8088	11.5847	11.0685	10.325	10.325	9.78815	8.90019	7.31013	8.65239	9.8501	7.20688	7.33078	12.0803	10.2631	9.7262	6.17438	8.15679	7.02103	9.8501	9.29254	7.84704	7.78509	6.36023	7.76444	8.11549	6.66998	9.33384	8.11549	6.00918
26	Box12	Kcal/24h	9.974	11.5847	10.6141	11.1304	11.3989	12.2455	12.039	9.47839	11.7293	10.2011	11.3989	9.25124	9.47839	7.14493	11.2337	8.96214	10.5109	10.1598	9.70554	9.70554	7.49598	7.76444	7.20688	8.90019	8.03289	9.58164	11.5228	10.9652	10.2011	9.87075	10.2631	9.82945	7.28948	7.92964	9.64359	6.87648	8.32199	6.62868	10.0772	7.64054	6.00918	8.67304	7.74379	6.64933	11.1304	9.39579	9.12734
29	Box13	Kcal/24h	9.66424	4.17132	3.40727	7.47533	2.80841	9.51969	3.53117	2.43671	4.31587	9.00344	9.974	9.02409	3.38662	6.87648	5.05927	6.23633	5.05927	5.90593	5.76138	5.01797	5.14187	5.43098	6.00918	9.56099	7.76444	3.09751	3.77897	5.30707	1.54876	1.87916	8.98279	5.59618	5.94723	6.29828	5.51358	5.55488	5.88528	6.52543	9.56099	8.30134	4.21262	2.10631	6.83518	5.51358	6.85583	5.67878	6.25698
30	Box14	Kcal/24h	11.275	12.7618	10.7793	11.5847	12.3901	11.1924	10.6554	10.4902	10.2837	10.3044	11.2337	10.5522	7.92964	9.91205	10.7174	9.74685	9.39579	8.54914	7.35143	8.48719	10.325	10.5522	10.3663	7.51663	10.7793	10.6141	9.78815	8.23939	8.61109	10.0359	7.55793	9.16864	10.0772	10.5315	7.61989	7.12428	8.81759	7.39273	9.68489	10.325	7.28948	6.85583	7.74379	11.2956	8.28069	8.32199	8.21874
1015	Box15	Kcal/24h	0.10325	0.10325	0.227151	0.123901	0.123901	-0.0206501	-0.0206501	0.0413002	0.227151	0.10325	0.123901	0.0619503	0	0.0413002	0.10325	0	0.10325	0.0413002	0.0413002	0.10325	0.0619503	0	0.10325	0.123901	0.10325	0	0.10325	0	0.0619503	0.0413002	0.0413002	0	0	0.123901	0.0619503	0	0.0619503	-0.0206501	0.10325	0.10325	0	0	-0.0206501	0.0619503	0.0619503	0	0.0619503
1016	Box16	Kcal/24h	-0.0619503	-0.0413002	0.0413002	-0.0413002	-0.0413002	-0.10325	-0.123901	-0.123901	0.0413002	-0.10325	-0.123901	-0.0413002	-0.0413002	-0.123901	0	-0.10325	-0.0413002	-0.0619503	-0.10325	-0.0619503	-0.123901	-0.165201	-0.0619503	0	0	-0.10325	0	-0.0413002	-0.123901	-0.0619503	-0.0413002	-0.123901	-0.0619503	-0.10325	-0.0413002	-0.0619503	-0.0413002	-0.0413002	0.0413002	-0.0413002	-0.0413002	-0.0619503	-0.123901	-0.0413002	0	-0.10325	-0.0413002
16	Box1	Kcal/24h Moving Avg	9.41644	10.7484	11.4918	12.6379	11.8635	11.182	13.5465	13.8149	10.9962	8.53881	10.9033	12.1939	10.1185	8.38394	10.9136	13.691	13.6084	12.8031	10.5006	10.7897	10.5832	8.33231	9.73652	10.4902	9.24092	9.09637	8.66272	9.30287	11.6054	12.7514	11.0375	9.69522	11.5021	10.6245	10.5522	12.039	11.4195	12.5036	11.275	8.78662	10.418	11.6157	9.31319	9.22027	9.8501	10.3457	10.418
17	Box2	Kcal/24h Moving Avg	12.2249	12.5449	13.0509	11.2027	9.26157	12.2249	14.6719	11.9564	9.00344	8.19809	11.6673	14.5686	13.5981	11.3059	8.51816	8.62141	12.008	14.6822	15.0126	13.9595	10.6864	9.06539	9.17897	8.98279	8.48719	8.08451	10.862	12.9683	12.1216	11.5331	10.9033	9.62294	9.19962	9.27189	10.3044	12.8753	14.0524	14.9816	14.4447	13.4535	13.4226	10.8103	8.11549	8.08451	8.22906	8.63174	8.20841
18	Box3	Kcal/24h Moving Avg	13.7117	13.9078	13.0096	12.6482	12.101	11.8738	13.3503	13.8769	14.0524	11.8119	11.657	13.5878	13.7117	13.0715	10.9446	11.5228	13.6807	14.1453	13.8872	12.4107	10.0256	8.75564	9.34417	9.14799	8.45621	9.28222	9.03442	8.87954	11.0065	13.0405	12.1732	9.27189	9.66424	10.4283	11.6776	13.7943	11.9977	11.7189	13.7943	13.5052	11.0375	8.86922	9.19962	9.36482	9.65392	11.6363	10.6038
19	Box4	Kcal/24h Moving Avg	12.4314	11.1924	12.0493	14.2589	12.6172	12.514	14.4344	12.2868	9.36482	11.0375	11.8841	9.54034	11.0168	12.6895	10.5935	11.4815	13.6394	12.2662	11.4195	10.2941	10.005	9.59197	7.97094	8.27036	11.0272	11.7912	10.4902	10.005	10.3044	11.6157	10.2011	10.1495	11.1407	10.5522	12.865	13.2987	12.1732	13.8459	14.0937	12.6792	10.3767	8.66272	7.89866	8.97247	9.32352	8.99312	8.79694
20	Box5	Kcal/24h Moving Avg	36.8191	37.3767	34.2379	34.9193	40.5361	38.182	36.8604	40.1644	41.8784	43.2413	40.9388	34.4134	33.639	39.3694	42.0746	41.3621	37.6761	31.8115	27.5369	27.8363	31.574	33.1228	30.6344	26.938	24.6356	25.2138	25.379	24.3052	24.7801	29.6019	36.5816	39.6895	38.7912	38.3266	36.7881	31.6359	31.4604	36.3442	39.9683	39.7721	34.3308	31.6876	34.9503	35.0329	30.4589	27.795	26.938
21	Box6	Kcal/24h Moving Avg	14.7235	13.2161	11.8119	13.1748	14.7958	14.0008	11.0788	11.0685	12.6688	13.8872	14.0524	11.3679	10.0876	12.5966	14.548	12.0597	9.45774	10.769	13.1128	12.896	10.6141	8.77629	8.11549	7.79541	7.56826	7.67151	9.974	12.927	11.2543	8.38394	9.81912	12.3797	11.7602	9.54034	11.5331	13.66	11.244	9.06539	10.769	11.9358	9.69522	7.86769	8.34264	8.61109	8.97247	10.0979	9.16864
22	Box7	Kcal/24h Moving Avg	7.14493	9.70554	12.4314	12.5553	11.3266	10.5006	10.7277	9.15832	10.0876	12.2868	12.514	10.4593	8.75564	11.1511	12.4004	11.8015	10.8929	11.0994	12.1836	12.6688	11.7809	11.6054	11.3266	11.7602	10.6864	9.13767	11.1201	9.77782	7.83671	10.8413	12.896	11.7499	10.8929	10.387	11.275	11.8945	10.1082	7.76444	7.26883	8.35296	9.87075	9.32352	7.82639	7.52696	8.96214	9.14799	8.00191
23	Box8	Kcal/24h Moving Avg	13.0302	12.9373	12.4004	10.5109	11.275	13.8562	12.7514	11.2233	12.2558	12.1836	12.2145	14.0111	13.7117	13.4019	14.1556	11.8635	8.48719	9.34417	12.2971	11.3782	8.43556	7.63021	7.74379	9.20994	11.595	11.4918	9.49904	8.51816	8.62141	11.1924	13.6497	13.7736	12.2455	11.213	12.6275	13.5155	12.2042	9.88107	10.3147	12.0597	10.4489	7.83671	7.00038	7.39273	10.9549	13.5465	10.9652
24	Box9	Kcal/24h Moving Avg	8.63174	10.738	13.0922	12.5759	12.4933	12.5449	10.6038	10.1908	11.7086	10.6554	9.71587	10.2218	11.1098	11.0168	9.83977	9.70554	9.65392	11.8635	12.1836	9.63327	10.8929	13.3916	13.6394	11.2853	8.66272	8.51816	10.2011	12.0493	10.6348	9.34417	11.9151	11.6983	9.25124	11.7809	14.4138	12.6275	12.1526	10.6864	9.57132	11.9461	10.5006	7.76444	7.33078	8.23939	10.1598	9.64359	7.68184
99	Box10	Kcal/24h Moving Avg	0.123901	0.144551	0.175526	0.175526	0.175526	0.123901	0.0826004	0.113576	0.154876	0.123901	0.0929254	0.123901	0.154876	0.144551	0.134226	0.134226	0.10325	0.144551	0.123901	0.0826004	0.10325	0.0826004	0.113576	0.144551	0.123901	0.0826004	0.113576	0.154876	0.0826004	0.0722753	0.165201	0.227151	0.165201	0.134226	0.165201	0.165201	0.196176	0.165201	0.113576	0.154876	0.154876	0.0826004	0.0206501	0.0619503	0.123901	0.113576	0.0722753
25	Box11	Kcal/24h Moving Avg	10.4489	10.5315	10.4696	10.005	10.4076	11.0168	10.387	8.62141	8.43556	9.7675	10.1805	10.862	10.9446	9.00344	7.71281	8.24971	7.60956	7.33078	8.92084	10.6967	11.3266	10.6967	10.325	10.0566	9.34417	8.10516	7.98126	9.25124	8.52849	7.26883	9.70554	11.1717	9.99465	7.95029	7.16558	7.58891	8.43556	9.57132	8.56979	7.81606	7.07266	7.06233	7.93996	7.39273	8.00191	8.72467	7.06233
26	Box12	Kcal/24h Moving Avg	9.974	10.7793	11.0994	10.8723	11.2646	11.8222	12.1423	10.7587	10.6038	10.9652	10.8	10.325	9.36482	8.31166	9.18929	10.0979	9.73652	10.3354	9.9327	9.70554	8.60076	7.63021	7.48566	8.05354	8.46654	8.80727	10.5522	11.244	10.5832	10.0359	10.0669	10.0463	8.55946	7.60956	8.78662	8.26004	7.59924	7.47533	8.35296	8.85889	6.82486	7.34111	8.20841	7.19656	8.88987	10.2631	9.26157
29	Box13	Kcal/24h Moving Avg	9.66424	6.91778	3.78929	5.4413	5.14187	6.16405	6.52543	2.98394	3.37629	6.65966	9.48872	9.49904	6.20535	5.13155	5.96788	5.6478	5.6478	5.4826	5.83365	5.38967	5.07992	5.28642	5.72008	7.78509	8.66272	5.43098	3.43824	4.54302	3.42792	1.71396	5.43098	7.28948	5.7717	6.12275	5.90593	5.53423	5.72008	6.20535	8.04321	8.93117	6.25698	3.15946	4.47075	6.17438	6.1847	6.2673	5.96788
30	Box14	Kcal/24h Moving Avg	11.275	12.0184	11.7706	11.182	11.9874	11.7912	10.9239	10.5728	10.387	10.2941	10.769	10.8929	9.24092	8.92084	10.3147	10.2321	9.57132	8.97247	7.95029	7.91931	9.40612	10.4386	10.4593	8.94149	9.14799	10.6967	10.2011	9.01377	8.42524	9.32352	8.79694	8.36329	9.62294	10.3044	9.07572	7.37208	7.97094	8.10516	8.53881	10.005	8.80727	7.07266	7.29981	9.51969	9.78815	8.30134	8.27036
1015	Box15	Kcal/24h Moving Avg	0.10325	0.10325	0.165201	0.175526	0.123901	0.0516252	-0.0206501	0.010325	0.134226	0.165201	0.113576	0.0929254	0.0309751	0.0206501	0.0722753	0.0516252	0.0516252	0.0722753	0.0413002	0.0722753	0.0826004	0.0309751	0.0516252	0.113576	0.113576	0.0516252	0.0516252	0.0516252	0.0309751	0.0516252	0.0413002	0.0206501	0	0.0619503	0.0929254	0.0309751	0.0309751	0.0206501	0.0413002	0.10325	0.0516252	0	-0.010325	0.0206501	0.0619503	0.0309751	0.0309751
1016	Box16	Kcal/24h Moving Avg	-0.0619503	-0.0516252	0	0	-0.0413002	-0.0722753	-0.113576	-0.123901	-0.0413002	-0.0309751	-0.113576	-0.0826004	-0.0413002	-0.0826004	-0.0619503	-0.0516252	-0.0722753	-0.0516252	-0.0826004	-0.0826004	-0.0929254	-0.144551	-0.113576	-0.0309751	0	-0.0516252	-0.0516252	-0.0206501	-0.0826004	-0.0929254	-0.0516252	-0.0826004	-0.0929254	-0.0826004	-0.0722753	-0.0516252	-0.0516252	-0.0413002	0	0	-0.0413002	-0.0516252	-0.0929254	-0.0826004	-0.0206501	-0.0516252	-0.0722753
[truncated: 450 more columns]

## Sheet: Deleted Empty boxes
Charles 5.27.15		ob group 2		After release from CR
	Box	Animal No.	Weight [g]	Treatment	Diet	Weight Out	Delta Weight		FM (g)	FFM (g)		%FM	%FFM		Kcal/24h	StError		REE		NREE		Kcal/24h (day)	StError		kcal/24h (night)	StError		RER	StError		Sum Movement	StError		Food Intake		Mvt X-axis Total = ambulatory + fine mvt	StError	Mvt X-axis Amb	StError	Mvt X-axis Fine mvt	StError	Mvt Y-axis Total = amb + fine mvt	StError	Mvt Y-axis Amb	StError	Mvt Y-axis Fine mvt	StError	Mvt Z-axis	StError
1	16	48.9	ob al	Text02-1	Text03-1
2	17	50.6	ob al	Text02-2	Text03-2
3	18	51.3	ob al	Text02-3	Text03-3
4	19	51.3	ob al	Text02-4	Text03-4
5	20	52.6	ob al	Text02-5	Text03-5
6	21	49.6	ob al	Text02-6	Text03-6
7	22	41.6	ob al	Text02-7	Text03-7
8	23	49.3	ob al	Text02-8	Text03-8
9	24	52.4	ob al	Text02-9	Text03-9
10	99	100	nothing	Text02-10	Text03-10
11	25	33.2	ob wr	Text02-11	Text03-11
12	26	34.3	ob wr	Text02-12	Text03-12
13	29	30	ob wr	Text02-13	Text03-13
14	30	34.1	ob wr	Text02-14	Text03-14
15	1015	100	nothing	Text02-15	Text03-15
16	1016	100	nothing	Text02-16	Text03-16
	Box	Parameter	27-05-15 19:08	27-05-15 19:25	27-05-15 19:42	27-05-15 19:59	27-05-15 20:16	27-05-15 20:33	27-05-15 20:50	27-05-15 21:07	27-05-15 21:24	27-05-15 21:41	27-05-15 21:58	27-05-15 22:15	27-05-15 22:32	27-05-15 22:49	27-05-15 23:06	27-05-15 23:23	27-05-15 23:40	27-05-15 23:57	28-05-15 00:14	28-05-15 00:31	28-05-15 00:48	28-05-15 01:05	28-05-15 01:22	28-05-15 01:39	28-05-15 01:56	28-05-15 02:13	28-05-15 02:30	28-05-15 02:47	28-05-15 03:04	28-05-15 03:21	28-05-15 03:38	28-05-15 03:55	28-05-15 04:12	28-05-15 04:29	28-05-15 04:46	28-05-15 05:03	28-05-15 05:20	28-05-15 05:37	28-05-15 05:54	28-05-15 06:11	28-05-15 06:28	28-05-15 06:45	28-05-15 07:02	28-05-15 07:19	28-05-15 07:36	28-05-15 07:53	28-05-15 08:10
16	Box1	Flow	0.42	0.42	0.42	0.42	0.42	0.42	0.42	0.42	0.42	0.42	0.42	0.42	0.42	0.42	0.42	0.42	0.42	0.42	0.42	0.42	0.42	0.42	0.42	0.42	0.42	0.42	0.42	0.42	0.42	0.42	0.42	0.42	0.42	0.42	0.42	0.42	0.42	0.42	0.42	0.42	0.42	0.42	0.42	0.42	0.42	0.42	0.42
17	Box2	Flow	0.42	0.42	0.42	0.42	0.42	0.42	0.42	0.42	0.42	0.42	0.42	0.42	0.42	0.42	0.42	0.42	0.42	0.42	0.42	0.42	0.42	0.42	0.42	0.42	0.42	0.42	0.42	0.42	0.42	0.42	0.42	0.42	0.42	0.42	0.42	0.42	0.42	0.42	0.42	0.42	0.42	0.42	0.42	0.42	0.42	0.42	0.42
18	Box3	Flow	0.42	0.42	0.42	0.42	0.42	0.42	0.42	0.42	0.42	0.42	0.42	0.42	0.42	0.42	0.42	0.42	0.42	0.42	0.42	0.42	0.42	0.42	0.42	0.42	0.42	0.42	0.42	0.42	0.42	0.42	0.42	0.42	0.42	0.42	0.42	0.42	0.42	0.42	0.42	0.42	0.42	0.42	0.42	0.42	0.42	0.42	0.42
19	Box4	Flow	0.42	0.42	0.42	0.42	0.42	0.42	0.42	0.42	0.42	0.42	0.42	0.42	0.42	0.42	0.42	0.42	0.42	0.42	0.42	0.42	0.42	0.42	0.42	0.42	0.42	0.42	0.42	0.42	0.42	0.42	0.42	0.42	0.42	0.42	0.42	0.42	0.42	0.42	0.42	0.42	0.42	0.42	0.42	0.42	0.42	0.42	0.42
20	Box5	Flow	0.42	0.42	0.42	0.42	0.42	0.42	0.42	0.42	0.42	0.42	0.42	0.42	0.42	0.42	0.42	0.42	0.42	0.42	0.42	0.42	0.42	0.42	0.42	0.42	0.42	0.42	0.42	0.42	0.42	0.42	0.42	0.42	0.42	0.42	0.42	0.42	0.42	0.42	0.42	0.42	0.42	0.42	0.42	0.42	0.42	0.42	0.42
21	Box6	Flow	0.42	0.42	0.42	0.42	0.42	0.42	0.42	0.42	0.42	0.42	0.42	0.42	0.42	0.42	0.42	0.42	0.42	0.42	0.42	0.42	0.42	0.42	0.42	0.42	0.42	0.42	0.42	0.42	0.42	0.42	0.42	0.42	0.42	0.42	0.42	0.42	0.42	0.42	0.42	0.42	0.42	0.42	0.42	0.42	0.42	0.42	0.42
22	Box7	Flow	0.42	0.42	0.42	0.42	0.42	0.42	0.42	0.42	0.42	0.42	0.42	0.42	0.42	0.42	0.42	0.42	0.42	0.42	0.42	0.42	0.42	0.42	0.42	0.42	0.42	0.42	0.42	0.42	0.42	0.42	0.42	0.42	0.42	0.42	0.42	0.42	0.42	0.42	0.42	0.42	0.42	0.42	0.42	0.42	0.42	0.42	0.42
23	Box8	Flow	0.42	0.42	0.42	0.42	0.42	0.42	0.42	0.42	0.42	0.42	0.42	0.42	0.42	0.42	0.42	0.42	0.42	0.42	0.42	0.42	0.42	0.42	0.42	0.42	0.42	0.42	0.42	0.42	0.42	0.42	0.42	0.42	0.42	0.42	0.42	0.42	0.42	0.42	0.42	0.42	0.42	0.42	0.42	0.42	0.42	0.42	0.42
24	Box9	Flow	0.42	0.42	0.42	0.42	0.42	0.42	0.42	0.42	0.42	0.42	0.42	0.42	0.42	0.42	0.42	0.42	0.42	0.42	0.42	0.42	0.42	0.42	0.42	0.42	0.42	0.42	0.42	0.42	0.42	0.42	0.42	0.42	0.42	0.42	0.42	0.42	0.42	0.42	0.42	0.42	0.42	0.42	0.42	0.42	0.42	0.42	0.42
25	Box11	Flow	0.42	0.42	0.42	0.42	0.42	0.42	0.42	0.42	0.42	0.42	0.42	0.42	0.42	0.42	0.42	0.42	0.42	0.42	0.42	0.42	0.42	0.42	0.42	0.42	0.42	0.42	0.42	0.42	0.42	0.42	0.42	0.42	0.42	0.42	0.42	0.42	0.42	0.42	0.42	0.42	0.42	0.42	0.42	0.42	0.42	0.42	0.42
26	Box12	Flow	0.42	0.42	0.42	0.42	0.42	0.42	0.42	0.42	0.42	0.42	0.42	0.42	0.42	0.42	0.42	0.42	0.42	0.42	0.42	0.42	0.42	0.42	0.42	0.42	0.42	0.42	0.42	0.42	0.42	0.42	0.42	0.42	0.42	0.42	0.42	0.42	0.42	0.42	0.42	0.42	0.42	0.42	0.42	0.42	0.42	0.42	0.42
29	Box13	Flow	0.42	0.42	0.42	0.42	0.42	0.42	0.42	0.42	0.42	0.42	0.42	0.42	0.42	0.42	0.42	0.42	0.42	0.42	0.42	0.42	0.42	0.42	0.42	0.42	0.42	0.42	0.42	0.42	0.42	0.42	0.42	0.42	0.42	0.42	0.42	0.42	0.42	0.42	0.42	0.42	0.42	0.42	0.42	0.42	0.42	0.42	0.42
30	Box14	Flow	0.42	0.42	0.42	0.42	0.42	0.42	0.42	0.42	0.42	0.42	0.42	0.42	0.42	0.42	0.42	0.42	0.42	0.42	0.42	0.42	0.42	0.42	0.42	0.42	0.42	0.42	0.42	0.42	0.42	0.42	0.42	0.42	0.42	0.42	0.42	0.42	0.42	0.42	0.42	0.42	0.42	0.42	0.42	0.42	0.42	0.42	0.42
16	Box1	Temp	21.6	21.6	21.6	21.8	21.7	21.7	21.8	21.8	21.7	21.7	21.8	21.7	21.7	21.7	21.7	21.8	21.9	21.9	21.8	21.8	21.8	21.7	21.7	21.7	21.6	21.6	21.6	21.6	21.7	21.8	21.7	21.7	21.8	21.7	21.9	21.9	21.7	21.8	21.8	21.8	21.7	21.8	21.7	21.7	21.7	21.8	21.8
17	Box2	Temp	21.2	21.3	21.2	21.2	21.2	21.3	21.3	21.3	21.3	21.2	21.3	21.4	21.4	21.5	21.4	21.3	21.3	21.4	21.5	21.5	21.4	21.4	21.3	21.3	21.2	21.2	21.2	21.3	21.3	21.4	21.4	21.4	21.3	21.3	21.3	21.3	21.4	21.4	21.5	21.5	21.5	21.6	21.5	21.4	21.4	21.4	21.4
18	Box3	Temp	21.4	21.6	21.5	21.5	21.5	21.6	21.6	21.6	21.6	21.7	21.6	21.6	21.6	21.6	21.4	21.5	21.5	21.6	21.6	21.5	21.4	21.4	21.3	21.3	21.2	21.3	21.2	21.1	21.3	21.5	21.3	21.2	21.3	21.3	21.4	21.5	21.4	21.5	21.5	21.5	21.4	21.3	21.3	21.3	21.3	21.5	21.4
19	Box4	Temp	21.1	21.1	21.1	21.3	21.3	21.3	21.4	21.5	21.4	21.4	21.5	21.4	21.5	21.5	21.3	21.3	21.4	21.4	21.4	21.3	21.4	21.4	21.2	21.2	21.3	21.3	21.3	21.4	21.3	21.5	21.4	21.4	21.3	21.3	21.4	21.5	21.5	21.6	21.6	21.7	21.6	21.5	21.5	21.4	21.4	21.5	21.4
20	Box5	Temp	22.2	22.3	22.2	22.3	22.4	22.4	22.5	22.5	22.6	22.7	22.6	22.4	22.6	22.7	22.7	22.6	22.6	22.6	22.5	22.5	22.6	22.6	22.5	22.5	22.4	22.4	22.4	22.3	22.3	22.5	22.6	22.6	22.6	22.6	22.7	22.7	22.6	22.7	22.7	22.8	22.7	22.7	22.7	22.8	22.7	22.7	22.5
21	Box6	Temp	20.3	20.3	20.3	20.3	20.4	20.4	20.4	20.4	20.5	20.5	20.5	20.5	20.5	20.5	20.5	20.5	20.5	20.6	20.6	20.6	20.5	20.5	20.4	20.4	20.4	20.4	20.4	20.5	20.4	20.4	20.4	20.5	20.5	20.5	20.5	20.7	20.6	20.6	20.6	20.6	20.6	20.5	20.5	20.5	20.5	20.6	20.5
22	Box7	Temp	20.3	20.3	20.2	20.3	20.4	20.3	20.5	20.4	20.3	20.4	20.3	20.4	20.3	20.4	20.4	20.3	20.4	20.4	20.4	20.4	20.5	20.4	20.5	20.4	20.3	20.3	20.3	20.2	20.2	20.2	20.3	20.3	20.4	20.4	20.4	20.4	20.4	20.4	20.3	20.3	20.3	20.3	20.3	20.3	20.3	20.3	20.2
23	Box8	Temp	20.7	20.7	20.7	20.6	20.7	20.7	20.7	20.6	20.7	20.7	20.7	20.7	20.7	20.7	20.8	20.6	20.5	20.6	20.6	20.5	20.5	20.4	20.3	20.3	20.4	20.5	20.4	20.4	20.4	20.4	20.5	20.6	20.5	20.6	20.6	20.6	20.6	20.6	20.6	20.5	20.5	20.4	20.4	20.4	20.4	20.6	20.5
24	Box9	Temp	22.2	22.2	22.3	22.2	22.3	22.2	22.3	22.3	22.3	22.3	22.4	22.3	22.3	22.3	22.2	22.1	22.3	22.3	22.2	22.2	22.2	22.3	22.2	22.3	22.2	22.2	22.1	22.3	22.1	22.1	22.2	22.1	22.1	22.3	22.3	22.4	22.3	22.3	22.3	22.3	22.3	22.2	22.1	22.2	22.2	22.3	22.3
25	Box11	Temp	22.7	22.7	22.7	22.7	22.7	22.7	22.6	22.6	22.5	22.5	22.6	22.7	22.6	22.5	22.5	22.4	22.4	22.3	22.4	22.5	22.6	22.5	22.5	22.5	22.5	22.4	22.4	22.4	22.4	22.3	22.4	22.4	22.4	22.3	22.3	22.3	22.3	22.4	22.4	22.3	22.3	22.2	22.3	22.3	22.4	22.4	22.3
26	Box12	Temp	21.9	21.8	21.8	21.9	21.9	21.8	21.8	21.8	21.7	21.8	21.8	21.8	21.8	21.7	21.7	21.7	21.7	21.7	21.6	21.6	21.5	21.5	21.4	21.4	21.4	21.3	21.5	21.5	21.5	21.5	21.5	21.5	21.4	21.2	21.3	21.2	21.2	21.1	21.2	21.2	21.1	21.1	21.1	21.1	21.2	21.4	21.4
29	Box13	Temp	21.5	21.7	21.7	21.8	22.1	21.9	22.1	22.3	22.6	22.1	22	21.9	21.9	21.9	21.6	21.4	21.4	21.3	21.3	21.2	21.2	21.2	21.1	21.2	21.6	21.8	21.9	22	22.1	22.3	21.9	21.6	21.5	21.3	21.3	21.3	21.2	21.2	21.3	21.4	21.6	21.8	21.8	21.5	21.4	21.4	21.2
30	Box14	Temp	21.6	21.6	21.5	21.6	21.7	21.6	21.7	21.7	21.6	21.6	21.7	21.7	21.6	21.6	21.7	21.6	21.6	21.6	21.4	21.4	21.5	21.6	21.6	21.5	21.5	21.6	21.4	21.5	21.5	21.5	21.4	21.4	21.4	21.5	21.5	21.4	21.4	21.4	21.5	21.5	21.4	21.3	21.3	21.5	21.4	21.4	21.3
16	Box1	O2	20.42	20.32	20.36	20.23	20.42	20.28	20.24	20.26	20.46	20.44	20.27	20.35	20.43	20.48	20.24	20.27	20.25	20.33	20.42	20.31	20.43	20.48	20.34	20.43	20.43	20.44	20.46	20.39	20.28	20.3	20.42	20.4	20.28	20.47	20.29	20.35	20.33	20.27	20.42	20.46	20.3	20.37	20.47	20.38	20.42	20.34	20.42
17	Box2	O2	20.31	20.29	20.28	20.43	20.42	20.2	20.23	20.41	20.46	20.47	20.19	20.25	20.27	20.42	20.48	20.41	20.22	20.21	20.19	20.29	20.44	20.41	20.44	20.44	20.48	20.46	20.27	20.3	20.33	20.35	20.38	20.44	20.41	20.44	20.33	20.24	20.24	20.17	20.29	20.25	20.29	20.45	20.49	20.45	20.48	20.42	20.51
18	Box3	O2	20.26	20.24	20.32	20.27	20.36	20.28	20.25	20.24	20.24	20.41	20.25	20.26	20.24	20.31	20.4	20.27	20.24	20.24	20.26	20.35	20.44	20.44	20.4	20.47	20.45	20.4	20.47	20.41	20.31	20.26	20.37	20.48	20.34	20.42	20.25	20.26	20.38	20.28	20.23	20.3	20.41	20.47	20.39	20.45	20.36	20.3	20.44
19	Box4	O2	20.31	20.4	20.24	20.23	20.36	20.23	20.22	20.4	20.44	20.27	20.37	20.45	20.26	20.32	20.42	20.26	20.26	20.36	20.32	20.44	20.34	20.48	20.47	20.46	20.26	20.4	20.36	20.44	20.34	20.34	20.44	20.34	20.37	20.39	20.19	20.35	20.28	20.22	20.26	20.33	20.43	20.46	20.49	20.38	20.46	20.4	20.48
20	Box5	O2	19.38	19.33	19.62	19.27	19.18	19.46	19.28	19.2	19.16	19.1	19.32	19.6	19.39	19.15	19.18	19.21	19.46	19.66	19.79	19.64	19.5	19.52	19.7	19.81	19.88	19.77	19.86	19.85	19.83	19.47	19.29	19.24	19.36	19.28	19.47	19.67	19.49	19.29	19.21	19.31	19.63	19.51	19.38	19.51	19.73	19.71	19.79
21	Box6	O2	20.22	20.33	20.33	20.23	20.2	20.28	20.42	20.29	20.3	20.19	20.28	20.4	20.38	20.2	20.24	20.4	20.43	20.3	20.26	20.31	20.43	20.45	20.49	20.49	20.5	20.47	20.33	20.25	20.45	20.47	20.34	20.27	20.39	20.44	20.24	20.28	20.42	20.44	20.29	20.36	20.46	20.49	20.42	20.48	20.4	20.39	20.47
22	Box7	O2	20.5	20.31	20.3	20.3	20.39	20.36	20.37	20.48	20.3	20.31	20.28	20.47	20.41	20.28	20.32	20.33	20.39	20.32	20.3	20.28	20.37	20.29	20.4	20.27	20.48	20.38	20.33	20.48	20.47	20.25	20.32	20.34	20.38	20.38	20.32	20.33	20.45	20.51	20.49	20.43	20.37	20.47	20.49	20.49	20.38	20.48	20.46
23	Box8	O2	20.28	20.29	20.32	20.43	20.26	20.23	20.34	20.35	20.27	20.35	20.26	20.22	20.28	20.24	20.23	20.42	20.49	20.35	20.26	20.42	20.48	20.48	20.48	20.38	20.3	20.38	20.45	20.46	20.44	20.26	20.26	20.25	20.37	20.33	20.26	20.26	20.36	20.44	20.33	20.31	20.45	20.5	20.51	20.47	20.24	20.27	20.44
24	Box9	O2	20.45	20.29	20.27	20.33	20.27	20.32	20.42	20.35	20.31	20.43	20.37	20.39	20.31	20.4	20.4	20.41	20.41	20.24	20.38	20.44	20.28	20.25	20.27	20.43	20.47	20.44	20.34	20.3	20.45	20.4	20.25	20.41	20.43	20.22	20.24	20.36	20.27	20.47	20.36	20.29	20.47	20.5	20.5	20.43	20.35	20.46	20.5
25	Box11	O2	20.38	20.37	20.39	20.41	20.35	20.36	20.4	20.5	20.42	20.39	20.38	20.34	20.37	20.49	20.48	20.45	20.52	20.47	20.4	20.33	20.35	20.38	20.39	20.41	20.44	20.5	20.45	20.4	20.5	20.5	20.32	20.39	20.41	20.54	20.47	20.51	20.4	20.42	20.48	20.48	20.53	20.48	20.47	20.52	20.42	20.46	20.55
26	Box12	O2	20.4	20.34	20.38	20.35	20.34	20.31	20.32	20.42	20.33	20.39	20.34	20.42	20.41	20.5	20.35	20.43	20.38	20.39	20.4	20.41	20.49	20.48	20.51	20.44	20.48	20.42	20.34	20.36	20.39	20.4	20.39	20.4	20.5	20.48	20.41	20.52	20.46	20.53	20.4	20.49	20.55	20.45	20.48	20.53	20.35	20.42	20.43
29	Box13	O2	20.41	20.62	20.65	20.49	20.67	20.41	20.64	20.68	20.61	20.43	20.39	20.43	20.64	20.51	20.58	20.54	20.58	20.55	20.55	20.58	20.58	20.57	20.55	20.42	20.49	20.66	20.64	20.58	20.72	20.71	20.44	20.56	20.55	20.54	20.57	20.57	20.55	20.53	20.42	20.46	20.62	20.7	20.51	20.57	20.51	20.56	20.54
30	Box14	O2	20.35	20.29	20.37	20.34	20.3	20.35	20.37	20.38	20.39	20.38	20.34	20.37	20.47	20.4	20.37	20.4	20.42	20.45	20.49	20.45	20.38	20.37	20.39	20.5	20.37	20.37	20.41	20.46	20.45	20.4	20.49	20.43	20.39	20.38	20.49	20.5	20.44	20.5	20.41	20.39	20.5	20.52	20.48	20.35	20.46	20.46	20.46
16	Box1	CO2	0.374	0.478	0.441	0.57	0.373	0.523	0.559	0.534	0.334	0.363	0.536	0.432	0.366	0.306	0.553	0.521	0.556	0.463	0.364	0.49	0.36	0.323	0.454	0.358	0.361	0.356	0.328	0.41	0.522	0.487	0.381	0.397	0.527	0.329	0.519	0.44	0.466	0.524	0.391	0.343	0.504	0.41	0.333	0.427	0.381	0.454	0.382
17	Box2	CO2	0.479	0.497	0.51	0.348	0.384	0.588	0.551	0.38	0.328	0.33	0.609	0.549	0.52	0.356	0.33	0.393	0.582	0.584	0.593	0.491	0.351	0.389	0.358	0.372	0.325	0.34	0.532	0.497	0.468	0.439	0.436	0.36	0.4	0.365	0.483	0.578	0.571	0.633	0.515	0.555	0.519	0.346	0.332	0.37	0.318	0.396	0.299
18	Box3	CO2	0.517	0.527	0.436	0.512	0.415	0.501	0.53	0.533	0.54	0.371	0.522	0.516	0.524	0.457	0.391	0.515	0.539	0.54	0.514	0.434	0.358	0.351	0.391	0.338	0.332	0.389	0.314	0.366	0.472	0.517	0.395	0.31	0.438	0.364	0.536	0.522	0.406	0.513	0.556	0.474	0.362	0.339	0.407	0.338	0.417	0.471	0.363
19	Box4	CO2	0.508	0.388	0.544	0.555	0.428	0.559	0.579	0.392	0.347	0.525	0.421	0.349	0.543	0.467	0.371	0.555	0.531	0.43	0.472	0.353	0.455	0.322	0.329	0.334	0.538	0.392	0.442	0.364	0.469	0.456	0.344	0.49	0.429	0.41	0.6	0.439	0.533	0.58	0.534	0.468	0.364	0.356	0.312	0.441	0.34	0.378	0.331
20	Box5	CO2	1.006	1.006	1.006	1.006	1.006	1.006	1.006	1.006	1.006	1.006	1.006	1.006	1.006	1.006	1.006	1.006	1.006	1.006	0.999	1.006	1.006	1.006	1.006	0.99	0.92	1.006	0.914	0.916	0.928	1.006	1.006	1.006	1.006	1.006	1.006	1.006	1.006	1.006	1.006	1.006	1.006	1.006	1.006	1.006	1.006	1.006	1.006
21	Box6	CO2	0.571	0.445	0.466	0.564	0.589	0.512	0.377	0.5	0.491	0.596	0.484	0.398	0.427	0.585	0.553	0.388	0.356	0.486	0.545	0.47	0.356	0.35	0.315	0.309	0.301	0.325	0.471	0.536	0.342	0.336	0.458	0.514	0.403	0.356	0.556	0.517	0.371	0.359	0.491	0.433	0.351	0.314	0.39	0.329	0.409	0.411	0.332
22	Box7	CO2	0.266	0.441	0.453	0.454	0.367	0.408	0.39	0.297	0.467	0.455	0.493	0.317	0.372	0.479	0.441	0.452	0.381	0.448	0.45	0.471	0.402	0.464	0.364	0.505	0.3	0.386	0.425	0.285	0.289	0.493	0.429	0.428	0.383	0.383	0.458	0.44	0.329	0.274	0.282	0.338	0.396	0.306	0.288	0.276	0.391	0.294	0.299
23	Box8	CO2	0.526	0.516	0.437	0.377	0.545	0.561	0.429	0.462	0.537	0.439	0.546	0.572	0.501	0.551	0.556	0.391	0.318	0.443	0.544	0.364	0.314	0.338	0.317	0.419	0.486	0.397	0.364	0.357	0.358	0.538	0.535	0.552	0.442	0.467	0.535	0.535	0.435	0.374	0.46	0.479	0.345	0.305	0.293	0.311	0.547	0.516	0.374
24	Box9	CO2	0.337	0.526	0.534	0.479	0.528	0.479	0.377	0.423	0.502	0.363	0.422	0.412	0.493	0.405	0.392	0.392	0.393	0.575	0.42	0.364	0.519	0.544	0.524	0.369	0.338	0.367	0.459	0.501	0.363	0.414	0.557	0.39	0.37	0.592	0.555	0.438	0.544	0.332	0.459	0.517	0.338	0.32	0.323	0.369	0.465	0.345	0.309
25	Box11	CO2	0.433	0.448	0.431	0.406	0.463	0.462	0.421	0.32	0.405	0.43	0.44	0.481	0.449	0.319	0.352	0.377	0.282	0.355	0.424	0.488	0.467	0.438	0.429	0.413	0.37	0.322	0.37	0.417	0.317	0.319	0.508	0.431	0.416	0.267	0.36	0.295	0.425	0.397	0.332	0.353	0.279	0.346	0.348	0.288	0.409	0.352	0.268
26	Box12	CO2	0.422	0.49	0.434	0.463	0.475	0.511	0.494	0.402	0.484	0.432	0.468	0.387	0.402	0.318	0.478	0.378	0.438	0.431	0.408	0.407	0.316	0.336	0.299	0.385	0.337	0.396	0.48	0.457	0.422	0.41	0.431	0.41	0.323	0.338	0.423	0.295	0.358	0.283	0.433	0.334	0.258	0.378	0.335	0.284	0.473	0.415	0.386
29	Box13	CO2	0.386	0.182	0.168	0.322	0.144	0.401	0.169	0.131	0.219	0.379	0.421	0.386	0.168	0.294	0.22	0.263	0.215	0.249	0.243	0.211	0.216	0.228	0.231	0.347	0.288	0.144	0.175	0.221	0.096	0.118	0.371	0.242	0.262	0.262	0.245	0.238	0.249	0.274	0.367	0.341	0.19	0.118	0.295	0.243	0.29	0.245	0.265
30	Box14	CO2	0.478	0.536	0.462	0.478	0.51	0.471	0.442	0.445	0.427	0.446	0.477	0.446	0.332	0.428	0.454	0.407	0.405	0.355	0.33	0.369	0.44	0.46	0.431	0.308	0.454	0.456	0.422	0.358	0.369	0.431	0.319	0.401	0.44	0.444	0.336	0.298	0.383	0.319	0.417	0.434	0.312	0.299	0.332	0.48	0.36	0.357	0.344
16	Box1	dO2	0.358	0.458	0.415	0.545	0.356	0.495	0.534	0.517	0.321	0.329	0.501	0.427	0.345	0.294	0.535	0.506	0.529	0.444	0.355	0.467	0.339	0.295	0.444	0.353	0.351	0.342	0.318	0.39	0.492	0.476	0.362	0.375	0.5	0.309	0.492	0.422	0.447	0.505	0.353	0.316	0.478	0.406	0.303	0.398	0.35	0.437	0.356
17	Box2	dO2	0.465	0.49	0.502	0.348	0.355	0.572	0.54	0.367	0.316	0.307	0.58	0.526	0.506	0.352	0.295	0.361	0.551	0.564	0.579	0.483	0.329	0.359	0.337	0.345	0.3	0.315	0.51	0.475	0.446	0.431	0.398	0.332	0.366	0.337	0.446	0.534	0.533	0.603	0.492	0.528	0.49	0.33	0.286	0.327	0.297	0.358	0.265
18	Box3	dO2	0.522	0.535	0.454	0.51	0.412	0.492	0.524	0.532	0.538	0.362	0.526	0.51	0.535	0.46	0.373	0.503	0.538	0.539	0.518	0.427	0.336	0.33	0.382	0.315	0.327	0.378	0.31	0.366	0.471	0.519	0.406	0.3	0.435	0.358	0.531	0.518	0.394	0.499	0.551	0.476	0.364	0.311	0.389	0.324	0.411	0.475	0.331
19	Box4	dO2	0.473	0.378	0.537	0.545	0.414	0.539	0.558	0.374	0.336	0.501	0.4	0.324	0.513	0.452	0.353	0.519	0.517	0.414	0.453	0.329	0.432	0.298	0.309	0.32	0.518	0.378	0.42	0.341	0.441	0.441	0.334	0.437	0.409	0.391	0.585	0.425	0.499	0.553	0.519	0.446	0.343	0.315	0.286	0.396	0.313	0.371	0.297
20	Box5	dO2	1.402	1.445	1.161	1.502	1.593	1.316	1.491	1.571	1.622	1.675	1.45	1.177	1.386	1.619	1.594	1.56	1.311	1.112	0.982	1.131	1.269	1.251	1.078	0.969	0.902	1.011	0.915	0.929	0.952	1.302	1.487	1.538	1.418	1.502	1.304	1.105	1.286	1.486	1.57	1.466	1.146	1.263	1.397	1.269	1.049	1.065	0.982
21	Box6	dO2	0.559	0.444	0.452	0.548	0.575	0.487	0.353	0.486	0.475	0.579	0.489	0.375	0.39	0.567	0.538	0.377	0.341	0.476	0.518	0.46	0.346	0.32	0.295	0.297	0.278	0.304	0.454	0.528	0.326	0.31	0.435	0.505	0.388	0.336	0.539	0.499	0.356	0.332	0.485	0.421	0.315	0.283	0.352	0.303	0.379	0.388	0.308
22	Box7	dO2	0.273	0.469	0.481	0.476	0.387	0.414	0.404	0.294	0.474	0.462	0.492	0.305	0.362	0.487	0.457	0.442	0.388	0.459	0.47	0.496	0.403	0.481	0.382	0.515	0.3	0.398	0.451	0.294	0.303	0.524	0.459	0.436	0.394	0.398	0.463	0.446	0.326	0.266	0.289	0.348	0.405	0.308	0.289	0.284	0.399	0.298	0.311
23	Box8	dO2	0.497	0.489	0.457	0.345	0.515	0.543	0.431	0.426	0.507	0.421	0.511	0.558	0.489	0.534	0.547	0.359	0.288	0.425	0.512	0.355	0.289	0.293	0.298	0.405	0.48	0.398	0.327	0.321	0.335	0.518	0.523	0.528	0.405	0.448	0.515	0.517	0.415	0.34	0.448	0.473	0.325	0.273	0.261	0.304	0.533	0.501	0.335
24	Box9	dO2	0.329	0.489	0.507	0.451	0.5	0.452	0.353	0.422	0.469	0.342	0.398	0.382	0.465	0.374	0.374	0.363	0.371	0.531	0.396	0.337	0.49	0.527	0.511	0.348	0.31	0.337	0.439	0.478	0.331	0.379	0.527	0.364	0.341	0.555	0.542	0.42	0.503	0.308	0.419	0.489	0.31	0.281	0.277	0.348	0.422	0.31	0.275
25	Box11	dO2	0.398	0.405	0.393	0.368	0.423	0.416	0.375	0.281	0.362	0.383	0.394	0.433	0.4	0.287	0.302	0.326	0.252	0.307	0.374	0.442	0.421	0.393	0.393	0.373	0.339	0.278	0.329	0.374	0.275	0.279	0.46	0.391	0.371	0.235	0.31	0.268	0.375	0.355	0.299	0.297	0.243	0.295	0.309	0.254	0.355	0.309	0.229
26	Box12	dO2	0.378	0.442	0.403	0.423	0.433	0.465	0.458	0.359	0.444	0.388	0.433	0.352	0.361	0.271	0.426	0.34	0.4	0.385	0.369	0.368	0.284	0.295	0.275	0.337	0.305	0.363	0.437	0.416	0.387	0.375	0.39	0.373	0.277	0.3	0.367	0.261	0.316	0.251	0.383	0.291	0.228	0.33	0.294	0.252	0.423	0.357	0.346
29	Box13	dO2	0.367	0.159	0.129	0.284	0.107	0.361	0.134	0.092	0.164	0.342	0.38	0.343	0.129	0.261	0.192	0.236	0.192	0.224	0.219	0.191	0.196	0.207	0.229	0.363	0.295	0.118	0.144	0.202	0.059	0.071	0.341	0.213	0.227	0.239	0.209	0.211	0.224	0.247	0.363	0.315	0.16	0.08	0.26	0.209	0.26	0.215	0.238
30	Box14	dO2	0.428	0.485	0.411	0.441	0.473	0.426	0.406	0.4	0.391	0.393	0.428	0.401	0.302	0.377	0.407	0.371	0.358	0.326	0.279	0.324	0.393	0.403	0.394	0.287	0.41	0.405	0.372	0.314	0.327	0.382	0.288	0.348	0.383	0.4	0.289	0.272	0.335	0.282	0.369	0.393	0.278	0.261	0.295	0.43	0.315	0.316	0.313
16	Box1	dCO2	0.329	0.434	0.396	0.523	0.326	0.475	0.513	0.489	0.289	0.317	0.488	0.384	0.318	0.257	0.506	0.474	0.51	0.416	0.317	0.442	0.313	0.275	0.409	0.314	0.317	0.312	0.284	0.364	0.477	0.443	0.335	0.352	0.482	0.283	0.474	0.394	0.42	0.479	0.346	0.297	0.459	0.364	0.287	0.381	0.335	0.406	0.333
17	Box2	dCO2	0.434	0.453	0.465	0.302	0.336	0.541	0.504	0.335	0.283	0.283	0.561	0.5	0.472	0.307	0.283	0.346	0.535	0.538	0.546	0.443	0.303	0.342	0.313	0.328	0.281	0.296	0.488	0.452	0.423	0.394	0.39	0.315	0.355	0.32	0.438	0.532	0.525	0.588	0.47	0.51	0.473	0.3	0.286	0.324	0.272	0.347	0.251
18	Box3	dCO2	0.472	0.484	0.391	0.465	0.368	0.453	0.484	0.489	0.495	0.325	0.474	0.467	0.475	0.408	0.344	0.468	0.492	0.493	0.467	0.386	0.31	0.303	0.346	0.295	0.288	0.346	0.27	0.321	0.428	0.473	0.35	0.265	0.392	0.319	0.491	0.476	0.36	0.468	0.511	0.428	0.316	0.293	0.361	0.292	0.371	0.423	0.315
19	Box4	dCO2	0.463	0.344	0.499	0.509	0.381	0.512	0.532	0.348	0.302	0.478	0.373	0.3	0.494	0.418	0.324	0.508	0.484	0.383	0.425	0.305	0.408	0.274	0.284	0.29	0.494	0.348	0.398	0.319	0.424	0.412	0.299	0.445	0.384	0.365	0.555	0.393	0.488	0.535	0.489	0.422	0.319	0.31	0.267	0.394	0.294	0.329	0.282
20	Box5	dCO2	0.961	0.962	0.961	0.959	0.958	0.958	0.959	0.961	0.961	0.959	0.958	0.957	0.957	0.957	0.958	0.959	0.959	0.959	0.952	0.958	0.958	0.958	0.961	0.947	0.876	0.962	0.87	0.871	0.883	0.961	0.96	0.96	0.96	0.96	0.96	0.96	0.96	0.96	0.96	0.96	0.96	0.96	0.96	0.959	0.959	0.957	0.957
21	Box6	dCO2	0.526	0.401	0.421	0.518	0.542	0.464	0.331	0.455	0.446	0.549	0.436	0.35	0.379	0.536	0.506	0.341	0.309	0.439	0.497	0.423	0.308	0.302	0.271	0.265	0.257	0.281	0.427	0.491	0.298	0.292	0.412	0.469	0.358	0.311	0.511	0.472	0.326	0.314	0.446	0.387	0.305	0.269	0.345	0.282	0.363	0.362	0.284
22	Box7	dCO2	0.221	0.397	0.409	0.408	0.32	0.36	0.344	0.252	0.422	0.408	0.445	0.269	0.324	0.431	0.393	0.406	0.334	0.402	0.403	0.424	0.354	0.416	0.319	0.462	0.256	0.342	0.381	0.24	0.245	0.449	0.384	0.382	0.337	0.337	0.413	0.394	0.283	0.228	0.237	0.293	0.35	0.261	0.243	0.23	0.345	0.246	0.25
23	Box8	dCO2	0.482	0.472	0.392	0.33	0.497	0.513	0.383	0.417	0.492	0.392	0.498	0.523	0.453	0.502	0.509	0.345	0.272	0.397	0.496	0.316	0.267	0.291	0.272	0.376	0.442	0.353	0.32	0.311	0.313	0.494	0.49	0.507	0.397	0.421	0.49	0.49	0.39	0.328	0.415	0.433	0.299	0.259	0.248	0.265	0.501	0.467	0.326
24	Box9	dCO2	0.293	0.483	0.489	0.433	0.481	0.431	0.33	0.378	0.457	0.316	0.374	0.364	0.445	0.356	0.345	0.345	0.347	0.528	0.373	0.316	0.471	0.496	0.479	0.326	0.295	0.324	0.414	0.456	0.318	0.369	0.512	0.345	0.325	0.547	0.51	0.392	0.498	0.286	0.414	0.471	0.292	0.274	0.278	0.323	0.419	0.297	0.261
25	Box11	dCO2	0.388	0.404	0.386	0.359	0.416	0.414	0.375	0.275	0.36	0.383	0.392	0.433	0.401	0.27	0.304	0.33	0.235	0.308	0.377	0.44	0.419	0.39	0.384	0.369	0.326	0.278	0.326	0.372	0.273	0.275	0.463	0.386	0.371	0.222	0.315	0.25	0.38	0.352	0.286	0.307	0.234	0.3	0.302	0.242	0.362	0.303	0.219
26	Box12	dCO2	0.378	0.446	0.389	0.417	0.428	0.463	0.447	0.357	0.439	0.385	0.42	0.339	0.354	0.269	0.431	0.331	0.391	0.384	0.361	0.359	0.269	0.288	0.254	0.341	0.294	0.352	0.436	0.411	0.377	0.366	0.386	0.364	0.277	0.293	0.378	0.249	0.312	0.238	0.388	0.289	0.213	0.332	0.29	0.238	0.427	0.366	0.338
29	Box13	dCO2	0.341	0.138	0.123	0.276	0.097	0.353	0.122	0.086	0.174	0.332	0.373	0.337	0.12	0.245	0.172	0.216	0.168	0.202	0.196	0.164	0.168	0.18	0.186	0.303	0.244	0.1	0.131	0.175	0.052	0.074	0.326	0.196	0.217	0.217	0.2	0.193	0.203	0.229	0.322	0.295	0.144	0.073	0.249	0.196	0.244	0.196	0.217
30	Box14	dCO2	0.434	0.492	0.417	0.432	0.463	0.424	0.396	0.4	0.382	0.4	0.43	0.398	0.284	0.38	0.407	0.36	0.358	0.308	0.283	0.321	0.392	0.412	0.386	0.264	0.41	0.412	0.378	0.313	0.324	0.387	0.273	0.356	0.395	0.399	0.291	0.253	0.337	0.273	0.372	0.388	0.266	0.253	0.287	0.434	0.313	0.308	0.296
16	Box1	VO2(1)	1888	2403	2166	2852	1876	2581	2795	2698	1702	1713	2603	2263	1810	1574	2803	2654	2759	2331	1880	2441	1782	1553	2348	1876	1856	1807	1685	2049	2562	2511	1904	1970	2604	1629	2574	2217	2342	2639	1833	1654	2491	2154	1584	2081	1830	2298	1866
17	Box2	VO2(1)	2362	2492	2561	1804	1797	2905	2751	1877	1627	1559	2925	2663	2576	1820	1490	1818	2780	2846	2928	2465	1677	1821	1719	1746	1524	1597	2578	2400	2259	2197	1998	1686	1843	1710	2233	2667	2676	3037	2493	2666	2473	1689	1428	1642	1517	1806	1342
18	Box3	VO2(1)	2632	2709	2316	2564	2086	2473	2632	2672	2702	1829	2652	2554	2712	2333	1872	2523	2706	2712	2616	2154	1687	1658	1923	1577	1667	1901	1579	1862	2376	2623	2072	1523	2199	1813	2661	2611	1981	2492	2765	2406	1855	1556	1949	1634	2075	2405	1655
19	Box4	VO2(1)	2338	1909	2697	2737	2078	2688	2784	1881	1702	2501	2009	1627	2550	2266	1782	2570	2594	2080	2272	1652	2157	1496	1553	1618	2580	1903	2094	1711	2196	2212	1691	2140	2048	1966	2924	2136	2474	2742	2595	2223	1727	1557	1434	1953	1563	1881	1482
20	Box5	VO2(1)	7304	7565	5838	7889	8466	6784	7844	8329	8643	8967	7577	5923	7211	8600	8474	8264	6753	5526	4765	5663	6500	6388	5337	4676	4375	4925	4458	4546	4665	6678	7821	8127	7402	7910	6687	5503	6602	7791	8298	7694	5750	6460	7275	6498	5145	5260	4745
21	Box6	VO2(1)	2896	2326	2347	2835	2978	2519	1833	2523	2463	2991	2557	1950	2006	2929	2788	1970	1782	2481	2673	2400	1816	1657	1541	1556	1448	1583	2347	2745	1703	1608	2247	2624	2019	1749	2790	2572	1855	1721	2528	2193	1622	1460	1801	1573	1951	2013	1603
22	Box7	VO2(1)	1735	2952	3027	2999	2451	2594	2545	1852	2958	2886	3053	1911	2256	3048	2872	2739	2438	2869	2960	3116	2519	3023	2415	3206	1888	2494	2844	1872	1930	3292	2905	2729	2480	2508	2879	2777	2041	1673	1833	2202	2537	1936	1829	1812	2506	1891	1987
23	Box8	VO2(1)	2560	2524	2417	1784	2650	2811	2263	2186	2616	2187	2625	2892	2543	2770	2841	1855	1492	2205	2643	1861	1507	1499	1555	2107	2502	2089	1682	1658	1744	2678	2715	2724	2084	2330	2659	2676	2151	1749	2332	2466	1694	1414	1350	1604	2764	2603	1727
24	Box9	VO2(1)	1629	2361	2466	2186	2438	2208	1730	2089	2274	1681	1945	1855	2267	1820	1844	1772	1820	2559	1939	1651	2390	2577	2501	1707	1518	1642	2148	2328	1611	1839	2556	1774	1663	2684	2649	2056	2438	1509	2028	2376	1517	1360	1333	1715	2044	1511	1339
25	Box11	VO2(1)	3041	3072	2998	2815	3234	3158	2856	2144	2746	2902	2989	3295	3031	2207	2280	2471	1953	2321	2831	3354	3204	2991	3002	2835	2598	2115	2505	2849	2085	2127	3484	2978	2807	1814	2349	2071	2837	2692	2293	2227	1856	2237	2362	1952	2679	2360	1754
26	Box12	VO2(1)	2789	3234	2996	3129	3198	3428	3390	2657	3290	2859	3214	2616	2667	2002	3133	2524	2962	2846	2734	2733	2129	2188	2060	2481	2269	2701	3227	3079	2871	2781	2880	2769	2037	2231	2678	1948	2336	1878	2807	2141	1710	2423	2174	1891	3109	2609	2568
29	Box13	VO2(1)	3152	1382	1102	2411	923	3060	1155	793	1354	2902	3207	2903	1108	2237	1664	2039	1674	1938	1895	1670	1708	1799	2021	3196	2606	1034	1241	1757	515	596	2911	1828	1928	2063	1787	1815	1931	2129	3156	2703	1386	691	2208	1794	2226	1860	2050
30	Box14	VO2(1)	3161	3575	3023	3279	3508	3157	3017	2952	2915	2884	3159	2976	2267	2782	3017	2762	2644	2442	2062	2394	2907	2952	2930	2161	3033	2975	2739	2319	2430	2814	2154	2564	2810	2963	2137	2045	2473	2097	2720	2915	2076	1947	2197	3172	2336	2357	2347
16	Box1	VO2(3)	92	117	106	139	92	126	137	132	83	84	127	111	88	77	137	130	135	114	92	119	87	76	115	92	91	88	82	100	125	123	93	96	127	80	126	108	115	129	90	81	122	105	77	102	89	112	91
17	Box2	VO2(3)	120	126	130	91	91	147	139	95	82	79	148	135	130	92	75	92	141	144	148	125	85	92	87	88	77	81	130	121	114	111	101	85	93	87	113	135	135	154	126	135	125	85	72	83	77	91	68
18	Box3	VO2(3)	135	139	119	132	107	127	135	137	139	94	136	131	139	120	96	129	139	139	134	111	87	85	99	81	86	98	81	96	122	135	106	78	113	93	137	134	102	128	142	123	95	80	100	84	106	123	85
19	Box4	VO2(3)	120	98	138	140	107	138	143	96	87	128	103	83	131	116	91	132	133	107	117	85	111	77	80	83	132	98	107	88	113	113	87	110	105	101	150	110	127	141	133	114	89	80	74	100	80	97	76
20	Box5	VO2(3)	384	398	307	415	445	357	413	438	455	472	399	312	379	452	446	435	355	291	251	298	342	336	281	246	230	259	234	239	245	351	411	427	389	416	352	289	347	410	436	405	302	340	383	342	271	277	250
21	Box6	VO2(3)	144	115	116	141	148	125	91	125	122	148	127	97	100	145	138	98	88	123	133	119	90	82	76	77	72	79	116	136	84	80	111	130	100	87	138	128	92	85	125	109	80	72	89	78	97	100	79
22	Box7	VO2(3)	72	123	126	125	102	108	106	77	123	120	127	79	94	127	119	114	101	119	123	130	105	126	100	133	79	104	118	78	80	137	121	114	103	104	120	116	85	70	76	92	106	81	76	75	104	79	83
23	Box8	VO2(3)	126	124	119	88	131	139	112	108	129	108	129	143	125	137	140	91	74	109	130	92	74	74	77	104	123	103	83	82	86	132	134	134	103	115	131	132	106	86	115	122	83	70	67	79	136	128	85
24	Box9	VO2(3)	85	124	129	115	128	116	91	109	119	88	102	97	119	95	97	93	95	134	102	87	125	135	131	89	80	86	113	122	84	96	134	93	87	141	139	108	128	79	106	125	79	71	70	90	107	79	70
25	Box11	VO2(3)	101	102	100	93	107	105	95	71	91	96	99	109	101	73	76	82	65	77	94	111	106	99	100	94	86	70	83	95	69	71	116	99	93	60	78	69	94	89	76	74	62	74	78	65	89	78	58
26	Box12	VO2(3)	96	111	103	107	110	118	116	91	113	98	110	90	91	69	107	87	102	98	94	94	73	75	71	85	78	93	111	106	98	95	99	95	70	77	92	67	80	64	96	73	59	83	75	65	107	89	88
29	Box13	VO2(3)	95	41	33	72	28	92	35	24	41	87	96	87	33	67	50	61	50	58	57	50	51	54	61	96	78	31	37	53	15	18	87	55	58	62	54	54	58	64	95	81	42	21	66	54	67	56	62
30	Box14	VO2(3)	108	122	103	112	120	108	103	101	99	98	108	101	77	95	103	94	90	83	70	82	99	101	100	74	103	101	93	79	83	96	73	87	96	101	73	70	84	71	93	99	71	66	75	108	80	80	80
16	Box1	VCO2(1)	1700	2247	2045	2709	1683	2453	2653	2517	1493	1635	2519	1982	1637	1329	2613	2448	2630	2149	1637	2281	1614	1419	2117	1622	1637	1612	1465	1880	2463	2292	1731	1814	2486	1462	2453	2035	2169	2473	1787	1529	2367	1878	1482	1970	1733	2093	1721
17	Box2	VCO2(1)	2165	2258	2326	1510	1682	2704	2522	1675	1415	1413	2807	2503	2360	1538	1411	1727	2677	2682	2723	2218	1518	1709	1567	1641	1401	1477	2439	2256	2115	1967	1953	1574	1776	1601	2184	2655	2628	2942	2350	2549	2365	1503	1432	1621	1358	1736	1255
18	Box3	VCO2(1)	2324	2386	1925	2290	1812	2230	2382	2403	2435	1597	2333	2293	2338	2007	1693	2302	2420	2428	2297	1901	1527	1490	1703	1449	1420	1701	1326	1582	2104	2333	1720	1304	1936	1570	2416	2350	1773	2302	2515	2106	1556	1442	1778	1437	1824	2080	1553
19	Box4	VCO2(1)	2278	1696	2464	2512	1872	2517	2626	1715	1492	2360	1841	1483	2432	2058	1596	2500	2389	1892	2096	1504	2005	1348	1396	1432	2432	1718	1957	1575	2091	2033	1475	2188	1894	1800	2738	1940	2406	2633	2406	2075	1572	1524	1315	1940	1445	1626	1393
20	Box5	VCO2(1)	4624	4629	4624	4603	4612	4610	4617	4624	4624	4614	4596	4594	4607	4592	4612	4614	4614	4601	4581	4610	4610	4610	4624	4542	4215	4629	4187	4191	4250	4613	4621	4621	4621	4621	4608	4621	4621	4608	4608	4619	4619	4619	4621	4617	4603	4605	4594
21	Box6	VCO2(1)	2686	2047	2147	2643	2764	2368	1689	2323	2278	2804	2219	1786	1934	2728	2583	1741	1579	2240	2538	2157	1571	1543	1381	1353	1313	1433	2174	2506	1518	1488	2105	2393	1827	1586	2606	2401	1664	1601	2275	1977	1556	1367	1756	1441	1846	1847	1448
22	Box7	VCO2(1)	1340	2400	2471	2475	1942	2186	2085	1528	2559	2475	2694	1629	1966	2612	2386	2460	2029	2430	2446	2563	2148	2526	1936	2800	1547	2067	2312	1454	1483	2715	2329	2320	2046	2046	2498	2385	1714	1385	1435	1775	2118	1577	1475	1394	2091	1489	1519
23	Box8	VCO2(1)	2459	2418	2002	1692	2539	2619	1955	2128	2521	2002	2541	2672	2311	2561	2596	1759	1386	2025	2541	1614	1361	1484	1388	1917	2256	1802	1632	1594	1601	2521	2501	2589	2033	2157	2501	2499	1990	1677	2118	2211	1526	1321	1266	1353	2556	2383	1666
24	Box9	VCO2(1)	1409	2325	2355	2077	2324	2082	1592	1821	2202	1523	1802	1747	2143	1710	1667	1662	1674	2542	1795	1523	2277	2388	2308	1568	1423	1558	1996	2195	1532	1778	2467	1658	1563	2634	2457	1890	2407	1379	1999	2268	1407	1322	1339	1561	2023	1428	1258
25	Box11	VCO2(1)	2952	3063	2937	2732	3161	3137	2848	2094	2732	2903	2974	3288	3037	2047	2307	2512	1788	2333	2858	3335	3188	2964	2923	2799	2478	2113	2475	2829	2066	2084	3510	2925	2814	1687	2393	1894	2881	2668	2170	2330	1772	2281	2299	1836	2755	2307	1664
26	Box12	VCO2(1)	2786	3274	2873	3067	3150	3407	3291	2634	3239	2832	3089	2493	2605	1986	3181	2442	2876	2833	2655	2652	1982	2121	1868	2518	2160	2598	3217	3036	2783	2692	2840	2688	2041	2163	2782	1841	2298	1757	2854	2124	1569	2446	2132	1754	3143	2695	2493
29	Box13	VCO2(1)	2879	1161	1033	2321	818	2979	1029	725	1466	2792	3130	2838	1008	2067	1454	1823	1417	1707	1648	1379	1413	1516	1565	2560	2059	843	1099	1475	435	620	2747	1652	1822	1831	1686	1628	1710	1930	2713	2490	1214	613	2098	1657	2059	1657	1831
30	Box14	VCO2(1)	3209	3645	3076	3194	3413	3136	2924	2953	2831	2949	3170	2947	2100	2809	3013	2667	2641	2276	2093	2370	2904	3040	2860	1949	3038	3040	2798	2308	2398	2864	2018	2635	2922	2954	2155	1866	2497	2018	2747	2874	1964	1871	2116	3209	2318	2282	2188
16	Box1	VCO2(3)	83	110	100	132	82	120	130	123	73	80	123	97	80	65	128	120	129	105	80	112	79	69	104	79	80	79	72	92	120	112	85	89	122	72	120	100	106	121	87	75	116	92	72	96	85	102	84
17	Box2	VCO2(3)	110	114	118	76	85	137	128	85	72	72	142	127	119	78	71	87	135	136	138	112	77	86	79	83	71	75	123	114	107	100	99	80	90	81	111	134	133	149	119	129	120	76	72	82	69	88	64
18	Box3	VCO2(3)	119	122	99	117	93	114	122	123	125	82	120	118	120	103	87	118	124	125	118	98	78	76	87	74	73	87	68	81	108	120	88	67	99	81	124	121	91	118	129	108	80	74	91	74	94	107	80
19	Box4	VCO2(3)	117	87	126	129	96	129	135	88	77	121	94	76	125	106	82	128	123	97	108	77	103	69	72	73	125	88	100	81	107	104	76	112	97	92	140	100	123	135	123	106	81	78	67	100	74	83	71
20	Box5	VCO2(3)	243	243	243	242	243	242	243	243	243	243	242	242	242	242	243	243	243	242	241	242	242	242	243	239	222	243	220	220	224	243	243	243	243	243	242	243	243	242	242	243	243	243	243	243	242	242	242
21	Box6	VCO2(3)	133	102	107	131	137	117	84	115	113	139	110	89	96	135	128	86	78	111	126	107	78	77	68	67	65	71	108	124	75	74	104	119	91	79	129	119	83	79	113	98	77	68	87	71	92	92	72
22	Box7	VCO2(3)	56	100	103	103	81	91	87	64	106	103	112	68	82	109	99	102	84	101	102	107	89	105	81	116	64	86	96	60	62	113	97	97	85	85	104	99	71	58	60	74	88	66	61	58	87	62	63
23	Box8	VCO2(3)	121	119	99	83	125	129	96	105	124	99	125	132	114	126	128	87	68	100	125	80	67	73	68	95	111	89	80	79	79	124	123	128	100	106	123	123	98	83	104	109	75	65	62	67	126	118	82
24	Box9	VCO2(3)	74	122	123	109	122	109	83	95	115	80	94	92	112	90	87	87	88	133	94	80	119	125	121	82	75	82	105	115	80	93	129	87	82	138	129	99	126	72	105	119	74	69	70	82	106	75	66
25	Box11	VCO2(3)	98	102	98	91	105	104	95	70	91	96	99	109	101	68	77	83	59	77	95	111	106	98	97	93	82	70	82	94	69	69	117	97	93	56	79	63	96	89	72	77	59	76	76	61	91	77	55
26	Box12	VCO2(3)	96	112	99	105	108	117	113	90	111	97	106	86	89	68	109	84	99	97	91	91	68	73	64	86	74	89	110	104	95	92	97	92	70	74	95	63	79	60	98	73	54	84	73	60	108	92	86
29	Box13	VCO2(3)	86	35	31	70	25	89	31	22	44	84	94	85	30	62	44	55	43	51	49	41	42	45	47	77	62	25	33	44	13	19	82	50	55	55	51	49	51	58	81	75	36	18	63	50	62	50	55
30	Box14	VCO2(3)	109	124	105	109	116	107	100	101	97	101	108	100	72	96	103	91	90	78	71	81	99	104	98	66	104	104	95	79	82	98	69	90	100	101	73	64	85	69	94	98	67	64	72	109	79	78	75
16	Box1	RER	0.901	0.935	0.944	0.95	0.897	0.951	0.949	0.933	0.877	0.954	0.968	0.876	0.905	0.845	0.932	0.922	0.954	0.922	0.871	0.934	0.906	0.914	0.902	0.864	0.882	0.892	0.869	0.918	0.961	0.913	0.909	0.921	0.955	0.897	0.953	0.918	0.926	0.937	0.975	0.924	0.95	0.872	0.936	0.946	0.947	0.911	0.922
17	Box2	RER	0.917	0.906	0.908	0.838	0.936	0.931	0.917	0.892	0.87	0.906	0.96	0.94	0.916	0.845	0.947	0.95	0.963	0.942	0.93	0.9	0.905	0.939	0.912	0.94	0.919	0.925	0.946	0.94	0.936	0.895	0.977	0.934	0.964	0.937	0.978	0.995	0.982	0.969	0.943	0.956	0.956	0.89	1.003	0.987	0.895	0.961	0.935
18	Box3	RER	0.883	0.881	0.831	0.893	0.869	0.902	0.905	0.899	0.901	0.873	0.88	0.898	0.862	0.861	0.904	0.912	0.895	0.895	0.878	0.883	0.905	0.899	0.886	0.919	0.852	0.895	0.84	0.85	0.885	0.889	0.83	0.856	0.88	0.866	0.908	0.9	0.895	0.924	0.909	0.875	0.839	0.927	0.912	0.88	0.879	0.865	0.938
19	Box4	RER	0.974	0.888	0.914	0.918	0.901	0.936	0.943	0.912	0.877	0.943	0.917	0.911	0.954	0.908	0.896	0.973	0.921	0.91	0.922	0.91	0.929	0.901	0.899	0.885	0.943	0.902	0.935	0.92	0.952	0.919	0.873	1.023	0.925	0.916	0.936	0.908	0.972	0.96	0.927	0.933	0.911	0.979	0.918	0.993	0.924	0.864	0.94
20	Box5	RER	0.633	0.612	0.792	0.584	0.545	0.679	0.589	0.555	0.535	0.515	0.607	0.776	0.639	0.534	0.544	0.558	0.683	0.833	0.961	0.814	0.709	0.722	0.866	0.971	0.963	0.94	0.939	0.922	0.911	0.691	0.591	0.569	0.624	0.584	0.689	0.84	0.7	0.591	0.555	0.6	0.803	0.715	0.635	0.71	0.895	0.875	0.968
21	Box6	RER	0.928	0.88	0.915	0.932	0.928	0.94	0.921	0.921	0.925	0.937	0.868	0.916	0.964	0.931	0.927	0.884	0.886	0.903	0.95	0.899	0.865	0.932	0.896	0.869	0.907	0.906	0.926	0.913	0.892	0.926	0.937	0.912	0.905	0.907	0.934	0.933	0.897	0.93	0.9	0.901	0.959	0.936	0.975	0.916	0.946	0.917	0.904
22	Box7	RER	0.772	0.813	0.816	0.825	0.792	0.843	0.819	0.825	0.865	0.858	0.882	0.853	0.871	0.857	0.831	0.898	0.832	0.847	0.826	0.823	0.852	0.835	0.802	0.873	0.82	0.829	0.813	0.777	0.769	0.825	0.802	0.85	0.825	0.816	0.868	0.859	0.839	0.828	0.783	0.806	0.835	0.815	0.806	0.769	0.834	0.788	0.765
23	Box8	RER	0.961	0.958	0.828	0.948	0.958	0.932	0.864	0.973	0.964	0.915	0.968	0.924	0.909	0.925	0.914	0.949	0.929	0.918	0.962	0.867	0.903	0.99	0.893	0.91	0.902	0.862	0.97	0.961	0.918	0.942	0.921	0.951	0.976	0.926	0.941	0.934	0.925	0.958	0.908	0.896	0.901	0.934	0.938	0.844	0.925	0.916	0.965
24	Box9	RER	0.865	0.984	0.955	0.95	0.953	0.943	0.92	0.871	0.968	0.906	0.927	0.942	0.945	0.939	0.904	0.938	0.92	0.994	0.926	0.922	0.953	0.927	0.923	0.919	0.937	0.949	0.929	0.943	0.951	0.967	0.965	0.934	0.94	0.981	0.928	0.919	0.987	0.913	0.986	0.954	0.928	0.972	1.004	0.91	0.99	0.945	0.94
25	Box11	RER	0.971	0.997	0.98	0.97	0.977	0.993	0.997	0.977	0.995	1	0.995	0.998	1.002	0.927	1.012	1.016	0.916	1.006	1.01	0.994	0.995	0.991	0.974	0.987	0.954	0.999	0.988	0.993	0.991	0.98	1.007	0.982	1.002	0.93	1.018	0.915	1.015	0.991	0.946	1.046	0.955	1.02	0.973	0.941	1.028	0.977	0.948
26	Box12	RER	0.999	1.013	0.959	0.98	0.985	0.994	0.971	0.991	0.985	0.991	0.961	0.953	0.977	0.992	1.015	0.967	0.971	0.996	0.971	0.97	0.931	0.969	0.907	1.015	0.952	0.962	0.997	0.986	0.969	0.968	0.986	0.971	1.002	0.97	1.039	0.945	0.984	0.936	1.017	0.992	0.918	1.01	0.981	0.928	1.011	1.033	0.971
29	Box13	RER	0.914	0.84	0.937	0.963	0.886	0.973	0.89	0.914	1.083	0.962	0.976	0.978	0.909	0.924	0.874	0.894	0.847	0.88	0.87	0.826	0.827	0.843	0.775	0.801	0.79	0.815	0.885	0.839	0.844	1.04	0.943	0.904	0.945	0.887	0.944	0.897	0.886	0.907	0.86	0.921	0.876	0.887	0.95	0.924	0.925	0.891	0.893
30	Box14	RER	1.015	1.019	1.018	0.974	0.973	0.994	0.969	1	0.971	1.023	1.004	0.99	0.927	1.01	0.999	0.966	0.999	0.932	1.015	0.99	0.999	1.03	0.976	0.902	1.002	1.022	1.022	0.995	0.987	1.018	0.937	1.028	1.04	0.997	1.008	0.913	1.009	0.963	1.01	0.986	0.946	0.961	0.963	1.012	0.992	0.968	0.932
16	Box1	H(1)	9.32	11.954	10.799	14.238	9.256	12.883	13.949	13.418	8.357	8.557	13.046	11.111	8.942	7.672	13.938	13.167	13.781	11.565	9.221	12.144	8.808	7.688	11.596	9.188	9.126	8.903	8.26	10.155	12.821	12.433	9.417	9.771	13.012	8.039	12.856	10.988	11.63	13.137	9.2	8.21	12.434	10.566	7.882	10.381	9.127	11.371	9.259
17	Box2	H(1)	11.702	12.32	12.666	8.778	8.944	14.44	13.63	9.25	7.975	7.708	14.631	13.261	12.761	8.872	7.433	9.074	13.917	14.183	14.553	12.168	8.289	9.068	8.507	8.696	7.554	7.926	12.858	11.953	11.242	10.833	10.036	8.385	9.226	8.509	11.215	13.448	13.454	15.223	12.423	13.326	12.363	8.318	7.21	8.266	7.481	9.04	6.677
18	Box3	H(1)	12.942	13.316	11.256	12.638	10.224	12.212	13.006	13.189	13.342	8.973	13.033	12.602	13.275	11.413	9.251	12.489	13.341	13.371	12.85	10.592	8.335	8.182	9.463	7.817	8.14	9.372	7.688	9.088	11.691	12.919	10.067	7.445	10.806	8.881	13.16	12.89	9.769	12.368	13.679	11.812	9.03	7.727	9.649	8.028	10.194	11.78	8.24
19	Box4	H(1)	11.734	9.399	13.352	13.567	10.258	13.378	13.877	9.309	8.357	12.468	9.953	8.054	12.739	11.206	8.787	12.895	12.863	10.289	11.271	8.176	10.72	7.388	7.663	7.959	12.86	9.4	10.415	8.483	10.968	10.964	8.295	10.853	10.168	9.739	14.55	10.564	12.411	13.718	12.888	11.056	8.544	7.823	7.105	9.841	7.757	9.212	7.383
20	Box5	H(1)	33.9	34.931	28.123	36.181	38.466	31.835	36.02	37.937	39.175	40.44	34.946	28.422	33.515	38.971	38.496	37.671	31.718	26.865	23.847	27.415	30.715	30.273	26.149	23.453	21.905	24.528	22.198	22.552	23.086	31.421	35.933	37.141	34.282	36.287	31.45	26.797	31.129	35.799	37.798	35.432	27.769	30.569	33.781	30.716	25.367	25.823	23.78
21	Box6	H(1)	14.382	11.43	11.624	14.098	14.794	12.546	9.091	12.512	12.227	14.89	12.531	9.661	10.046	14.562	13.843	9.689	8.771	12.256	13.34	11.844	8.895	8.237	7.6	7.629	7.158	7.823	11.655	13.588	8.391	7.983	11.184	12.986	9.976	8.646	13.876	12.793	9.152	8.553	12.477	10.831	8.113	7.266	9.039	7.792	9.731	9.977	7.917
22	Box7	H(1)	8.321	14.288	14.663	14.557	11.806	12.641	12.337	8.99	14.489	14.111	15.013	9.332	11.065	14.901	13.956	13.516	11.85	13.993	14.369	15.114	12.304	14.709	11.657	15.732	9.151	12.115	13.765	8.985	9.247	15.977	14.026	13.32	12.037	12.148	14.109	13.583	9.941	8.125	8.809	10.643	12.341	9.375	8.837	8.683	12.189	9.099	9.51
23	Box8	H(1)	12.806	12.621	11.742	8.9	13.25	13.974	11.082	10.969	13.098	10.835	13.156	14.353	12.577	13.751	14.067	9.255	7.415	10.931	13.225	9.119	7.444	7.547	7.665	10.423	12.354	10.227	8.433	8.297	8.643	13.342	13.466	13.597	10.461	11.567	13.247	13.309	10.678	8.749	11.531	12.163	8.363	7.035	6.718	7.819	13.72	12.895	8.648
24	Box9	H(1)	7.977	11.878	12.322	10.914	12.178	11.007	8.58	10.249	11.397	8.31	9.657	9.243	11.304	9.064	9.113	8.821	9.025	12.896	9.627	8.192	11.938	12.797	12.407	8.461	7.557	8.194	10.674	11.603	8.045	9.213	12.802	8.825	8.283	13.493	13.156	10.194	12.272	7.473	10.202	11.874	7.534	6.82	6.733	8.484	10.292	7.536	6.668
25	Box11	H(1)	15.25	15.493	15.063	14.117	16.243	15.916	14.404	10.765	13.844	14.646	15.068	16.624	15.305	10.963	11.539	12.518	9.673	11.727	14.317	16.905	16.151	15.064	15.061	14.267	12.981	10.674	12.608	14.356	10.5	10.687	17.614	14.972	14.175	9.013	11.904	10.256	14.365	13.561	11.436	11.355	9.272	11.337	11.851	9.723	13.606	11.851	8.754
26	Box12	H(1)	14.075	16.366	14.985	15.722	16.089	17.279	17	13.386	16.548	14.398	16.084	13.067	13.391	10.085	15.866	12.649	14.852	14.349	13.71	13.704	10.582	10.968	10.183	12.564	11.331	13.519	16.275	15.494	14.391	13.938	14.489	13.887	10.286	11.183	13.629	9.713	11.746	9.346	14.22	10.788	8.474	12.253	10.923	9.391	15.728	13.262	12.879
29	Box13	H(1)	15.605	6.73	5.484	12.068	4.541	15.354	5.69	3.927	6.958	14.524	16.099	14.579	5.482	11.103	8.165	10.052	8.163	9.527	9.289	8.108	8.293	8.765	9.696	15.427	12.549	5.007	6.107	8.556	2.511	3.033	14.511	9.032	9.611	10.156	8.905	8.953	9.5	10.525	15.438	13.407	6.805	3.403	11.022	8.903	11.051	9.162	10.104
30	Box14	H(1)	16.005	18.121	15.317	16.457	17.601	15.909	15.125	14.901	14.618	14.629	15.956	14.989	11.256	14.072	15.22	13.835	13.342	12.14	10.44	12.057	14.668	14.998	14.71	10.671	15.312	15.088	13.89	11.691	12.229	14.257	10.721	13.017	14.307	14.944	10.807	10.122	12.508	10.495	13.756	14.666	10.355	9.744	10.999	16.05	11.77	11.813	11.67
16	Box1	H(3)	0.456	0.585	0.528	0.696	0.453	0.63	0.682	0.656	0.409	0.418	0.638	0.543	0.437	0.375	0.682	0.644	0.674	0.566	0.451	0.594	0.431	0.376	0.567	0.449	0.446	0.435	0.404	0.497	0.627	0.608	0.461	0.478	0.636	0.393	0.629	0.537	0.569	0.642	0.45	0.401	0.608	0.517	0.385	0.508	0.446	0.556	0.453
17	Box2	H(3)	0.592	0.623	0.641	0.444	0.453	0.731	0.69	0.468	0.404	0.39	0.74	0.671	0.646	0.449	0.376	0.459	0.704	0.718	0.736	0.616	0.419	0.459	0.43	0.44	0.382	0.401	0.651	0.605	0.569	0.548	0.508	0.424	0.467	0.431	0.567	0.68	0.681	0.77	0.629	0.674	0.626	0.421	0.365	0.418	0.379	0.457	0.338
18	Box3	H(3)	0.664	0.683	0.577	0.648	0.524	0.626	0.667	0.677	0.684	0.46	0.669	0.647	0.681	0.585	0.475	0.641	0.684	0.686	0.659	0.543	0.428	0.42	0.485	0.401	0.418	0.481	0.394	0.466	0.6	0.663	0.516	0.382	0.554	0.456	0.675	0.661	0.501	0.634	0.702	0.606	0.463	0.396	0.495	0.412	0.523	0.604	0.423
19	Box4	H(3)	0.602	0.482	0.685	0.696	0.526	0.686	0.712	0.478	0.429	0.64	0.511	0.413	0.654	0.575	0.451	0.661	0.66	0.528	0.578	0.419	0.55	0.379	0.393	0.408	0.66	0.482	0.534	0.435	0.563	0.562	0.426	0.557	0.522	0.5	0.746	0.542	0.637	0.704	0.661	0.567	0.438	0.401	0.364	0.505	0.398	0.473	0.379
20	Box5	H(3)	1.783	1.837	1.479	1.903	2.023	1.675	1.895	1.995	2.061	2.127	1.838	1.495	1.763	2.05	2.025	1.981	1.668	1.413	1.254	1.442	1.616	1.592	1.375	1.234	1.152	1.29	1.168	1.186	1.214	1.653	1.89	1.954	1.803	1.909	1.654	1.41	1.637	1.883	1.988	1.864	1.461	1.608	1.777	1.616	1.334	1.358	1.251
21	Box6	H(3)	0.713	0.567	0.577	0.699	0.734	0.622	0.451	0.621	0.606	0.739	0.622	0.479	0.498	0.722	0.687	0.481	0.435	0.608	0.662	0.587	0.441	0.409	0.377	0.378	0.355	0.388	0.578	0.674	0.416	0.396	0.555	0.644	0.495	0.429	0.688	0.635	0.454	0.424	0.619	0.537	0.402	0.36	0.448	0.386	0.483	0.495	0.393
22	Box7	H(3)	0.346	0.594	0.61	0.606	0.491	0.526	0.513	0.374	0.603	0.587	0.625	0.388	0.46	0.62	0.581	0.562	0.493	0.582	0.598	0.629	0.512	0.612	0.485	0.654	0.381	0.504	0.573	0.374	0.385	0.665	0.584	0.554	0.501	0.505	0.587	0.565	0.414	0.338	0.366	0.443	0.513	0.39	0.368	0.361	0.507	0.379	0.396
23	Box8	H(3)	0.631	0.622	0.579	0.439	0.653	0.689	0.546	0.541	0.646	0.534	0.649	0.708	0.62	0.678	0.693	0.456	0.366	0.539	0.652	0.45	0.367	0.372	0.378	0.514	0.609	0.504	0.416	0.409	0.426	0.658	0.664	0.67	0.516	0.57	0.653	0.656	0.526	0.431	0.568	0.6	0.412	0.347	0.331	0.385	0.676	0.636	0.426
24	Box9	H(3)	0.418	0.622	0.646	0.572	0.638	0.577	0.45	0.537	0.597	0.435	0.506	0.484	0.592	0.475	0.478	0.462	0.473	0.676	0.504	0.429	0.626	0.671	0.65	0.443	0.396	0.429	0.559	0.608	0.422	0.483	0.671	0.462	0.434	0.707	0.689	0.534	0.643	0.392	0.535	0.622	0.395	0.357	0.353	0.445	0.539	0.395	0.349
25	Box11	H(3)	0.506	0.514	0.5	0.469	0.539	0.528	0.478	0.357	0.46	0.486	0.5	0.552	0.508	0.364	0.383	0.416	0.321	0.389	0.475	0.561	0.536	0.5	0.5	0.474	0.431	0.354	0.419	0.477	0.349	0.355	0.585	0.497	0.471	0.299	0.395	0.34	0.477	0.45	0.38	0.377	0.308	0.376	0.393	0.323	0.452	0.393	0.291
26	Box12	H(3)	0.483	0.561	0.514	0.539	0.552	0.593	0.583	0.459	0.568	0.494	0.552	0.448	0.459	0.346	0.544	0.434	0.509	0.492	0.47	0.47	0.363	0.376	0.349	0.431	0.389	0.464	0.558	0.531	0.494	0.478	0.497	0.476	0.353	0.384	0.467	0.333	0.403	0.321	0.488	0.37	0.291	0.42	0.375	0.322	0.539	0.455	0.442
29	Box13	H(3)	0.468	0.202	0.165	0.362	0.136	0.461	0.171	0.118	0.209	0.436	0.483	0.437	0.164	0.333	0.245	0.302	0.245	0.286	0.279	0.243	0.249	0.263	0.291	0.463	0.376	0.15	0.183	0.257	0.075	0.091	0.435	0.271	0.288	0.305	0.267	0.269	0.285	0.316	0.463	0.402	0.204	0.102	0.331	0.267	0.332	0.275	0.303
30	Box14	H(3)	0.546	0.618	0.522	0.561	0.6	0.542	0.516	0.508	0.498	0.499	0.544	0.511	0.384	0.48	0.519	0.472	0.455	0.414	0.356	0.411	0.5	0.511	0.502	0.364	0.522	0.514	0.474	0.399	0.417	0.486	0.366	0.444	0.488	0.51	0.369	0.345	0.427	0.358	0.469	0.5	0.353	0.332	0.375	0.547	0.401	0.403	0.398
16	Box1	XT	204	207	483	249	160	359	426	358	53	259	298	72	18	128	345	227	203	247	121	112	0	61	62	16	4	37	6	162	129	37	163	167	86	153	302	56	273	47	5	87	212	6	50	52	46	0	0
17	Box2	XT	744	1037	350	95	797	877	402	129	129	500	667	889	365	3	71	351	822	587	678	4	60	96	56	103	86	360	293	258	268	26	77	67	2	35	384	403	581	688	409	762	376	54	55	174	164	8	12
18	Box3	XT	747	396	399	404	151	650	234	576	218	326	436	469	472	293	276	648	1201	220	243	3	83	3	159	1	228	22	33	258	523	404	7	144	133	113	283	133	68	193	571	100	11	62	0	6	181	93	78
19	Box4	XT	98	327	527	464	547	626	802	43	212	569	85	369	625	253	61	748	385	318	18	213	57	13	23	143	322	199	7	43	386	65	20	385	56	401	272	303	304	574	366	510	43	12	27	437	550	348	245
20	Box5	XT	474	67	261	482	188	196	398	469	253	290	68	295	433	359	403	128	0	9	123	187	248	7	28	27	96	21	29	17	155	468	302	252	352	137	49	279	306	463	365	27	161	300	393	9	82	22	38
21	Box6	XT	288	129	152	299	141	50	189	141	245	256	97	7	119	102	144	51	80	308	274	197	47	0	51	4	10	19	243	74	0	0	58	181	0	56	172	236	9	107	100	3	13	1	31	0	2	84	12
22	Box7	XT	225	347	383	511	229	413	169	125	247	405	380	198	324	282	226	703	537	304	244	319	265	395	163	280	23	85	147	94	52	284	249	408	386	167	457	374	86	101	112	228	451	15	36	52	155	23	42
23	Box8	XT	297	450	103	39	286	410	80	207	366	129	446	197	451	282	255	0	31	335	216	17	10	37	0	112	121	59	43	16	27	242	376	309	276	305	324	265	28	157	307	243	11	13	0	84	212	303	43
24	Box9	XT	78	347	257	378	148	349	371	146	343	155	227	331	197	237	23	50	74	368	171	34	492	529	382	2	77	25	300	181	15	224	152	1	22	173	438	131	253	44	373	295	16	8	20	36	136	22	69
25	Box11	XT	760	623	650	1266	1260	947	609	153	1183	665	608	763	430	63	15	40	39	5	251	901	914	709	754	549	523	45	37	313	19	6	370	887	203	17	0	23	662	617	165	33	35	33	194	90	49	37	39
26	Box12	XT	471	672	603	1047	728	1309	1124	731	1618	1361	1829	1336	1195	749	1225	1153	853	519	495	505	150	79	193	202	46	63	722	465	472	411	835	564	30	2	455	35	57	9	86	13	3	31	2	0	203	247	276
29	Box13	XT	478	158	236	181	179	560	177	135	118	302	265	333	62	306	16	75	44	0	4	42	21	39	37	236	177	172	154	180	0	3	517	67	12	35	57	9	15	28	209	164	49	0	313	29	14	12	277
30	Box14	XT	997	794	860	1108	1193	1262	1067	760	578	769	1037	940	301	627	1325	556	114	194	220	25	573	609	858	167	897	466	148	32	301	1126	155	132	559	897	55	110	51	29	238	844	140	3	35	535	105	69	40
16	Box1	XA	67	101	259	140	65	189	244	194	16	127	143	27	0	39	170	113	95	126	72	28	0	33	28	0	0	2	0	51	46	21	90	80	18	67	159	31	109	0	0	31	56	0	2	23	20	0	0
17	Box2	XA	463	700	228	28	518	575	268	57	32	291	412	580	239	1	42	211	532	370	458	1	38	69	25	44	41	207	134	132	168	14	14	39	1	25	201	215	357	437	249	542	241	14	19	96	43	1	0
18	Box3	XA	429	221	240	260	99	434	128	381	135	215	289	288	297	123	153	439	936	131	114	0	37	1	71	0	92	4	6	131	331	234	3	63	52	61	122	55	35	67	328	7	2	43	0	1	91	29	24
19	Box4	XA	43	158	309	317	345	401	577	22	108	383	7	199	399	55	35	475	278	185	12	125	21	7	14	80	143	82	3	31	234	26	7	197	19	234	134	187	199	356	217	340	18	3	7	182	259	31	4
20	Box5	XA	237	23	136	268	102	93	194	245	99	158	16	139	235	148	206	31	0	4	62	74	126	2	2	2	36	7	1	0	88	270	145	111	174	67	16	152	159	252	176	10	92	148	227	3	34	1	4
21	Box6	XA	143	74	66	149	53	26	77	50	103	150	60	4	68	40	78	29	27	158	155	94	10	0	28	0	0	4	120	39	0	0	32	71	0	31	107	149	7	63	49	0	0	0	18	0	0	40	2
22	Box7	XA	127	172	233	326	130	246	77	69	154	211	203	108	166	146	143	359	337	171	150	162	145	233	84	158	16	40	80	42	5	143	121	246	220	84	259	205	58	74	42	116	234	0	0	4	75	0	6
23	Box8	XA	137	259	58	11	109	230	32	104	220	75	244	89	252	157	134	0	21	145	96	0	0	0	0	21	28	0	0	0	2	89	145	169	149	144	170	102	3	30	116	113	2	6	0	26	120	150	9
24	Box9	XA	37	195	158	248	51	177	218	74	207	103	149	187	102	138	13	25	46	226	75	4	289	314	211	0	53	17	101	72	0	89	68	1	9	78	271	64	149	19	245	157	1	3	6	11	61	0	30
25	Box11	XA	535	416	422	980	944	671	389	48	846	438	364	502	226	11	1	9	11	0	131	620	621	481	533	364	358	12	7	219	1	1	204	621	119	0	0	4	440	425	83	5	4	2	47	8	18	8	4
26	Box12	XA	294	468	405	723	466	970	814	468	1060	740	1167	740	604	138	628	646	558	243	300	334	79	32	106	122	19	20	500	317	305	268	582	347	0	0	307	16	0	0	45	0	0	12	0	0	136	108	129
29	Box13	XA	327	116	164	124	104	375	109	101	63	170	169	201	29	175	5	38	16	0	0	15	2	5	23	147	108	111	106	112	0	3	318	28	6	0	0	0	7	2	134	101	31	0	162	2	4	0	164
30	Box14	XA	709	506	581	820	840	920	748	493	338	536	730	627	107	380	969	351	77	116	136	0	384	397	597	88	622	286	85	13	169	769	52	62	343	625	16	65	16	0	135	589	91	1	8	308	33	9	13
16	Box1	YT	103	66	174	91	135	165	238	78	7	100	294	32	43	134	327	335	260	165	52	73	0	32	24	14	0	5	3	66	247	79	99	200	44	191	239	13	165	9	5	86	101	28	38	41	16	0	5
17	Box2	YT	431	723	260	95	722	783	365	68	35	385	435	563	220	11	41	231	535	403	392	27	44	21	36	26	4	65	154	140	237	69	77	80	0	82	646	548	599	762	465	499	255	17	23	272	275	18	66
18	Box3	YT	251	142	75	111	40	213	76	159	83	137	173	120	100	7	94	152	129	130	91	2	51	3	41	7	154	0	0	93	125	109	5	37	56	98	148	63	33	147	144	101	27	57	39	32	196	31	42
19	Box4	YT	92	181	391	206	286	387	273	10	79	218	4	189	185	6	35	419	137	189	6	147	24	42	20	115	342	141	28	53	271	86	73	242	109	218	160	238	145	353	256	199	8	0	2	75	89	13	11
20	Box5	YT	529	55	442	586	216	254	492	450	327	432	33	294	563	392	408	317	314	95	274	257	470	17	90	20	210	43	54	28	279	490	519	406	391	307	13	268	347	671	642	55	296	323	625	54	120	35	37
21	Box6	YT	0	0	0	0	0	0	0	0	0	0	0	0	0	0	0	0	0	0	0	0	0	0	0	0	0	0	0	0	0	0	0	0	0	0	10	16	0	0	0	0	0	0	0	0	0	0	0
22	Box7	YT	105	502	386	515	142	403	134	105	441	334	727	210	383	165	329	194	212	267	345	247	181	418	105	174	36	38	92	42	23	339	217	350	282	129	277	250	60	4	105	271	294	31	17	34	123	0	0
23	Box8	YT	24	36	12	0	77	42	15	34	41	12	67	21	103	96	22	19	4	72	56	0	0	0	0	0	0	0	0	0	0	137	186	135	134	24	84	125	32	63	100	0	0	0	0	0	0	23	9
24	Box9	YT	254	207	89	175	571	462	605	739	515	210	218	353	450	532	413	400	396	413	508	472	395	423	541	23	198	1182	792	385	14	572	702	438	511	643	617	247	295	391	528	809	361	397	500	589	589	609	842
25	Box11	YT	664	693	442	672	544	410	315	27	454	438	574	493	217	39	24	28	41	26	132	845	630	533	382	292	332	10	31	131	7	5	246	561	119	8	14	9	354	415	123	28	3	9	81	49	76	34	60
26	Box12	YT	541	775	605	392	309	529	423	276	486	264	264	249	144	9	245	263	338	196	303	240	80	46	44	122	9	68	559	357	381	191	166	109	0	0	11	6	0	0	0	0	0	0	0	0	38	94	59
29	Box13	YT	464	402	493	343	431	504	303	360	325	337	442	392	510	312	52	85	83	38	44	125	102	211	126	123	292	363	425	434	398	392	371	36	24	38	27	47	28	25	276	306	271	401	259	51	92	83	48
30	Box14	YT	900	591	1008	851	1024	1037	679	556	378	585	885	785	202	742	811	518	481	225	255	28	538	656	819	187	846	492	266	111	267	921	156	122	504	910	149	98	79	55	409	1067	144	2	39	393	90	49	65
16	Box1	Z	20	24	40	7	4	3	56	28	0	40	99	17	4	33	33	24	34	37	5	12	0	0	5	5	0	1	0	19	13	8	24	10	13	7	33	0	4	0	0	5	46	4	4	27	6	0	1
17	Box2	Z	288	338	140	0	431	428	75	22	0	246	343	318	76	0	17	194	310	284	332	14	16	2	0	18	0	401	419	154	195	0	2	0	0	0	296	257	307	266	327	118	39	8	0	123	40	0	0
18	Box3	Z	162	137	120	165	21	197	143	176	32	55	170	98	142	23	139	248	284	165	168	4	64	5	62	7	224	8	11	167	224	281	5	117	125	138	309	133	51	219	232	167	24	22	8	14	253	53	44
19	Box4	Z	116	279	419	234	204	281	130	0	85	112	0	69	39	8	1	235	45	90	0	61	0	0	4	63	116	31	0	10	120	10	2	80	5	83	64	105	142	116	23	63	0	0	0	30	62	0	0
20	Box5	Z	83	0	9	71	8	7	39	38	7	26	0	3	45	24	34	11	0	0	0	2	8	0	0	0	0	0	0	0	6	27	37	10	38	5	0	24	20	67	8	0	0	14	5	0	0	0	0
21	Box6	Z	91	1	3	98	86	1	72	76	162	83	9	0	97	386	32	10	40	159	180	1	0	0	1	0	0	2	326	19	0	0	340	59	0	157	208	14	1	77	99	0	0	0	0	0	2	39	0
22	Box7	Z	14	88	29	92	1	35	5	20	121	64	64	70	82	70	85	38	75	49	86	110	46	89	29	177	3	24	29	19	14	105	147	141	50	22	150	185	42	15	115	230	115	12	42	11	81	20	12
23	Box8	Z	205	367	56	1	157	137	2	133	215	54	277	144	27	196	17	1	0	245	32	0	1	0	1	126	291	1	2	0	0	215	175	12	16	191	228	132	0	194	70	3	0	0	0	0	42	42	1
24	Box9	Z	0	1	17	18	0	3	9	0	0	1	0	3	3	0	0	0	0	5	0	0	11	3	0	0	1	0	9	0	0	6	7	0	0	0	8	0	0	0	18	0	0	0	0	0	0	0	0
25	Box11	Z	15	8	3	102	29	20	5	0	14	24	3	14	2	0	0	0	0	0	2	7	21	14	6	5	14	0	0	0	0	0	5	31	0	0	0	0	4	10	0	0	0	0	0	0	0	0	0
26	Box12	Z	80	81	138	113	55	89	115	57	113	74	82	59	59	32	64	73	55	54	81	75	36	38	49	41	56	54	114	66	92	113	73	73	49	59	47	30	59	43	32	38	49	34	34	41	74	43	11
29	Box13	Z	25	18	12	16	16	47	6	18	4	17	25	16	3	8	0	0	0	0	0	0	0	0	0	2	20	10	22	14	0	17	9	0	0	0	0	0	0	0	9	11	7	0	4	0	1	1	0
30	Box14	Z	63	12	8	122	43	17	11	4	0	33	3	16	3	1	73	17	1	2	0	0	1	11	45	0	12	6	0	0	10	4	0	4	8	53	0	0	0	0	0	10	0	0	0	12	0	0	0
16	Box1	Feed	1.39	1.41	1.41	1.74	1.74	1.77	2.05	2.16	2.16	2.22	2.33	2.33	2.33	2.36	2.43	3.02	3.48	3.52	3.55	3.55	3.55	3.55	3.55	3.55	3.55	3.55	3.55	3.58	3.88	3.88	4	4.18	4.18	4.39	4.71	4.71	5.03	5.04	5.04	5.14	5.44	5.44	5.44	5.69	5.69	5.69	5.69
17	Box2	Feed	0.9	1.02	1.1	1.1	1.1	1.37	1.68	1.68	1.68	1.68	1.83	1.99	2	2	2	2.03	2.22	2.64	2.91	2.91	2.91	3.1	3.1	3.1	3.1	3.1	3.51	3.69	3.93	3.93	3.93	3.93	3.93	3.93	4.2	4.36	4.42	4.69	4.87	5.06	5.06	5.18	5.18	5.18	5.18	5.18	5.18
18	Box3	Feed	1.13	1.24	1.49	1.49	1.49	1.71	1.71	1.86	1.93	2.08	2.21	2.46	2.64	2.68	2.81	3.15	3.3	3.41	3.44	3.44	3.44	3.44	3.49	3.49	3.49	3.49	3.49	3.64	4.01	4.01	4.01	4.01	4.15	4.45	4.45	4.62	4.62	4.92	5.06	5.07	5.07	5.07	5.07	5.07	5.34	5.34	5.37
19	Box4	Feed	1.27	1.35	1.69	1.95	2.12	2.54	2.54	2.54	2.71	3.01	3.01	3.1	3.44	3.44	3.44	3.71	3.88	4.05	4.05	4.21	4.21	4.21	4.21	4.37	4.69	4.7	4.7	4.7	5.18	5.18	5.18	5.46	5.46	5.7	5.98	6.13	6.37	6.65	6.67	6.85	6.85	6.85	6.85	6.85	6.99	6.99	6.99
20	Box5	Feed	1.66	1.66	1.84	2.17	2.18	2.23	2.5	2.83	2.88	2.88	2.88	2.94	3.17	3.51	3.66	3.73	3.73	3.73	3.73	3.89	3.97	3.97	3.97	3.97	3.97	3.97	3.97	3.97	4.2	4.52	4.6	4.69	4.69	4.72	4.72	4.86	5.02	5.22	5.26	5.26	5.26	5.83	5.92	5.92	5.92	5.92	5.92
21	Box6	Feed	1.68	1.68	1.68	1.96	1.96	1.98	2.18	2.46	2.81	2.87	2.87	2.87	3.49	3.49	3.67	3.67	3.67	3.67	4.02	4.02	4.02	4.02	4.02	4.02	4.02	4.02	4.02	4.15	4.15	4.15	4.15	4.78	4.78	4.78	5.21	5.34	5.34	5.34	5.58	5.58	5.58	5.58	5.58	5.58	5.58	5.58	5.58
22	Box7	Feed	0.47	0.64	0.72	0.85	0.85	1.04	1.04	1.04	1.23	1.55	1.55	1.55	1.69	1.69	1.92	1.92	2.08	2.08	2.43	2.46	2.54	2.71	2.71	2.89	2.89	2.89	2.89	2.89	2.89	3.19	3.41	3.42	3.49	3.49	3.67	3.95	3.95	3.95	3.95	3.95	3.95	3.95	3.95	3.95	3.95	3.95	3.95
23	Box8	Feed	1.36	1.67	1.68	1.68	1.93	2.01	2.01	2.14	2.44	2.5	2.6	3.08	3.13	3.27	3.29	3.29	3.29	3.61	3.62	3.62	3.62	3.63	3.63	3.68	3.95	3.95	3.95	3.95	3.95	4.19	4.35	4.35	4.48	4.48	4.83	4.99	4.99	5.1	5.25	5.25	5.25	5.25	5.25	5.25	5.25	5.25	5.25
24	Box9	Feed	2.98	2.98	2.98	3.07	3.07	3.07	3.41	3.41	3.41	3.41	3.41	3.41	4.43	4.49	4.49	4.51	4.51	4.87	4.87	4.87	4.87	4.92	5.34	5.34	5.34	5.34	5.47	5.47	5.47	6.04	6.29	6.29	6.29	6.29	6.61	6.61	6.61	6.61	6.67	7.14	7.17	7.17	7.17	7.17	7.17	7.17	7.17
25	Box11	Feed	5.3	5.3	5.8	6.18	6.18	6.18	6.18	6.18	6.18	6.52	6.52	6.86	6.86	6.86	6.86	6.86	6.86	6.86	6.86	7	7	7	7	7.47	7.47	7.47	7.47	7.47	7.47	7.47	7.47	7.9	7.9	7.9	7.9	7.9	7.9	8.3	8.3	8.3	8.3	8.3	8.3	8.3	8.3	8.3	8.3
26	Box12	Feed	4.67	5.02	5.2	5.29	5.39	5.47	5.55	5.7	5.81	6	6.03	6.08	6.14	6.14	6.16	6.45	6.45	6.46	6.71	6.78	6.78	6.78	6.78	6.78	6.78	6.94	7.18	7.39	7.58	7.96	7.96	7.97	7.97	7.97	7.97	7.97	7.97	7.97	7.97	7.97	7.97	7.97	7.97	7.97	7.97	8.26	8.4
29	Box13	Feed	0.97	0.97	1.17	1.25	1.35	1.36	1.45	1.5	1.7	1.86	1.86	1.86	1.86	1.91	1.91	1.91	1.91	1.91	1.91	1.91	1.91	1.91	1.91	1.91	1.91	1.91	2	2	2	2	2.49	2.49	2.49	2.49	2.49	2.49	2.49	2.49	2.49	2.49	2.49	2.49	2.72	2.72	2.72	2.72	2.72
30	Box14	Feed	5.47	5.48	5.66	5.66	5.66	5.66	5.66	5.74	5.74	5.74	5.74	5.74	5.74	5.95	5.95	6.18	6.18	6.18	6.18	6.18	6.18	6.45	7.14	7.14	7.14	7.14	7.14	7.14	7.14	7.14	7.14	7.14	7.14	7.48	7.48	7.48	7.48	7.48	7.48	7.48	7.48	7.48	7.48	7.48	7.48	7.48	7.64
16	Box1	Mvt Total	307	273	657	340	295	524	664	436	60	359	592	104	61	262	672	562	463	412	173	185	0	93	86	30	4	42	9	228	376	116	262	367	130	344	541	69	438	56	10	173	313	34	88	93	62	0	5
17	Box2	Mvt Total	1175	1760	610	190	1519	1660	767	197	164	885	1102	1452	585	14	112	582	1357	990	1070	31	104	117	92	129	90	425	447	398	505	95	154	147	2	117	1030	951	1180	1450	874	1261	631	71	78	446	439	26	78
18	Box3	Mvt Total	998	538	474	515	191	863	310	735	301	463	609	589	572	300	370	800	1330	350	334	5	134	6	200	8	382	22	33	351	648	513	12	181	189	211	431	196	101	340	715	201	38	119	39	38	377	124	120
19	Box4	Mvt Total	190	508	918	670	833	1013	1075	53	291	787	89	558	810	259	96	1167	522	507	24	360	81	55	43	258	664	340	35	96	657	151	93	627	165	619	432	541	449	927	622	709	51	12	29	512	639	361	256
20	Box5	Mvt Total	1003	122	703	1068	404	450	890	919	580	722	101	589	996	751	811	445	314	104	397	444	718	24	118	47	306	64	83	45	434	958	821	658	743	444	62	547	653	1134	1007	82	457	623	1018	63	202	57	75
21	Box6	Mvt Total	288	129	152	299	141	50	189	141	245	256	97	7	119	102	144	51	80	308	274	197	47	0	51	4	10	19	243	74	0	0	58	181	0	56	182	252	9	107	100	3	13	1	31	0	2	84	12
22	Box7	Mvt Total	330	849	769	1026	371	816	303	230	688	739	1107	408	707	447	555	897	749	571	589	566	446	813	268	454	59	123	239	136	75	623	466	758	668	296	734	624	146	105	217	499	745	46	53	86	278	23	42
23	Box8	Mvt Total	321	486	115	39	363	452	95	241	407	141	513	218	554	378	277	19	35	407	272	17	10	37	0	112	121	59	43	16	27	379	562	444	410	329	408	390	60	220	407	243	11	13	0	84	212	326	52
24	Box9	Mvt Total	332	554	346	553	719	811	976	885	858	365	445	684	647	769	436	450	470	781	679	506	887	952	923	25	275	1207	1092	566	29	796	854	439	533	816	1055	378	548	435	901	1104	377	405	520	625	725	631	911
25	Box11	Mvt Total	1424	1316	1092	1938	1804	1357	924	180	1637	1103	1182	1256	647	102	39	68	80	31	383	1746	1544	1242	1136	841	855	55	68	444	26	11	616	1448	322	25	14	32	1016	1032	288	61	38	42	275	139	125	71	99
26	Box12	Mvt Total	1012	1447	1208	1439	1037	1838	1547	1007	2104	1625	2093	1585	1339	758	1470	1416	1191	715	798	745	230	125	237	324	55	131	1281	822	853	602	1001	673	30	2	466	41	57	9	86	13	3	31	2	0	241	341	335
29	Box13	Mvt Total	942	560	729	524	610	1064	480	495	443	639	707	725	572	618	68	160	127	38	48	167	123	250	163	359	469	535	579	614	398	395	888	103	36	73	84	56	43	53	485	470	320	401	572	80	106	95	325
30	Box14	Mvt Total	1897	1385	1868	1959	2217	2299	1746	1316	956	1354	1922	1725	503	1369	2136	1074	595	419	475	53	1111	1265	1677	354	1743	958	414	143	568	2047	311	254	1063	1807	204	208	130	84	647	1911	284	5	74	928	195	118	105
16	Box1	Kcal/24h	9.41644	12.0803	10.9033	14.3725	9.35449	13.0096	14.0834	13.5465	8.44589	8.63174	13.1748	11.213	9.02409	7.74379	14.0834	13.2987	13.9182	11.688	9.31319	12.2662	8.90019	7.76444	11.7086	9.27189	9.20994	8.98279	8.34264	10.2631	12.9476	12.5553	9.51969	9.87075	13.1335	8.11549	12.9889	11.0891	11.7499	13.2574	9.29254	8.28069	12.5553	10.6761	7.95029	10.4902	9.20994	11.4815	9.35449
17	Box2	Kcal/24h	12.2249	12.865	13.2367	9.16864	9.35449	15.0952	14.2486	9.66424	8.34264	8.05354	15.2811	13.8562	13.34	9.27189	7.76444	9.47839	14.5377	14.8268	15.1985	12.7205	8.65239	9.47839	8.87954	9.08604	7.88834	8.28069	13.4432	12.4933	11.7499	11.3163	10.4902	8.75564	9.64359	8.90019	11.7086	14.0421	14.0627	15.9006	12.9889	13.9182	12.927	8.69369	7.53728	8.63174	7.82639	9.43709	6.97973
18	Box3	Kcal/24h	13.7117	14.104	11.9151	13.3813	10.8207	12.927	13.7736	13.9801	14.1247	9.49904	13.8149	13.3606	14.0627	12.0803	9.8088	13.2367	14.1247	14.166	13.6084	11.213	8.83824	8.67304	10.0153	8.28069	8.63174	9.9327	8.13614	9.62294	12.3901	13.691	10.6554	7.88834	11.4402	9.41644	13.9388	13.6497	10.3457	13.0922	14.4964	12.514	9.56099	8.17744	10.2218	8.50784	10.8	12.4727	8.73499
19	Box4	Kcal/24h	12.4314	9.95335	14.1453	14.3725	10.862	14.166	14.7029	9.87075	8.85889	13.2161	10.5522	8.52849	13.5052	11.8738	9.31319	13.6497	13.6291	10.9033	11.9358	8.65239	11.3576	7.82639	8.11549	8.42524	13.6291	9.95335	11.0272	8.98279	11.626	11.6054	8.79694	11.5021	10.7793	10.325	15.405	11.1924	13.1541	14.5377	13.6497	11.7086	9.04474	8.28069	7.51663	10.4283	8.21874	9.7675	7.82639
20	Box5	Kcal/24h	36.8191	37.9342	30.5415	39.2971	41.7751	34.5889	39.1319	41.1969	42.5598	43.9228	37.9549	30.8719	36.4061	42.3327	41.8164	40.9078	34.4444	29.1786	25.8952	29.7774	33.3706	32.875	28.3939	25.4822	23.7889	26.6386	24.1193	24.491	25.0692	34.1346	39.0287	40.3503	37.2321	39.421	34.1553	29.1166	33.8042	38.8841	41.0524	38.4918	30.1698	33.2054	36.6952	33.3706	27.5472	28.0428	25.8333
21	Box6	Kcal/24h	14.7235	11.7086	11.9151	14.4344	15.1572	12.8444	9.31319	12.8237	12.514	15.2604	12.8444	9.8914	10.2837	14.9094	14.1866	9.9327	8.98279	12.5553	13.6704	12.1216	9.10669	8.44589	7.78509	7.80574	7.33078	8.01224	11.9358	13.9182	8.59044	8.17744	11.4608	13.2987	10.2218	8.85889	14.2073	13.1128	9.37514	8.75564	12.7824	11.0891	8.30134	7.43403	9.25124	7.97094	9.974	10.2218	8.11549
22	Box7	Kcal/24h	7.14493	12.2662	12.5966	12.514	10.1392	10.862	10.5935	7.72314	12.452	12.1216	12.9063	8.01224	9.49904	12.8031	11.9977	11.6054	10.1805	12.0184	12.3488	12.9889	10.5728	12.6379	10.0153	13.5052	7.86769	10.4076	11.8325	7.72314	7.95029	13.7323	12.0597	11.4402	10.3457	10.4283	12.1216	11.6673	8.54914	6.97973	7.55793	9.14799	10.5935	8.05354	7.59924	7.45468	10.4696	7.82639	8.17744
23	Box8	Kcal/24h	13.0302	12.8444	11.9564	9.06539	13.4845	14.2279	11.275	11.1717	13.34	11.0272	13.4019	14.6203	12.8031	14.0008	14.3105	9.41644	7.55793	11.1304	13.4639	9.29254	7.57859	7.68184	7.80574	10.6141	12.5759	10.4076	8.59044	8.44589	8.79694	13.5878	13.7117	13.8356	10.6554	11.7706	13.4845	13.5465	10.862	8.90019	11.7293	12.3901	8.50784	7.16558	6.83518	7.95029	13.9595	13.1335	8.79694
24	Box9	Kcal/24h	8.63174	12.8444	13.34	11.8119	13.1748	11.9151	9.29254	11.0891	12.3281	8.98279	10.4489	9.99465	12.2249	9.8088	9.87075	9.54034	9.7675	13.9595	10.4076	8.85889	12.927	13.8562	13.4226	9.14799	8.17744	8.85889	11.5434	12.5553	8.71434	9.974	13.8562	9.54034	8.96214	14.5996	14.2279	11.0272	13.278	8.09484	11.0478	12.8444	8.15679	7.37208	7.28948	9.18929	11.1304	8.15679	7.20688
25	Box11	Kcal/24h	10.4489	10.6141	10.325	9.68489	11.1304	10.9033	9.87075	7.37208	9.49904	10.0359	10.325	11.3989	10.4902	7.51663	7.90899	8.59044	6.62868	8.03289	9.8088	11.5847	11.0685	10.325	10.325	9.78815	8.90019	7.31013	8.65239	9.8501	7.20688	7.33078	12.0803	10.2631	9.7262	6.17438	8.15679	7.02103	9.8501	9.29254	7.84704	7.78509	6.36023	7.76444	8.11549	6.66998	9.33384	8.11549	6.00918
26	Box12	Kcal/24h	9.974	11.5847	10.6141	11.1304	11.3989	12.2455	12.039	9.47839	11.7293	10.2011	11.3989	9.25124	9.47839	7.14493	11.2337	8.96214	10.5109	10.1598	9.70554	9.70554	7.49598	7.76444	7.20688	8.90019	8.03289	9.58164	11.5228	10.9652	10.2011	9.87075	10.2631	9.82945	7.28948	7.92964	9.64359	6.87648	8.32199	6.62868	10.0772	7.64054	6.00918	8.67304	7.74379	6.64933	11.1304	9.39579	9.12734
29	Box13	Kcal/24h	9.66424	4.17132	3.40727	7.47533	2.80841	9.51969	3.53117	2.43671	4.31587	9.00344	9.974	9.02409	3.38662	6.87648	5.05927	6.23633	5.05927	5.90593	5.76138	5.01797	5.14187	5.43098	6.00918	9.56099	7.76444	3.09751	3.77897	5.30707	1.54876	1.87916	8.98279	5.59618	5.94723	6.29828	5.51358	5.55488	5.88528	6.52543	9.56099	8.30134	4.21262	2.10631	6.83518	5.51358	6.85583	5.67878	6.25698
30	Box14	Kcal/24h	11.275	12.7618	10.7793	11.5847	12.3901	11.1924	10.6554	10.4902	10.2837	10.3044	11.2337	10.5522	7.92964	9.91205	10.7174	9.74685	9.39579	8.54914	7.35143	8.48719	10.325	10.5522	10.3663	7.51663	10.7793	10.6141	9.78815	8.23939	8.61109	10.0359	7.55793	9.16864	10.0772	10.5315	7.61989	7.12428	8.81759	7.39273	9.68489	10.325	7.28948	6.85583	7.74379	11.2956	8.28069	8.32199	8.21874
16	Box1	Kcal/24h Moving Avg	9.41644	10.7484	11.4918	12.6379	11.8635	11.182	13.5465	13.8149	10.9962	8.53881	10.9033	12.1939	10.1185	8.38394	10.9136	13.691	13.6084	12.8031	10.5006	10.7897	10.5832	8.33231	9.73652	10.4902	9.24092	9.09637	8.66272	9.30287	11.6054	12.7514	11.0375	9.69522	11.5021	10.6245	10.5522	12.039	11.4195	12.5036	11.275	8.78662	10.418	11.6157	9.31319	9.22027	9.8501	10.3457	10.418
17	Box2	Kcal/24h Moving Avg	12.2249	12.5449	13.0509	11.2027	9.26157	12.2249	14.6719	11.9564	9.00344	8.19809	11.6673	14.5686	13.5981	11.3059	8.51816	8.62141	12.008	14.6822	15.0126	13.9595	10.6864	9.06539	9.17897	8.98279	8.48719	8.08451	10.862	12.9683	12.1216	11.5331	10.9033	9.62294	9.19962	9.27189	10.3044	12.8753	14.0524	14.9816	14.4447	13.4535	13.4226	10.8103	8.11549	8.08451	8.22906	8.63174	8.20841
18	Box3	Kcal/24h Moving Avg	13.7117	13.9078	13.0096	12.6482	12.101	11.8738	13.3503	13.8769	14.0524	11.8119	11.657	13.5878	13.7117	13.0715	10.9446	11.5228	13.6807	14.1453	13.8872	12.4107	10.0256	8.75564	9.34417	9.14799	8.45621	9.28222	9.03442	8.87954	11.0065	13.0405	12.1732	9.27189	9.66424	10.4283	11.6776	13.7943	11.9977	11.7189	13.7943	13.5052	11.0375	8.86922	9.19962	9.36482	9.65392	11.6363	10.6038
19	Box4	Kcal/24h Moving Avg	12.4314	11.1924	12.0493	14.2589	12.6172	12.514	14.4344	12.2868	9.36482	11.0375	11.8841	9.54034	11.0168	12.6895	10.5935	11.4815	13.6394	12.2662	11.4195	10.2941	10.005	9.59197	7.97094	8.27036	11.0272	11.7912	10.4902	10.005	10.3044	11.6157	10.2011	10.1495	11.1407	10.5522	12.865	13.2987	12.1732	13.8459	14.0937	12.6792	10.3767	8.66272	7.89866	8.97247	9.32352	8.99312	8.79694
20	Box5	Kcal/24h Moving Avg	36.8191	37.3767	34.2379	34.9193	40.5361	38.182	36.8604	40.1644	41.8784	43.2413	40.9388	34.4134	33.639	39.3694	42.0746	41.3621	37.6761	31.8115	27.5369	27.8363	31.574	33.1228	30.6344	26.938	24.6356	25.2138	25.379	24.3052	24.7801	29.6019	36.5816	39.6895	38.7912	38.3266	36.7881	31.6359	31.4604	36.3442	39.9683	39.7721	34.3308	31.6876	34.9503	35.0329	30.4589	27.795	26.938
21	Box6	Kcal/24h Moving Avg	14.7235	13.2161	11.8119	13.1748	14.7958	14.0008	11.0788	11.0685	12.6688	13.8872	14.0524	11.3679	10.0876	12.5966	14.548	12.0597	9.45774	10.769	13.1128	12.896	10.6141	8.77629	8.11549	7.79541	7.56826	7.67151	9.974	12.927	11.2543	8.38394	9.81912	12.3797	11.7602	9.54034	11.5331	13.66	11.244	9.06539	10.769	11.9358	9.69522	7.86769	8.34264	8.61109	8.97247	10.0979	9.16864
22	Box7	Kcal/24h Moving Avg	7.14493	9.70554	12.4314	12.5553	11.3266	10.5006	10.7277	9.15832	10.0876	12.2868	12.514	10.4593	8.75564	11.1511	12.4004	11.8015	10.8929	11.0994	12.1836	12.6688	11.7809	11.6054	11.3266	11.7602	10.6864	9.13767	11.1201	9.77782	7.83671	10.8413	12.896	11.7499	10.8929	10.387	11.275	11.8945	10.1082	7.76444	7.26883	8.35296	9.87075	9.32352	7.82639	7.52696	8.96214	9.14799	8.00191
23	Box8	Kcal/24h Moving Avg	13.0302	12.9373	12.4004	10.5109	11.275	13.8562	12.7514	11.2233	12.2558	12.1836	12.2145	14.0111	13.7117	13.4019	14.1556	11.8635	8.48719	9.34417	12.2971	11.3782	8.43556	7.63021	7.74379	9.20994	11.595	11.4918	9.49904	8.51816	8.62141	11.1924	13.6497	13.7736	12.2455	11.213	12.6275	13.5155	12.2042	9.88107	10.3147	12.0597	10.4489	7.83671	7.00038	7.39273	10.9549	13.5465	10.9652
24	Box9	Kcal/24h Moving Avg	8.63174	10.738	13.0922	12.5759	12.4933	12.5449	10.6038	10.1908	11.7086	10.6554	9.71587	10.2218	11.1098	11.0168	9.83977	9.70554	9.65392	11.8635	12.1836	9.63327	10.8929	13.3916	13.6394	11.2853	8.66272	8.51816	10.2011	12.0493	10.6348	9.34417	11.9151	11.6983	9.25124	11.7809	14.4138	12.6275	12.1526	10.6864	9.57132	11.9461	10.5006	7.76444	7.33078	8.23939	10.1598	9.64359	7.68184
25	Box11	Kcal/24h Moving Avg	10.4489	10.5315	10.4696	10.005	10.4076	11.0168	10.387	8.62141	8.43556	9.7675	10.1805	10.862	10.9446	9.00344	7.71281	8.24971	7.60956	7.33078	8.92084	10.6967	11.3266	10.6967	10.325	10.0566	9.34417	8.10516	7.98126	9.25124	8.52849	7.26883	9.70554	11.1717	9.99465	7.95029	7.16558	7.58891	8.43556	9.57132	8.56979	7.81606	7.07266	7.06233	7.93996	7.39273	8.00191	8.72467	7.06233
26	Box12	Kcal/24h Moving Avg	9.974	10.7793	11.0994	10.8723	11.2646	11.8222	12.1423	10.7587	10.6038	10.9652	10.8	10.325	9.36482	8.31166	9.18929	10.0979	9.73652	10.3354	9.9327	9.70554	8.60076	7.63021	7.48566	8.05354	8.46654	8.80727	10.5522	11.244	10.5832	10.0359	10.0669	10.0463	8.55946	7.60956	8.78662	8.26004	7.59924	7.47533	8.35296	8.85889	6.82486	7.34111	8.20841	7.19656	8.88987	10.2631	9.26157
29	Box13	Kcal/24h Moving Avg	9.66424	6.91778	3.78929	5.4413	5.14187	6.16405	6.52543	2.98394	3.37629	6.65966	9.48872	9.49904	6.20535	5.13155	5.96788	5.6478	5.6478	5.4826	5.83365	5.38967	5.07992	5.28642	5.72008	7.78509	8.66272	5.43098	3.43824	4.54302	3.42792	1.71396	5.43098	7.28948	5.7717	6.12275	5.90593	5.53423	5.72008	6.20535	8.04321	8.93117	6.25698	3.15946	4.47075	6.17438	6.1847	6.2673	5.96788
30	Box14	Kcal/24h Moving Avg	11.275	12.0184	11.7706	11.182	11.9874	11.7912	10.9239	10.5728	10.387	10.2941	10.769	10.8929	9.24092	8.92084	10.3147	10.2321	9.57132	8.97247	7.95029	7.91931	9.40612	10.4386	10.4593	8.94149	9.14799	10.6967	10.2011	9.01377	8.42524	9.32352	8.79694	8.36329	9.62294	10.3044	9.07572	7.37208	7.97094	8.10516	8.53881	10.005	8.80727	7.07266	7.29981	9.51969	9.78815	8.30134	8.27036
[truncated: 450 more columns]

## Sheet: Deleted Empty boxes noSTE
Charles 5.27.15		ob group 2		After release from CR
	Box	Animal No.	Weight [g]	Treatment	Diet	Weight Out	Delta Weight		FM (g)	FFM (g)		%FM	%FFM		Kcal/24h	StError		REE		NREE		Kcal/24h (day)	StError		kcal/24h (night)	StError		RER	StError		Sum Movement	StError		Food Intake		Mvt X-axis Total = ambulatory + fine mvt	StError	Mvt X-axis Amb	StError	Mvt X-axis Fine mvt	StError	Mvt Y-axis Total = amb + fine mvt	StError	Mvt Y-axis Amb	StError	Mvt Y-axis Fine mvt	StError	Mvt Z-axis	StError
1	16	48.9	ob al	Text02-1	Text03-1
2	17	50.6	ob al	Text02-2	Text03-2
3	18	51.3	ob al	Text02-3	Text03-3
4	19	51.3	ob al	Text02-4	Text03-4
5	20	52.6	ob al	Text02-5	Text03-5
6	21	49.6	ob al	Text02-6	Text03-6
7	22	41.6	ob al	Text02-7	Text03-7
8	23	49.3	ob al	Text02-8	Text03-8
9	24	52.4	ob al	Text02-9	Text03-9
10	99	100	nothing	Text02-10	Text03-10
11	25	33.2	ob wr	Text02-11	Text03-11
12	26	34.3	ob wr	Text02-12	Text03-12
13	29	30	ob wr	Text02-13	Text03-13
14	30	34.1	ob wr	Text02-14	Text03-14
15	1015	100	nothing	Text02-15	Text03-15
16	1016	100	nothing	Text02-16	Text03-16
	Box	Parameter	27-05-15 19:08	27-05-15 19:25	27-05-15 19:42	27-05-15 19:59	27-05-15 20:16	27-05-15 20:33	27-05-15 20:50	27-05-15 21:07	27-05-15 21:24	27-05-15 21:41	27-05-15 21:58	27-05-15 22:15	27-05-15 22:32	27-05-15 22:49	27-05-15 23:06	27-05-15 23:23	27-05-15 23:40	27-05-15 23:57	28-05-15 00:14	28-05-15 00:31	28-05-15 00:48	28-05-15 01:05	28-05-15 01:22	28-05-15 01:39	28-05-15 01:56	28-05-15 02:13	28-05-15 02:30	28-05-15 02:47	28-05-15 03:04	28-05-15 03:21	28-05-15 03:38	28-05-15 03:55	28-05-15 04:12	28-05-15 04:29	28-05-15 04:46	28-05-15 05:03	28-05-15 05:20	28-05-15 05:37	28-05-15 05:54	28-05-15 06:11	28-05-15 06:28	28-05-15 06:45	28-05-15 07:02	28-05-15 07:19	28-05-15 07:36	28-05-15 07:53	28-05-15 08:10
16	Box1	Flow	0.42	0.42	0.42	0.42	0.42	0.42	0.42	0.42	0.42	0.42	0.42	0.42	0.42	0.42	0.42	0.42	0.42	0.42	0.42	0.42	0.42	0.42	0.42	0.42	0.42	0.42	0.42	0.42	0.42	0.42	0.42	0.42	0.42	0.42	0.42	0.42	0.42	0.42	0.42	0.42	0.42	0.42	0.42	0.42	0.42	0.42	0.42
17	Box2	Flow	0.42	0.42	0.42	0.42	0.42	0.42	0.42	0.42	0.42	0.42	0.42	0.42	0.42	0.42	0.42	0.42	0.42	0.42	0.42	0.42	0.42	0.42	0.42	0.42	0.42	0.42	0.42	0.42	0.42	0.42	0.42	0.42	0.42	0.42	0.42	0.42	0.42	0.42	0.42	0.42	0.42	0.42	0.42	0.42	0.42	0.42	0.42
18	Box3	Flow	0.42	0.42	0.42	0.42	0.42	0.42	0.42	0.42	0.42	0.42	0.42	0.42	0.42	0.42	0.42	0.42	0.42	0.42	0.42	0.42	0.42	0.42	0.42	0.42	0.42	0.42	0.42	0.42	0.42	0.42	0.42	0.42	0.42	0.42	0.42	0.42	0.42	0.42	0.42	0.42	0.42	0.42	0.42	0.42	0.42	0.42	0.42
19	Box4	Flow	0.42	0.42	0.42	0.42	0.42	0.42	0.42	0.42	0.42	0.42	0.42	0.42	0.42	0.42	0.42	0.42	0.42	0.42	0.42	0.42	0.42	0.42	0.42	0.42	0.42	0.42	0.42	0.42	0.42	0.42	0.42	0.42	0.42	0.42	0.42	0.42	0.42	0.42	0.42	0.42	0.42	0.42	0.42	0.42	0.42	0.42	0.42
20	Box5	Flow	0.42	0.42	0.42	0.42	0.42	0.42	0.42	0.42	0.42	0.42	0.42	0.42	0.42	0.42	0.42	0.42	0.42	0.42	0.42	0.42	0.42	0.42	0.42	0.42	0.42	0.42	0.42	0.42	0.42	0.42	0.42	0.42	0.42	0.42	0.42	0.42	0.42	0.42	0.42	0.42	0.42	0.42	0.42	0.42	0.42	0.42	0.42
21	Box6	Flow	0.42	0.42	0.42	0.42	0.42	0.42	0.42	0.42	0.42	0.42	0.42	0.42	0.42	0.42	0.42	0.42	0.42	0.42	0.42	0.42	0.42	0.42	0.42	0.42	0.42	0.42	0.42	0.42	0.42	0.42	0.42	0.42	0.42	0.42	0.42	0.42	0.42	0.42	0.42	0.42	0.42	0.42	0.42	0.42	0.42	0.42	0.42
22	Box7	Flow	0.42	0.42	0.42	0.42	0.42	0.42	0.42	0.42	0.42	0.42	0.42	0.42	0.42	0.42	0.42	0.42	0.42	0.42	0.42	0.42	0.42	0.42	0.42	0.42	0.42	0.42	0.42	0.42	0.42	0.42	0.42	0.42	0.42	0.42	0.42	0.42	0.42	0.42	0.42	0.42	0.42	0.42	0.42	0.42	0.42	0.42	0.42
23	Box8	Flow	0.42	0.42	0.42	0.42	0.42	0.42	0.42	0.42	0.42	0.42	0.42	0.42	0.42	0.42	0.42	0.42	0.42	0.42	0.42	0.42	0.42	0.42	0.42	0.42	0.42	0.42	0.42	0.42	0.42	0.42	0.42	0.42	0.42	0.42	0.42	0.42	0.42	0.42	0.42	0.42	0.42	0.42	0.42	0.42	0.42	0.42	0.42
24	Box9	Flow	0.42	0.42	0.42	0.42	0.42	0.42	0.42	0.42	0.42	0.42	0.42	0.42	0.42	0.42	0.42	0.42	0.42	0.42	0.42	0.42	0.42	0.42	0.42	0.42	0.42	0.42	0.42	0.42	0.42	0.42	0.42	0.42	0.42	0.42	0.42	0.42	0.42	0.42	0.42	0.42	0.42	0.42	0.42	0.42	0.42	0.42	0.42
25	Box11	Flow	0.42	0.42	0.42	0.42	0.42	0.42	0.42	0.42	0.42	0.42	0.42	0.42	0.42	0.42	0.42	0.42	0.42	0.42	0.42	0.42	0.42	0.42	0.42	0.42	0.42	0.42	0.42	0.42	0.42	0.42	0.42	0.42	0.42	0.42	0.42	0.42	0.42	0.42	0.42	0.42	0.42	0.42	0.42	0.42	0.42	0.42	0.42
26	Box12	Flow	0.42	0.42	0.42	0.42	0.42	0.42	0.42	0.42	0.42	0.42	0.42	0.42	0.42	0.42	0.42	0.42	0.42	0.42	0.42	0.42	0.42	0.42	0.42	0.42	0.42	0.42	0.42	0.42	0.42	0.42	0.42	0.42	0.42	0.42	0.42	0.42	0.42	0.42	0.42	0.42	0.42	0.42	0.42	0.42	0.42	0.42	0.42
29	Box13	Flow	0.42	0.42	0.42	0.42	0.42	0.42	0.42	0.42	0.42	0.42	0.42	0.42	0.42	0.42	0.42	0.42	0.42	0.42	0.42	0.42	0.42	0.42	0.42	0.42	0.42	0.42	0.42	0.42	0.42	0.42	0.42	0.42	0.42	0.42	0.42	0.42	0.42	0.42	0.42	0.42	0.42	0.42	0.42	0.42	0.42	0.42	0.42
30	Box14	Flow	0.42	0.42	0.42	0.42	0.42	0.42	0.42	0.42	0.42	0.42	0.42	0.42	0.42	0.42	0.42	0.42	0.42	0.42	0.42	0.42	0.42	0.42	0.42	0.42	0.42	0.42	0.42	0.42	0.42	0.42	0.42	0.42	0.42	0.42	0.42	0.42	0.42	0.42	0.42	0.42	0.42	0.42	0.42	0.42	0.42	0.42	0.42
16	Box1	Temp	21.6	21.6	21.6	21.8	21.7	21.7	21.8	21.8	21.7	21.7	21.8	21.7	21.7	21.7	21.7	21.8	21.9	21.9	21.8	21.8	21.8	21.7	21.7	21.7	21.6	21.6	21.6	21.6	21.7	21.8	21.7	21.7	21.8	21.7	21.9	21.9	21.7	21.8	21.8	21.8	21.7	21.8	21.7	21.7	21.7	21.8	21.8
17	Box2	Temp	21.2	21.3	21.2	21.2	21.2	21.3	21.3	21.3	21.3	21.2	21.3	21.4	21.4	21.5	21.4	21.3	21.3	21.4	21.5	21.5	21.4	21.4	21.3	21.3	21.2	21.2	21.2	21.3	21.3	21.4	21.4	21.4	21.3	21.3	21.3	21.3	21.4	21.4	21.5	21.5	21.5	21.6	21.5	21.4	21.4	21.4	21.4
18	Box3	Temp	21.4	21.6	21.5	21.5	21.5	21.6	21.6	21.6	21.6	21.7	21.6	21.6	21.6	21.6	21.4	21.5	21.5	21.6	21.6	21.5	21.4	21.4	21.3	21.3	21.2	21.3	21.2	21.1	21.3	21.5	21.3	21.2	21.3	21.3	21.4	21.5	21.4	21.5	21.5	21.5	21.4	21.3	21.3	21.3	21.3	21.5	21.4
19	Box4	Temp	21.1	21.1	21.1	21.3	21.3	21.3	21.4	21.5	21.4	21.4	21.5	21.4	21.5	21.5	21.3	21.3	21.4	21.4	21.4	21.3	21.4	21.4	21.2	21.2	21.3	21.3	21.3	21.4	21.3	21.5	21.4	21.4	21.3	21.3	21.4	21.5	21.5	21.6	21.6	21.7	21.6	21.5	21.5	21.4	21.4	21.5	21.4
20	Box5	Temp	22.2	22.3	22.2	22.3	22.4	22.4	22.5	22.5	22.6	22.7	22.6	22.4	22.6	22.7	22.7	22.6	22.6	22.6	22.5	22.5	22.6	22.6	22.5	22.5	22.4	22.4	22.4	22.3	22.3	22.5	22.6	22.6	22.6	22.6	22.7	22.7	22.6	22.7	22.7	22.8	22.7	22.7	22.7	22.8	22.7	22.7	22.5
21	Box6	Temp	20.3	20.3	20.3	20.3	20.4	20.4	20.4	20.4	20.5	20.5	20.5	20.5	20.5	20.5	20.5	20.5	20.5	20.6	20.6	20.6	20.5	20.5	20.4	20.4	20.4	20.4	20.4	20.5	20.4	20.4	20.4	20.5	20.5	20.5	20.5	20.7	20.6	20.6	20.6	20.6	20.6	20.5	20.5	20.5	20.5	20.6	20.5
22	Box7	Temp	20.3	20.3	20.2	20.3	20.4	20.3	20.5	20.4	20.3	20.4	20.3	20.4	20.3	20.4	20.4	20.3	20.4	20.4	20.4	20.4	20.5	20.4	20.5	20.4	20.3	20.3	20.3	20.2	20.2	20.2	20.3	20.3	20.4	20.4	20.4	20.4	20.4	20.4	20.3	20.3	20.3	20.3	20.3	20.3	20.3	20.3	20.2
23	Box8	Temp	20.7	20.7	20.7	20.6	20.7	20.7	20.7	20.6	20.7	20.7	20.7	20.7	20.7	20.7	20.8	20.6	20.5	20.6	20.6	20.5	20.5	20.4	20.3	20.3	20.4	20.5	20.4	20.4	20.4	20.4	20.5	20.6	20.5	20.6	20.6	20.6	20.6	20.6	20.6	20.5	20.5	20.4	20.4	20.4	20.4	20.6	20.5
24	Box9	Temp	22.2	22.2	22.3	22.2	22.3	22.2	22.3	22.3	22.3	22.3	22.4	22.3	22.3	22.3	22.2	22.1	22.3	22.3	22.2	22.2	22.2	22.3	22.2	22.3	22.2	22.2	22.1	22.3	22.1	22.1	22.2	22.1	22.1	22.3	22.3	22.4	22.3	22.3	22.3	22.3	22.3	22.2	22.1	22.2	22.2	22.3	22.3
25	Box11	Temp	22.7	22.7	22.7	22.7	22.7	22.7	22.6	22.6	22.5	22.5	22.6	22.7	22.6	22.5	22.5	22.4	22.4	22.3	22.4	22.5	22.6	22.5	22.5	22.5	22.5	22.4	22.4	22.4	22.4	22.3	22.4	22.4	22.4	22.3	22.3	22.3	22.3	22.4	22.4	22.3	22.3	22.2	22.3	22.3	22.4	22.4	22.3
26	Box12	Temp	21.9	21.8	21.8	21.9	21.9	21.8	21.8	21.8	21.7	21.8	21.8	21.8	21.8	21.7	21.7	21.7	21.7	21.7	21.6	21.6	21.5	21.5	21.4	21.4	21.4	21.3	21.5	21.5	21.5	21.5	21.5	21.5	21.4	21.2	21.3	21.2	21.2	21.1	21.2	21.2	21.1	21.1	21.1	21.1	21.2	21.4	21.4
29	Box13	Temp	21.5	21.7	21.7	21.8	22.1	21.9	22.1	22.3	22.6	22.1	22	21.9	21.9	21.9	21.6	21.4	21.4	21.3	21.3	21.2	21.2	21.2	21.1	21.2	21.6	21.8	21.9	22	22.1	22.3	21.9	21.6	21.5	21.3	21.3	21.3	21.2	21.2	21.3	21.4	21.6	21.8	21.8	21.5	21.4	21.4	21.2
30	Box14	Temp	21.6	21.6	21.5	21.6	21.7	21.6	21.7	21.7	21.6	21.6	21.7	21.7	21.6	21.6	21.7	21.6	21.6	21.6	21.4	21.4	21.5	21.6	21.6	21.5	21.5	21.6	21.4	21.5	21.5	21.5	21.4	21.4	21.4	21.5	21.5	21.4	21.4	21.4	21.5	21.5	21.4	21.3	21.3	21.5	21.4	21.4	21.3
16	Box1	O2	20.42	20.32	20.36	20.23	20.42	20.28	20.24	20.26	20.46	20.44	20.27	20.35	20.43	20.48	20.24	20.27	20.25	20.33	20.42	20.31	20.43	20.48	20.34	20.43	20.43	20.44	20.46	20.39	20.28	20.3	20.42	20.4	20.28	20.47	20.29	20.35	20.33	20.27	20.42	20.46	20.3	20.37	20.47	20.38	20.42	20.34	20.42
17	Box2	O2	20.31	20.29	20.28	20.43	20.42	20.2	20.23	20.41	20.46	20.47	20.19	20.25	20.27	20.42	20.48	20.41	20.22	20.21	20.19	20.29	20.44	20.41	20.44	20.44	20.48	20.46	20.27	20.3	20.33	20.35	20.38	20.44	20.41	20.44	20.33	20.24	20.24	20.17	20.29	20.25	20.29	20.45	20.49	20.45	20.48	20.42	20.51
18	Box3	O2	20.26	20.24	20.32	20.27	20.36	20.28	20.25	20.24	20.24	20.41	20.25	20.26	20.24	20.31	20.4	20.27	20.24	20.24	20.26	20.35	20.44	20.44	20.4	20.47	20.45	20.4	20.47	20.41	20.31	20.26	20.37	20.48	20.34	20.42	20.25	20.26	20.38	20.28	20.23	20.3	20.41	20.47	20.39	20.45	20.36	20.3	20.44
19	Box4	O2	20.31	20.4	20.24	20.23	20.36	20.23	20.22	20.4	20.44	20.27	20.37	20.45	20.26	20.32	20.42	20.26	20.26	20.36	20.32	20.44	20.34	20.48	20.47	20.46	20.26	20.4	20.36	20.44	20.34	20.34	20.44	20.34	20.37	20.39	20.19	20.35	20.28	20.22	20.26	20.33	20.43	20.46	20.49	20.38	20.46	20.4	20.48
20	Box5	O2	19.38	19.33	19.62	19.27	19.18	19.46	19.28	19.2	19.16	19.1	19.32	19.6	19.39	19.15	19.18	19.21	19.46	19.66	19.79	19.64	19.5	19.52	19.7	19.81	19.88	19.77	19.86	19.85	19.83	19.47	19.29	19.24	19.36	19.28	19.47	19.67	19.49	19.29	19.21	19.31	19.63	19.51	19.38	19.51	19.73	19.71	19.79
21	Box6	O2	20.22	20.33	20.33	20.23	20.2	20.28	20.42	20.29	20.3	20.19	20.28	20.4	20.38	20.2	20.24	20.4	20.43	20.3	20.26	20.31	20.43	20.45	20.49	20.49	20.5	20.47	20.33	20.25	20.45	20.47	20.34	20.27	20.39	20.44	20.24	20.28	20.42	20.44	20.29	20.36	20.46	20.49	20.42	20.48	20.4	20.39	20.47
22	Box7	O2	20.5	20.31	20.3	20.3	20.39	20.36	20.37	20.48	20.3	20.31	20.28	20.47	20.41	20.28	20.32	20.33	20.39	20.32	20.3	20.28	20.37	20.29	20.4	20.27	20.48	20.38	20.33	20.48	20.47	20.25	20.32	20.34	20.38	20.38	20.32	20.33	20.45	20.51	20.49	20.43	20.37	20.47	20.49	20.49	20.38	20.48	20.46
23	Box8	O2	20.28	20.29	20.32	20.43	20.26	20.23	20.34	20.35	20.27	20.35	20.26	20.22	20.28	20.24	20.23	20.42	20.49	20.35	20.26	20.42	20.48	20.48	20.48	20.38	20.3	20.38	20.45	20.46	20.44	20.26	20.26	20.25	20.37	20.33	20.26	20.26	20.36	20.44	20.33	20.31	20.45	20.5	20.51	20.47	20.24	20.27	20.44
24	Box9	O2	20.45	20.29	20.27	20.33	20.27	20.32	20.42	20.35	20.31	20.43	20.37	20.39	20.31	20.4	20.4	20.41	20.41	20.24	20.38	20.44	20.28	20.25	20.27	20.43	20.47	20.44	20.34	20.3	20.45	20.4	20.25	20.41	20.43	20.22	20.24	20.36	20.27	20.47	20.36	20.29	20.47	20.5	20.5	20.43	20.35	20.46	20.5
25	Box11	O2	20.38	20.37	20.39	20.41	20.35	20.36	20.4	20.5	20.42	20.39	20.38	20.34	20.37	20.49	20.48	20.45	20.52	20.47	20.4	20.33	20.35	20.38	20.39	20.41	20.44	20.5	20.45	20.4	20.5	20.5	20.32	20.39	20.41	20.54	20.47	20.51	20.4	20.42	20.48	20.48	20.53	20.48	20.47	20.52	20.42	20.46	20.55
26	Box12	O2	20.4	20.34	20.38	20.35	20.34	20.31	20.32	20.42	20.33	20.39	20.34	20.42	20.41	20.5	20.35	20.43	20.38	20.39	20.4	20.41	20.49	20.48	20.51	20.44	20.48	20.42	20.34	20.36	20.39	20.4	20.39	20.4	20.5	20.48	20.41	20.52	20.46	20.53	20.4	20.49	20.55	20.45	20.48	20.53	20.35	20.42	20.43
29	Box13	O2	20.41	20.62	20.65	20.49	20.67	20.41	20.64	20.68	20.61	20.43	20.39	20.43	20.64	20.51	20.58	20.54	20.58	20.55	20.55	20.58	20.58	20.57	20.55	20.42	20.49	20.66	20.64	20.58	20.72	20.71	20.44	20.56	20.55	20.54	20.57	20.57	20.55	20.53	20.42	20.46	20.62	20.7	20.51	20.57	20.51	20.56	20.54
30	Box14	O2	20.35	20.29	20.37	20.34	20.3	20.35	20.37	20.38	20.39	20.38	20.34	20.37	20.47	20.4	20.37	20.4	20.42	20.45	20.49	20.45	20.38	20.37	20.39	20.5	20.37	20.37	20.41	20.46	20.45	20.4	20.49	20.43	20.39	20.38	20.49	20.5	20.44	20.5	20.41	20.39	20.5	20.52	20.48	20.35	20.46	20.46	20.46
16	Box1	CO2	0.374	0.478	0.441	0.57	0.373	0.523	0.559	0.534	0.334	0.363	0.536	0.432	0.366	0.306	0.553	0.521	0.556	0.463	0.364	0.49	0.36	0.323	0.454	0.358	0.361	0.356	0.328	0.41	0.522	0.487	0.381	0.397	0.527	0.329	0.519	0.44	0.466	0.524	0.391	0.343	0.504	0.41	0.333	0.427	0.381	0.454	0.382
17	Box2	CO2	0.479	0.497	0.51	0.348	0.384	0.588	0.551	0.38	0.328	0.33	0.609	0.549	0.52	0.356	0.33	0.393	0.582	0.584	0.593	0.491	0.351	0.389	0.358	0.372	0.325	0.34	0.532	0.497	0.468	0.439	0.436	0.36	0.4	0.365	0.483	0.578	0.571	0.633	0.515	0.555	0.519	0.346	0.332	0.37	0.318	0.396	0.299
18	Box3	CO2	0.517	0.527	0.436	0.512	0.415	0.501	0.53	0.533	0.54	0.371	0.522	0.516	0.524	0.457	0.391	0.515	0.539	0.54	0.514	0.434	0.358	0.351	0.391	0.338	0.332	0.389	0.314	0.366	0.472	0.517	0.395	0.31	0.438	0.364	0.536	0.522	0.406	0.513	0.556	0.474	0.362	0.339	0.407	0.338	0.417	0.471	0.363
19	Box4	CO2	0.508	0.388	0.544	0.555	0.428	0.559	0.579	0.392	0.347	0.525	0.421	0.349	0.543	0.467	0.371	0.555	0.531	0.43	0.472	0.353	0.455	0.322	0.329	0.334	0.538	0.392	0.442	0.364	0.469	0.456	0.344	0.49	0.429	0.41	0.6	0.439	0.533	0.58	0.534	0.468	0.364	0.356	0.312	0.441	0.34	0.378	0.331
20	Box5	CO2	1.006	1.006	1.006	1.006	1.006	1.006	1.006	1.006	1.006	1.006	1.006	1.006	1.006	1.006	1.006	1.006	1.006	1.006	0.999	1.006	1.006	1.006	1.006	0.99	0.92	1.006	0.914	0.916	0.928	1.006	1.006	1.006	1.006	1.006	1.006	1.006	1.006	1.006	1.006	1.006	1.006	1.006	1.006	1.006	1.006	1.006	1.006
21	Box6	CO2	0.571	0.445	0.466	0.564	0.589	0.512	0.377	0.5	0.491	0.596	0.484	0.398	0.427	0.585	0.553	0.388	0.356	0.486	0.545	0.47	0.356	0.35	0.315	0.309	0.301	0.325	0.471	0.536	0.342	0.336	0.458	0.514	0.403	0.356	0.556	0.517	0.371	0.359	0.491	0.433	0.351	0.314	0.39	0.329	0.409	0.411	0.332
22	Box7	CO2	0.266	0.441	0.453	0.454	0.367	0.408	0.39	0.297	0.467	0.455	0.493	0.317	0.372	0.479	0.441	0.452	0.381	0.448	0.45	0.471	0.402	0.464	0.364	0.505	0.3	0.386	0.425	0.285	0.289	0.493	0.429	0.428	0.383	0.383	0.458	0.44	0.329	0.274	0.282	0.338	0.396	0.306	0.288	0.276	0.391	0.294	0.299
23	Box8	CO2	0.526	0.516	0.437	0.377	0.545	0.561	0.429	0.462	0.537	0.439	0.546	0.572	0.501	0.551	0.556	0.391	0.318	0.443	0.544	0.364	0.314	0.338	0.317	0.419	0.486	0.397	0.364	0.357	0.358	0.538	0.535	0.552	0.442	0.467	0.535	0.535	0.435	0.374	0.46	0.479	0.345	0.305	0.293	0.311	0.547	0.516	0.374
24	Box9	CO2	0.337	0.526	0.534	0.479	0.528	0.479	0.377	0.423	0.502	0.363	0.422	0.412	0.493	0.405	0.392	0.392	0.393	0.575	0.42	0.364	0.519	0.544	0.524	0.369	0.338	0.367	0.459	0.501	0.363	0.414	0.557	0.39	0.37	0.592	0.555	0.438	0.544	0.332	0.459	0.517	0.338	0.32	0.323	0.369	0.465	0.345	0.309
25	Box11	CO2	0.433	0.448	0.431	0.406	0.463	0.462	0.421	0.32	0.405	0.43	0.44	0.481	0.449	0.319	0.352	0.377	0.282	0.355	0.424	0.488	0.467	0.438	0.429	0.413	0.37	0.322	0.37	0.417	0.317	0.319	0.508	0.431	0.416	0.267	0.36	0.295	0.425	0.397	0.332	0.353	0.279	0.346	0.348	0.288	0.409	0.352	0.268
26	Box12	CO2	0.422	0.49	0.434	0.463	0.475	0.511	0.494	0.402	0.484	0.432	0.468	0.387	0.402	0.318	0.478	0.378	0.438	0.431	0.408	0.407	0.316	0.336	0.299	0.385	0.337	0.396	0.48	0.457	0.422	0.41	0.431	0.41	0.323	0.338	0.423	0.295	0.358	0.283	0.433	0.334	0.258	0.378	0.335	0.284	0.473	0.415	0.386
29	Box13	CO2	0.386	0.182	0.168	0.322	0.144	0.401	0.169	0.131	0.219	0.379	0.421	0.386	0.168	0.294	0.22	0.263	0.215	0.249	0.243	0.211	0.216	0.228	0.231	0.347	0.288	0.144	0.175	0.221	0.096	0.118	0.371	0.242	0.262	0.262	0.245	0.238	0.249	0.274	0.367	0.341	0.19	0.118	0.295	0.243	0.29	0.245	0.265
30	Box14	CO2	0.478	0.536	0.462	0.478	0.51	0.471	0.442	0.445	0.427	0.446	0.477	0.446	0.332	0.428	0.454	0.407	0.405	0.355	0.33	0.369	0.44	0.46	0.431	0.308	0.454	0.456	0.422	0.358	0.369	0.431	0.319	0.401	0.44	0.444	0.336	0.298	0.383	0.319	0.417	0.434	0.312	0.299	0.332	0.48	0.36	0.357	0.344
16	Box1	dO2	0.358	0.458	0.415	0.545	0.356	0.495	0.534	0.517	0.321	0.329	0.501	0.427	0.345	0.294	0.535	0.506	0.529	0.444	0.355	0.467	0.339	0.295	0.444	0.353	0.351	0.342	0.318	0.39	0.492	0.476	0.362	0.375	0.5	0.309	0.492	0.422	0.447	0.505	0.353	0.316	0.478	0.406	0.303	0.398	0.35	0.437	0.356
17	Box2	dO2	0.465	0.49	0.502	0.348	0.355	0.572	0.54	0.367	0.316	0.307	0.58	0.526	0.506	0.352	0.295	0.361	0.551	0.564	0.579	0.483	0.329	0.359	0.337	0.345	0.3	0.315	0.51	0.475	0.446	0.431	0.398	0.332	0.366	0.337	0.446	0.534	0.533	0.603	0.492	0.528	0.49	0.33	0.286	0.327	0.297	0.358	0.265
18	Box3	dO2	0.522	0.535	0.454	0.51	0.412	0.492	0.524	0.532	0.538	0.362	0.526	0.51	0.535	0.46	0.373	0.503	0.538	0.539	0.518	0.427	0.336	0.33	0.382	0.315	0.327	0.378	0.31	0.366	0.471	0.519	0.406	0.3	0.435	0.358	0.531	0.518	0.394	0.499	0.551	0.476	0.364	0.311	0.389	0.324	0.411	0.475	0.331
19	Box4	dO2	0.473	0.378	0.537	0.545	0.414	0.539	0.558	0.374	0.336	0.501	0.4	0.324	0.513	0.452	0.353	0.519	0.517	0.414	0.453	0.329	0.432	0.298	0.309	0.32	0.518	0.378	0.42	0.341	0.441	0.441	0.334	0.437	0.409	0.391	0.585	0.425	0.499	0.553	0.519	0.446	0.343	0.315	0.286	0.396	0.313	0.371	0.297
20	Box5	dO2	1.402	1.445	1.161	1.502	1.593	1.316	1.491	1.571	1.622	1.675	1.45	1.177	1.386	1.619	1.594	1.56	1.311	1.112	0.982	1.131	1.269	1.251	1.078	0.969	0.902	1.011	0.915	0.929	0.952	1.302	1.487	1.538	1.418	1.502	1.304	1.105	1.286	1.486	1.57	1.466	1.146	1.263	1.397	1.269	1.049	1.065	0.982
21	Box6	dO2	0.559	0.444	0.452	0.548	0.575	0.487	0.353	0.486	0.475	0.579	0.489	0.375	0.39	0.567	0.538	0.377	0.341	0.476	0.518	0.46	0.346	0.32	0.295	0.297	0.278	0.304	0.454	0.528	0.326	0.31	0.435	0.505	0.388	0.336	0.539	0.499	0.356	0.332	0.485	0.421	0.315	0.283	0.352	0.303	0.379	0.388	0.308
22	Box7	dO2	0.273	0.469	0.481	0.476	0.387	0.414	0.404	0.294	0.474	0.462	0.492	0.305	0.362	0.487	0.457	0.442	0.388	0.459	0.47	0.496	0.403	0.481	0.382	0.515	0.3	0.398	0.451	0.294	0.303	0.524	0.459	0.436	0.394	0.398	0.463	0.446	0.326	0.266	0.289	0.348	0.405	0.308	0.289	0.284	0.399	0.298	0.311
23	Box8	dO2	0.497	0.489	0.457	0.345	0.515	0.543	0.431	0.426	0.507	0.421	0.511	0.558	0.489	0.534	0.547	0.359	0.288	0.425	0.512	0.355	0.289	0.293	0.298	0.405	0.48	0.398	0.327	0.321	0.335	0.518	0.523	0.528	0.405	0.448	0.515	0.517	0.415	0.34	0.448	0.473	0.325	0.273	0.261	0.304	0.533	0.501	0.335
24	Box9	dO2	0.329	0.489	0.507	0.451	0.5	0.452	0.353	0.422	0.469	0.342	0.398	0.382	0.465	0.374	0.374	0.363	0.371	0.531	0.396	0.337	0.49	0.527	0.511	0.348	0.31	0.337	0.439	0.478	0.331	0.379	0.527	0.364	0.341	0.555	0.542	0.42	0.503	0.308	0.419	0.489	0.31	0.281	0.277	0.348	0.422	0.31	0.275
25	Box11	dO2	0.398	0.405	0.393	0.368	0.423	0.416	0.375	0.281	0.362	0.383	0.394	0.433	0.4	0.287	0.302	0.326	0.252	0.307	0.374	0.442	0.421	0.393	0.393	0.373	0.339	0.278	0.329	0.374	0.275	0.279	0.46	0.391	0.371	0.235	0.31	0.268	0.375	0.355	0.299	0.297	0.243	0.295	0.309	0.254	0.355	0.309	0.229
26	Box12	dO2	0.378	0.442	0.403	0.423	0.433	0.465	0.458	0.359	0.444	0.388	0.433	0.352	0.361	0.271	0.426	0.34	0.4	0.385	0.369	0.368	0.284	0.295	0.275	0.337	0.305	0.363	0.437	0.416	0.387	0.375	0.39	0.373	0.277	0.3	0.367	0.261	0.316	0.251	0.383	0.291	0.228	0.33	0.294	0.252	0.423	0.357	0.346
29	Box13	dO2	0.367	0.159	0.129	0.284	0.107	0.361	0.134	0.092	0.164	0.342	0.38	0.343	0.129	0.261	0.192	0.236	0.192	0.224	0.219	0.191	0.196	0.207	0.229	0.363	0.295	0.118	0.144	0.202	0.059	0.071	0.341	0.213	0.227	0.239	0.209	0.211	0.224	0.247	0.363	0.315	0.16	0.08	0.26	0.209	0.26	0.215	0.238
30	Box14	dO2	0.428	0.485	0.411	0.441	0.473	0.426	0.406	0.4	0.391	0.393	0.428	0.401	0.302	0.377	0.407	0.371	0.358	0.326	0.279	0.324	0.393	0.403	0.394	0.287	0.41	0.405	0.372	0.314	0.327	0.382	0.288	0.348	0.383	0.4	0.289	0.272	0.335	0.282	0.369	0.393	0.278	0.261	0.295	0.43	0.315	0.316	0.313
16	Box1	dCO2	0.329	0.434	0.396	0.523	0.326	0.475	0.513	0.489	0.289	0.317	0.488	0.384	0.318	0.257	0.506	0.474	0.51	0.416	0.317	0.442	0.313	0.275	0.409	0.314	0.317	0.312	0.284	0.364	0.477	0.443	0.335	0.352	0.482	0.283	0.474	0.394	0.42	0.479	0.346	0.297	0.459	0.364	0.287	0.381	0.335	0.406	0.333
17	Box2	dCO2	0.434	0.453	0.465	0.302	0.336	0.541	0.504	0.335	0.283	0.283	0.561	0.5	0.472	0.307	0.283	0.346	0.535	0.538	0.546	0.443	0.303	0.342	0.313	0.328	0.281	0.296	0.488	0.452	0.423	0.394	0.39	0.315	0.355	0.32	0.438	0.532	0.525	0.588	0.47	0.51	0.473	0.3	0.286	0.324	0.272	0.347	0.251
18	Box3	dCO2	0.472	0.484	0.391	0.465	0.368	0.453	0.484	0.489	0.495	0.325	0.474	0.467	0.475	0.408	0.344	0.468	0.492	0.493	0.467	0.386	0.31	0.303	0.346	0.295	0.288	0.346	0.27	0.321	0.428	0.473	0.35	0.265	0.392	0.319	0.491	0.476	0.36	0.468	0.511	0.428	0.316	0.293	0.361	0.292	0.371	0.423	0.315
19	Box4	dCO2	0.463	0.344	0.499	0.509	0.381	0.512	0.532	0.348	0.302	0.478	0.373	0.3	0.494	0.418	0.324	0.508	0.484	0.383	0.425	0.305	0.408	0.274	0.284	0.29	0.494	0.348	0.398	0.319	0.424	0.412	0.299	0.445	0.384	0.365	0.555	0.393	0.488	0.535	0.489	0.422	0.319	0.31	0.267	0.394	0.294	0.329	0.282
20	Box5	dCO2	0.961	0.962	0.961	0.959	0.958	0.958	0.959	0.961	0.961	0.959	0.958	0.957	0.957	0.957	0.958	0.959	0.959	0.959	0.952	0.958	0.958	0.958	0.961	0.947	0.876	0.962	0.87	0.871	0.883	0.961	0.96	0.96	0.96	0.96	0.96	0.96	0.96	0.96	0.96	0.96	0.96	0.96	0.96	0.959	0.959	0.957	0.957
21	Box6	dCO2	0.526	0.401	0.421	0.518	0.542	0.464	0.331	0.455	0.446	0.549	0.436	0.35	0.379	0.536	0.506	0.341	0.309	0.439	0.497	0.423	0.308	0.302	0.271	0.265	0.257	0.281	0.427	0.491	0.298	0.292	0.412	0.469	0.358	0.311	0.511	0.472	0.326	0.314	0.446	0.387	0.305	0.269	0.345	0.282	0.363	0.362	0.284
22	Box7	dCO2	0.221	0.397	0.409	0.408	0.32	0.36	0.344	0.252	0.422	0.408	0.445	0.269	0.324	0.431	0.393	0.406	0.334	0.402	0.403	0.424	0.354	0.416	0.319	0.462	0.256	0.342	0.381	0.24	0.245	0.449	0.384	0.382	0.337	0.337	0.413	0.394	0.283	0.228	0.237	0.293	0.35	0.261	0.243	0.23	0.345	0.246	0.25
23	Box8	dCO2	0.482	0.472	0.392	0.33	0.497	0.513	0.383	0.417	0.492	0.392	0.498	0.523	0.453	0.502	0.509	0.345	0.272	0.397	0.496	0.316	0.267	0.291	0.272	0.376	0.442	0.353	0.32	0.311	0.313	0.494	0.49	0.507	0.397	0.421	0.49	0.49	0.39	0.328	0.415	0.433	0.299	0.259	0.248	0.265	0.501	0.467	0.326
24	Box9	dCO2	0.293	0.483	0.489	0.433	0.481	0.431	0.33	0.378	0.457	0.316	0.374	0.364	0.445	0.356	0.345	0.345	0.347	0.528	0.373	0.316	0.471	0.496	0.479	0.326	0.295	0.324	0.414	0.456	0.318	0.369	0.512	0.345	0.325	0.547	0.51	0.392	0.498	0.286	0.414	0.471	0.292	0.274	0.278	0.323	0.419	0.297	0.261
25	Box11	dCO2	0.388	0.404	0.386	0.359	0.416	0.414	0.375	0.275	0.36	0.383	0.392	0.433	0.401	0.27	0.304	0.33	0.235	0.308	0.377	0.44	0.419	0.39	0.384	0.369	0.326	0.278	0.326	0.372	0.273	0.275	0.463	0.386	0.371	0.222	0.315	0.25	0.38	0.352	0.286	0.307	0.234	0.3	0.302	0.242	0.362	0.303	0.219
26	Box12	dCO2	0.378	0.446	0.389	0.417	0.428	0.463	0.447	0.357	0.439	0.385	0.42	0.339	0.354	0.269	0.431	0.331	0.391	0.384	0.361	0.359	0.269	0.288	0.254	0.341	0.294	0.352	0.436	0.411	0.377	0.366	0.386	0.364	0.277	0.293	0.378	0.249	0.312	0.238	0.388	0.289	0.213	0.332	0.29	0.238	0.427	0.366	0.338
29	Box13	dCO2	0.341	0.138	0.123	0.276	0.097	0.353	0.122	0.086	0.174	0.332	0.373	0.337	0.12	0.245	0.172	0.216	0.168	0.202	0.196	0.164	0.168	0.18	0.186	0.303	0.244	0.1	0.131	0.175	0.052	0.074	0.326	0.196	0.217	0.217	0.2	0.193	0.203	0.229	0.322	0.295	0.144	0.073	0.249	0.196	0.244	0.196	0.217
30	Box14	dCO2	0.434	0.492	0.417	0.432	0.463	0.424	0.396	0.4	0.382	0.4	0.43	0.398	0.284	0.38	0.407	0.36	0.358	0.308	0.283	0.321	0.392	0.412	0.386	0.264	0.41	0.412	0.378	0.313	0.324	0.387	0.273	0.356	0.395	0.399	0.291	0.253	0.337	0.273	0.372	0.388	0.266	0.253	0.287	0.434	0.313	0.308	0.296
16	Box1	VO2(1)	1888	2403	2166	2852	1876	2581	2795	2698	1702	1713	2603	2263	1810	1574	2803	2654	2759	2331	1880	2441	1782	1553	2348	1876	1856	1807	1685	2049	2562	2511	1904	1970	2604	1629	2574	2217	2342	2639	1833	1654	2491	2154	1584	2081	1830	2298	1866
17	Box2	VO2(1)	2362	2492	2561	1804	1797	2905	2751	1877	1627	1559	2925	2663	2576	1820	1490	1818	2780	2846	2928	2465	1677	1821	1719	1746	1524	1597	2578	2400	2259	2197	1998	1686	1843	1710	2233	2667	2676	3037	2493	2666	2473	1689	1428	1642	1517	1806	1342
18	Box3	VO2(1)	2632	2709	2316	2564	2086	2473	2632	2672	2702	1829	2652	2554	2712	2333	1872	2523	2706	2712	2616	2154	1687	1658	1923	1577	1667	1901	1579	1862	2376	2623	2072	1523	2199	1813	2661	2611	1981	2492	2765	2406	1855	1556	1949	1634	2075	2405	1655
19	Box4	VO2(1)	2338	1909	2697	2737	2078	2688	2784	1881	1702	2501	2009	1627	2550	2266	1782	2570	2594	2080	2272	1652	2157	1496	1553	1618	2580	1903	2094	1711	2196	2212	1691	2140	2048	1966	2924	2136	2474	2742	2595	2223	1727	1557	1434	1953	1563	1881	1482
20	Box5	VO2(1)	7304	7565	5838	7889	8466	6784	7844	8329	8643	8967	7577	5923	7211	8600	8474	8264	6753	5526	4765	5663	6500	6388	5337	4676	4375	4925	4458	4546	4665	6678	7821	8127	7402	7910	6687	5503	6602	7791	8298	7694	5750	6460	7275	6498	5145	5260	4745
21	Box6	VO2(1)	2896	2326	2347	2835	2978	2519	1833	2523	2463	2991	2557	1950	2006	2929	2788	1970	1782	2481	2673	2400	1816	1657	1541	1556	1448	1583	2347	2745	1703	1608	2247	2624	2019	1749	2790	2572	1855	1721	2528	2193	1622	1460	1801	1573	1951	2013	1603
22	Box7	VO2(1)	1735	2952	3027	2999	2451	2594	2545	1852	2958	2886	3053	1911	2256	3048	2872	2739	2438	2869	2960	3116	2519	3023	2415	3206	1888	2494	2844	1872	1930	3292	2905	2729	2480	2508	2879	2777	2041	1673	1833	2202	2537	1936	1829	1812	2506	1891	1987
23	Box8	VO2(1)	2560	2524	2417	1784	2650	2811	2263	2186	2616	2187	2625	2892	2543	2770	2841	1855	1492	2205	2643	1861	1507	1499	1555	2107	2502	2089	1682	1658	1744	2678	2715	2724	2084	2330	2659	2676	2151	1749	2332	2466	1694	1414	1350	1604	2764	2603	1727
24	Box9	VO2(1)	1629	2361	2466	2186	2438	2208	1730	2089	2274	1681	1945	1855	2267	1820	1844	1772	1820	2559	1939	1651	2390	2577	2501	1707	1518	1642	2148	2328	1611	1839	2556	1774	1663	2684	2649	2056	2438	1509	2028	2376	1517	1360	1333	1715	2044	1511	1339
25	Box11	VO2(1)	3041	3072	2998	2815	3234	3158	2856	2144	2746	2902	2989	3295	3031	2207	2280	2471	1953	2321	2831	3354	3204	2991	3002	2835	2598	2115	2505	2849	2085	2127	3484	2978	2807	1814	2349	2071	2837	2692	2293	2227	1856	2237	2362	1952	2679	2360	1754
26	Box12	VO2(1)	2789	3234	2996	3129	3198	3428	3390	2657	3290	2859	3214	2616	2667	2002	3133	2524	2962	2846	2734	2733	2129	2188	2060	2481	2269	2701	3227	3079	2871	2781	2880	2769	2037	2231	2678	1948	2336	1878	2807	2141	1710	2423	2174	1891	3109	2609	2568
29	Box13	VO2(1)	3152	1382	1102	2411	923	3060	1155	793	1354	2902	3207	2903	1108	2237	1664	2039	1674	1938	1895	1670	1708	1799	2021	3196	2606	1034	1241	1757	515	596	2911	1828	1928	2063	1787	1815	1931	2129	3156	2703	1386	691	2208	1794	2226	1860	2050
30	Box14	VO2(1)	3161	3575	3023	3279	3508	3157	3017	2952	2915	2884	3159	2976	2267	2782	3017	2762	2644	2442	2062	2394	2907	2952	2930	2161	3033	2975	2739	2319	2430	2814	2154	2564	2810	2963	2137	2045	2473	2097	2720	2915	2076	1947	2197	3172	2336	2357	2347
16	Box1	VO2(3)	92	117	106	139	92	126	137	132	83	84	127	111	88	77	137	130	135	114	92	119	87	76	115	92	91	88	82	100	125	123	93	96	127	80	126	108	115	129	90	81	122	105	77	102	89	112	91
17	Box2	VO2(3)	120	126	130	91	91	147	139	95	82	79	148	135	130	92	75	92	141	144	148	125	85	92	87	88	77	81	130	121	114	111	101	85	93	87	113	135	135	154	126	135	125	85	72	83	77	91	68
18	Box3	VO2(3)	135	139	119	132	107	127	135	137	139	94	136	131	139	120	96	129	139	139	134	111	87	85	99	81	86	98	81	96	122	135	106	78	113	93	137	134	102	128	142	123	95	80	100	84	106	123	85
19	Box4	VO2(3)	120	98	138	140	107	138	143	96	87	128	103	83	131	116	91	132	133	107	117	85	111	77	80	83	132	98	107	88	113	113	87	110	105	101	150	110	127	141	133	114	89	80	74	100	80	97	76
20	Box5	VO2(3)	384	398	307	415	445	357	413	438	455	472	399	312	379	452	446	435	355	291	251	298	342	336	281	246	230	259	234	239	245	351	411	427	389	416	352	289	347	410	436	405	302	340	383	342	271	277	250
21	Box6	VO2(3)	144	115	116	141	148	125	91	125	122	148	127	97	100	145	138	98	88	123	133	119	90	82	76	77	72	79	116	136	84	80	111	130	100	87	138	128	92	85	125	109	80	72	89	78	97	100	79
22	Box7	VO2(3)	72	123	126	125	102	108	106	77	123	120	127	79	94	127	119	114	101	119	123	130	105	126	100	133	79	104	118	78	80	137	121	114	103	104	120	116	85	70	76	92	106	81	76	75	104	79	83
23	Box8	VO2(3)	126	124	119	88	131	139	112	108	129	108	129	143	125	137	140	91	74	109	130	92	74	74	77	104	123	103	83	82	86	132	134	134	103	115	131	132	106	86	115	122	83	70	67	79	136	128	85
24	Box9	VO2(3)	85	124	129	115	128	116	91	109	119	88	102	97	119	95	97	93	95	134	102	87	125	135	131	89	80	86	113	122	84	96	134	93	87	141	139	108	128	79	106	125	79	71	70	90	107	79	70
25	Box11	VO2(3)	101	102	100	93	107	105	95	71	91	96	99	109	101	73	76	82	65	77	94	111	106	99	100	94	86	70	83	95	69	71	116	99	93	60	78	69	94	89	76	74	62	74	78	65	89	78	58
26	Box12	VO2(3)	96	111	103	107	110	118	116	91	113	98	110	90	91	69	107	87	102	98	94	94	73	75	71	85	78	93	111	106	98	95	99	95	70	77	92	67	80	64	96	73	59	83	75	65	107	89	88
29	Box13	VO2(3)	95	41	33	72	28	92	35	24	41	87	96	87	33	67	50	61	50	58	57	50	51	54	61	96	78	31	37	53	15	18	87	55	58	62	54	54	58	64	95	81	42	21	66	54	67	56	62
30	Box14	VO2(3)	108	122	103	112	120	108	103	101	99	98	108	101	77	95	103	94	90	83	70	82	99	101	100	74	103	101	93	79	83	96	73	87	96	101	73	70	84	71	93	99	71	66	75	108	80	80	80
16	Box1	VCO2(1)	1700	2247	2045	2709	1683	2453	2653	2517	1493	1635	2519	1982	1637	1329	2613	2448	2630	2149	1637	2281	1614	1419	2117	1622	1637	1612	1465	1880	2463	2292	1731	1814	2486	1462	2453	2035	2169	2473	1787	1529	2367	1878	1482	1970	1733	2093	1721
17	Box2	VCO2(1)	2165	2258	2326	1510	1682	2704	2522	1675	1415	1413	2807	2503	2360	1538	1411	1727	2677	2682	2723	2218	1518	1709	1567	1641	1401	1477	2439	2256	2115	1967	1953	1574	1776	1601	2184	2655	2628	2942	2350	2549	2365	1503	1432	1621	1358	1736	1255
18	Box3	VCO2(1)	2324	2386	1925	2290	1812	2230	2382	2403	2435	1597	2333	2293	2338	2007	1693	2302	2420	2428	2297	1901	1527	1490	1703	1449	1420	1701	1326	1582	2104	2333	1720	1304	1936	1570	2416	2350	1773	2302	2515	2106	1556	1442	1778	1437	1824	2080	1553
19	Box4	VCO2(1)	2278	1696	2464	2512	1872	2517	2626	1715	1492	2360	1841	1483	2432	2058	1596	2500	2389	1892	2096	1504	2005	1348	1396	1432	2432	1718	1957	1575	2091	2033	1475	2188	1894	1800	2738	1940	2406	2633	2406	2075	1572	1524	1315	1940	1445	1626	1393
20	Box5	VCO2(1)	4624	4629	4624	4603	4612	4610	4617	4624	4624	4614	4596	4594	4607	4592	4612	4614	4614	4601	4581	4610	4610	4610	4624	4542	4215	4629	4187	4191	4250	4613	4621	4621	4621	4621	4608	4621	4621	4608	4608	4619	4619	4619	4621	4617	4603	4605	4594
21	Box6	VCO2(1)	2686	2047	2147	2643	2764	2368	1689	2323	2278	2804	2219	1786	1934	2728	2583	1741	1579	2240	2538	2157	1571	1543	1381	1353	1313	1433	2174	2506	1518	1488	2105	2393	1827	1586	2606	2401	1664	1601	2275	1977	1556	1367	1756	1441	1846	1847	1448
22	Box7	VCO2(1)	1340	2400	2471	2475	1942	2186	2085	1528	2559	2475	2694	1629	1966	2612	2386	2460	2029	2430	2446	2563	2148	2526	1936	2800	1547	2067	2312	1454	1483	2715	2329	2320	2046	2046	2498	2385	1714	1385	1435	1775	2118	1577	1475	1394	2091	1489	1519
23	Box8	VCO2(1)	2459	2418	2002	1692	2539	2619	1955	2128	2521	2002	2541	2672	2311	2561	2596	1759	1386	2025	2541	1614	1361	1484	1388	1917	2256	1802	1632	1594	1601	2521	2501	2589	2033	2157	2501	2499	1990	1677	2118	2211	1526	1321	1266	1353	2556	2383	1666
24	Box9	VCO2(1)	1409	2325	2355	2077	2324	2082	1592	1821	2202	1523	1802	1747	2143	1710	1667	1662	1674	2542	1795	1523	2277	2388	2308	1568	1423	1558	1996	2195	1532	1778	2467	1658	1563	2634	2457	1890	2407	1379	1999	2268	1407	1322	1339	1561	2023	1428	1258
25	Box11	VCO2(1)	2952	3063	2937	2732	3161	3137	2848	2094	2732	2903	2974	3288	3037	2047	2307	2512	1788	2333	2858	3335	3188	2964	2923	2799	2478	2113	2475	2829	2066	2084	3510	2925	2814	1687	2393	1894	2881	2668	2170	2330	1772	2281	2299	1836	2755	2307	1664
26	Box12	VCO2(1)	2786	3274	2873	3067	3150	3407	3291	2634	3239	2832	3089	2493	2605	1986	3181	2442	2876	2833	2655	2652	1982	2121	1868	2518	2160	2598	3217	3036	2783	2692	2840	2688	2041	2163	2782	1841	2298	1757	2854	2124	1569	2446	2132	1754	3143	2695	2493
29	Box13	VCO2(1)	2879	1161	1033	2321	818	2979	1029	725	1466	2792	3130	2838	1008	2067	1454	1823	1417	1707	1648	1379	1413	1516	1565	2560	2059	843	1099	1475	435	620	2747	1652	1822	1831	1686	1628	1710	1930	2713	2490	1214	613	2098	1657	2059	1657	1831
30	Box14	VCO2(1)	3209	3645	3076	3194	3413	3136	2924	2953	2831	2949	3170	2947	2100	2809	3013	2667	2641	2276	2093	2370	2904	3040	2860	1949	3038	3040	2798	2308	2398	2864	2018	2635	2922	2954	2155	1866	2497	2018	2747	2874	1964	1871	2116	3209	2318	2282	2188
16	Box1	VCO2(3)	83	110	100	132	82	120	130	123	73	80	123	97	80	65	128	120	129	105	80	112	79	69	104	79	80	79	72	92	120	112	85	89	122	72	120	100	106	121	87	75	116	92	72	96	85	102	84
17	Box2	VCO2(3)	110	114	118	76	85	137	128	85	72	72	142	127	119	78	71	87	135	136	138	112	77	86	79	83	71	75	123	114	107	100	99	80	90	81	111	134	133	149	119	129	120	76	72	82	69	88	64
18	Box3	VCO2(3)	119	122	99	117	93	114	122	123	125	82	120	118	120	103	87	118	124	125	118	98	78	76	87	74	73	87	68	81	108	120	88	67	99	81	124	121	91	118	129	108	80	74	91	74	94	107	80
19	Box4	VCO2(3)	117	87	126	129	96	129	135	88	77	121	94	76	125	106	82	128	123	97	108	77	103	69	72	73	125	88	100	81	107	104	76	112	97	92	140	100	123	135	123	106	81	78	67	100	74	83	71
20	Box5	VCO2(3)	243	243	243	242	243	242	243	243	243	243	242	242	242	242	243	243	243	242	241	242	242	242	243	239	222	243	220	220	224	243	243	243	243	243	242	243	243	242	242	243	243	243	243	243	242	242	242
21	Box6	VCO2(3)	133	102	107	131	137	117	84	115	113	139	110	89	96	135	128	86	78	111	126	107	78	77	68	67	65	71	108	124	75	74	104	119	91	79	129	119	83	79	113	98	77	68	87	71	92	92	72
22	Box7	VCO2(3)	56	100	103	103	81	91	87	64	106	103	112	68	82	109	99	102	84	101	102	107	89	105	81	116	64	86	96	60	62	113	97	97	85	85	104	99	71	58	60	74	88	66	61	58	87	62	63
23	Box8	VCO2(3)	121	119	99	83	125	129	96	105	124	99	125	132	114	126	128	87	68	100	125	80	67	73	68	95	111	89	80	79	79	124	123	128	100	106	123	123	98	83	104	109	75	65	62	67	126	118	82
24	Box9	VCO2(3)	74	122	123	109	122	109	83	95	115	80	94	92	112	90	87	87	88	133	94	80	119	125	121	82	75	82	105	115	80	93	129	87	82	138	129	99	126	72	105	119	74	69	70	82	106	75	66
25	Box11	VCO2(3)	98	102	98	91	105	104	95	70	91	96	99	109	101	68	77	83	59	77	95	111	106	98	97	93	82	70	82	94	69	69	117	97	93	56	79	63	96	89	72	77	59	76	76	61	91	77	55
26	Box12	VCO2(3)	96	112	99	105	108	117	113	90	111	97	106	86	89	68	109	84	99	97	91	91	68	73	64	86	74	89	110	104	95	92	97	92	70	74	95	63	79	60	98	73	54	84	73	60	108	92	86
29	Box13	VCO2(3)	86	35	31	70	25	89	31	22	44	84	94	85	30	62	44	55	43	51	49	41	42	45	47	77	62	25	33	44	13	19	82	50	55	55	51	49	51	58	81	75	36	18	63	50	62	50	55
30	Box14	VCO2(3)	109	124	105	109	116	107	100	101	97	101	108	100	72	96	103	91	90	78	71	81	99	104	98	66	104	104	95	79	82	98	69	90	100	101	73	64	85	69	94	98	67	64	72	109	79	78	75
16	Box1	RER	0.901	0.935	0.944	0.95	0.897	0.951	0.949	0.933	0.877	0.954	0.968	0.876	0.905	0.845	0.932	0.922	0.954	0.922	0.871	0.934	0.906	0.914	0.902	0.864	0.882	0.892	0.869	0.918	0.961	0.913	0.909	0.921	0.955	0.897	0.953	0.918	0.926	0.937	0.975	0.924	0.95	0.872	0.936	0.946	0.947	0.911	0.922
17	Box2	RER	0.917	0.906	0.908	0.838	0.936	0.931	0.917	0.892	0.87	0.906	0.96	0.94	0.916	0.845	0.947	0.95	0.963	0.942	0.93	0.9	0.905	0.939	0.912	0.94	0.919	0.925	0.946	0.94	0.936	0.895	0.977	0.934	0.964	0.937	0.978	0.995	0.982	0.969	0.943	0.956	0.956	0.89	1.003	0.987	0.895	0.961	0.935
18	Box3	RER	0.883	0.881	0.831	0.893	0.869	0.902	0.905	0.899	0.901	0.873	0.88	0.898	0.862	0.861	0.904	0.912	0.895	0.895	0.878	0.883	0.905	0.899	0.886	0.919	0.852	0.895	0.84	0.85	0.885	0.889	0.83	0.856	0.88	0.866	0.908	0.9	0.895	0.924	0.909	0.875	0.839	0.927	0.912	0.88	0.879	0.865	0.938
19	Box4	RER	0.974	0.888	0.914	0.918	0.901	0.936	0.943	0.912	0.877	0.943	0.917	0.911	0.954	0.908	0.896	0.973	0.921	0.91	0.922	0.91	0.929	0.901	0.899	0.885	0.943	0.902	0.935	0.92	0.952	0.919	0.873	1.023	0.925	0.916	0.936	0.908	0.972	0.96	0.927	0.933	0.911	0.979	0.918	0.993	0.924	0.864	0.94
20	Box5	RER	0.633	0.612	0.792	0.584	0.545	0.679	0.589	0.555	0.535	0.515	0.607	0.776	0.639	0.534	0.544	0.558	0.683	0.833	0.961	0.814	0.709	0.722	0.866	0.971	0.963	0.94	0.939	0.922	0.911	0.691	0.591	0.569	0.624	0.584	0.689	0.84	0.7	0.591	0.555	0.6	0.803	0.715	0.635	0.71	0.895	0.875	0.968
21	Box6	RER	0.928	0.88	0.915	0.932	0.928	0.94	0.921	0.921	0.925	0.937	0.868	0.916	0.964	0.931	0.927	0.884	0.886	0.903	0.95	0.899	0.865	0.932	0.896	0.869	0.907	0.906	0.926	0.913	0.892	0.926	0.937	0.912	0.905	0.907	0.934	0.933	0.897	0.93	0.9	0.901	0.959	0.936	0.975	0.916	0.946	0.917	0.904
22	Box7	RER	0.772	0.813	0.816	0.825	0.792	0.843	0.819	0.825	0.865	0.858	0.882	0.853	0.871	0.857	0.831	0.898	0.832	0.847	0.826	0.823	0.852	0.835	0.802	0.873	0.82	0.829	0.813	0.777	0.769	0.825	0.802	0.85	0.825	0.816	0.868	0.859	0.839	0.828	0.783	0.806	0.835	0.815	0.806	0.769	0.834	0.788	0.765
23	Box8	RER	0.961	0.958	0.828	0.948	0.958	0.932	0.864	0.973	0.964	0.915	0.968	0.924	0.909	0.925	0.914	0.949	0.929	0.918	0.962	0.867	0.903	0.99	0.893	0.91	0.902	0.862	0.97	0.961	0.918	0.942	0.921	0.951	0.976	0.926	0.941	0.934	0.925	0.958	0.908	0.896	0.901	0.934	0.938	0.844	0.925	0.916	0.965
24	Box9	RER	0.865	0.984	0.955	0.95	0.953	0.943	0.92	0.871	0.968	0.906	0.927	0.942	0.945	0.939	0.904	0.938	0.92	0.994	0.926	0.922	0.953	0.927	0.923	0.919	0.937	0.949	0.929	0.943	0.951	0.967	0.965	0.934	0.94	0.981	0.928	0.919	0.987	0.913	0.986	0.954	0.928	0.972	1.004	0.91	0.99	0.945	0.94
25	Box11	RER	0.971	0.997	0.98	0.97	0.977	0.993	0.997	0.977	0.995	1	0.995	0.998	1.002	0.927	1.012	1.016	0.916	1.006	1.01	0.994	0.995	0.991	0.974	0.987	0.954	0.999	0.988	0.993	0.991	0.98	1.007	0.982	1.002	0.93	1.018	0.915	1.015	0.991	0.946	1.046	0.955	1.02	0.973	0.941	1.028	0.977	0.948
26	Box12	RER	0.999	1.013	0.959	0.98	0.985	0.994	0.971	0.991	0.985	0.991	0.961	0.953	0.977	0.992	1.015	0.967	0.971	0.996	0.971	0.97	0.931	0.969	0.907	1.015	0.952	0.962	0.997	0.986	0.969	0.968	0.986	0.971	1.002	0.97	1.039	0.945	0.984	0.936	1.017	0.992	0.918	1.01	0.981	0.928	1.011	1.033	0.971
29	Box13	RER	0.914	0.84	0.937	0.963	0.886	0.973	0.89	0.914	1.083	0.962	0.976	0.978	0.909	0.924	0.874	0.894	0.847	0.88	0.87	0.826	0.827	0.843	0.775	0.801	0.79	0.815	0.885	0.839	0.844	1.04	0.943	0.904	0.945	0.887	0.944	0.897	0.886	0.907	0.86	0.921	0.876	0.887	0.95	0.924	0.925	0.891	0.893
30	Box14	RER	1.015	1.019	1.018	0.974	0.973	0.994	0.969	1	0.971	1.023	1.004	0.99	0.927	1.01	0.999	0.966	0.999	0.932	1.015	0.99	0.999	1.03	0.976	0.902	1.002	1.022	1.022	0.995	0.987	1.018	0.937	1.028	1.04	0.997	1.008	0.913	1.009	0.963	1.01	0.986	0.946	0.961	0.963	1.012	0.992	0.968	0.932
16	Box1	H(1)	9.32	11.954	10.799	14.238	9.256	12.883	13.949	13.418	8.357	8.557	13.046	11.111	8.942	7.672	13.938	13.167	13.781	11.565	9.221	12.144	8.808	7.688	11.596	9.188	9.126	8.903	8.26	10.155	12.821	12.433	9.417	9.771	13.012	8.039	12.856	10.988	11.63	13.137	9.2	8.21	12.434	10.566	7.882	10.381	9.127	11.371	9.259
17	Box2	H(1)	11.702	12.32	12.666	8.778	8.944	14.44	13.63	9.25	7.975	7.708	14.631	13.261	12.761	8.872	7.433	9.074	13.917	14.183	14.553	12.168	8.289	9.068	8.507	8.696	7.554	7.926	12.858	11.953	11.242	10.833	10.036	8.385	9.226	8.509	11.215	13.448	13.454	15.223	12.423	13.326	12.363	8.318	7.21	8.266	7.481	9.04	6.677
18	Box3	H(1)	12.942	13.316	11.256	12.638	10.224	12.212	13.006	13.189	13.342	8.973	13.033	12.602	13.275	11.413	9.251	12.489	13.341	13.371	12.85	10.592	8.335	8.182	9.463	7.817	8.14	9.372	7.688	9.088	11.691	12.919	10.067	7.445	10.806	8.881	13.16	12.89	9.769	12.368	13.679	11.812	9.03	7.727	9.649	8.028	10.194	11.78	8.24
19	Box4	H(1)	11.734	9.399	13.352	13.567	10.258	13.378	13.877	9.309	8.357	12.468	9.953	8.054	12.739	11.206	8.787	12.895	12.863	10.289	11.271	8.176	10.72	7.388	7.663	7.959	12.86	9.4	10.415	8.483	10.968	10.964	8.295	10.853	10.168	9.739	14.55	10.564	12.411	13.718	12.888	11.056	8.544	7.823	7.105	9.841	7.757	9.212	7.383
20	Box5	H(1)	33.9	34.931	28.123	36.181	38.466	31.835	36.02	37.937	39.175	40.44	34.946	28.422	33.515	38.971	38.496	37.671	31.718	26.865	23.847	27.415	30.715	30.273	26.149	23.453	21.905	24.528	22.198	22.552	23.086	31.421	35.933	37.141	34.282	36.287	31.45	26.797	31.129	35.799	37.798	35.432	27.769	30.569	33.781	30.716	25.367	25.823	23.78
21	Box6	H(1)	14.382	11.43	11.624	14.098	14.794	12.546	9.091	12.512	12.227	14.89	12.531	9.661	10.046	14.562	13.843	9.689	8.771	12.256	13.34	11.844	8.895	8.237	7.6	7.629	7.158	7.823	11.655	13.588	8.391	7.983	11.184	12.986	9.976	8.646	13.876	12.793	9.152	8.553	12.477	10.831	8.113	7.266	9.039	7.792	9.731	9.977	7.917
22	Box7	H(1)	8.321	14.288	14.663	14.557	11.806	12.641	12.337	8.99	14.489	14.111	15.013	9.332	11.065	14.901	13.956	13.516	11.85	13.993	14.369	15.114	12.304	14.709	11.657	15.732	9.151	12.115	13.765	8.985	9.247	15.977	14.026	13.32	12.037	12.148	14.109	13.583	9.941	8.125	8.809	10.643	12.341	9.375	8.837	8.683	12.189	9.099	9.51
23	Box8	H(1)	12.806	12.621	11.742	8.9	13.25	13.974	11.082	10.969	13.098	10.835	13.156	14.353	12.577	13.751	14.067	9.255	7.415	10.931	13.225	9.119	7.444	7.547	7.665	10.423	12.354	10.227	8.433	8.297	8.643	13.342	13.466	13.597	10.461	11.567	13.247	13.309	10.678	8.749	11.531	12.163	8.363	7.035	6.718	7.819	13.72	12.895	8.648
24	Box9	H(1)	7.977	11.878	12.322	10.914	12.178	11.007	8.58	10.249	11.397	8.31	9.657	9.243	11.304	9.064	9.113	8.821	9.025	12.896	9.627	8.192	11.938	12.797	12.407	8.461	7.557	8.194	10.674	11.603	8.045	9.213	12.802	8.825	8.283	13.493	13.156	10.194	12.272	7.473	10.202	11.874	7.534	6.82	6.733	8.484	10.292	7.536	6.668
25	Box11	H(1)	15.25	15.493	15.063	14.117	16.243	15.916	14.404	10.765	13.844	14.646	15.068	16.624	15.305	10.963	11.539	12.518	9.673	11.727	14.317	16.905	16.151	15.064	15.061	14.267	12.981	10.674	12.608	14.356	10.5	10.687	17.614	14.972	14.175	9.013	11.904	10.256	14.365	13.561	11.436	11.355	9.272	11.337	11.851	9.723	13.606	11.851	8.754
26	Box12	H(1)	14.075	16.366	14.985	15.722	16.089	17.279	17	13.386	16.548	14.398	16.084	13.067	13.391	10.085	15.866	12.649	14.852	14.349	13.71	13.704	10.582	10.968	10.183	12.564	11.331	13.519	16.275	15.494	14.391	13.938	14.489	13.887	10.286	11.183	13.629	9.713	11.746	9.346	14.22	10.788	8.474	12.253	10.923	9.391	15.728	13.262	12.879
29	Box13	H(1)	15.605	6.73	5.484	12.068	4.541	15.354	5.69	3.927	6.958	14.524	16.099	14.579	5.482	11.103	8.165	10.052	8.163	9.527	9.289	8.108	8.293	8.765	9.696	15.427	12.549	5.007	6.107	8.556	2.511	3.033	14.511	9.032	9.611	10.156	8.905	8.953	9.5	10.525	15.438	13.407	6.805	3.403	11.022	8.903	11.051	9.162	10.104
30	Box14	H(1)	16.005	18.121	15.317	16.457	17.601	15.909	15.125	14.901	14.618	14.629	15.956	14.989	11.256	14.072	15.22	13.835	13.342	12.14	10.44	12.057	14.668	14.998	14.71	10.671	15.312	15.088	13.89	11.691	12.229	14.257	10.721	13.017	14.307	14.944	10.807	10.122	12.508	10.495	13.756	14.666	10.355	9.744	10.999	16.05	11.77	11.813	11.67
16	Box1	H(3)	0.456	0.585	0.528	0.696	0.453	0.63	0.682	0.656	0.409	0.418	0.638	0.543	0.437	0.375	0.682	0.644	0.674	0.566	0.451	0.594	0.431	0.376	0.567	0.449	0.446	0.435	0.404	0.497	0.627	0.608	0.461	0.478	0.636	0.393	0.629	0.537	0.569	0.642	0.45	0.401	0.608	0.517	0.385	0.508	0.446	0.556	0.453
17	Box2	H(3)	0.592	0.623	0.641	0.444	0.453	0.731	0.69	0.468	0.404	0.39	0.74	0.671	0.646	0.449	0.376	0.459	0.704	0.718	0.736	0.616	0.419	0.459	0.43	0.44	0.382	0.401	0.651	0.605	0.569	0.548	0.508	0.424	0.467	0.431	0.567	0.68	0.681	0.77	0.629	0.674	0.626	0.421	0.365	0.418	0.379	0.457	0.338
18	Box3	H(3)	0.664	0.683	0.577	0.648	0.524	0.626	0.667	0.677	0.684	0.46	0.669	0.647	0.681	0.585	0.475	0.641	0.684	0.686	0.659	0.543	0.428	0.42	0.485	0.401	0.418	0.481	0.394	0.466	0.6	0.663	0.516	0.382	0.554	0.456	0.675	0.661	0.501	0.634	0.702	0.606	0.463	0.396	0.495	0.412	0.523	0.604	0.423
19	Box4	H(3)	0.602	0.482	0.685	0.696	0.526	0.686	0.712	0.478	0.429	0.64	0.511	0.413	0.654	0.575	0.451	0.661	0.66	0.528	0.578	0.419	0.55	0.379	0.393	0.408	0.66	0.482	0.534	0.435	0.563	0.562	0.426	0.557	0.522	0.5	0.746	0.542	0.637	0.704	0.661	0.567	0.438	0.401	0.364	0.505	0.398	0.473	0.379
20	Box5	H(3)	1.783	1.837	1.479	1.903	2.023	1.675	1.895	1.995	2.061	2.127	1.838	1.495	1.763	2.05	2.025	1.981	1.668	1.413	1.254	1.442	1.616	1.592	1.375	1.234	1.152	1.29	1.168	1.186	1.214	1.653	1.89	1.954	1.803	1.909	1.654	1.41	1.637	1.883	1.988	1.864	1.461	1.608	1.777	1.616	1.334	1.358	1.251
21	Box6	H(3)	0.713	0.567	0.577	0.699	0.734	0.622	0.451	0.621	0.606	0.739	0.622	0.479	0.498	0.722	0.687	0.481	0.435	0.608	0.662	0.587	0.441	0.409	0.377	0.378	0.355	0.388	0.578	0.674	0.416	0.396	0.555	0.644	0.495	0.429	0.688	0.635	0.454	0.424	0.619	0.537	0.402	0.36	0.448	0.386	0.483	0.495	0.393
22	Box7	H(3)	0.346	0.594	0.61	0.606	0.491	0.526	0.513	0.374	0.603	0.587	0.625	0.388	0.46	0.62	0.581	0.562	0.493	0.582	0.598	0.629	0.512	0.612	0.485	0.654	0.381	0.504	0.573	0.374	0.385	0.665	0.584	0.554	0.501	0.505	0.587	0.565	0.414	0.338	0.366	0.443	0.513	0.39	0.368	0.361	0.507	0.379	0.396
23	Box8	H(3)	0.631	0.622	0.579	0.439	0.653	0.689	0.546	0.541	0.646	0.534	0.649	0.708	0.62	0.678	0.693	0.456	0.366	0.539	0.652	0.45	0.367	0.372	0.378	0.514	0.609	0.504	0.416	0.409	0.426	0.658	0.664	0.67	0.516	0.57	0.653	0.656	0.526	0.431	0.568	0.6	0.412	0.347	0.331	0.385	0.676	0.636	0.426
24	Box9	H(3)	0.418	0.622	0.646	0.572	0.638	0.577	0.45	0.537	0.597	0.435	0.506	0.484	0.592	0.475	0.478	0.462	0.473	0.676	0.504	0.429	0.626	0.671	0.65	0.443	0.396	0.429	0.559	0.608	0.422	0.483	0.671	0.462	0.434	0.707	0.689	0.534	0.643	0.392	0.535	0.622	0.395	0.357	0.353	0.445	0.539	0.395	0.349
25	Box11	H(3)	0.506	0.514	0.5	0.469	0.539	0.528	0.478	0.357	0.46	0.486	0.5	0.552	0.508	0.364	0.383	0.416	0.321	0.389	0.475	0.561	0.536	0.5	0.5	0.474	0.431	0.354	0.419	0.477	0.349	0.355	0.585	0.497	0.471	0.299	0.395	0.34	0.477	0.45	0.38	0.377	0.308	0.376	0.393	0.323	0.452	0.393	0.291
26	Box12	H(3)	0.483	0.561	0.514	0.539	0.552	0.593	0.583	0.459	0.568	0.494	0.552	0.448	0.459	0.346	0.544	0.434	0.509	0.492	0.47	0.47	0.363	0.376	0.349	0.431	0.389	0.464	0.558	0.531	0.494	0.478	0.497	0.476	0.353	0.384	0.467	0.333	0.403	0.321	0.488	0.37	0.291	0.42	0.375	0.322	0.539	0.455	0.442
29	Box13	H(3)	0.468	0.202	0.165	0.362	0.136	0.461	0.171	0.118	0.209	0.436	0.483	0.437	0.164	0.333	0.245	0.302	0.245	0.286	0.279	0.243	0.249	0.263	0.291	0.463	0.376	0.15	0.183	0.257	0.075	0.091	0.435	0.271	0.288	0.305	0.267	0.269	0.285	0.316	0.463	0.402	0.204	0.102	0.331	0.267	0.332	0.275	0.303
30	Box14	H(3)	0.546	0.618	0.522	0.561	0.6	0.542	0.516	0.508	0.498	0.499	0.544	0.511	0.384	0.48	0.519	0.472	0.455	0.414	0.356	0.411	0.5	0.511	0.502	0.364	0.522	0.514	0.474	0.399	0.417	0.486	0.366	0.444	0.488	0.51	0.369	0.345	0.427	0.358	0.469	0.5	0.353	0.332	0.375	0.547	0.401	0.403	0.398
16	Box1	XT	204	207	483	249	160	359	426	358	53	259	298	72	18	128	345	227	203	247	121	112	0	61	62	16	4	37	6	162	129	37	163	167	86	153	302	56	273	47	5	87	212	6	50	52	46	0	0
17	Box2	XT	744	1037	350	95	797	877	402	129	129	500	667	889	365	3	71	351	822	587	678	4	60	96	56	103	86	360	293	258	268	26	77	67	2	35	384	403	581	688	409	762	376	54	55	174	164	8	12
18	Box3	XT	747	396	399	404	151	650	234	576	218	326	436	469	472	293	276	648	1201	220	243	3	83	3	159	1	228	22	33	258	523	404	7	144	133	113	283	133	68	193	571	100	11	62	0	6	181	93	78
19	Box4	XT	98	327	527	464	547	626	802	43	212	569	85	369	625	253	61	748	385	318	18	213	57	13	23	143	322	199	7	43	386	65	20	385	56	401	272	303	304	574	366	510	43	12	27	437	550	348	245
20	Box5	XT	474	67	261	482	188	196	398	469	253	290	68	295	433	359	403	128	0	9	123	187	248	7	28	27	96	21	29	17	155	468	302	252	352	137	49	279	306	463	365	27	161	300	393	9	82	22	38
21	Box6	XT	288	129	152	299	141	50	189	141	245	256	97	7	119	102	144	51	80	308	274	197	47	0	51	4	10	19	243	74	0	0	58	181	0	56	172	236	9	107	100	3	13	1	31	0	2	84	12
22	Box7	XT	225	347	383	511	229	413	169	125	247	405	380	198	324	282	226	703	537	304	244	319	265	395	163	280	23	85	147	94	52	284	249	408	386	167	457	374	86	101	112	228	451	15	36	52	155	23	42
23	Box8	XT	297	450	103	39	286	410	80	207	366	129	446	197	451	282	255	0	31	335	216	17	10	37	0	112	121	59	43	16	27	242	376	309	276	305	324	265	28	157	307	243	11	13	0	84	212	303	43
24	Box9	XT	78	347	257	378	148	349	371	146	343	155	227	331	197	237	23	50	74	368	171	34	492	529	382	2	77	25	300	181	15	224	152	1	22	173	438	131	253	44	373	295	16	8	20	36	136	22	69
25	Box11	XT	760	623	650	1266	1260	947	609	153	1183	665	608	763	430	63	15	40	39	5	251	901	914	709	754	549	523	45	37	313	19	6	370	887	203	17	0	23	662	617	165	33	35	33	194	90	49	37	39
26	Box12	XT	471	672	603	1047	728	1309	1124	731	1618	1361	1829	1336	1195	749	1225	1153	853	519	495	505	150	79	193	202	46	63	722	465	472	411	835	564	30	2	455	35	57	9	86	13	3	31	2	0	203	247	276
29	Box13	XT	478	158	236	181	179	560	177	135	118	302	265	333	62	306	16	75	44	0	4	42	21	39	37	236	177	172	154	180	0	3	517	67	12	35	57	9	15	28	209	164	49	0	313	29	14	12	277
30	Box14	XT	997	794	860	1108	1193	1262	1067	760	578	769	1037	940	301	627	1325	556	114	194	220	25	573	609	858	167	897	466	148	32	301	1126	155	132	559	897	55	110	51	29	238	844	140	3	35	535	105	69	40
16	Box1	XA	67	101	259	140	65	189	244	194	16	127	143	27	0	39	170	113	95	126	72	28	0	33	28	0	0	2	0	51	46	21	90	80	18	67	159	31	109	0	0	31	56	0	2	23	20	0	0
17	Box2	XA	463	700	228	28	518	575	268	57	32	291	412	580	239	1	42	211	532	370	458	1	38	69	25	44	41	207	134	132	168	14	14	39	1	25	201	215	357	437	249	542	241	14	19	96	43	1	0
18	Box3	XA	429	221	240	260	99	434	128	381	135	215	289	288	297	123	153	439	936	131	114	0	37	1	71	0	92	4	6	131	331	234	3	63	52	61	122	55	35	67	328	7	2	43	0	1	91	29	24
19	Box4	XA	43	158	309	317	345	401	577	22	108	383	7	199	399	55	35	475	278	185	12	125	21	7	14	80	143	82	3	31	234	26	7	197	19	234	134	187	199	356	217	340	18	3	7	182	259	31	4
20	Box5	XA	237	23	136	268	102	93	194	245	99	158	16	139	235	148	206	31	0	4	62	74	126	2	2	2	36	7	1	0	88	270	145	111	174	67	16	152	159	252	176	10	92	148	227	3	34	1	4
21	Box6	XA	143	74	66	149	53	26	77	50	103	150	60	4	68	40	78	29	27	158	155	94	10	0	28	0	0	4	120	39	0	0	32	71	0	31	107	149	7	63	49	0	0	0	18	0	0	40	2
22	Box7	XA	127	172	233	326	130	246	77	69	154	211	203	108	166	146	143	359	337	171	150	162	145	233	84	158	16	40	80	42	5	143	121	246	220	84	259	205	58	74	42	116	234	0	0	4	75	0	6
23	Box8	XA	137	259	58	11	109	230	32	104	220	75	244	89	252	157	134	0	21	145	96	0	0	0	0	21	28	0	0	0	2	89	145	169	149	144	170	102	3	30	116	113	2	6	0	26	120	150	9
24	Box9	XA	37	195	158	248	51	177	218	74	207	103	149	187	102	138	13	25	46	226	75	4	289	314	211	0	53	17	101	72	0	89	68	1	9	78	271	64	149	19	245	157	1	3	6	11	61	0	30
25	Box11	XA	535	416	422	980	944	671	389	48	846	438	364	502	226	11	1	9	11	0	131	620	621	481	533	364	358	12	7	219	1	1	204	621	119	0	0	4	440	425	83	5	4	2	47	8	18	8	4
26	Box12	XA	294	468	405	723	466	970	814	468	1060	740	1167	740	604	138	628	646	558	243	300	334	79	32	106	122	19	20	500	317	305	268	582	347	0	0	307	16	0	0	45	0	0	12	0	0	136	108	129
29	Box13	XA	327	116	164	124	104	375	109	101	63	170	169	201	29	175	5	38	16	0	0	15	2	5	23	147	108	111	106	112	0	3	318	28	6	0	0	0	7	2	134	101	31	0	162	2	4	0	164
30	Box14	XA	709	506	581	820	840	920	748	493	338	536	730	627	107	380	969	351	77	116	136	0	384	397	597	88	622	286	85	13	169	769	52	62	343	625	16	65	16	0	135	589	91	1	8	308	33	9	13
16	Box1	YT	103	66	174	91	135	165	238	78	7	100	294	32	43	134	327	335	260	165	52	73	0	32	24	14	0	5	3	66	247	79	99	200	44	191	239	13	165	9	5	86	101	28	38	41	16	0	5
17	Box2	YT	431	723	260	95	722	783	365	68	35	385	435	563	220	11	41	231	535	403	392	27	44	21	36	26	4	65	154	140	237	69	77	80	0	82	646	548	599	762	465	499	255	17	23	272	275	18	66
18	Box3	YT	251	142	75	111	40	213	76	159	83	137	173	120	100	7	94	152	129	130	91	2	51	3	41	7	154	0	0	93	125	109	5	37	56	98	148	63	33	147	144	101	27	57	39	32	196	31	42
19	Box4	YT	92	181	391	206	286	387	273	10	79	218	4	189	185	6	35	419	137	189	6	147	24	42	20	115	342	141	28	53	271	86	73	242	109	218	160	238	145	353	256	199	8	0	2	75	89	13	11
20	Box5	YT	529	55	442	586	216	254	492	450	327	432	33	294	563	392	408	317	314	95	274	257	470	17	90	20	210	43	54	28	279	490	519	406	391	307	13	268	347	671	642	55	296	323	625	54	120	35	37
21	Box6	YT	0	0	0	0	0	0	0	0	0	0	0	0	0	0	0	0	0	0	0	0	0	0	0	0	0	0	0	0	0	0	0	0	0	0	10	16	0	0	0	0	0	0	0	0	0	0	0
22	Box7	YT	105	502	386	515	142	403	134	105	441	334	727	210	383	165	329	194	212	267	345	247	181	418	105	174	36	38	92	42	23	339	217	350	282	129	277	250	60	4	105	271	294	31	17	34	123	0	0
23	Box8	YT	24	36	12	0	77	42	15	34	41	12	67	21	103	96	22	19	4	72	56	0	0	0	0	0	0	0	0	0	0	137	186	135	134	24	84	125	32	63	100	0	0	0	0	0	0	23	9
24	Box9	YT	254	207	89	175	571	462	605	739	515	210	218	353	450	532	413	400	396	413	508	472	395	423	541	23	198	1182	792	385	14	572	702	438	511	643	617	247	295	391	528	809	361	397	500	589	589	609	842
25	Box11	YT	664	693	442	672	544	410	315	27	454	438	574	493	217	39	24	28	41	26	132	845	630	533	382	292	332	10	31	131	7	5	246	561	119	8	14	9	354	415	123	28	3	9	81	49	76	34	60
26	Box12	YT	541	775	605	392	309	529	423	276	486	264	264	249	144	9	245	263	338	196	303	240	80	46	44	122	9	68	559	357	381	191	166	109	0	0	11	6	0	0	0	0	0	0	0	0	38	94	59
29	Box13	YT	464	402	493	343	431	504	303	360	325	337	442	392	510	312	52	85	83	38	44	125	102	211	126	123	292	363	425	434	398	392	371	36	24	38	27	47	28	25	276	306	271	401	259	51	92	83	48
30	Box14	YT	900	591	1008	851	1024	1037	679	556	378	585	885	785	202	742	811	518	481	225	255	28	538	656	819	187	846	492	266	111	267	921	156	122	504	910	149	98	79	55	409	1067	144	2	39	393	90	49	65
16	Box1	Z	20	24	40	7	4	3	56	28	0	40	99	17	4	33	33	24	34	37	5	12	0	0	5	5	0	1	0	19	13	8	24	10	13	7	33	0	4	0	0	5	46	4	4	27	6	0	1
17	Box2	Z	288	338	140	0	431	428	75	22	0	246	343	318	76	0	17	194	310	284	332	14	16	2	0	18	0	401	419	154	195	0	2	0	0	0	296	257	307	266	327	118	39	8	0	123	40	0	0
18	Box3	Z	162	137	120	165	21	197	143	176	32	55	170	98	142	23	139	248	284	165	168	4	64	5	62	7	224	8	11	167	224	281	5	117	125	138	309	133	51	219	232	167	24	22	8	14	253	53	44
19	Box4	Z	116	279	419	234	204	281	130	0	85	112	0	69	39	8	1	235	45	90	0	61	0	0	4	63	116	31	0	10	120	10	2	80	5	83	64	105	142	116	23	63	0	0	0	30	62	0	0
20	Box5	Z	83	0	9	71	8	7	39	38	7	26	0	3	45	24	34	11	0	0	0	2	8	0	0	0	0	0	0	0	6	27	37	10	38	5	0	24	20	67	8	0	0	14	5	0	0	0	0
21	Box6	Z	91	1	3	98	86	1	72	76	162	83	9	0	97	386	32	10	40	159	180	1	0	0	1	0	0	2	326	19	0	0	340	59	0	157	208	14	1	77	99	0	0	0	0	0	2	39	0
22	Box7	Z	14	88	29	92	1	35	5	20	121	64	64	70	82	70	85	38	75	49	86	110	46	89	29	177	3	24	29	19	14	105	147	141	50	22	150	185	42	15	115	230	115	12	42	11	81	20	12
23	Box8	Z	205	367	56	1	157	137	2	133	215	54	277	144	27	196	17	1	0	245	32	0	1	0	1	126	291	1	2	0	0	215	175	12	16	191	228	132	0	194	70	3	0	0	0	0	42	42	1
24	Box9	Z	0	1	17	18	0	3	9	0	0	1	0	3	3	0	0	0	0	5	0	0	11	3	0	0	1	0	9	0	0	6	7	0	0	0	8	0	0	0	18	0	0	0	0	0	0	0	0
25	Box11	Z	15	8	3	102	29	20	5	0	14	24	3	14	2	0	0	0	0	0	2	7	21	14	6	5	14	0	0	0	0	0	5	31	0	0	0	0	4	10	0	0	0	0	0	0	0	0	0
26	Box12	Z	80	81	138	113	55	89	115	57	113	74	82	59	59	32	64	73	55	54	81	75	36	38	49	41	56	54	114	66	92	113	73	73	49	59	47	30	59	43	32	38	49	34	34	41	74	43	11
29	Box13	Z	25	18	12	16	16	47	6	18	4	17	25	16	3	8	0	0	0	0	0	0	0	0	0	2	20	10	22	14	0	17	9	0	0	0	0	0	0	0	9	11	7	0	4	0	1	1	0
30	Box14	Z	63	12	8	122	43	17	11	4	0	33	3	16	3	1	73	17	1	2	0	0	1	11	45	0	12	6	0	0	10	4	0	4	8	53	0	0	0	0	0	10	0	0	0	12	0	0	0
16	Box1	Feed	1.39	1.41	1.41	1.74	1.74	1.77	2.05	2.16	2.16	2.22	2.33	2.33	2.33	2.36	2.43	3.02	3.48	3.52	3.55	3.55	3.55	3.55	3.55	3.55	3.55	3.55	3.55	3.58	3.88	3.88	4	4.18	4.18	4.39	4.71	4.71	5.03	5.04	5.04	5.14	5.44	5.44	5.44	5.69	5.69	5.69	5.69
[truncated: 51 more rows]
[truncated: 437 more columns]

## Sheet: Deleted Empty boxes, STE, data
	Charles 5.27.15			ob group 2		After release from CR
[truncated: 292 more rows]
[truncated: 449 more columns]

## Sheet: Food Intake
Animal No.	Box	Parameter	27-05-15 19:08	27-05-15 19:25	27-05-15 19:42	27-05-15 19:59	27-05-15 20:16	27-05-15 20:33	27-05-15 20:50	27-05-15 21:07	27-05-15 21:24	27-05-15 21:41	27-05-15 21:58	27-05-15 22:15	27-05-15 22:32	27-05-15 22:49	27-05-15 23:06	27-05-15 23:23	27-05-15 23:40	27-05-15 23:57	28-05-15 00:14	28-05-15 00:31	28-05-15 00:48	28-05-15 01:05	28-05-15 01:22	28-05-15 01:39	28-05-15 01:56	28-05-15 02:13	28-05-15 02:30	28-05-15 02:47	28-05-15 03:04	28-05-15 03:21	28-05-15 03:38	28-05-15 03:55	28-05-15 04:12	28-05-15 04:29	28-05-15 04:46	28-05-15 05:03	28-05-15 05:20	28-05-15 05:37	28-05-15 05:54	28-05-15 06:11	28-05-15 06:28	28-05-15 06:45	28-05-15 07:02	28-05-15 07:19	28-05-15 07:36	28-05-15 07:53	28-05-15 08:10
[truncated: 42 more rows]
[truncated: 439 more columns]
