# Supplementary material for: Energy homeostasis in leptin deficient Lepob/ob mice
Source: PLoS One. 2017 Dec 20;12(12):e0189784. doi: 10.1371/journal.pone.0189784 (PMC5738099; doi:10.1371/journal.pone.0189784)
Supplement: S1 File — The six included files are: 1. 050515 OB Calo Group 1 during CR Deleted. Raw file from the TSE machine from the first group of mice in calorimeter while on caloric restriction, food intake was deleted as the food was weighed and placed in the cages twice daily without using the TSE scale. 2. 051415 OB Calo Group 1 after CR release. Raw file from the TSE machine from the first group of mice in calorimeter after the caloric restriction was lifted and mice were allowed to eat ad libitum. 3. 052715 OB Calo Group 2 after CR release. Raw file from the TSE machine from the second group of mice in calorimeter after the caloric restriction was lifted and mice were allowed to eat ad libitum. 4. Insulin Elisa and Glucose. Insulin and Glucose raw data including standard curves used to calculate the values used in the manuscript. 5. OB study mice 022116. Raw data from food intake, body composition, body temperature, and body weight. and 6. TEE and Tot Mvt ob by mouse during and post CR. Raw data that shows how we ordered and averaged data to generate Fig 6C and 6D. (ZIP) [file pone.0189784.s002.zip › raw_data/Insulin Elisa and Glucose.xlsx]

## Sheet: InsElisa 12-1-16
2016-12-01	Insulin ELISA (Mercodia) - ob samples at the biggest separation time point (AL vs WR)																									1	3
	Plate#1 Layout														Plate#2 Layout											50	150	100		80
		1	2	3	4	5	6	7	8	9	10	11	12			1	2									1	20
	A	Std 0	Std 0	AL3	AL3	WR12	WR12	AL20	AL20	WR30	WR30	1323	1327		A					Standard	O.D.	pg/mL				5	100	95
	B	Std 1	Std 1	AL4	AL4	WR13	WR13	AL21	AL21	1323	1331	1328	1330		B						0.076	0
	C	Std 2	Std 2	AL6		WR14	WR14	AL22	AL22	1324	1322	1329	1331		C						0.097	0.2				1	60
	D	Std 3	Std 3	WR7	AL7	WR15	WR15	AL23	AL23	1329	1325	1326	1337		D						0.129	0.5				5	300	295
	E	Std 4	Std 4	WR8	AL8	AL16	AL16	AL24	AL24	1326	1327	1335			E						0.4235	1.5
	F	Std 5	Std 5	WR9	AL9	AL17	AL17	WR25	WR25	1335	1330	1334			F						1.08	3	500			1	35
	G	AL1	AL1	WR10	WR10	AL18	AL18	WR26	WR26	1334	1331	1322			G						2.8545	6.5	1000			5	175	170
	H	AL2	AL2	WR11	WR11	AL19	AL19	WR29	WR29	1332	1337	1325			H								2000
	Plate#1 Data						WR30								Plate#2 Data								4000			1	5
		0.078	0.074	3.934	3.894			3.767	3.793			0.277	0.13							control	0					50	250	200
		0.101	0.093	3.985	3.903	3.562	3.511	2.081	2.174	0.214	0.403	0.14	0.085
		0.125	0.133	1.382				3.905	3.93	0.25	1.595	0.395	0.124
		0.383	0.464	3.928	3.995	3.98				0.179	0.969	1.063	0.087
		0.989	1.171	3.716	3.735	3.854	3.894			0.571	0.177	0.152
		2.689	3.02	3.91	3.929	2.664	2.786			0.204	0.294	0.28
		2.01	2.042		3.963	3.624	3.694			0.1	0.149	0.191
		3.854	3.916	3.56	3.533	3.985		3.798	3.884	0.168	0.133	0.081
	Range for Mouse Leptin control:			520-870	transgenic dilution - 1:60
					wt dilution 1:20
	Mouse #	O.D.	pg/mL	Dil Factor	x DF (pg/mL)	ng/ml
	Std 0	0.074	0.184959	1	0.184959	0.000184959
	Std 1	0.093	0.247009	1	0.247009	0.000247009
	Std 2	0.133	0.376788	1	0.376788	0.000376788
	Std 3	0.464	1.40631	1	1.40631	0.00140631
	Std 4	1.171	3.33994	1	3.33994	0.00333994
	Std 5	3.02	6.68799	1	6.68799	0.00668799		AVG
ob/ob	AL1	2.042	5.22511	1	5.22511	0.00522511		5.22511		AL1	5.22511
ob/ob	AL2	3.916	7.42104	1	7.42104	0.00742104		7.42104		AL2	7.42104
ob/ob	AL3	3.934	7.42982	1	7.42982	0.00742982		7.41991		AL3	7.41991
ob/ob	AL4	3.985	7.45342	1	7.45342	0.00745342		7.43399		AL4	7.43399
ob/ob	AL6	1.382	3.84698	1	3.84698	0.00384698		3.84698		AL6	3.84698
ob/ob	WR7	3.928	7.42692	1	7.42692	0.00742692		7.44237		AL16	7.39951
ob/ob	WR8	3.716	7.30775	1	7.30775	0.00730775		7.31375		AL17	6.31824
ob/ob	WR9	3.91	7.41807	1	7.41807	0.00741807		7.42274		AL18	7.26972
ob/ob	WR10	0	-0.0592	1	-0.0592	-5.92e-05		7.44347		AL19	7.45342
ob/ob	WR11	3.56	7.1993	1	7.1993	0.0071993		7.18902		AL20	7.34709
ob/ob	AL3	3.894	7.41	1	7.41	0.00741				AL21	5.37981
ob/ob	AL4	3.903	7.41456	1	7.41456	0.00741456				AL22	7.42173
ob/ob	0	0	-0.0592	1	-0.0592	-5.92e-05				AL23	-0.0592
ob/ob	AL7	3.995	7.45782	1	7.45782	0.00745782				AL24	-0.0592
ob/ob	AL8	3.735	7.31976	1	7.31976	0.00731976				WR7	7.44237
ob/ob	AL9	3.929	7.42741	1	7.42741	0.00742741				WR8	7.31375
ob/ob	WR10	3.963	7.44347	1	7.44347	0.00744347				WR9	7.42274
ob/ob	WR11	3.533	7.17874	1	7.17874	0.00717874				WR10	7.44347
ob/ob	WR12	0	-0.0592	1	-0.0592	-5.92e-05		x		WR11	7.18902
ob/ob	WR13	3.562	7.2008	1	7.2008	0.0072008		7.1812		WR12	x
ob/ob	WR14	0	-0.0592	1	-0.0592	-5.92e-05				WR13	7.1812
ob/ob	WR15	3.98	7.45119	1	7.45119	0.00745119		7.45119		WR14
ob/ob	AL16	3.854	7.38902	1	7.38902	0.00738902		7.39951		WR15	7.45119
ob/ob	AL17	2.664	6.23556	1	6.23556	0.00623556		6.31824		WR25	-0.0592
ob/ob	AL18	3.624	7.24592	1	7.24592	0.00724592		7.26972		WR26	-0.0592
ob/ob	AL19	3.985	7.45342	1	7.45342	0.00745342		7.45342		WR29	7.38128
ob/ob	WR12	0	-0.0592	1	-0.0592	-5.92e-05				WR30	-0.0592
ob/ob	WR13	3.511	7.1616	1	7.1616	0.0071616
ob/ob	WR14	0	-0.0592	1	-0.0592	-5.92e-05
ob/ob	WR15	0	-0.0592	1	-0.0592	-5.92e-05
ob/ob	AL16	3.894	7.41	1	7.41	0.00741
ob/ob	AL17	2.786	6.40093	1	6.40093	0.00640093
ob/ob	AL18	3.694	7.29352	1	7.29352	0.00729352
ob/ob	AL19	0	-0.0592	1	-0.0592	-5.92e-05
ob/ob	AL20	3.767	7.33939	1	7.33939	0.00733939		7.34709
ob/ob	AL21	2.081	5.29669	1	5.29669	0.00529669		5.37981
ob/ob	AL22	3.905	7.41556	1	7.41556	0.00741556		7.42173
ob/ob	AL23	0	-0.0592	1	-0.0592	-5.92e-05		-0.0592
ob/ob	AL24	0	-0.0592	1	-0.0592	-5.92e-05		-0.0592
ob/ob	WR25	0	-0.0592	1	-0.0592	-5.92e-05		-0.0592
ob/ob	WR26	0	-0.0592	1	-0.0592	-5.92e-05		-0.0592
ob/ob	WR29	3.798	7.3577	1	7.3577	0.0073577		7.38128
ob/ob	AL20	3.793	7.35479	1	7.35479	0.00735479
ob/ob	AL21	2.174	5.46294	1	5.46294	0.00546294
ob/ob	AL22	3.93	7.42789	1	7.42789	0.00742789
ob/ob	AL23	0	-0.0592	1	-0.0592	-5.92e-05
ob/ob	AL24	0	-0.0592	1	-0.0592	-5.92e-05
ob/ob	WR25	0	-0.0592	1	-0.0592	-5.92e-05
ob/ob	WR26	0	-0.0592	1	-0.0592	-5.92e-05
ob/ob	WR29	3.884	7.40486	1	7.40486	0.00740486
ob/ob	WR30	0	-0.0592	1	-0.0592	-5.92e-05
Baseline	1323	0.214	0.636047	1	0.636047	0.000636047
Baseline	1324	0.25	0.74975	1	0.74975	0.00074975
Baseline	1329	0.179	0.524604	1	0.524604	0.000524604
Baseline	1326	0.571	1.72216	1	1.72216	0.00172216
Baseline	1335	0.204	0.604296	1	0.604296	0.000604296
Baseline	1334	0.1	0.269804	1	0.269804	0.000269804
Baseline	1332	0.168	0.489396	1	0.489396	0.000489396
ob/ob	WR30	0	-0.0592	1	-0.0592	-5.92e-05
Baseline	1331	0.403	1.22253	1	1.22253	0.00122253
Baseline	1322	1.595	4.32617	1	4.32617	0.00432617
Baseline	1325	0.969	2.82436	1	2.82436	0.00282436
Baseline	1327	0.177	0.518209	1	0.518209	0.000518209
Baseline	1330	0.294	0.887448	1	0.887448	0.000887448
Baseline	1331	0.149	0.428376	1	0.428376	0.000428376
Baseline	1337	0.133	0.376788	1	0.376788	0.000376788
1 wk of 200ug/ml dox	1323	0.277	0.834412	1	0.834412	0.000834412
1 wk of 200ug/ml dox	1328	0.14	0.399381	1	0.399381	0.000399381
1 wk of 200ug/ml dox	1329	0.395	1.19823	1	1.19823	0.00119823
1 wk of 200ug/ml dox	1326	1.063	3.06795	1	3.06795	0.00306795
1 wk of 200ug/ml dox	1335	0.152	0.438028	1	0.438028	0.000438028
1 wk of 200ug/ml dox	1334	0.28	0.843787	1	0.843787	0.000843787
1 wk of 200ug/ml dox	1322	0.191	0.562913	1	0.562913	0.000562913
1 wk of 200ug/ml dox	1325	0.081	0.20785	1	0.20785	0.00020785
1 wk of 200ug/ml dox	1327	0.13	0.367095	1	0.367095	0.000367095
1 wk of 200ug/ml dox	1330	0.085	0.220914	1	0.220914	0.000220914
1 wk of 200ug/ml dox	1331	0.124	0.347689	1	0.347689	0.000347689
1 wk of 200ug/ml dox	1337	0.087	0.227442	1	0.227442	0.000227442
	0	0	-0.0592	1	-0.0592	-5.92e-05
	0	0	-0.0592	1	-0.0592	-5.92e-05
	0	0	-0.0592	1	-0.0592	-5.92e-05
	0	0	-0.0592	1	-0.0592	-5.92e-05
	0	0	-0.0592	1	-0.0592	-5.92e-05
	0	0	-0.0592	1	-0.0592	-5.92e-05
	0	0	-0.0592	1	-0.0592	-5.92e-05
	0	0	-0.0592	1	-0.0592	-5.92e-05
	0	0	-0.0592	1	-0.0592	-5.92e-05
	0	0	-0.0592	1	-0.0592	-5.92e-05
	0	0	-0.0592	1	-0.0592	-5.92e-05
	0	0	-0.0592	1	-0.0592	-5.92e-05
	0	0	-0.0592	1	-0.0592	-5.92e-05
	0	0	-0.0592	1	-0.0592	-5.92e-05
	0	0	-0.0592	1	-0.0592	-5.92e-05

## Sheet: InsElisa 12-2-16repeat
2016-12-01	Insulin ELISA (Mercodia) - ob samples at the biggest separation time point (AL vs WR)																									1	3
	Plate#1 Layout														Plate#2 Layout											50	150	100		80
		1	2	3	4	5	6	7	8	9	10	11	12			1	2									1	20
	A	Std 0	AL3	WR13	AL21										A					Standard	O.D.	pg/mL				5	100	95
	B	Std 1	AL4	WR14	AL22										B						0.068	0
	C	Std 2	WR7	WR15	AL23										C						0.084	0.2				1	60
	D	Std 3	WR8	AL16	AL24										D						0.114	0.5				5	300	295
	E	Std 4	WR9	AL17	WR25										E						0.351	1.5
	F	Std 5	WR10	AL18	WR26										F						0.968	3	500			1	35
	G	AL1	WR11	AL19	WR29										G						2.524	6.5	1000			5	175	170
	H	AL2	WR12	AL20	WR30										H								2000
	Plate#1 Data														Plate#2 Data								4000			1	5
		0.068	0.382	0.162	0.108	0	0	0	0	0	0	0	0							control	0					50	250	200
		0.084	0.596	2.239	0.734	0	0	0	0.001	0	0	0	0
		0.114	1.932	1.092	2.209	0	0	0	0	0	0	0	0
		0.351	0.227	0.478	2.459	0	0	0	0	0	0	0	0
		0.968	0.652	0.142	3.837	0	0	0	0	0	0	0	0
		2.524	0.759	0.26	3.127	0	0	0	0	0	0	0	0
		0.098	0.173	1.671	0.359	0	0	0	0	0	0	0	0
		0.287	2.109	0.348	2.594	0	0	0	0	0	0	0	0
				520-870
					dilution 1:10							Insulin (ng/ml)	Body Weight (g ) at 11wks	Fat mass (g) at 11wks		Insulin in pmol/L
	Mouse #	O.D.	ng/mL	Dil Factor	x DF (pg/mL)				Undiluted			Diluted
ob/ob	AL1	0.098	0.323739	10	3.23739			AL1	5.22511		AL1	3.23739				558.17
ob/ob	AL2	0.287	0.991513	10	9.91513			AL2	7.42104	2	AL2	9.91513	50.4	25.9		1709.51
ob/ob	AL3	0.382	1.31519	10	13.1519			AL3	7.41991	3	AL3	13.1519	45.62	22.9		2267.57
ob/ob	AL4	0.596	2.01496	10	20.1496			AL4	7.43399	4	AL4	20.1496	45.02	23.4		3474.07
ob/ob	WR7	1.932	5.46441	10	54.6441			AL6	3.84698	6			48.96	26.3
ob/ob	WR8	0.227	0.782957	10	7.82957			AL16	7.39951	16	AL16	16.3414	46.68	21.5131		2817.48
ob/ob	WR9	0.652	2.19137	10	21.9137			AL17	6.31824	17	AL17	4.82031	48.48	23.3236		831.089
ob/ob	WR10	0.759	2.52069	10	25.2069			AL18	7.26972	18	AL18	8.98058	51.09	25.8797		1548.38
ob/ob	WR11	0.173	0.592524	10	5.92524			AL19	7.45342	19	AL19	49.1508	49.06	24.0691		8474.27
ob/ob	WR12	2.109	5.80253	10	58.0253			AL20	7.34709	20	AL20	12.0027	50.59	25.1341		2069.43
ob/ob	WR13	0.162	0.553414	10	5.53414			AL21	5.37981	21	AL21	3.59865	47.08	24.1756		620.457
ob/ob	WR14	2.239	6.03316	10	60.3316			AL22	7.42173	22	AL22	24.4466	43.74	19.8091		4214.92
ob/ob	WR15	1.092	3.48054	10	34.8054			AL23		23	AL23	59.8127	47.95	22.8976		10312.5
ob/ob	AL16	0.478	1.63414	10	16.3414			AL24		24	AL24	63.8926	50.5	24.0691		11016
ob/ob	AL17	0.142	0.482031	10	4.82031			WR7	7.44237	7	WR7	54.6441	37.01	17.2		9421.4
ob/ob	AL18	0.26	0.898058	10	8.98058			WR8	7.31375	8	WR8	7.82957	32.27	14.7		1349.93
ob/ob	AL19	1.671	4.91508	10	49.1508			WR9	7.42274	9	WR9	21.9137	32.39	14.6		3778.22
ob/ob	AL20	0.348	1.20027	10	12.0027			WR10	7.44347	10	WR10	25.2069	32.78	14.8		4346.02
ob/ob	AL21	0.108	0.359865	10	3.59865			WR11	7.18902	11	WR11	5.92524	32.18	13.9		1021.59
ob/ob	AL22	0.734	2.44466	10	24.4466			WR12	x	12	WR12	58.0253	36.69	16.4		10004.4
ob/ob	AL23	2.209	5.98127	10	59.8127			WR13	7.1812	13	WR13	5.53414	32.78	14.9		954.163
ob/ob	AL24	2.459	6.38926	10	63.8926			WR14		14	WR14	60.3316	34.97	15.4		10402
ob/ob	WR25	3.837	7.64228	10	76.4228			WR15	7.45119	15	WR15	34.8054	34.63	14.9		6000.94
ob/ob	WR26	3.127	7.20721	10	72.0721			WR25		25	WR25	76.4228	34.05	15.1231		13176.4
ob/ob	WR29	0.359	1.23756	10	12.3756			WR26		26	WR26	72.0721	35.47	15.3361		12426.2
ob/ob	WR30	2.594	6.58651	10	65.8651			WR29	7.38128	30	WR29	12.3756				2133.73
ob/ob	0	0	-0.035	10	-0.35			WR30			WR30	65.8651	35.95	15.5491		11356
ob/ob	0	0	-0.035	10	-0.35
ob/ob	0	0	-0.035	10	-0.35				6.66138			22.2692				3839.53
ob/ob	0	0	-0.035	10	-0.35
ob/ob	0	0	-0.035	10	-0.35				7.35313			38.5347				6643.92
ob/ob	0	0	-0.035	10	-0.35
ob/ob	0	0	-0.035	10	-0.35
ob/ob	0	0	-0.035	10	-0.35
ob/ob	0	0	-0.035	10	-0.35
ob/ob	0	0	-0.035	10	-0.35
ob/ob	0	0	-0.035	10	-0.35
ob/ob	0	0	-0.035	10	-0.35
ob/ob	0	0	-0.035	10	-0.35
ob/ob	0	0	-0.035	10	-0.35
ob/ob	0	0	-0.035	10	-0.35
ob/ob	0	0	-0.035	10	-0.35
ob/ob	0	0	-0.035	10	-0.35
ob/ob	0	0	-0.035	10	-0.35
ob/ob	0	0	-0.035	10	-0.35
ob/ob	0	0	-0.035	10	-0.35
ob/ob	0	0	-0.035	10	-0.35
ob/ob	0	0	-0.035	10	-0.35
ob/ob	0	0	-0.035	10	-0.35
ob/ob	0	0	-0.035	10	-0.35
ob/ob	0	0	-0.035	10	-0.35
ob/ob	0	0.001	-0.0312963	10	-0.312963
ob/ob	0	0	-0.035	10	-0.35
ob/ob	0	0	-0.035	10	-0.35
ob/ob	0	0	-0.035	10	-0.35
ob/ob	0	0	-0.035	10	-0.35
ob/ob	0	0	-0.035	10	-0.35
ob/ob	0	0	-0.035	10	-0.35
ob/ob	0	0	-0.035	10	-0.35
Baseline	0	0	-0.035	10	-0.35
Baseline	0	0	-0.035	10	-0.35
Baseline	0	0	-0.035	10	-0.35
Baseline	0	0	-0.035	10	-0.35
Baseline	0	0	-0.035	10	-0.35
Baseline	0	0	-0.035	10	-0.35
Baseline	0	0	-0.035	10	-0.35
ob/ob	0	0	-0.035	10	-0.35
Baseline	0	0	-0.035	10	-0.35
Baseline	0	0	-0.035	10	-0.35
Baseline	0	0	-0.035	10	-0.35
Baseline	0	0	-0.035	10	-0.35
Baseline	0	0	-0.035	10	-0.35
Baseline	0	0	-0.035	10	-0.35
Baseline	0	0	-0.035	10	-0.35
1 wk of 200ug/ml dox	0	0	-0.035	10	-0.35
1 wk of 200ug/ml dox	0	0	-0.035	10	-0.35
1 wk of 200ug/ml dox	0	0	-0.035	10	-0.35
1 wk of 200ug/ml dox	0	0	-0.035	10	-0.35
1 wk of 200ug/ml dox	0	0	-0.035	10	-0.35
1 wk of 200ug/ml dox	0	0	-0.035	10	-0.35
1 wk of 200ug/ml dox	0	0	-0.035	10	-0.35
1 wk of 200ug/ml dox	0	0	-0.035	10	-0.35
1 wk of 200ug/ml dox	0	0	-0.035	10	-0.35
1 wk of 200ug/ml dox	0	0	-0.035	10	-0.35
1 wk of 200ug/ml dox	0	0	-0.035	10	-0.35
1 wk of 200ug/ml dox	0	0	-0.035	10	-0.35
	0	0	-0.035	10	-0.35
	0	0	-0.035	10	-0.35
	0	0	-0.035	10	-0.35
	0	0	-0.035	10	-0.35
	0	0	-0.035	10	-0.35
	0	0	-0.035	10	-0.35
	0	0	-0.035	10	-0.35
	0	0	-0.035	10	-0.35
	0	0	-0.035	10	-0.35
	0	0	-0.035	10	-0.35
	0	0	-0.035	10	-0.35
	0	0	-0.035	10	-0.35
	0	0	-0.035	10	-0.35
	0	0	-0.035	10	-0.35
	0	0	-0.035	10	-0.35

## Sheet: Glucose 12-1-16
2016-12-01	Glucose kit (Wako) - ob samples at the biggest separation time point (AL vs WR)																									1	3
	Plate#1 Layout														Plate#2 Layout											50	150	100		80
		1	2	3	4	5	6	7	8	9	10	11	12			1	2									1	20
	A	Std 0	AL1	WR10	AL16	AL24	1323	1321	1323	1322					A					Standard	O.D.	pg/mL				5	100	95
	B	Std 1	AL2	WR11	AL17	WR25	1324	1322	1324	1325					B						1.186	500
	C	Std 2	AL3	WR12	AL18	WR26	1328	1325	1328	1327					C						0.62	250				1	60
	D	Std 3	AL4	WR13	AL19	WR29	1329	1327	1329	1330					D						0.32	125				5	300	295
	E	Std 4	AL6	WR14	AL20	WR30	1326	1330	1326	1331					E						0.179	62.5
	F	Std 5	WR7	WR15	AL21		1335	1331	1335	1337					F						0.498	200	500			1	35
	G	Std 6	WR8		AL22		1334	1337	1334						G						0.268	100	1000			5	175	170
	H	Std 7	WR9		AL23		1332		1321						H						0.151	50	2000
	Plate#1 Data						WR30								Plate#2 Data						0.036	25	4000			1	5
		1.186	1.42	0.253	0.464	0.822	0.465	0.435	0.437	0.523	0.001	0.001	0.001							control	0.002					50	250	200
		0.62	0.759	1.041	0.584	0.439	0.505	0.509	0.447	0.509	0.002	0.002	0.001
		0.32	1.025	0.453	0.922	0.36	0.546	0.468	0.491	0.518	0.002	0.002	0.001
		0.179	0.57	0.485	0.489	0.196	0.617	0.502	0.582	0.42	0.001	0.001	0.002
		0.498	0.035	0.393	0.719	0.285	0.544	0.556	0.534	0.407	0.002	0.001	0.002
		0.268	0.261	0.24	0.313		0.56	0.581	0.552	0.035	0.002	0.002	0.002
		0.151	0.151		1.308		0.512	0.57	0.506	0.036	0.002	0.002	0.002
		0.036	0.292		1.069		0.523		0.437	0.036	0.001	0.001	0.002
					Undiluted
	Mouse #	O.D.	pg/mL	Dil Factor	x DF (pg/mL)	ng/ml
ob/ob	AL1	1.42	593.348	1	593.348	0.593348					AL1	593.348
ob/ob	AL2	0.759	313.163	1	313.163	0.313163					AL2	313.163
ob/ob	AL3	1.025	425.915	1	425.915	0.425915					AL3	425.915
ob/ob	AL4	0.57	233.05	1	233.05	0.23305					AL4	233.05
ob/ob	AL6	0.035	6.2743	1	6.2743	0.0062743					AL6
ob/ob	WR7	0.261	102.071	1	102.071	0.102071		AVG			AL16	188.119
ob/ob	WR8	0.151	55.4444	1	55.4444	0.0554444		55.4444			AL17	238.984
ob/ob	WR9	0.292	115.211	1	115.211	0.115211		115.211			AL18	382.256
ob/ob	WR10	0.253	98.6801	1	98.6801	0.0986801		143.399			AL19	198.716
ob/ob	WR11	1.041	432.698	1	432.698	0.432698		335.841			AL20	296.208
ob/ob	WR12	0.453	183.456	1	183.456	0.183456		183.456			AL21	124.113
ob/ob	WR13	0.485	197.02	1	197.02	0.19702		197.868			AL22	545.874
ob/ob	WR14	0.393	158.023	1	158.023	0.158023		227.116			AL23	444.566
ob/ob	WR15	0.24	93.1697	1	93.1697	0.0931697		108.641			AL24	339.868
ob/ob	0	0	-8.5615	1	-8.5615	-0.0085615		545.874
ob/ob	0	0	-8.5615	1	-8.5615	-0.0085615		218.002			WR7	102.071
ob/ob	AL16	0.464	188.119	1	188.119	0.188119					WR8	55.4444
ob/ob	AL17	0.584	238.984	1	238.984	0.238984					WR9	115.211
ob/ob	AL18	0.922	382.256	1	382.256	0.382256					WR10	98.6801
ob/ob	AL19	0.489	198.716	1	198.716	0.198716					WR11	432.698
ob/ob	AL20	0.719	296.208	1	296.208	0.296208					WR12	183.456
ob/ob	AL21	0.313	124.113	1	124.113	0.124113					WR13	197.02
ob/ob	AL22	1.308	545.874	1	545.874	0.545874					WR14	158.023
ob/ob	AL23	1.069	444.566	1	444.566	0.444566					WR15	93.1697
ob/ob	AL24	0.822	339.868	1	339.868	0.339868		x			WR25	177.522
ob/ob	WR25	0.439	177.522	1	177.522	0.177522		191.51			WR26	144.035
ob/ob	WR26	0.36	144.035	1	144.035	0.144035					WR29	74.519
ob/ob	WR29	0.196	74.519	1	74.519	0.074519		74.519			WR30	112.244
ob/ob	WR30	0.285	112.244	1	112.244	0.112244		167.137
ob/ob	0	0	-8.5615	1	-8.5615	-0.0085615		110.125
ob/ob	0	0	-8.5615	1	-8.5615	-0.0085615		99.9518
ob/ob	0	0	-8.5615	1	-8.5615	-0.0085615		-8.5615
ob/ob	1323	0.465	188.543	1	188.543	0.188543
ob/ob	1324	0.505	205.498	1	205.498	0.205498
ob/ob	1328	0.546	222.877	1	222.877	0.222877
ob/ob	1329	0.617	252.972	1	252.972	0.252972
ob/ob	1326	0.544	222.029	1	222.029	0.222029
ob/ob	1335	0.56	228.811	1	228.811	0.228811
ob/ob	1334	0.512	208.465	1	208.465	0.208465
ob/ob	1332	0.523	213.128	1	213.128	0.213128
ob/ob	1321	0.435	175.826	1	175.826	0.175826		176.25
ob/ob	1322	0.509	207.193	1	207.193	0.207193		194.053
ob/ob	1325	0.468	189.814	1	189.814	0.189814		194.689
ob/ob	1327	0.502	204.226	1	204.226	0.204226		221.181
ob/ob	1330	0.556	227.116	1	227.116	0.227116		222.453
ob/ob	1331	0.581	237.713	1	237.713	0.237713		231.567
ob/ob	1337	0.57	233.05	1	233.05	0.23305		205.922
ob/ob	0	0	-8.5615	1	-8.5615	-0.0085615		84.0563
ob/ob	1323	0.437	176.674	1	176.674	0.176674
ob/ob	1324	0.447	180.913	1	180.913	0.180913
ob/ob	1328	0.491	199.564	1	199.564	0.199564
ob/ob	1329	0.582	238.137	1	238.137	0.238137
ob/ob	1326	0.534	217.79	1	217.79	0.21779
ob/ob	1335	0.552	225.42	1	225.42	0.22542
ob/ob	1334	0.506	205.922	1	205.922	0.205922
ob/ob	1321	0.437	176.674	1	176.674	0.176674
ob/ob	1322	0.523	213.128	1	213.128	0.213128
Baseline	1325	0.509	207.193	1	207.193	0.207193
Baseline	1327	0.518	211.008	1	211.008	0.211008
Baseline	1330	0.42	169.468	1	169.468	0.169468
Baseline	1331	0.407	163.958	1	163.958	0.163958
Baseline	1337	0.035	6.2743	1	6.2743	0.0062743
Baseline	0	0.036	6.69818	1	6.69818	0.00669818
Baseline	0	0.036	6.69818	1	6.69818	0.00669818
ob/ob	0	0.001	-8.13762	1	-8.13762	-0.00813762
Baseline	0	0.002	-7.71374	1	-7.71374	-0.00771374
Baseline	0	0.002	-7.71374	1	-7.71374	-0.00771374
Baseline	0	0.001	-8.13762	1	-8.13762	-0.00813762
Baseline	0	0.002	-7.71374	1	-7.71374	-0.00771374
Baseline	0	0.002	-7.71374	1	-7.71374	-0.00771374
Baseline	0	0.002	-7.71374	1	-7.71374	-0.00771374
Baseline	0	0.001	-8.13762	1	-8.13762	-0.00813762
1 wk of 200ug/ml dox	0	0.001	-8.13762	1	-8.13762	-0.00813762
1 wk of 200ug/ml dox	0	0.002	-7.71374	1	-7.71374	-0.00771374
1 wk of 200ug/ml dox	0	0.002	-7.71374	1	-7.71374	-0.00771374
1 wk of 200ug/ml dox	0	0.001	-8.13762	1	-8.13762	-0.00813762
1 wk of 200ug/ml dox	0	0.001	-8.13762	1	-8.13762	-0.00813762
1 wk of 200ug/ml dox	0	0.002	-7.71374	1	-7.71374	-0.00771374
1 wk of 200ug/ml dox	0	0.002	-7.71374	1	-7.71374	-0.00771374
1 wk of 200ug/ml dox	0	0.001	-8.13762	1	-8.13762	-0.00813762
1 wk of 200ug/ml dox	0	0.001	-8.13762	1	-8.13762	-0.00813762
1 wk of 200ug/ml dox	0	0.001	-8.13762	1	-8.13762	-0.00813762
1 wk of 200ug/ml dox	0	0.001	-8.13762	1	-8.13762	-0.00813762
1 wk of 200ug/ml dox	0	0.002	-7.71374	1	-7.71374	-0.00771374
	0	0.002	-7.71374	1	-7.71374	-0.00771374
	0	0.002	-7.71374	1	-7.71374	-0.00771374
	0	0.002	-7.71374	1	-7.71374	-0.00771374
	0	0.002	-7.71374	1	-7.71374	-0.00771374
	0	0	-8.5615	1	-8.5615	-0.0085615
	0	0	-8.5615	1	-8.5615	-0.0085615
	0	0	-8.5615	1	-8.5615	-0.0085615
	0	0	-8.5615	1	-8.5615	-0.0085615
	0	0	-8.5615	1	-8.5615	-0.0085615
	0	0	-8.5615	1	-8.5615	-0.0085615
	0	0	-8.5615	1	-8.5615	-0.0085615
	0	0	-8.5615	1	-8.5615	-0.0085615
	0	0	-8.5615	1	-8.5615	-0.0085615
	0	0	-8.5615	1	-8.5615	-0.0085615
	0	0	-8.5615	1	-8.5615	-0.0085615

## Sheet: Sheet1
1.186	1.42	0.253	0.464	0.822	0.465	0.435	0.437	0.523	0.001	0.001	0.001
0.62	0.759	1.041	0.584	0.439	0.505	0.509	0.447	0.509	0.002	0.002	0.001
0.32	1.025	0.453	0.922	0.36	0.546	0.468	0.491	0.518	0.002	0.002	0.001
0.179	0.57	0.485	0.489	0.196	0.617	0.502	0.582	0.42	0.001	0.001	0.002
0.498	0.035	0.393	0.719	0.285	0.544	0.556	0.534	0.407	0.002	0.001	0.002
0.268	0.261	0.24	0.313	0.036	0.56	0.581	0.552	0.035	0.002	0.002	0.002
0.151	0.151	0.036	1.308	0.035	0.512	0.57	0.506	0.036	0.002	0.002	0.002
0.036	0.292	0.036	1.069	0.037	0.523	0.036	0.437	0.036	0.001	0.001	0.002
