# Supplementary material for: Energy homeostasis in leptin deficient Lepob/ob mice
Source: PLoS One. 2017 Dec 20;12(12):e0189784. doi: 10.1371/journal.pone.0189784 (PMC5738099; doi:10.1371/journal.pone.0189784)
Supplement: S1 File — The six included files are: 1. 050515 OB Calo Group 1 during CR Deleted. Raw file from the TSE machine from the first group of mice in calorimeter while on caloric restriction, food intake was deleted as the food was weighed and placed in the cages twice daily without using the TSE scale. 2. 051415 OB Calo Group 1 after CR release. Raw file from the TSE machine from the first group of mice in calorimeter after the caloric restriction was lifted and mice were allowed to eat ad libitum. 3. 052715 OB Calo Group 2 after CR release. Raw file from the TSE machine from the second group of mice in calorimeter after the caloric restriction was lifted and mice were allowed to eat ad libitum. 4. Insulin Elisa and Glucose. Insulin and Glucose raw data including standard curves used to calculate the values used in the manuscript. 5. OB study mice 022116. Raw data from food intake, body composition, body temperature, and body weight. and 6. TEE and Tot Mvt ob by mouse during and post CR. Raw data that shows how we ordered and averaged data to generate Fig 6C and 6D. (ZIP) [file pone.0189784.s002.zip › raw_data/OB Study mice 022116.xlsx]

## Sheet: Initial BW
Cage	mouse	Mark	BW	Cage	Mark
1	1	1B	36.8	7	RT
1	2	2B	32.7	5	RT
1	3	1R	31.18	4	RT
1	4	2R	30.21	2	RT
1	5	None	33.48	6	RT
2	1	1B	37.87	2	RB
2	2	2B	34.89	8	RT
2	3	1R	35.2	7	RB
2	4	2R	34.68	9	RT
2	5	None	36	3	RT
3	1	1B	35.84	1	RT
3	2	2B	38.63	1	RB
3	3	1R	37.45	5	RB
3	4	2R	36.08	9	RB
3	5	None	34.36	8	RB
4	1	1B	37.09	6	RB
4	2	2B	37.72	3	RB
4	3	1R	36.03	4	RB
4	4	2R	30.74	3	LT
4	5	None	28.84	1	LT
5	1	1B	36.7	8	LT
5	2	2B	34.24	7	LT
5	3	1R	37.49	4	LT
5	4	2R	35.74	6	LT
6	1	1B	35.96	2	LT
6	2	2B	34.7	9	LT
6	3	1R	35.65	5	LT
Group 2			BW 4/15/15 on arrival	New Cage number
3	5	2 orange	29.71	6	16
1	1	black	34.24	6	17	33.09	AL
2	1	black	35.32	6	18
3	2	orange	32.95	7	19			33.452	1.66032
3	3	blue	34.48	7	20	33.9733	AL	33.584	2.11949
2	3	blue	34.49	7	21
1	4	2 black	32.35	8	22
3	1	black	33.5	8	23	33.6	AL
1	2	orange	34.95	8	24
3	4	2 black	32.53	9	25
2	5	2 orange	34.35	9	26	33.84	WR
2	2	orange	34.64	9	27
1	5	2 orange	29.94	10	28
2	4	2 black	33.68	10	29	32.9767	WR
1	3	blue	35.31	10	30

## Sheet: Body Weight
	2017-02-06
	Weeks of age						6	7							8							9							10							11							12
	Body Weight (g)														Start CR		Alicja BACK!!!!												CR maintenance						Put in Metabolic cages								Release from CR	Release from CR
OB/OB						Group 1	2015-04-01	2015-04-08	2015-04-09	2015-04-10	2015-04-11	2015-04-12	2015-04-13	2015-04-14	2015-04-15	2015-04-16	2015-04-17	2015-04-18	2015-04-19	2015-04-20	2015-04-21	2015-04-22	2015-04-23	2015-04-24	2015-04-25	2015-04-26	2015-04-27	2015-04-28	2015-04-29	2015-04-30	2015-05-01	2015-05-02	2015-05-03	2015-05-04	2015-05-05	2015-05-06	2015-05-07	2015-05-08	2015-05-09	2015-05-10	2015-05-11	2015-05-12	2015-05-13	2015-05-14	2015-05-15	2015-05-16	2015-05-17	2015-05-18	2015-05-19
Cage#	Mouse#	Ear Tag	Treatment	DOB	Age (wks)	Group 2	2015-04-15	2015-04-22	2015-04-23	2015-04-24	2015-04-25	2015-04-26	2015-04-27	2015-04-28	2015-04-29	2015-04-30	2015-05-01	2015-05-02	2015-05-03	2015-05-04	2015-05-05	2015-05-06	2015-05-07	2015-05-08	2015-05-09	2015-05-10	2015-05-11	2015-05-12	2015-05-13	2015-05-14	2015-05-15	2015-05-16	2015-05-17	2015-05-18	2015-05-19	2015-05-20	2015-05-21	2015-05-22	2015-05-23	2015-05-24	2015-05-25	2015-05-26	2015-05-27	2015-05-28	2015-05-29	2015-05-30	2015-05-31	2015-06-01	2015-06-02
1	1	RT	AL	2015-02-18	102.714		32.7	33.52	34.26	33.73	34.17	34.91	34.72	35.02	34.55	34.85	34.98	34.88	34.88	35.45	34.97	34.77	35.44	35.8	36.16	36.72	37.14	37.18	36.81	36.39	36.86	36.79	36.91	37.05	36.18	32.94	34.66	34.84	36.72	32.22	35.81	34.61	36.05	35.57	33.51	35.45	35.56	36.52	36.31
	2	RB	AL	2015-02-18	102.714		37.45	40.4	41.28	42.27	42.75	43.57	43.9	44.55	44.9	45.88	46.26	46.59	47.18	47.56	48.06	47.99	48.95	49.83	51.04	50.75	51.54	52.3	51.89	52.11	52.4	52.58	52.77	52.56	52.33	50.4	49.24	48.1	47.26	46.61	45.87	45.38	44.79	44.14	43.47	43.06	42.57	41.99	45.81
	3	LT	AL	2015-02-18	102.714		35.65	39	38.23	38.26	39.14	40.04	40.35	40.67	40.82	41.55	42.21	42.3	42.93	43.14	43.55	43.85	44.23	44.28	45.14	45.63	45.83	46.38	46.19	47.04	46.77	47.33	47.48	47.7	47.21	45.62	45.16	45.22	46.88	47.76	48.49	48.74	48.65	48.9	49.47	50.07	50.83	51.55	51.16
2	4	RT	AL	2015-02-18	102.714		33.48	37.16	37.93	38.44	39.42	39.63	40.2	40.83	41.48	42.03	42.46	42.5	43.47	43.42	43.53	44.24	43.93	44.85	45.21	45.79	46.36	47.1	47.14	47.29	47.61	47.54	47.9	48.23	47.5	45.02	43.84	42.98	42.25	41.68	44.91	45.16	45.65	46.22	47.72	47.82	48.42	48.77	48.86
	6	LT	AL	2015-02-18	102.714		35.74	40.29	41.23	41.97	43.06	44.81	45.24	45.47	45.52	46.11	46.96	46.88	47.38	47.88	48.72	48.41	48.91	50.12	50.7	50.82	52.12	52.71	52.19	52.62	52.77	52.68	52.36	52.73	52.19	48.96	47.33	46.44	45.48	44.72	44	43.38	42.83	42.02	41.44	44.75	45.6	47.18	48.51
3	7	RT	WR	2015-02-18	102.714		36.8	41.83	42.88	43.14	44.46	45.57	45.92	46.73	47.28	43.63	42.41	42.81	41.62	40.81	40.18	39.66	39.31	38.83	38.5	38.5	37.83	38.03	38.01	38.14	37.78	38.17	38.45	38.14	37.66	37.01	35.89	37.36	37.03	37.23	36.75	36.75	36.58	36.55	40.38	42.62	44.14	44.84	45.6
	8	RB	WR	2015-02-18	102.714		35.2	37.16	38.13	38.97	39.45	40.28	40.96	41.4	42.33	39.15	37.81	36.97	36.32	35.52	35.18	34.85	33.65	33.24	32.86	33.44	33.17	32.89	32.84	33.13	33.02	33.21	33.41	33.46	33.35	32.27	31.42	31.09	30.54	35.22	32.66	32.91	32.53	32.4	33.8	34.61	38.18	39.6	39.46
	9	LT	WR	2015-02-18	102.714		34.24	37.65	38.48	38.77	39.63	39.76	40.19	41.29	41.45	38.81	37.94	37.31	37	36.31	36.07	35.44	35.22	34.72	34.33	34.17	33.83	33.51	33.41	33.63	33.15	33.25	33.35	33.23	32.77	32.39	32.64	32.92	32.95	33.05	32.99	32.67	32.76	32.8	36.35	37.71	38.93	39.84	40.22
4	10	RT	WR	2015-02-18	102.714		34.89	38.13	38.99	40.33	40.19	41	41.26	41.86	42.46	39.62	38.78	38.21	37.54	36.63	36.38	35.91	35.44	34.96	34.52	34.28	33.99	33.52	33.92	33.71	33.36	33.62	33.6	33.6	33.44	32.78	32.05	32.07	33.51	33.46	33.1	32.96	32.79	32.3	36.12	35.75	38.65	40.17	40.39
	11	RB	WR	2015-02-18	102.714		34.36	36.17	36.96	37.71	38.87	38.97	40.17	40.63	41.74	39.26	38.05	37.62	37.23	36.46	36.43	35.99	35.49	35.12	34.91	34.53	34.13	34.02	34.09	33.76	33.46	33.58	33.27	33.2	32.86	32.18	31.81	32.42	32.06	32.51	32.04	31.94	31.26	31.2	34.37	35.66	37.48	38.92	40.03
	12	LT	WR	2015-02-18	102.714		36.7	40.89	42.19	43.06	43.9	45.04	45.77	45.76	46.38	43.2	42.22	41.66	41.02	40.12	40	39.08	38.52	38.09	37.84	37.67	37.46	37.26	37.92	37.81	37.56	38	37.7	37.85	37.2	36.69	36.71	36.8	36.9	36.73	36.73	36.66	36.57	36.55	40.11	41.87	43.1	44.25	45.4
5	13	RT	WR	2015-02-18	102.714		34.68	37.32	38.2	38.5	39.11	39.63	40.69	41.32	41.92	39.26	38.15	37.39	37.04	36.24	36	35.38	35.09	34.62	34.39	34.08	33.61	33.45	33.49	33.45	33.22	33.66	33.44	33.78	33.2	32.78	31.8	31.43	31.08	30.87	30.52	30.31	30.12	29.68	29.92	33.52	34.75	35.77	34.94
	14	RB	WR	2015-02-18	102.714		36.08	40.12	40.74	41.07	41.25	42.03	43.22	44.11	44.26	41.05	40.19	39.32	39.14	38.27	37.97	37.23	36.6	36.37	36.1	35.89	35.25	35.21	35.23	35.03	34.83	35.07	35.2	35.28	34.9	34.97	34.68	35.24	35.14	35.28	35.2	35.15	35.08	34.96	38.45	40.77	40.96	40.5	43.16
	15	LT	WR	2015-02-18	102.714		34.7	39.13	40.23	39.14	40.52	41.61	42.48	43.52	43.71	40.05	39.2	38.4	38.21	37.45	37.32	36.58	36.28	36.02	35.79	35.53	34.91	35.05	35.36	35.46	35.34	36.13	35.61	35.81	35.2	34.63	33.6	33.15	32.87	35.6	36.28	35.65	35.4	34.89	38.6	40.27	42.68	43.13	43.68
11	31	RT	AL	2015-02-18	102.714		35.84	39.58	39.66	40.71	40.65	41.83	42.38	43.5	44.03	44.81	45.63	45.56	45.86	46.01	46.91	46.89	47.87	49	48.93	49.88	50.31	50.47	49.99	50.12	50.55	50.72	50.98	51.08	51.32	51.02	SAC
	32	RB	AL	2015-02-18	102.714		38.63	41.13	41.78	42.86	43.49	43.51	44.83	45.41	46.38	46.93	47.72	48	48.09	48.39	49.39	49.12	50.02	51.2	51.07	52.1	52.54	52.97	52.66	52.35	52.65	52.6	52.5	52.65	52.28	52.61	SAC
12	34	RT	WR	2015-02-18	102.714		30.21	32.73	33.91	34.35	35.02	35.51	36.08	37.04	37.5	35.3	34.07	33.77	33.2	32.69	32.46	31.91	31.57	31.23	31.18	31.04	30.41	30.55	30.78	30.61	30.25	30.81	30.84	30.57	30.3	30.55	SAC
	35	RB	WR	2015-02-18	102.714		37.87	41.03	41.52	42.41	42.65	43.05	43.58	44.08	44.87	41.83	40.79	40.16	39.8	38.75	38.34	37.52	36.72	36.18	35.49	35.4	34.62	34.58	34.5	34.26	34.45	34.66	34.69	34.28	34.15	33.99	SAC
13	37	RT	WR	2015-02-18	102.714		36	38.28	39.1	39.35	40.49	40.74	41.56	41.88	42.28	39.79	38.46	37.62	36.95	36.13	35.62	34.85	34.53	34.02	33.6	34.35	33.6	33.45	33.39	33.18	33.43	33.41	33.57	33.76	33.21	33.09	SAC
	38	RB	WR	2015-02-18	102.714		37.72	42.64	43.64	43.95	45.13	45.57	46.18	46.61	47.41	43.93	42.73	42	41.29	40.65	40.17	39.62	39.2	38.6	38.17	39.48	38.14	38	37.89	37.99	37.72	38	37.83	38	37.19	36.81	SAC
	39	LT	WR	2015-02-18	102.714		30.74	34.51	35.18	35.61	36.81	37.36	37.71	38.29	38.43	35.98	34.85	34.27	33.92	33.21	32.69	32.01	31.52	31.05	30.78	31.34	30.57	30.31	30.2	30.06	30.04	30.08	30.11	30.2	29.73	29.37	SAC
14	40	RT	AL	2015-02-18	102.714		31.18	32.07	33.27	33.56	33.55	33.79	34.47	34.62	34.72	34.65	35.44	35.39	35.18	35.56	35.8	35.6	36.44	36.84	36.65	37.68	37.81	37.68	37.17	37.54	37.28	37.15	37.57	37.17	37.76	37.51	SAC
	41	RB	AL	2015-02-18	102.714		36.03	36.6	37.78	39.06	39.36	40.25	40.66	41.51	42.12	42.47	43.3	43.58	43.86	44.27	44.56	44.81	45.17	46.16	46.4	47.08	47.7	47.88	48.04	48.03	48.3	48.31	48.39	48.36	48.34	48.63	SAC	3.7
	42	LT	AL	2015-02-18	102.714		37.49	39.84	41.29	41.94	42.94	43.77	44.97	45.79	45.84	46.68	48.2	48.32	48.51	48.89	49.75	50.41	50.81	52.17	52.35	53.09	54.29	54.3	53.98	53.54	54.1	54.41	54.16	54.57	54.66	54.72	SAC	3.98
6	16	RT	AL	2015-03-04	100.714		29.71	35.11	35.79	36.78	37.51	38.16	38.7	39.43	39.34	39.77	40.2	40.64	40.74	41.22	41.61	41.82	41.92	42.78	43.35	43.9	44.11	44.6	44.99	44.58	44.61	45	44.8	45.34	46.26	46.68	44.54	46.63	47.03	47.47	48.32	48.53	48.86	49.52	49.31	49.82	50.1	49.86	49.88
	17	RB	AL	2015-03-04	100.714		34.24	36.35	36.88	38.29	38.71	39.61	40.2	41.24	41.74	41.55	42.22	42.42	42.37	42.78	43.11	43.53	43.37	43.79	44.55	44.7	45.05	45.42	45.76	45.55	45.86	46.24	46.6	47.88	47.89	48.48	47.31	47.41	48.24	48.48	49.64	49.86	50.62	50.17	50.68	50.88	51.6	52	52.05
	18	LT	AL	2015-03-04	100.714		35.32	38.65	39.65	40.59	40.97	42.01	42.61	43.65	43.67	44.3	44.31	44.73	44.42	44.8	45.29	45.45	45.33	45.79	46.75	47.02	47.18	47.32	47.99	47.93	48.57	48.68	49.3	50.09	50.57	51.09	50.61	50.95	51.44	51.78	49.94	51.74	51.35	51.41	51.86	52.28	51.99	51.87	51.65
7	19	RT	AL	2015-03-04	100.714		32.95	37.48	38.16	38.98	40.25	40.99	41.8	42.51	42.11	42.4	43.13	42.57	43.19	44.03	44.29	45.02	45	45.15	45.76	46.4	47.14	47.21	47.57	47.75	45.81	47.61	48.52	48.76	48.83	49.06	48.8	49.46	49.77	49.86	50.96	50.98	51.27	51.55	52.13	52.32	52.27	52.61	52.88
	20	RB	AL	2015-03-04	100.714		34.48	37.84	38.66	39.54	40.87	41.61	42.08	42.96	42.96	43.4	44.22	43.92	43.91	44.26	44.52	44.66	45.06	45.11	46.3	47.01	47.57	48.08	48.3	48.54	46.19	48.38	49.02	49.65	49.83	50.59	50.4	50.85	51.53	52.84	52.15	52.25	52.56	52.9	53.76	54.18	54.2	54.74	52.54
	21	LT	AL	2015-03-04	100.714		34.49	36.97	37.72	38.59	39.87	40.48	41.06	42.22	42.48	42.84	43.41	43.35	43.57	44.42	44.06	44.35	44.75	45.06	45.45	45.78	46.19	46.12	46.8	46.83	44.71	45.51	45.99	46.18	46.63	47.08	45.54	47.21	47.94	48.46	49.05	49.48	49.56	50.13	50.32	50.07	50.31	50.3	50.81
8	22	RT	AL	2015-03-04	100.714		32.35	34.06	34.77	35.67	36.43	36.9	37.73	38.6	37.57	38.11	38.31	37.98	38.3	38.52	38.64	38.88	39.38	39.6	40.06	41.18	40.96	41.89	41.64	41.67	38.18	41.12	42.06	42.49	43.45	43.74	43.13	42.7	41.14	43.17	43.26	41.21	41.56	41.18	41.22	39.58	40.6	42.03	40.61
	23	RB	AL	2015-03-04	100.714		33.5	37.75	39.54	39.58	40.59	40.83	42.4	42.46	42.25	43.01	42.75	43.13	43.2	43.77	43.66	43.66	43.7	44.37	45.22	45.83	45.74	46.48	46.83	47.19	44.55	46.1	46.3	47.37	47.48	47.95	45.81	47.77	47.8	48.47	48.29	48.95	49.55	49.7	49.87	49.89	49.98	50.83	50.51
	24	LT	AL	2015-03-04	100.714		34.95	38.65	39.99	40.74	41.74	42.32	42.96	43.55	43.59	44.12	44.51	44.48	44.69	44.75	45.5	45.57	46.02	46.44	46.92	47.63	47.67	48.2	48.31	48.56	46.82	48.41	48.88	49.67	50.14	50.5	48.55	50	50.26	51	51.68	51.76	52.42	52.63	53.01	53.2	52.93	52.94	53.4
9	25	RT	WR	2015-03-04	100.714		32.53	36.63	37.39	38.03	38.64	40.05	41	41.48	41.55	38.7	37.92	37.58	37.52	37.19	35.89	35.74	35.15	34.72	34.45	34.16	33.66	33.63	32.85	33.15	33.49	33.63	33.97	33.59	33.64	34.05	33.25	33.45	33.39	33.49	32.87	33.3	33.2	36.76	38.65	39.25	39.72	40.32	41.55
	26	RB	WR	2015-03-04	100.714		34.35	38.28	38.85	40.07	40.96	41.37	42.6	43.56	43.57	40.61	39.93	39.56	38.76	38.32	37.18	36.75	36.2	35.64	35.34	34.91	34.45	34.45	34.04	34.32	34.44	34.95	35.14	35.12	35.12	35.47	33.87	34.47	34.64	34.59	34.59	34.53	34.3	38.35	38.73	39.36	40.22	41.5	42.6
																													.
10
	29	RB	WR	2015-03-04	100.714		33.68	35.88	35.75	36	36.25	36.84	37.13	38.72	38.8	36.58	34.97	34.65	33.81	33.19	32.42	32.04	31.62	31.21	30.6	30.78	30.58	30.62	30.26	30.2	30.47	30.16	30.05	30.04	29.85	29.55	29.31	29.57	31.44	30.48	30.39	30.32	30.01	30.48	30.79	30.86	32.18	30.84	31.12
	30	LT	WR	2015-03-04	100.714		35.31	37.8	39.54	39.77	40.94	42.01	42.6	43.55	42.89	39.4	37.99	37.18	36.6	36	35.07	34.51	34.1	34.24	34.13	34.46	34.67	34.73	34.77	34.75	35.2	35.57	35.6	35.72	35.56	35.95	34.39	34.94	34.89	34.45	34.35	34.4	34.1	38.33	38.21	40.38	41.22	42.15	42.87
2	5	RB	AL	2015-02-18	102.714		37.09	38.85	40.31	40.2	40.99	41.8	42.25	42.64	43.11	43.98	44.18	44.58	44.62	45.2	45.48	45.91
11	33	LT	AL	2015-02-18	102.714		28.84	29.17	29.2	30.2	29.94	30.62	29.68	29.91																						SAC
12	36	LT	AL	2015-02-18	102.714		35.96	dead																												SAC
9	27	LT	WR	2015-03-04	100.714		34.64	38.18	39.2	40.14	40.82	42.07	42.84	43.2	43.43	40.74	39.83	39	38.17
10	28	RT	WR	2015-03-04	100.714		29.94	30.89	30.94	30.69
				All mice	AL Avg		34.5358	37.4974	38.3089	39.0295	39.7616	40.4747	41.1189	41.7889	41.8984	42.3926	42.9589	43.0116	43.2489	43.6379	43.9958	44.1595	44.5421	45.1758	45.6847	46.2626	46.6974	47.0679	47.0658	47.1384	46.5574	47.2189	47.4995	47.87	47.9395	47.5053	46.0657	41.14	46.6957	46.7514	47.3121	47.2879	47.5514	47.5743	47.6979	48.0979	48.3543	48.7993	48.9271
					AL Stdv		2.22219	2.46809	2.47069	2.65696	2.78818	2.91753	3.05993	3.14299	3.35116	3.51685	3.66036	3.72812	3.81281	3.79102	4.07215	4.11297	4.13096	4.38813	4.42759	4.33328	4.56756	4.62005	4.60538	4.62083	5.02051	4.80305	4.68136	4.75044	4.69399	5.13131	4.05216	15.0771	4.16278	5.22067	4.31485	4.93823	4.79681	5.0933	5.74092	5.47178	5.36879	5.16865	4.93073
					WR Avg		34.7811	38.1211	38.9822	39.4572	40.2372	40.9106	41.6167	42.3239	42.7128	39.7861	38.6922	38.1378	37.6094	36.8856	36.4094	35.8372	35.345	34.9367	34.61	34.6672	34.16	34.07	34.0528	34.0356	33.9561	34.22	34.2128	34.2017	33.8517	33.585	33.1862	33.4546	33.5723	34.0738	33.7285	33.6577	33.4385	34.25	36.4985	37.8946	39.4008	40.1408	40.8477
					WR Stdv		2.08291	2.54854	2.6285	2.64517	2.7088	2.81236	2.84577	2.70545	2.77515	2.40445	2.47563	2.51245	2.44406	2.38721	2.40914	2.35397	2.34805	2.31309	2.30391	2.32266	2.22628	2.24665	2.34137	2.37222	2.31197	2.43019	2.40584	2.42876	2.34475	2.35447	1.99166	2.25491	2.07206	2.03948	2.14189	2.1121	2.17319	2.95773	3.37531	3.55016	3.33099	3.66778	4.05233
														Goal weight	34.1702						0.852425		0.827504	0.817944
				Cages 1-10	AL Avg		34.0721	37.3736	38.1493	38.8164	39.6771	40.4193	40.9964	41.6543	41.6414	42.1371	42.5664	42.5979	42.8736	43.2857	43.5364	43.7286	43.9993	44.4979	45.1864	45.6543	46.0429	46.4993	46.6007	46.7179	45.8364	46.7121	47.0636	47.55	47.6064	47.0079	46.0657	46.4686	46.6957	46.7514	47.3121	47.2879	47.5514	47.5743	47.6979	48.0979	48.3543	48.7993	48.9271
					AL Stdv		1.86449	2.07826	2.16777	2.32957	2.42255	2.57992	2.68493	2.68955	2.90195	2.99932	3.10199	3.16001	3.23787	3.22861	3.47894	3.47606	3.47115	3.61492	3.7549	3.55947	3.76935	3.84485	3.84523	4.03738	4.3621	4.07764	4.0282	4.03822	4.07464	4.6314	4.05216	4.20323	4.16278	5.22067	4.31485	4.93823	4.79681	5.0933	5.74092	5.47178	5.36879	5.16865	4.93073
					WR Avg		34.8862	38.23	39.1023	39.5815	40.3208	41.0892	41.8454	42.61	42.9492	39.9477	38.8892	38.3585	37.8315	37.1162	36.6223	36.0892	35.59	35.2138	34.9046	34.8	34.4262	34.3362	34.3223	34.3492	34.2554	34.5385	34.5223	34.5246	34.2115	33.9015	33.1862	33.4546	33.5723	34.0738	33.7285	33.6577	33.4385	34.25	36.4985	37.8946	39.4008	40.1408	40.8477
					WR Stdv		1.18045	1.80856	2.01934	2.01963	2.15752	2.34441	2.35221	2.18944	2.19426	1.87045	1.97481	2.10883	2.02221	1.97606	2.04438	1.94054	1.97166	1.94306	2.00428	1.90293	1.82621	1.87679	2.06824	2.04996	1.95673	2.14426	2.14512	2.1427	2.05208	2.1438	1.99166	2.25491	2.07206	2.03948	2.14189	2.1121	2.17319	2.95773	3.37531	3.55016	3.33099	3.66778	4.05233
					Combined		34.6551	37.8008	38.6365	39.2376	39.993	40.6868	41.3611	42.0492															Combined		47.0961	47.7983	48.0878	48.4711	48.5928	48.3144	46.9431	41.56	47.4631	47.8692	48.1969	48.2631	48.4362	48.4977	48.7892	49.0708	49.3385	49.7438	49.8977
					st		2.12915	2.49254	2.53597	2.62313	2.72214	2.83544	2.92736	2.91017															st		4.56608	4.20393	4.03008	4.07736	3.8397	3.83493	2.47256	15.5091	3.13719	3.25211	2.88035	3.46323	3.61322	3.89502	4.19997	4.25198	4.06638	3.9255	3.47154
					minus 2 SD		30.3968	32.8157	33.5645	33.9913	34.5487	35.0159	35.5064	36.2288															minus 2 SD		37.9639	39.3905	40.0276	40.3164	40.9134	40.6446	41.998	10.5417	41.1887	41.365	42.4362	41.3366	41.2097	40.7076	40.3893	40.5668	41.2057	41.8928	42.9546
					minus 3 sd		28.2677	30.3232	31.0286	31.3682	31.8266	32.1804	32.579	33.3187															minus 3 sd		33.3979	35.1865	35.9975	36.239	37.0737	36.8097	39.5254	-4.96742	38.0515	38.1129	39.5559	37.8734	37.5965	36.8126	36.1893	36.3148	37.1393	37.9673	39.4831
					minus 4 sd		26.1385	27.8307	28.4926	28.7451	29.1044	29.345	29.6516	30.4085															minus 4 sd		28.8318	30.9826	31.9675	32.1617	33.234	32.9747	37.0528	-20.4766	34.9143	34.8608	36.6755	34.4101	33.9833	32.9176	31.9894	32.0629	33.0729	34.0419	36.0115
[truncated: 118 more columns]

## Sheet: Body Weight -#1 and -29 ttest
	2017-02-06							1	2	3	4	5	6	7	8	9	10	11	12	13	14	15	16	17	18	19	20	21	22	23	24	25	26	27	28	29	30	31	32	33	34	35	36	37	38	39	40	41	42
	Weeks of age						6	7							8							9							10							11							12
	Body Weight (g)														Start CR		Alicja BACK!!!!												CR maintenance							Put in Metabolic cages							Release from CR	Release from CR
OB/OB						Group 1	2015-04-01	2015-04-08	2015-04-09	2015-04-10	2015-04-11	2015-04-12	2015-04-13	2015-04-14	2015-04-15	2015-04-16	2015-04-17	2015-04-18	2015-04-19	2015-04-20	2015-04-21	2015-04-22	2015-04-23	2015-04-24	2015-04-25	2015-04-26	2015-04-27	2015-04-28	2015-04-29	2015-04-30	2015-05-01	2015-05-02	2015-05-03	2015-05-04	2015-05-05	2015-05-06	2015-05-07	2015-05-08	2015-05-09	2015-05-10	2015-05-11	2015-05-12	2015-05-13	2015-05-14	2015-05-15	2015-05-16	2015-05-17	2015-05-18	2015-05-19
Cage#	Mouse#	Ear Tag	Treatment	DOB	Age (wks)	Group 2	2015-04-15	2015-04-22	2015-04-23	2015-04-24	2015-04-25	2015-04-26	2015-04-27	2015-04-28	2015-04-29	2015-04-30	2015-05-01	2015-05-02	2015-05-03	2015-05-04	2015-05-05	2015-05-06	2015-05-07	2015-05-08	2015-05-09	2015-05-10	2015-05-11	2015-05-12	2015-05-13	2015-05-14	2015-05-15	2015-05-16	2015-05-17	2015-05-18	2015-05-19	2015-05-20	2015-05-21	2015-05-22	2015-05-23	2015-05-24	2015-05-25	2015-05-26	2015-05-27	2015-05-28	2015-05-29	2015-05-30	2015-05-31	2015-06-01	2015-06-02
	2	RB	AL	2015-02-18	102.714		37.45	40.4	41.28	42.27	42.75	43.57	43.9	44.55	44.9	45.88	46.26	46.59	47.18	47.56	48.06	47.99	48.95	49.83	51.04	50.75	51.54	52.3	51.89	52.11	52.4	52.58	52.77	52.56	52.33	50.4	49.24	48.1	47.26	46.61	45.87	45.38	44.79	44.14	43.47	43.06	42.57	41.99	45.81
	3	LT	AL	2015-02-18	102.714		35.65	39	38.23	38.26	39.14	40.04	40.35	40.67	40.82	41.55	42.21	42.3	42.93	43.14	43.55	43.85	44.23	44.28	45.14	45.63	45.83	46.38	46.19	47.04	46.77	47.33	47.48	47.7	47.21	45.62	45.16	45.22	46.88	47.76	48.49	48.74	48.65	48.9	49.47	50.07	50.83	51.55	51.16
2	4	RT	AL	2015-02-18	102.714		33.48	37.16	37.93	38.44	39.42	39.63	40.2	40.83	41.48	42.03	42.46	42.5	43.47	43.42	43.53	44.24	43.93	44.85	45.21	45.79	46.36	47.1	47.14	47.29	47.61	47.54	47.9	48.23	47.5	45.02	43.84	42.98	42.25	41.68	44.91	45.16	45.65	46.22	47.72	47.82	48.42	48.77	48.86
	6	LT	AL	2015-02-18	102.714		35.74	40.29	41.23	41.97	43.06	44.81	45.24	45.47	45.52	46.11	46.96	46.88	47.38	47.88	48.72	48.41	48.91	50.12	50.7	50.82	52.12	52.71	52.19	52.62	52.77	52.68	52.36	52.73	52.19	48.96	47.33	46.44	45.48	44.72	44	43.38	42.83	42.02	41.44	44.75	45.6	47.18	48.51
6	16	RT	AL	2015-03-04	100.714		29.71	35.11	35.79	36.78	37.51	38.16	38.7	39.43	39.34	39.77	40.2	40.64	40.74	41.22	41.61	41.82	41.92	42.78	43.35	43.9	44.11	44.6	44.99	44.58	44.61	45	44.8	45.34	46.26	46.68	44.54	46.63	47.03	47.47	48.32	48.53	48.86	49.52	49.31	49.82	50.1	49.86	49.88
	17	RB	AL	2015-03-04	100.714		34.24	36.35	36.88	38.29	38.71	39.61	40.2	41.24	41.74	41.55	42.22	42.42	42.37	42.78	43.11	43.53	43.37	43.79	44.55	44.7	45.05	45.42	45.76	45.55	45.86	46.24	46.6	47.88	47.89	48.48	47.31	47.41	48.24	48.48	49.64	49.86	50.62	50.17	50.68	50.88	51.6	52	52.05
	18	LT	AL	2015-03-04	100.714		35.32	38.65	39.65	40.59	40.97	42.01	42.61	43.65	43.67	44.3	44.31	44.73	44.42	44.8	45.29	45.45	45.33	45.79	46.75	47.02	47.18	47.32	47.99	47.93	48.57	48.68	49.3	50.09	50.57	51.09	50.61	50.95	51.44	51.78	49.94	51.74	51.35	51.41	51.86	52.28	51.99	51.87	51.65
7	19	RT	AL	2015-03-04	100.714		32.95	37.48	38.16	38.98	40.25	40.99	41.8	42.51	42.11	42.4	43.13	42.57	43.19	44.03	44.29	45.02	45	45.15	45.76	46.4	47.14	47.21	47.57	47.75	45.81	47.61	48.52	48.76	48.83	49.06	48.8	49.46	49.77	49.86	50.96	50.98	51.27	51.55	52.13	52.32	52.27	52.61	52.88
	20	RB	AL	2015-03-04	100.714		34.48	37.84	38.66	39.54	40.87	41.61	42.08	42.96	42.96	43.4	44.22	43.92	43.91	44.26	44.52	44.66	45.06	45.11	46.3	47.01	47.57	48.08	48.3	48.54	46.19	48.38	49.02	49.65	49.83	50.59	50.4	50.85	51.53	52.84	52.15	52.25	52.56	52.9	53.76	54.18	54.2	54.74	52.54
	21	LT	AL	2015-03-04	100.714		34.49	36.97	37.72	38.59	39.87	40.48	41.06	42.22	42.48	42.84	43.41	43.35	43.57	44.42	44.06	44.35	44.75	45.06	45.45	45.78	46.19	46.12	46.8	46.83	44.71	45.51	45.99	46.18	46.63	47.08	45.54	47.21	47.94	48.46	49.05	49.48	49.56	50.13	50.32	50.07	50.31	50.3	50.81
8	22	RT	AL	2015-03-04	100.714		32.35	34.06	34.77	35.67	36.43	36.9	37.73	38.6	37.57	38.11	38.31	37.98	38.3	38.52	38.64	38.88	39.38	39.6	40.06	41.18	40.96	41.89	41.64	41.67	38.18	41.12	42.06	42.49	43.45	43.74	43.13	42.7	41.14	43.17	43.26	41.21	41.56	41.18	41.22	39.58	40.6	42.03	40.61
	23	RB	AL	2015-03-04	100.714		33.5	37.75	39.54	39.58	40.59	40.83	42.4	42.46	42.25	43.01	42.75	43.13	43.2	43.77	43.66	43.66	43.7	44.37	45.22	45.83	45.74	46.48	46.83	47.19	44.55	46.1	46.3	47.37	47.48	47.95	45.81	47.77	47.8	48.47	48.29	48.95	49.55	49.7	49.87	49.89	49.98	50.83	50.51
	24	LT	AL	2015-03-04	100.714		34.95	38.65	39.99	40.74	41.74	42.32	42.96	43.55	43.59	44.12	44.51	44.48	44.69	44.75	45.5	45.57	46.02	46.44	46.92	47.63	47.67	48.2	48.31	48.56	46.82	48.41	48.88	49.67	50.14	50.5	48.55	50	50.26	51	51.68	51.76	52.42	52.63	53.01	53.2	52.93	52.94	53.4
3	7	RT	WR	2015-02-18	102.714		36.8	41.83	42.88	43.14	44.46	45.57	45.92	46.73	47.28	43.63	42.41	42.81	41.62	40.81	40.18	39.66	39.31	38.83	38.5	38.5	37.83	38.03	38.01	38.14	37.78	38.17	38.45	38.14	37.66	37.01	35.89	37.36	37.03	37.23	36.75	36.75	36.58	36.55	40.38	42.62	44.14	44.84	45.6
	8	RB	WR	2015-02-18	102.714		35.2	37.16	38.13	38.97	39.45	40.28	40.96	41.4	42.33	39.15	37.81	36.97	36.32	35.52	35.18	34.85	33.65	33.24	32.86	33.44	33.17	32.89	32.84	33.13	33.02	33.21	33.41	33.46	33.35	32.27	31.42	31.09	30.54	35.22	32.66	32.91	32.53	32.4	33.8	34.61	38.18	39.6	39.46
	9	LT	WR	2015-02-18	102.714		34.24	37.65	38.48	38.77	39.63	39.76	40.19	41.29	41.45	38.81	37.94	37.31	37	36.31	36.07	35.44	35.22	34.72	34.33	34.17	33.83	33.51	33.41	33.63	33.15	33.25	33.35	33.23	32.77	32.39	32.64	32.92	32.95	33.05	32.99	32.67	32.76	32.8	36.35	37.71	38.93	39.84	40.22
4	10	RT	WR	2015-02-18	102.714		34.89	38.13	38.99	40.33	40.19	41	41.26	41.86	42.46	39.62	38.78	38.21	37.54	36.63	36.38	35.91	35.44	34.96	34.52	34.28	33.99	33.52	33.92	33.71	33.36	33.62	33.6	33.6	33.44	32.78	32.05	32.07	33.51	33.46	33.1	32.96	32.79	32.3	36.12	35.75	38.65	40.17	40.39
	11	RB	WR	2015-02-18	102.714		34.36	36.17	36.96	37.71	38.87	38.97	40.17	40.63	41.74	39.26	38.05	37.62	37.23	36.46	36.43	35.99	35.49	35.12	34.91	34.53	34.13	34.02	34.09	33.76	33.46	33.58	33.27	33.2	32.86	32.18	31.81	32.42	32.06	32.51	32.04	31.94	31.26	31.2	34.37	35.66	37.48	38.92	40.03
	12	LT	WR	2015-02-18	102.714		36.7	40.89	42.19	43.06	43.9	45.04	45.77	45.76	46.38	43.2	42.22	41.66	41.02	40.12	40	39.08	38.52	38.09	37.84	37.67	37.46	37.26	37.92	37.81	37.56	38	37.7	37.85	37.2	36.69	36.71	36.8	36.9	36.73	36.73	36.66	36.57	36.55	40.11	41.87	43.1	44.25	45.4
5	13	RT	WR	2015-02-18	102.714		34.68	37.32	38.2	38.5	39.11	39.63	40.69	41.32	41.92	39.26	38.15	37.39	37.04	36.24	36	35.38	35.09	34.62	34.39	34.08	33.61	33.45	33.49	33.45	33.22	33.66	33.44	33.78	33.2	32.78	31.8	31.43	31.08	30.87	30.52	30.31	30.12	29.68	29.92	33.52	34.75	35.77	34.94
	14	RB	WR	2015-02-18	102.714		36.08	40.12	40.74	41.07	41.25	42.03	43.22	44.11	44.26	41.05	40.19	39.32	39.14	38.27	37.97	37.23	36.6	36.37	36.1	35.89	35.25	35.21	35.23	35.03	34.83	35.07	35.2	35.28	34.9	34.97	34.68	35.24	35.14	35.28	35.2	35.15	35.08	34.96	38.45	40.77	40.96	40.5	43.16
	15	LT	WR	2015-02-18	102.714		34.7	39.13	40.23	39.14	40.52	41.61	42.48	43.52	43.71	40.05	39.2	38.4	38.21	37.45	37.32	36.58	36.28	36.02	35.79	35.53	34.91	35.05	35.36	35.46	35.34	36.13	35.61	35.81	35.2	34.63	33.6	33.15	32.87	35.6	36.28	35.65	35.4	34.89	38.6	40.27	42.68	43.13	43.68
9	25	RT	WR	2015-03-04	100.714		32.53	36.63	37.39	38.03	38.64	40.05	41	41.48	41.55	38.7	37.92	37.58	37.52	37.19	35.89	35.74	35.15	34.72	34.45	34.16	33.66	33.63	32.85	33.15	33.49	33.63	33.97	33.59	33.64	34.05	33.25	33.45	33.39	33.49	32.87	33.3	33.2	36.76	38.65	39.25	39.72	40.32	41.55
	26	RB	WR	2015-03-04	100.714		34.35	38.28	38.85	40.07	40.96	41.37	42.6	43.56	43.57	40.61	39.93	39.56	38.76	38.32	37.18	36.75	36.2	35.64	35.34	34.91	34.45	34.45	34.04	34.32	34.44	34.95	35.14	35.12	35.12	35.47	33.87	34.47	34.64	34.59	34.59	34.53	34.3	38.35	38.73	39.36	40.22	41.5	42.6
	30	LT	WR	2015-03-04	100.714		35.31	37.8	39.54	39.77	40.94	42.01	42.6	43.55	42.89	39.4	37.99	37.18	36.6	36	35.07	34.51	34.1	34.24	34.13	34.46	34.67	34.73	34.77	34.75	35.2	35.57	35.6	35.72	35.56	35.95	34.39	34.94	34.89	34.45	34.35	34.4	34.1	38.33	38.21	40.38	41.22	42.15	42.87
1				2015-02-18
																													.
10
2	5	RB	AL	2015-02-18	102.714		37.09	38.85	40.31	40.2	40.99	41.8	42.25	42.64	43.11	43.98	44.18	44.58	44.62	45.2	45.48	45.91
11	33	LT	AL	2015-02-18	102.714		28.84	29.17	29.2	30.2	29.94	30.62	29.68	29.91																						SAC
12	36	LT	AL	2015-02-18	102.714		35.96	dead																												SAC
9	27	LT	WR	2015-03-04	100.714		34.64	38.18	39.2	40.14	40.82	42.07	42.84	43.2	43.43	40.74	39.83	39	38.17
10	28	RT	WR	2015-03-04	100.714		29.94	30.89	30.94	30.69
	29	RB	WR	2015-03-04	100.714		33.68	35.88	35.75	36	36.25	36.84	37.13	38.72	38.8	36.58	34.97	34.65	33.81	33.19	32.42	32.04	31.62	31.21	30.6	30.78	30.58	30.62	30.26	30.2	30.47	30.16	30.05	30.04	29.85	29.55	29.31	29.57	31.44	30.48	30.39	30.32	30.01	30.48	30.79	30.86	32.18	30.84	31.12
							yellow highlight marks numbers reported in the MS
				Cages 1-10	AL Avg		34.1777	37.67	38.4485	39.2077	40.1008	40.8431	41.4792	42.1646	42.1869	42.6977	43.15	43.1915	43.4885	43.8885	44.1954	44.4177	44.6577	45.1669	45.8808	46.3415	46.7277	47.2162	47.3538	47.5123	46.5269	47.4754	47.8446	48.3577	48.4854	48.09	46.9431	47.3631	47.4631	47.8692	48.1969	48.2631	48.4362	48.4977	48.7892	49.0708	49.3385	49.7438	49.8977
					AL Stdv		1.89659	1.82931	1.93218	1.88609	1.90683	2.1182	2.06743	1.97142	2.1471	2.23158	2.29327	2.33927	2.3713	2.40468	2.55458	2.42641	2.54523	2.71427	2.82174	2.56168	2.8773	2.86716	2.7231	2.84364	3.65819	3.02945	2.88557	2.78781	2.5038	2.34023	2.47256	2.6465	3.13719	3.25211	2.88035	3.46323	3.61322	3.89502	4.19997	4.25198	4.06638	3.9255	3.47154
							0.526019	0.50736	0.53589	0.523106	0.52886	0.587482	0.573401	0.546774	0.5955	0.618929	0.636038	0.648796	0.657681	0.666938	0.708514	0.672964	0.705919	0.752804	0.782609	0.710483	0.798019	0.795207	0.755253	0.788685	1.0146	0.840217	0.800312	0.773199	0.694429	0.649063	0.685764	0.734006	0.870101	0.901973	0.798866	0.960528	1.00213	1.08028	1.16486	1.17929	1.12781	1.08874	0.962832
					WR Avg		34.9867	38.4258	39.3817	39.88	40.66	41.4433	42.2383	42.9342	43.295	40.2283	39.2158	38.6675	38.1667	37.4433	36.9725	36.4267	35.9208	35.5475	35.2633	35.135	34.7467	34.6458	34.6608	34.695	34.5708	34.9033	34.895	34.8983	34.575	34.2642	33.5092	33.7783	33.75	34.3733	34.0067	33.9358	33.7242	34.5642	36.9742	38.4808	40.0025	40.9158	41.6583
					WR Stdv		1.1734	1.73907	1.82802	1.78505	1.85636	2.05369	1.96114	1.93368	1.88599	1.64307	1.65579	1.87004	1.69362	1.6558	1.67936	1.579	1.6397	1.59372	1.59919	1.53584	1.47694	1.5756	1.74392	1.69966	1.66303	1.76856	1.74642	1.74007	1.64936	1.77448	1.68749	2.01512	2.05814	1.8071	1.97665	1.94148	1.99862	2.85372	3.03631	2.97923	2.63993	2.48118	2.93169
							0.338731	0.502025	0.527703	0.515299	0.535884	0.592851	0.566132	0.558207	0.54444	0.474314	0.477986	0.539833	0.488905	0.477989	0.484788	0.455818	0.473342	0.460066	0.461648	0.443358	0.426356	0.454837	0.503427	0.49065	0.480076	0.510539	0.504149	0.502316	0.476129	0.512249	0.487135	0.581715	0.594134	0.521666	0.570609	0.560458	0.576952	0.823797	0.876506	0.860029	0.762082	0.716254	0.846307
																																												13.9335	11.8151	10.5899	9.33596	8.82801	8.23936
							0.217075	0.301611	0.228226	0.370459	0.465637	0.479829	0.35699	0.335323	0.185167	0.00472569	6.27817e-05	2.16309e-05	1.54498e-06	7.54534e-08	2.38803e-08	1.44348e-09	6.28888e-10	2.16311e-10	5.72657e-11	3.64439e-12	4.95955e-12	2.30536e-12	1.41141e-12	1.94681e-12	3.87933e-10	9.31758e-12	2.26974e-12	5.91558e-13	4.22129e-14	2.92588e-14	8.42468e-14	5.81009e-13	6.02177e-12	7.41531e-12	6.77337e-13	8.21795e-12	1.06678e-11	6.01016e-10	4.29436e-08	2.76785e-07	7.04967e-07	8.67379e-07	1.63473e-06
																																												43.3
[truncated: 205 more columns]

## Sheet: Excluded mice
Mouse #	Group	Reason	date when excluded
PHYSIOLOGY STUDY
5	AL	died in NMR	2015-04-21
24	CR	died in NMR - kept the data until it died (7/1/15)	2015-07-01
27	CR	found dead in the cage	2015-05-04
28	CR	removed from the study - was not gaining weightBW dropped below 3rd SD	2015-04-24
29	CR	removed from the study - BW dropped below 3rd SD	2015-06-08
1	AL	removed from the study - BW dropped below 3rd SD (was half the size of the rest of the mice	2015-06-02
22	AL	removed from the study after the mouse started dropping in weight while all other mice in the group continued gaining	2015-07-02
RNA SEQ STUDY
33	AL	removed from the study - BW dropped below 3rd SD
36	WR

## Sheet: Body Weight -#1 and -29
	2017-02-06
	Weeks of age						6	7							8							9							10							11							12
	Body Weight (g)														Start CR		Alicja BACK!!!!												CR maintenance							Put in Metabolic cages							Release from CR	Release from CR
OB/OB						Group 1	2015-04-01	2015-04-08	2015-04-09	2015-04-10	2015-04-11	2015-04-12	2015-04-13	2015-04-14	2015-04-15	2015-04-16	2015-04-17	2015-04-18	2015-04-19	2015-04-20	2015-04-21	2015-04-22	2015-04-23	2015-04-24	2015-04-25	2015-04-26	2015-04-27	2015-04-28	2015-04-29	2015-04-30	2015-05-01	2015-05-02	2015-05-03	2015-05-04	2015-05-05	2015-05-06	2015-05-07	2015-05-08	2015-05-09	2015-05-10	2015-05-11	2015-05-12	2015-05-13	2015-05-14	2015-05-15	2015-05-16	2015-05-17	2015-05-18	2015-05-19
Cage#	Mouse#	Ear Tag	Treatment	DOB	Age (wks)	Group 2	2015-04-15	2015-04-22	2015-04-23	2015-04-24	2015-04-25	2015-04-26	2015-04-27	2015-04-28	2015-04-29	2015-04-30	2015-05-01	2015-05-02	2015-05-03	2015-05-04	2015-05-05	2015-05-06	2015-05-07	2015-05-08	2015-05-09	2015-05-10	2015-05-11	2015-05-12	2015-05-13	2015-05-14	2015-05-15	2015-05-16	2015-05-17	2015-05-18	2015-05-19	2015-05-20	2015-05-21	2015-05-22	2015-05-23	2015-05-24	2015-05-25	2015-05-26	2015-05-27	2015-05-28	2015-05-29	2015-05-30	2015-05-31	2015-06-01	2015-06-02
1				2015-02-18
	2	RB	AL	2015-02-18	102.714		37.45	40.4	41.28	42.27	42.75	43.57	43.9	44.55	44.9	45.88	46.26	46.59	47.18	47.56	48.06	47.99	48.95	49.83	51.04	50.75	51.54	52.3	51.89	52.11	52.4	52.58	52.77	52.56	52.33	50.4	49.24	48.1	47.26	46.61	45.87	45.38	44.79	44.14	43.47	43.06	42.57	41.99	45.81
	3	LT	AL	2015-02-18	102.714		35.65	39	38.23	38.26	39.14	40.04	40.35	40.67	40.82	41.55	42.21	42.3	42.93	43.14	43.55	43.85	44.23	44.28	45.14	45.63	45.83	46.38	46.19	47.04	46.77	47.33	47.48	47.7	47.21	45.62	45.16	45.22	46.88	47.76	48.49	48.74	48.65	48.9	49.47	50.07	50.83	51.55	51.16
2	4	RT	AL	2015-02-18	102.714		33.48	37.16	37.93	38.44	39.42	39.63	40.2	40.83	41.48	42.03	42.46	42.5	43.47	43.42	43.53	44.24	43.93	44.85	45.21	45.79	46.36	47.1	47.14	47.29	47.61	47.54	47.9	48.23	47.5	45.02	43.84	42.98	42.25	41.68	44.91	45.16	45.65	46.22	47.72	47.82	48.42	48.77	48.86
	6	LT	AL	2015-02-18	102.714		35.74	40.29	41.23	41.97	43.06	44.81	45.24	45.47	45.52	46.11	46.96	46.88	47.38	47.88	48.72	48.41	48.91	50.12	50.7	50.82	52.12	52.71	52.19	52.62	52.77	52.68	52.36	52.73	52.19	48.96	47.33	46.44	45.48	44.72	44	43.38	42.83	42.02	41.44	44.75	45.6	47.18	48.51
3	7	RT	WR	2015-02-18	102.714		36.8	41.83	42.88	43.14	44.46	45.57	45.92	46.73	47.28	43.63	42.41	42.81	41.62	40.81	40.18	39.66	39.31	38.83	38.5	38.5	37.83	38.03	38.01	38.14	37.78	38.17	38.45	38.14	37.66	37.01	35.89	37.36	37.03	37.23	36.75	36.75	36.58	36.55	40.38	42.62	44.14	44.84	45.6
	8	RB	WR	2015-02-18	102.714		35.2	37.16	38.13	38.97	39.45	40.28	40.96	41.4	42.33	39.15	37.81	36.97	36.32	35.52	35.18	34.85	33.65	33.24	32.86	33.44	33.17	32.89	32.84	33.13	33.02	33.21	33.41	33.46	33.35	32.27	31.42	31.09	30.54	35.22	32.66	32.91	32.53	32.4	33.8	34.61	38.18	39.6	39.46
	9	LT	WR	2015-02-18	102.714		34.24	37.65	38.48	38.77	39.63	39.76	40.19	41.29	41.45	38.81	37.94	37.31	37	36.31	36.07	35.44	35.22	34.72	34.33	34.17	33.83	33.51	33.41	33.63	33.15	33.25	33.35	33.23	32.77	32.39	32.64	32.92	32.95	33.05	32.99	32.67	32.76	32.8	36.35	37.71	38.93	39.84	40.22
4	10	RT	WR	2015-02-18	102.714		34.89	38.13	38.99	40.33	40.19	41	41.26	41.86	42.46	39.62	38.78	38.21	37.54	36.63	36.38	35.91	35.44	34.96	34.52	34.28	33.99	33.52	33.92	33.71	33.36	33.62	33.6	33.6	33.44	32.78	32.05	32.07	33.51	33.46	33.1	32.96	32.79	32.3	36.12	35.75	38.65	40.17	40.39
	11	RB	WR	2015-02-18	102.714		34.36	36.17	36.96	37.71	38.87	38.97	40.17	40.63	41.74	39.26	38.05	37.62	37.23	36.46	36.43	35.99	35.49	35.12	34.91	34.53	34.13	34.02	34.09	33.76	33.46	33.58	33.27	33.2	32.86	32.18	31.81	32.42	32.06	32.51	32.04	31.94	31.26	31.2	34.37	35.66	37.48	38.92	40.03
	12	LT	WR	2015-02-18	102.714		36.7	40.89	42.19	43.06	43.9	45.04	45.77	45.76	46.38	43.2	42.22	41.66	41.02	40.12	40	39.08	38.52	38.09	37.84	37.67	37.46	37.26	37.92	37.81	37.56	38	37.7	37.85	37.2	36.69	36.71	36.8	36.9	36.73	36.73	36.66	36.57	36.55	40.11	41.87	43.1	44.25	45.4
5	13	RT	WR	2015-02-18	102.714		34.68	37.32	38.2	38.5	39.11	39.63	40.69	41.32	41.92	39.26	38.15	37.39	37.04	36.24	36	35.38	35.09	34.62	34.39	34.08	33.61	33.45	33.49	33.45	33.22	33.66	33.44	33.78	33.2	32.78	31.8	31.43	31.08	30.87	30.52	30.31	30.12	29.68	29.92	33.52	34.75	35.77	34.94
	14	RB	WR	2015-02-18	102.714		36.08	40.12	40.74	41.07	41.25	42.03	43.22	44.11	44.26	41.05	40.19	39.32	39.14	38.27	37.97	37.23	36.6	36.37	36.1	35.89	35.25	35.21	35.23	35.03	34.83	35.07	35.2	35.28	34.9	34.97	34.68	35.24	35.14	35.28	35.2	35.15	35.08	34.96	38.45	40.77	40.96	40.5	43.16
	15	LT	WR	2015-02-18	102.714		34.7	39.13	40.23	39.14	40.52	41.61	42.48	43.52	43.71	40.05	39.2	38.4	38.21	37.45	37.32	36.58	36.28	36.02	35.79	35.53	34.91	35.05	35.36	35.46	35.34	36.13	35.61	35.81	35.2	34.63	33.6	33.15	32.87	35.6	36.28	35.65	35.4	34.89	38.6	40.27	42.68	43.13	43.68
11	31	RT	AL	2015-02-18	102.714		35.84	39.58	39.66	40.71	40.65	41.83	42.38	43.5	44.03	44.81	45.63	45.56	45.86	46.01	46.91	46.89	47.87	49	48.93	49.88	50.31	50.47	49.99	50.12	50.55	50.72	50.98	51.08	51.32	51.02	SAC
	32	RB	AL	2015-02-18	102.714		38.63	41.13	41.78	42.86	43.49	43.51	44.83	45.41	46.38	46.93	47.72	48	48.09	48.39	49.39	49.12	50.02	51.2	51.07	52.1	52.54	52.97	52.66	52.35	52.65	52.6	52.5	52.65	52.28	52.61	SAC
12	34	RT	WR	2015-02-18	102.714		30.21	32.73	33.91	34.35	35.02	35.51	36.08	37.04	37.5	35.3	34.07	33.77	33.2	32.69	32.46	31.91	31.57	31.23	31.18	31.04	30.41	30.55	30.78	30.61	30.25	30.81	30.84	30.57	30.3	30.55	SAC
	35	RB	WR	2015-02-18	102.714		37.87	41.03	41.52	42.41	42.65	43.05	43.58	44.08	44.87	41.83	40.79	40.16	39.8	38.75	38.34	37.52	36.72	36.18	35.49	35.4	34.62	34.58	34.5	34.26	34.45	34.66	34.69	34.28	34.15	33.99	SAC
13	37	RT	WR	2015-02-18	102.714		36	38.28	39.1	39.35	40.49	40.74	41.56	41.88	42.28	39.79	38.46	37.62	36.95	36.13	35.62	34.85	34.53	34.02	33.6	34.35	33.6	33.45	33.39	33.18	33.43	33.41	33.57	33.76	33.21	33.09	SAC
	38	RB	WR	2015-02-18	102.714		37.72	42.64	43.64	43.95	45.13	45.57	46.18	46.61	47.41	43.93	42.73	42	41.29	40.65	40.17	39.62	39.2	38.6	38.17	39.48	38.14	38	37.89	37.99	37.72	38	37.83	38	37.19	36.81	SAC
	39	LT	WR	2015-02-18	102.714		30.74	34.51	35.18	35.61	36.81	37.36	37.71	38.29	38.43	35.98	34.85	34.27	33.92	33.21	32.69	32.01	31.52	31.05	30.78	31.34	30.57	30.31	30.2	30.06	30.04	30.08	30.11	30.2	29.73	29.37	SAC
14	40	RT	AL	2015-02-18	102.714		31.18	32.07	33.27	33.56	33.55	33.79	34.47	34.62	34.72	34.65	35.44	35.39	35.18	35.56	35.8	35.6	36.44	36.84	36.65	37.68	37.81	37.68	37.17	37.54	37.28	37.15	37.57	37.17	37.76	37.51	SAC
	41	RB	AL	2015-02-18	102.714		36.03	36.6	37.78	39.06	39.36	40.25	40.66	41.51	42.12	42.47	43.3	43.58	43.86	44.27	44.56	44.81	45.17	46.16	46.4	47.08	47.7	47.88	48.04	48.03	48.3	48.31	48.39	48.36	48.34	48.63	SAC
	42	LT	AL	2015-02-18	102.714		37.49	39.84	41.29	41.94	42.94	43.77	44.97	45.79	45.84	46.68	48.2	48.32	48.51	48.89	49.75	50.41	50.81	52.17	52.35	53.09	54.29	54.3	53.98	53.54	54.1	54.41	54.16	54.57	54.66	54.72	SAC
6	16	RT	AL	2015-03-04	100.714		29.71	35.11	35.79	36.78	37.51	38.16	38.7	39.43	39.34	39.77	40.2	40.64	40.74	41.22	41.61	41.82	41.92	42.78	43.35	43.9	44.11	44.6	44.99	44.58	44.61	45	44.8	45.34	46.26	46.68	44.54	46.63	47.03	47.47	48.32	48.53	48.86	49.52	49.31	49.82	50.1	49.86	49.88
	17	RB	AL	2015-03-04	100.714		34.24	36.35	36.88	38.29	38.71	39.61	40.2	41.24	41.74	41.55	42.22	42.42	42.37	42.78	43.11	43.53	43.37	43.79	44.55	44.7	45.05	45.42	45.76	45.55	45.86	46.24	46.6	47.88	47.89	48.48	47.31	47.41	48.24	48.48	49.64	49.86	50.62	50.17	50.68	50.88	51.6	52	52.05
	18	LT	AL	2015-03-04	100.714		35.32	38.65	39.65	40.59	40.97	42.01	42.61	43.65	43.67	44.3	44.31	44.73	44.42	44.8	45.29	45.45	45.33	45.79	46.75	47.02	47.18	47.32	47.99	47.93	48.57	48.68	49.3	50.09	50.57	51.09	50.61	50.95	51.44	51.78	49.94	51.74	51.35	51.41	51.86	52.28	51.99	51.87	51.65
7	19	RT	AL	2015-03-04	100.714		32.95	37.48	38.16	38.98	40.25	40.99	41.8	42.51	42.11	42.4	43.13	42.57	43.19	44.03	44.29	45.02	45	45.15	45.76	46.4	47.14	47.21	47.57	47.75	45.81	47.61	48.52	48.76	48.83	49.06	48.8	49.46	49.77	49.86	50.96	50.98	51.27	51.55	52.13	52.32	52.27	52.61	52.88
	20	RB	AL	2015-03-04	100.714		34.48	37.84	38.66	39.54	40.87	41.61	42.08	42.96	42.96	43.4	44.22	43.92	43.91	44.26	44.52	44.66	45.06	45.11	46.3	47.01	47.57	48.08	48.3	48.54	46.19	48.38	49.02	49.65	49.83	50.59	50.4	50.85	51.53	52.84	52.15	52.25	52.56	52.9	53.76	54.18	54.2	54.74	52.54
	21	LT	AL	2015-03-04	100.714		34.49	36.97	37.72	38.59	39.87	40.48	41.06	42.22	42.48	42.84	43.41	43.35	43.57	44.42	44.06	44.35	44.75	45.06	45.45	45.78	46.19	46.12	46.8	46.83	44.71	45.51	45.99	46.18	46.63	47.08	45.54	47.21	47.94	48.46	49.05	49.48	49.56	50.13	50.32	50.07	50.31	50.3	50.81
8	22	RT	AL	2015-03-04	100.714		32.35	34.06	34.77	35.67	36.43	36.9	37.73	38.6	37.57	38.11	38.31	37.98	38.3	38.52	38.64	38.88	39.38	39.6	40.06	41.18	40.96	41.89	41.64	41.67	38.18	41.12	42.06	42.49	43.45	43.74	43.13	42.7	41.14	43.17	43.26	41.21	41.56	41.18	41.22	39.58	40.6	42.03	40.61
	23	RB	AL	2015-03-04	100.714		33.5	37.75	39.54	39.58	40.59	40.83	42.4	42.46	42.25	43.01	42.75	43.13	43.2	43.77	43.66	43.66	43.7	44.37	45.22	45.83	45.74	46.48	46.83	47.19	44.55	46.1	46.3	47.37	47.48	47.95	45.81	47.77	47.8	48.47	48.29	48.95	49.55	49.7	49.87	49.89	49.98	50.83	50.51
	24	LT	AL	2015-03-04	100.714		34.95	38.65	39.99	40.74	41.74	42.32	42.96	43.55	43.59	44.12	44.51	44.48	44.69	44.75	45.5	45.57	46.02	46.44	46.92	47.63	47.67	48.2	48.31	48.56	46.82	48.41	48.88	49.67	50.14	50.5	48.55	50	50.26	51	51.68	51.76	52.42	52.63	53.01	53.2	52.93	52.94	53.4
9	25	RT	WR	2015-03-04	100.714		32.53	36.63	37.39	38.03	38.64	40.05	41	41.48	41.55	38.7	37.92	37.58	37.52	37.19	35.89	35.74	35.15	34.72	34.45	34.16	33.66	33.63	32.85	33.15	33.49	33.63	33.97	33.59	33.64	34.05	33.25	33.45	33.39	33.49	32.87	33.3	33.2	36.76	38.65	39.25	39.72	40.32	41.55
	26	RB	WR	2015-03-04	100.714		34.35	38.28	38.85	40.07	40.96	41.37	42.6	43.56	43.57	40.61	39.93	39.56	38.76	38.32	37.18	36.75	36.2	35.64	35.34	34.91	34.45	34.45	34.04	34.32	34.44	34.95	35.14	35.12	35.12	35.47	33.87	34.47	34.64	34.59	34.59	34.53	34.3	38.35	38.73	39.36	40.22	41.5	42.6
																													.
10
	30	LT	WR	2015-03-04	100.714		35.31	37.8	39.54	39.77	40.94	42.01	42.6	43.55	42.89	39.4	37.99	37.18	36.6	36	35.07	34.51	34.1	34.24	34.13	34.46	34.67	34.73	34.77	34.75	35.2	35.57	35.6	35.72	35.56	35.95	34.39	34.94	34.89	34.45	34.35	34.4	34.1	38.33	38.21	40.38	41.22	42.15	42.87
2	5	RB	AL	2015-02-18	102.714		37.09	38.85	40.31	40.2	40.99	41.8	42.25	42.64	43.11	43.98	44.18	44.58	44.62	45.2	45.48	45.91
11	33	LT	AL	2015-02-18	102.714		28.84	29.17	29.2	30.2	29.94	30.62	29.68	29.91																						SAC
12	36	LT	AL	2015-02-18	102.714		35.96	dead																												SAC
9	27	LT	WR	2015-03-04	100.714		34.64	38.18	39.2	40.14	40.82	42.07	42.84	43.2	43.43	40.74	39.83	39	38.17
10	28	RT	WR	2015-03-04	100.714		29.94	30.89	30.94	30.69
	29	RB	WR	2015-03-04	100.714		33.68	35.88	35.75	36	36.25	36.84	37.13	38.72	38.8	36.58	34.97	34.65	33.81	33.19	32.42	32.04	31.62	31.21	30.6	30.78	30.58	30.62	30.26	30.2	30.47	30.16	30.05	30.04	29.85	29.55	29.31	29.57	31.44	30.48	30.39	30.32	30.01	30.48	30.79	30.86	32.18	30.84	31.12
				All mice	AL Avg		34.6378	37.7183	38.5339	39.3239	40.0722	40.7839	41.4744	42.165	42.3067	42.8117	43.4022	43.4633	43.7139	44.0928	44.4972	44.6811	45.0478	45.6967	46.2139	46.7928	47.2283	47.6172	47.6356	47.7356	47.0961	47.7983	48.0878	48.4711	48.5928	48.3144	46.9431	47.3631	47.4631	47.8692	48.1969	48.2631	48.4362	48.4977	48.7892	49.0708	49.3385	49.7438	49.8977
					AL Stdv		2.2404	2.33828	2.33355	2.39392	2.50797	2.66269	2.71505	2.75944	2.92198	3.09246	3.19897	3.25742	3.32323	3.32484	3.53548	3.52669	3.59506	3.86396	3.88892	3.77197	4.05194	4.06568	3.99078	3.9287	4.56608	4.20393	4.03008	4.07736	3.8397	3.83493	2.47256	2.6465	3.13719	3.25211	2.88035	3.46323	3.61322	3.89502	4.19997	4.25198	4.06638	3.9255	3.47154
					WR Avg		34.8459	38.2529	39.1724	39.6606	40.4718	41.15	41.8806	42.5359	42.9429	39.9747	38.9112	38.3429	37.8329	37.1029	36.6441	36.0606	35.5641	35.1559	34.8459	34.8959	34.3706	34.2729	34.2759	34.2612	34.1612	34.4588	34.4576	34.4465	34.0871	33.8224	33.5092	33.7783	33.75	34.3733	34.0067	33.9358	33.7242	34.5642	36.9742	38.4808	40.0025	40.9158	41.6583
					WR Stdv		2.12824	2.56293	2.57866	2.57746	2.59695	2.70318	2.69674	2.6301	2.67761	2.33719	2.36536	2.42938	2.32195	2.26962	2.26129	2.22111	2.22254	2.18305	2.13907	2.1753	2.10189	2.13898	2.20742	2.23732	2.20795	2.27686	2.23676	2.26305	2.18673	2.19376	1.68749	2.01512	2.05814	1.8071	1.97665	1.94148	1.99862	2.85372	3.03631	2.97923	2.63993	2.48118	2.93169
														Goal weight	34.3544						0.853321		0.828171	0.818665
				Cages 1-10	AL Avg (n=13)		34.1777	37.67	38.4485	39.2077	40.1008	40.8431	41.4792	42.1646	42.1869	42.6977	43.15	43.1915	43.4885	43.8885	44.1954	44.4177	44.6577	45.1669	45.8808	46.3415	46.7277	47.2162	47.3538	47.5123	46.5269	47.4754	47.8446	48.3577	48.4854	48.09	46.9431	47.3631	47.4631	47.8692	48.1969	48.2631	48.4362	48.4977	48.7892	49.0708	49.3385	49.7438	49.8977
					AL Stdv		1.89659	1.82931	1.93218	1.88609	1.90683	2.1182	2.06743	1.97142	2.1471	2.23158	2.29327	2.33927	2.3713	2.40468	2.55458	2.42641	2.54523	2.71427	2.82174	2.56168	2.8773	2.86716	2.7231	2.84364	3.65819	3.02945	2.88557	2.78781	2.5038	2.34023	2.47256	2.6465	3.13719	3.25211	2.88035	3.46323	3.61322	3.89502	4.19997	4.25198	4.06638	3.9255	3.47154
					AL STE		0.526019	0.50736	0.53589	0.523106	0.52886	0.587482	0.573401	0.546774	0.5955	0.618929	0.636038	0.648796	0.657681	0.666938	0.708514	0.672964	0.705919	0.752804	0.782609	0.710483	0.798019	0.795207	0.755253	0.788685	1.0146	0.840217	0.800312	0.773199	0.694429	0.649063	0.685764	0.734006	0.870101	0.901973	0.798866	0.960528	1.00213	1.08028	1.16486	1.17929	1.12781	1.08874	0.962832
					WR Avg (n=12)		34.9867	38.4258	39.3817	39.88	40.66	41.4433	42.2383	42.9342	43.295	40.2283	39.2158	38.6675	38.1667	37.4433	36.9725	36.4267	35.9208	35.5475	35.2633	35.135	34.7467	34.6458	34.6608	34.695	34.5708	34.9033	34.895	34.8983	34.575	34.2642	33.5092	33.7783	33.75	34.3733	34.0067	33.9358	33.7242	34.5642	36.9742	38.4808	40.0025	40.9158	41.6583
					WR Stdv		1.1734	1.73907	1.82802	1.78505	1.85636	2.05369	1.96114	1.93368	1.88599	1.64307	1.65579	1.87004	1.69362	1.6558	1.67936	1.579	1.6397	1.59372	1.59919	1.53584	1.47694	1.5756	1.74392	1.69966	1.66303	1.76856	1.74642	1.74007	1.64936	1.77448	1.68749	2.01512	2.05814	1.8071	1.97665	1.94148	1.99862	2.85372	3.03631	2.97923	2.63993	2.48118	2.93169
							0.338731	0.502025	0.527703	0.515299	0.535884	0.592851	0.566132	0.558207	0.54444	0.474314	0.477986	0.539833	0.488905	0.477989	0.484788	0.455818	0.473342	0.460066	0.461648	0.443358	0.426356	0.454837	0.503427	0.49065	0.480076	0.510539	0.504149	0.502316	0.476129	0.512249	0.487135	0.581715	0.594134	0.521666	0.570609	0.560458	0.576952	0.823797	0.876506	0.860029	0.762082	0.716254	0.846307
																																												13.9335	11.8151	10.5899	9.33596	8.82801	8.23936
					Combined		34.7389	37.978	38.844	39.4874	40.2663	40.9617	41.6717	42.3451	42.7188														Combined		47.0961	47.7983	48.0878	48.4711	48.5928	48.3144	46.9431	47.3631	47.4631	47.8692	48.1969	48.2631	48.4362	48.4977	48.7892	49.0708	49.3385	49.7438	49.8977
					st		2.15692	2.42866	2.44064	2.45374	2.52185	2.64917	2.67404	2.66419															st		4.56608	4.20393	4.03008	4.07736	3.8397	3.83493	2.47256	2.6465	3.13719	3.25211	2.88035	3.46323	3.61322	3.89502	4.19997	4.25198	4.06638	3.9255	3.47154
					minus 2 SD		30.425	33.1207	33.9627	34.5799	35.2226	35.6634	36.3236	37.0168															minus 2 SD		37.9639	39.3905	40.0276	40.3164	40.9134	40.6446	41.998	42.0701	41.1887	41.365	42.4362	41.3366	41.2097	40.7076	40.3893	40.5668	41.2057	41.8928	42.9546
					minus 3 sd		28.2681	30.692	31.5221	32.1262	32.7007	33.0142	33.6496	34.3526															minus 3 sd		33.3979	35.1865	35.9975	36.239	37.0737	36.8097	39.5254	39.4236	38.0515	38.1129	39.5559	37.8734	37.5965	36.8126	36.1893	36.3148	37.1393	37.9673	39.4831
					minus 4 sd		26.1112	28.2634	29.0814	29.6725	30.1789	30.365	30.9756	31.6884															minus 4 sd		28.8318	30.9826	31.9675	32.1617	33.234	32.9747	37.0528	36.7771	34.9143	34.8608	36.6755	34.4101	33.9833	32.9176	31.9894	32.0629	33.0729	34.0419	36.0115
[truncated: 241 more columns]

## Sheet: Food Intake
2017-02-06				2015-02-18	weeks old	7.14286	7.28571	7.42857	7.57143	7.71429	7.85714	8	8.14286	8.28571	8.42857	8.57143	8.71429	8.85714	9	9.14286	9.28571	9.42857	9.57143	9.71429	9.85714	10	10.1429	10.2857	10.4286	10.5714	10.7143	10.8571	11	11.1429	11.2857	11.4286	11.5714	11.7143	11.8571	12	12.1429	12.2857	12.4286	12.5714	12.7143	12.8571	13	13.1429
Weeks of age												8							9							10						10.8571	11							12							13
Food Intake Average per mouse per day					Start Baseline FI							Start CR		Alicja BACK!!!!												CR maintenance							Put in Metabolic cages							Release from CR							Remove from metabolic cages
OB/OB				Group 1		2015-04-09	2015-04-10	2015-04-11	2015-04-12	2015-04-13	2015-04-14	2015-04-15	2015-04-16	2015-04-17	2015-04-18	2015-04-19	2015-04-20	2015-04-21	2015-04-22	2015-04-23	2015-04-24	2015-04-25	2015-04-26	2015-04-27	2015-04-28	2015-04-29	2015-04-30	2015-05-01	2015-05-02	2015-05-03	2015-05-04	2015-05-05	2015-05-06	2015-05-07	2015-05-08	2015-05-09	2015-05-10	2015-05-11	2015-05-12	2015-05-13	2015-05-14	2015-05-15	2015-05-16	2015-05-17	2015-05-18	2015-05-19	2015-05-20	2015-05-21
Cage#	DOB	Treatment	Mice/cage	Group 2		2015-04-23	2015-04-24	2015-04-25	2015-04-26	2015-04-27	2015-04-28	2015-04-29	2015-04-30	2015-05-01	2015-05-02	2015-05-03	2015-05-04	2015-05-05	2015-05-06	2015-05-07	2015-05-08	2015-05-09	2015-05-10	2015-05-11	2015-05-12	2015-05-13	2015-05-14	2015-05-15	2015-05-16	2015-05-17	2015-05-18	2015-05-19	2015-05-20	2015-05-21	2015-05-22	2015-05-23	2015-05-24	2015-05-25	2015-05-26	2015-05-27	2015-05-28	2015-05-29	2015-05-30	2015-05-31	2015-06-01	2015-06-02	2015-06-03	2015-06-04
1	2015-02-18	AL	3			6.63333	6.70667	7.43333	7.02333	7.17333	6.49333	6.81333	6.29667	5.81	5.74667	5.52667	5.81	5.25333	5.03667	5.87333	5.57333	6	5.82667	5.99333	5.88333	4.86333	4.95667	4.85333	4.94	4.93	4.69667	4.55667		#VALUE!	#VALUE!	#VALUE!	#VALUE!	#VALUE!	#VALUE!	#VALUE!	#VALUE!	#VALUE!	#VALUE!	#VALUE!	#VALUE!	#VALUE!	#VALUE!	5.29667
2	2015-02-18	AL	2			8.33667	7.25	8.01	7.94667	7.57667	8.34667	7.43	7.5	7.59333	9.6	5.26667	6.66	7.01333	7.00333	7.415	7.205	6.485	7.135	7.64	7.405	6.79	6.81	7.51	7.115	6.675	7.04	6.315		#VALUE!	#VALUE!	#VALUE!	#VALUE!	#VALUE!	#VALUE!	#VALUE!	#VALUE!	#VALUE!	#VALUE!	#VALUE!	#VALUE!	#VALUE!	#VALUE!	7.27
3	2015-02-18	WR	3			6.31333	6.48667	6.53	6.72	6.25667	6.34333	6.70333	1	1	1	1	1	1	1	1	1.33	1.33333	1.30333	1.66667	1.66667	1.66667	1.66667	2.06	1.94667	1.83333	1.78	2	2	2.39	2.11333	2.55667	2.05667	2.22333	2.22333	#VALUE!	#VALUE!	#VALUE!	#VALUE!	#VALUE!	#VALUE!	#VALUE!	#VALUE!	6.2
4	2015-02-18	WR	3			6.99	7.9	8.36	7.28	6.79	7.12667	7.67667	1	1	1	1	1	1	1	1	1	1	1	1.5	2	1.5	1.5	1.84	1.67	1.67	1.67	2	2	2.39	2.22333	2.22333	2.05667	2.05667	2.05667	#VALUE!	#VALUE!	#VALUE!	#VALUE!	#VALUE!	#VALUE!	#VALUE!	#VALUE!	5.64667
5	2015-02-18	WR	3			8.73333	7.51333	7.61667	7.73667	7.92	8.83667	8.76333	1	1	1	1	1	1	1	1	1	1	1	1.5	1.5	1.5	1.5	1.84	1.67	1.67	1.67	2	2	2.5	2.44667	2.72667	2.01	2.16667	2.16667	#VALUE!	#VALUE!	#VALUE!	#VALUE!	#VALUE!	#VALUE!	#VALUE!	#VALUE!	6.15333
11	2015-02-18	AL	2			6.30667	7.18	6.40333	6.53	9.08	8.84	9.62	8.14	8.705	7.725	7.545	7.075	8.36	7.805	8.765	7.96	7.315	6.915	7.76	7.455	7.055	6.485	7.41	7.475	7.73	8.11	6.58	SAC						2.22333
12	2015-02-18	WR	2			7.71	8.345	8.535	8.315	8.155	8.715	9.765	1	1	1	1	1	1	1	1	1	1.205	1.195	1.59	1.75	1.75	2.015	2.42	2.145	1.825	2.25	2	SAC						2.14381
13	2015-02-18	WR	3			7.71333	7.84	8.79667	7.76	7.56	7.67667	8.31	1	1	1	1	1	1	1	1	1	2	1	1.5	1.5	1.5	1.5	1.84	1.84	1.84	1.67	2	SAC						2.2881
14	2015-02-18	AL	3			7.48	7.01667	7.51333	7.09667	7.42	6.87	7.44	6.98333	6.90333	7.13667	5.82	6.39667	7.05667	6.2	7.19667	6.86667	5.98667	6.49	7.07	6.66	7.68	5.54667	6.02667	5.34	5.55667	5.48667	5.73	SAC						2.05143
																																							2.06312
6	2015-03-04	AL	3			6.62333	6.78667	6.22	6.79	6.45667	6.63667	5.85667	5.67	5.76333	5.52667	5.54	5.22333	5.99667	5.39667	5.85	5.32333	5.78333	5.80333	6.08	5.79667	6.00333	5.3	4.98667	6.06667	5.30667	6.11667	5.82667	5.78	#VALUE!	#VALUE!	#VALUE!	#VALUE!	#VALUE!	#VALUE!	#VALUE!	#VALUE!	#VALUE!	#VALUE!	#VALUE!	#VALUE!	#VALUE!		5.60667
7	2015-03-04	AL	3			7.21667	6.98333	7.64	7.91	7.64333	7.74333	6.94333	6.28667	6.88667	6.41	5.90333	6.37	6.3	6.26333	6.00667	6.55333	6.84667	6.7	7.21333	6.68667	7.66333	6.91667	3.44333	4.86	4.51	5.87	6.67333	6.76333	#VALUE!	#VALUE!	#VALUE!	#VALUE!	#VALUE!	#VALUE!	#VALUE!	#VALUE!	#VALUE!	#VALUE!	#VALUE!	#VALUE!	#VALUE!		6.52667
8	2015-03-04	AL	3			9.05	7.84667	7.76667	7.00333	7.38333	6.63667	6.69	5.82333	6.02	6.29333	6.57667	5.80333	6.14	6.00667	6.09	5.43	6.21	6.28	5.96333	6.24667	6.65667	5.94667	3.36667	5.37667	5.41	5.37333	5.32	5.67333	#VALUE!	#VALUE!	#VALUE!	#VALUE!	#VALUE!	#VALUE!	#VALUE!	#VALUE!	#VALUE!	#VALUE!	#VALUE!	#VALUE!	#VALUE!		5.67
9	2015-03-04	WR	3			9.00333	8.39333	8.11	8.07333	8.60667	7.61	7.00667	1	1	1	1	1	1	1	1	1	1	1	1.5	1.335	2.17	2.67	2	2	1.84	1.84	1.84	1.5	2.17	2.01	2.01	2.01	2.01	2.01		#VALUE!	#VALUE!	#VALUE!	#VALUE!	#VALUE!	#VALUE!		6.195
10	2015-03-04	WR	2			5.41	4.79667	6.365	6.205	5.945	6.45	6.365	1	1	1	1	1	1	1.33	1.585	1.5	2	2	2	2	2	2.67	2	1.835	2	1.835	2.165	2	2.755	2.005	2.09	2.335	2.175	2.09		#VALUE!	#VALUE!	#VALUE!	#VALUE!	#VALUE!	#VALUE!		4.37
		AL Avg		AVG		7.3781	7.11	7.28381	7.18571	7.53333	7.36667	7.25619	6.67143	6.81167	6.91976	6.02548	6.19119	6.58857	6.24452	6.74238	6.41595	6.37524	6.45	6.81714	6.59048	6.6731	5.99452	5.37095	5.8819	5.73119	6.09905	5.85738	6.07222	#VALUE!	#VALUE!	#VALUE!	#VALUE!	#VALUE!	#VALUE!	#VALUE!	#VALUE!	#VALUE!	#VALUE!	#VALUE!	#VALUE!	#VALUE!	#VALUE!	6.074
				STDEV		1.0019	0.378408	0.691537	0.541256	0.788491	0.94412	1.17081	0.908399	1.07539	1.40524	0.788479	0.620159	0.996259	0.935198	1.10062	1.00868	0.545724	0.513999	0.789304	0.667499	0.989784	0.765756	1.69861	1.04666	1.10552	1.14386	0.752239	0.600891	#VALUE!	#VALUE!	#VALUE!	#VALUE!	#VALUE!	#VALUE!	#VALUE!	#VALUE!	#VALUE!	#VALUE!	#VALUE!	#VALUE!	#VALUE!	#VALUE!	0.809504
				STE		0.378684	0.143025	0.261377	0.204576	0.298022	0.356844	0.442526	0.343342	0.40646	0.531132	0.298017	0.234398	0.376551	0.353472	0.415997	0.381245	0.206264	0.194274	0.298329	0.252291	0.374103	0.289429	0.642015	0.395601	0.417848	0.432337	0.284319	0.346925	#VALUE!	#VALUE!	#VALUE!	#VALUE!	#VALUE!	#VALUE!	#VALUE!	#VALUE!	#VALUE!	#VALUE!	#VALUE!	#VALUE!	#VALUE!	#VALUE!	0.362021
											Avg of week 7-8	7.30197
		WR Avg		AVG		7.41048	7.325	7.75905	7.44143	7.31905	7.5369	7.79857	1	1	1	1	1	1	1.04714	1.08357	1.11857	1.36262	1.21405	1.6081	1.67881	1.72667	1.93167	2	1.87238	1.81119	1.81643	2.00071	1.9	2.441	2.15967	2.32133	2.09367	2.12633	2.1398	#VALUE!	#VALUE!	#VALUE!	#VALUE!	#VALUE!	#VALUE!	#VALUE!	#VALUE!	5.713
				STDEV		1.28134	1.28506	0.969301	0.755685	1.00603	0.989649	1.22173	0	0	0	0	0	0	0.124728	0.221109	0.208361	0.453264	0.36727	0.18443	0.256155	0.267561	0.536416	0.206882	0.17344	0.113915	0.205968	0.0938273	0.223607	0.212556	0.183638	0.308109	0.136912	0.0891503	0.096563	#VALUE!	#VALUE!	#VALUE!	#VALUE!	#VALUE!	#VALUE!	#VALUE!	#VALUE!	0.78604
				STE		0.484301	0.485708	0.366361	0.285622	0.380242	0.374052	0.461772	0	0	0	0	0	0	0.0471429	0.0835714	0.078753	0.171318	0.138815	0.0697078	0.0968176	0.101129	0.202746	0.0781939	0.0655541	0.0430558	0.0778484	0.0354634	0.1	0.0950579	0.0821252	0.137791	0.0612291	0.0398692	0.0364974	#VALUE!	#VALUE!	#VALUE!	#VALUE!	#VALUE!	#VALUE!	#VALUE!	#VALUE!	0.351528
											Avg of week 7-8	7.51293
Food IN					Start Baseline FI							Start CR		Alicja BACK!!!!												CR maintenance							Put in Metabolic cages							Release from CR							Remove from metabolic cages
OB/OB				Group 1	2015-04-08	2015-04-09	2015-04-10	2015-04-11	2015-04-12	2015-04-13	2015-04-14	2015-04-15	2015-04-16	2015-04-17	2015-04-18	2015-04-19	2015-04-20	2015-04-21	2015-04-22	2015-04-23	2015-04-24	2015-04-25	2015-04-26	2015-04-27	2015-04-28	2015-04-29	2015-04-30	2015-05-01	2015-05-02	2015-05-03	2015-05-04	2015-05-05	2015-05-06	2015-05-07	2015-05-08	2015-05-09	2015-05-10	2015-05-11	2015-05-12	2015-05-13	2015-05-14	2015-05-15	2015-05-16	2015-05-17	2015-05-18	2015-05-19	2015-05-20	2015-05-21
Cage#	DOB	Treatment	Mice/cage	Group 2	2015-04-22	2015-04-23	2015-04-24	2015-04-25	2015-04-26	2015-04-27	2015-04-28	2015-04-29	2015-04-30	2015-05-01	2015-05-02	2015-05-03	2015-05-04	2015-05-05	2015-05-06	2015-05-07	2015-05-08	2015-05-09	2015-05-10	2015-05-11	2015-05-12	2015-05-13	2015-05-14	2015-05-15	2015-05-16	2015-05-17	2015-05-18	2015-05-19	2015-05-20	2015-05-21	2015-05-22	2015-05-23	2015-05-24	2015-05-25	2015-05-26	2015-05-27	2015-05-28	2015-05-29	2015-05-30	2015-05-31	2015-06-01	2015-06-02	2015-06-03	2015-06-04
1	2015-02-18	AL	3		54.42	56.35	73.68	62.56	58.7	56.22	58.06	52.9	56.56	64.54	62.59	56.99	49.37	46.06	56.51	52.65	55.71	56.83	58.28	57.42	54.85	57.15	57.76	60.9	59.77	58.66	49.54	48.08	Calo	Calo	Calo	Calo	Calo	Calo	Calo	Calo	Calo	Calo	Calo	Calo	Calo	Calo	38.4	38.91
2	2015-02-18	AL	2		96.04	52.47	60.22	52.99	63.56	59.24	57.45	57.11	53.71	68.4	68.29	59.5	47.14	49.36	53.71	53.8	58.41	50.55	55.35	58.77	55.9	57.78	57.62	55.5	54.44	59.37	49.4	47.65	Calo	Calo	Calo	Calo	Calo	Calo	Calo	Calo	Calo	Calo	Calo	Calo	Calo	Calo	39.64	39.13
3	2015-02-18	WR	3		77.02	61.84	67.9	49.29	57.61	54.2	61.47																						Calo	Calo	Calo	Calo	Calo	Calo	Calo	Calo	Calo	Calo	Calo	Calo	Calo	Calo	41.99	39.53
4	2015-02-18	WR	3		71.22	57.45	74.73	58.62	55.74	58.34	58.71																						Calo	Calo	Calo	Calo	Calo	Calo	Calo	Calo	Calo	Calo	Calo	Calo	Calo	Calo	37.95	37.92
5	2015-02-18	WR	3		74.67	59.3	66.96	61.71	55.42	59.28	59.51																						Calo	Calo	Calo	Calo	Calo	Calo	Calo	Calo	Calo	Calo	Calo	Calo	Calo	Calo	41.79	40.47
11	2015-02-18	AL	2		72.54	68.46	81.98	49.31	53.55	52.74	52.6	64.33	59.54	52.19	51.56	57.26	49.49	46.91	55	54.43	58.93	50.82	59.64	58.09	57.09	56.53	57.42	58.3	49.92	55.05	49.48	46.43		SAC
12	2015-02-18	WR	2		47.65	60.91	50.43	58.53	48.48	49.33	62.06																							SAC
13	2015-02-18	WR	3		67.62	63.9	78.1	58.7	55.3	61.8	62.52																							SAC
14	2015-02-18	AL	3		80.24	63.89	69.77	54.58	57.71	54.62	60.59	59.39	62.8	62.61	62.31	58.36	41.87	48.43	60.18	56.2	59.33	55.04	59.75	56.76	57.62	55.9	55.56	54.89	51.97	53.65	51.4	50.67		SAC
6	2015-03-04	AL	3		53.85	55.87	55.01	52.28	54.49	57.7	56.91	55.67	55.82	53.68	49.6	51.26	49.34	46.74	48.85	48	48.61	48.96	43.92	45.47	48.12	47	44.13	37.64	39.6	36.29	37.23	38.41	Calo	Calo	Calo	Calo	Calo	Calo	Calo	Calo	Calo	Calo	Calo	Calo	Calo	Calo	37.84	30.86
7	2015-03-04	AL	3		60.42	55.68	56.63	56.09	55.93	58	56.23	52.5	54	53.75	47	55.38	50.15	46.25	45.86	46.13	46.09	49.64	49.36	48.14	46.94	46.63	46.96	38	38.06	38.61	37.24	38.53	Calo	Calo	Calo	Calo	Calo	Calo	Calo	Calo	Calo	Calo	Calo	Calo	Calo	Calo	37.37	31.88
8	2015-03-04	AL	3		60.23	54.78	55.55	54.59	64.03	55.62	54.41	52.97	55.68	53.38	56.27	56.65	51.43	47.27	46.68	46.78	45.97	48.54	46.21	47.12	45.25	45.51	46	38.35	35.62	36.67	37.44	38.28	Calo	Calo	Calo	Calo	Calo	Calo	Calo	Calo	Calo	Calo	Calo	Calo	Calo	Calo	39.1	31.48
9	2015-03-04	WR	3		60.12	57.62	55.01	51.9	56.87	59.3	54.59																						Calo	Calo	Calo	Calo	Calo	Calo	Calo	Calo	Calo	Calo	Calo	Calo	Calo	Calo	31.69	33.71
10	2015-03-04	WR	2		58.69	55.58	55.06	55.04	49.94	58.11	56.91																						Calo	Calo	Calo	Calo	Calo	Calo	Calo	Calo	Calo	Calo	Calo	Calo	Calo	Calo	31.53	31.42
Food OUT					Start Baseline FI							Start CR		Alicja BACK!!!!												CR maintenance							Put in Metabolic cages							Release from CR							Remove from metabolic cages
OB/OB				Group 1		2015-04-09	2015-04-10	2015-04-11	2015-04-12	2015-04-13	2015-04-14	2015-04-15	2015-04-16	2015-04-17	2015-04-18	2015-04-19	2015-04-20	2015-04-21	2015-04-22	2015-04-23	2015-04-24	2015-04-25	2015-04-26	2015-04-27	2015-04-28	2015-04-29	2015-04-30	2015-05-01	2015-05-02	2015-05-03	2015-05-04	2015-05-05	2015-05-06	2015-05-07	2015-05-08	2015-05-09	2015-05-10	2015-05-11	2015-05-12	2015-05-13	2015-05-14	2015-05-15	2015-05-16	2015-05-17	2015-05-18	2015-05-19	2015-05-20	2015-05-21
Cage#	DOB	Treatment	Mice/cage	Group 2		2015-04-23	2015-04-24	2015-04-25	2015-04-26	2015-04-27	2015-04-28	2015-04-29	2015-04-30	2015-05-01	2015-05-02	2015-05-03	2015-05-04	2015-05-05	2015-05-06	2015-05-07	2015-05-08	2015-05-09	2015-05-10	2015-05-11	2015-05-12	2015-05-13	2015-05-14	2015-05-15	2015-05-16	2015-05-17	2015-05-18	2015-05-19	2015-05-20	2015-05-21	2015-05-22	2015-05-23	2015-05-24	2015-05-25	2015-05-26	2015-05-27	2015-05-28	2015-05-29	2015-05-30	2015-05-31	2015-06-01	2015-06-02	2015-06-03	2015-06-04
1	2015-02-18	AL	3			34.52	36.23	51.38	41.49	37.18	36.74	37.62	34.01	39.13	47.3	46.01	39.56	33.61	30.95	38.89	35.93	37.71	39.35	40.3	39.77	40.26	42.28	43.2	46.08	44.98	44.57	35.87	Calo	Calo	Calo	Calo	Calo	Calo	Calo	Calo	Calo	Calo	Calo	Calo	Calo	Calo	Calo	22.51
2	2015-02-18	AL	2			71.03	30.72	36.19	29.15	40.83	34.2	35.16	34.61	30.93	39.6	52.49	39.52	26.1	28.35	38.88	39.39	45.44	36.28	40.07	43.96	42.32	44.16	42.6	41.27	41.09	45.29	36.77	Calo	Calo	Calo	Calo	Calo	Calo	Calo	Calo	Calo	Calo	Calo	Calo	Calo	Calo	Calo	25.1
3	2015-02-18	WR	3			58.08	42.38	48.31	29.13	38.84	35.17	41.36																					Calo	Calo	Calo	Calo	Calo	Calo	Calo	Calo	Calo	Calo	Calo	Calo	Calo	Calo	Calo	23.39
4	2015-02-18	WR	3			50.25	33.75	49.65	36.78	35.37	36.96	35.68																					Calo	Calo	Calo	Calo	Calo	Calo	Calo	Calo	Calo	Calo	Calo	Calo	Calo	Calo	Calo	21.01
5	2015-02-18	WR	3			48.47	36.76	44.11	38.5	31.66	32.77	33.22																					Calo	Calo	Calo	Calo	Calo	Calo	Calo	Calo	Calo	Calo	Calo	Calo	Calo	Calo	Calo	23.33
11	2015-02-18	AL	2			53.62	46.92	62.77	29.72	35.39	35.06	33.36	48.05	42.13	36.74	36.47	43.11	32.77	31.3	37.47	38.51	44.3	36.99	44.12	43.18	42.98	43.56	42.6	43.35	34.46	38.83	36.32	32.81	SAC
12	2015-02-18	WR	2			32.23	44.22	33.36	41.9	32.17	31.9	42.53																						SAC
13	2015-02-18	WR	3			44.48	40.38	51.71	35.42	32.62	38.77	37.59																						SAC
14	2015-02-18	AL	3			57.8	42.84	47.23	33.29	35.45	34.01	38.27	38.44	42.09	41.2	44.85	39.17	20.7	29.83	38.59	35.6	41.37	35.57	38.54	36.78	34.58	39.26	37.48	38.87	35.3	37.19	34.21	35.14	SAC
6	2015-03-04	AL	3			33.98	35.51	36.35	31.91	35.12	37.79	39.34	38.66	38.53	37.1	32.98	35.59	31.35	30.55	31.3	32.03	31.26	31.55	25.68	28.08	30.11	31.1	29.17	19.44	23.68	17.94	19.75	21.07	Calo	Calo	Calo	Calo	Calo	Calo	Calo	Calo	Calo	Calo	Calo	Calo	Calo		21.02
7	2015-03-04	AL	3			38.77	34.73	33.71	32.36	33	34.77	35.4	33.64	33.34	34.52	29.29	36.27	31.25	27.46	27.84	26.47	25.55	29.54	27.72	28.08	23.95	25.88	36.63	23.42	24.53	21	17.22	18.24	Calo	Calo	Calo	Calo	Calo	Calo	Calo	Calo	Calo	Calo	Calo	Calo	Calo		17.79
8	2015-03-04	AL	3			33.08	31.24	32.25	33.58	41.88	35.71	34.34	35.5	37.62	34.5	36.54	39.24	33.01	29.25	28.41	30.49	27.34	29.7	28.32	28.38	25.28	27.67	35.9	22.22	19.39	20.55	21.48	21.26	Calo	Calo	Calo	Calo	Calo	Calo	Calo	Calo	Calo	Calo	Calo	Calo	Calo		22.09
9	2015-03-04	WR	3			33.11	32.44	30.68	27.68	31.05	36.47	33.57																						Calo	Calo	Calo	Calo	Calo	Calo	Calo	Calo	Calo	Calo	Calo	Calo	Calo		19.3
10	2015-03-04	WR	2			42.46	41.19	42.33	42.63	38.05	45.21	44.18																						Calo	Calo	Calo	Calo	Calo	Calo	Calo	Calo	Calo	Calo	Calo	Calo	Calo		22.79
2016-01-27				2015-02-18	weeks old	7.14286	7.28571	7.42857	7.57143	7.71429	7.85714	8		WEEKLY AVERAGE																																		2016-01-27
Weeks of age												8	8	9	10	10.8571	12	13	14	15	16	17	18	19	20	21																						Weeks of age
Food Intake Average per mouse per day					Start Baseline FI							Start CR	Avg of 7days		CR maintenance		Release from CR	Remove from metabolic cages		Expected "catch up" date																												Food Intake Average per mouse per day
OB/OB				Group 1		2015-04-09	2015-04-10	2015-04-11	2015-04-12	2015-04-13	2015-04-14	2015-04-15	Week 7-8	2015-04-22	2015-04-29	2015-05-05	2015-05-13	2015-05-20	2015-05-27	2015-06-03	2015-06-10	2015-06-17	2015-06-24	2015-07-01	2015-07-08	2015-07-15																						OB/OB
Cage#	DOB	Treatment	Mice/cage	Group 2		2015-04-23	2015-04-24	2015-04-25	2015-04-26	2015-04-27	2015-04-28	2015-04-29		2015-05-06	2015-05-13	2015-05-19	2015-05-27	2015-06-03	2015-06-10	2015-06-17	2015-06-24	2015-07-01	2015-07-08	2015-07-15	2015-07-22	2015-07-29																						Cage#	DOB
1	2015-02-18	AL	3			6.63333	6.70667	7.43333	7.02333	7.17333	6.49333	6.81333	6.89667	5.64	5.71619	4.82222	5.725	4.74545	5.15714	5.81786	6.53286	6.66929	6.46357	5.69	5.78143	5.86571																						1	2015-02-18
2	2015-02-18	AL	2			8.33667	7.25	8.01	7.94667	7.57667	8.34667	7.43	7.84238	7.23381	7.15357	6.91083	4.6	5.59091	6.53	5.48929	5.94786	5.79	5.57286	4.60571	4.96929	5.27214																						2	2015-02-18
3	2015-02-18	WR	3			6.31333	6.48667	6.53	6.72	6.25667	6.34333	6.70333	6.47905	1	1.42381	1.88111	2.26056	6.40273	5.61952	5.22238	5.27476	5.21952	5.12524	4.8681	4.82905	4.47095																						3	2015-02-18
4	2015-02-18	WR	3			6.99	7.9	8.36	7.28	6.79	7.12667	7.67667	7.44619	1	1.28571	1.725	2.16778	5.39818	5.61333	5.83619	6.0519	6.07905	5.55667	5.2681	5.24952	4.98952																						4	2015-02-18
5	2015-02-18	WR	3			8.73333	7.51333	7.61667	7.73667	7.92	8.83667	8.76333	8.16	1	1.21429	1.725	2.33611	6.10727	5.88667	5.63238	5.92143	5.67619	5.46667	5.25571	4.6781	4.76762																						5	2015-02-18
11	2015-02-18	AL	2			6.30667	7.18	6.40333	6.53	9.08	8.84	9.62	7.70857	7.90786	7.60357	7.29833																																11	2015-02-18
12	2015-02-18	WR	2			7.71	8.345	8.535	8.315	8.155	8.715	9.765	8.50571	1	1.35571	2.10917																																12	2015-02-18
13	2015-02-18	WR	3			7.71333	7.84	8.79667	7.76	7.56	7.67667	8.31	7.95095	1	1.35714	1.78167																																13	2015-02-18
14	2015-02-18	AL	3			7.48	7.01667	7.51333	7.09667	7.42	6.87	7.44	7.26238	6.64238	6.85	5.61444																																14	2015-02-18
6	2015-03-04	AL	3			6.62333	6.78667	6.22	6.79	6.45667	6.63667	5.85667	6.48143	5.5881	5.80571	5.60056	5.83221	5.146	5.38619	5.41714	5.21762	5.05238	4.93857	4.88286	5.06381	5.12476																						6	2015-03-04
7	2015-03-04	AL	3			7.21667	6.98333	7.64	7.91	7.64333	7.74333	6.94333	7.44	6.34571	6.81	5.37889	5.26164	6.096	5.78333	5.54381	5.39381	5.26238	5.37857	4.80952	5.04667	5.44762																						7	2015-03-04
8	2015-03-04	AL	3			9.05	7.84667	7.76667	7.00333	7.38333	6.63667	6.69	7.48238	6.09476	6.12524	5.13222	4.73	3.963	5.61524	5.47381	5.26238	4.87333	4.88429	4.70071	4.95214	4.75357																						8	2015-03-04
9	2015-03-04	WR	3			9.00333	8.39333	8.11	8.07333	8.60667	7.61	7.00667	8.11476	1	1.28643	2.03167	2.03667	4.608	5.66048	5.51476	5.57048	4.92381	4.90048	4.81143	4.71238	4.76476																						9	2015-03-04
10	2015-03-04	WR	2			5.41	4.79667	6.365	6.205	5.945	6.45	6.365	5.93381	1.04714	1.86929	2.08417	2.24167	4.806																														10	2015-03-04
		AL Avg		AVG		7.3781	7.11	7.28381	7.18571	7.53333	7.36667	7.25619	7.30197	6.49323	6.58061	5.8225	5.22977	5.10827	5.69438	5.54838	5.6709	5.52948	5.44757	4.93776	5.16267	5.29276
				STDEV		1.0019	0.378408	0.691537	0.541256	0.788491	0.94412	1.17081	0.474007	0.84653	0.713556	0.924566	0.560264	0.81444	0.52346	0.157254	0.563206	0.723969	0.638178	0.433523	0.349218	0.409765
				STE		0.378684	0.143025	0.261377	0.204576	0.298022	0.356844	0.442526	0.179158	0.319958	0.269699	0.349453	0.250558	0.364229	0.234098	0.070326	0.251874	0.323769	0.285402	0.193877	0.156175	0.183253
		WR Avg		AVG		7.41048	7.325	7.75905	7.44143	7.31905	7.5369	7.79857	7.51293	1.00673	1.39891	1.9054	2.20856	5.46444	5.695	5.55143	5.70464	5.47464	5.26226	5.05083	4.86726	4.74821
				STDEV		1.28134	1.28506	0.969301	0.755685	1.00603	0.989649	1.22173	0.959633	0.0178183	0.217958	0.168528	0.113225	0.785022	0.129479	0.256424	0.351371	0.508078	0.304478	0.244872	0.262905	0.212724
				STE		0.484301	0.485708	0.366361	0.285622	0.380242	0.374052	0.461772	0.362707	0.00673469	0.0823805	0.0636975	0.0506357	0.351073	0.0647393	0.128212	0.175686	0.254039	0.152239	0.122436	0.131452	0.106362
													7.40745	3.74998	3.98976	3.86395			5.69466	5.54974	5.6859	5.50511	5.36521	4.98802	5.03138	5.05074	2.20518e-08
													0.735329	2.90434	2.73601	2.13041			0.378539	0.192417	0.453007	0.599753	0.497935	0.346422	0.333371	0.428128
													0.196525	0.776217	0.731231	0.569375			0.12618	0.0641391	0.151002	0.199918	0.165978	0.115474	0.111124	0.142709
Cage	FOOD INTAKE FROM CALO -- AVERAGE OF THE FIRST 6 DAYS AFTER RELEASE (AVG OF WEEK13)		AVG during CR (week 12)	AVG after release (week 13)	Avg per cage (wk 12	Avg per cage (wk 13)
1	1	AL	5.68	5.01455	5.725	4.74545
1	2	AL
1	3	AL	5.77	4.47636
2	4	AL	3.99	5.59091	4.6	5.59091
2	6	AL	5.21
6	16	AL	5.018	4.93	5.83221	5.146
6	17	AL	4.915	5.254
6	18	AL	7.56364	5.254
7	19	AL	5.96727	6.882	5.26164	6.096
7	20	AL	4.556	6.578
7	21	AL		4.828
8	22	AL	4.242		4.73	3.963
8	23	AL	5.218	3.776				2015-05-06	2015-05-07	2015-05-08	2015-05-09	2015-05-10	2015-05-11	2015-05-12	AVG for week 11-12 In CALO during Cr
8	24	AL		4.15				2015-05-20	2015-05-21	2015-05-22	2015-05-23	2015-05-24	2015-05-25	2015-05-26
3	7	WR		6.90727	#DIV/0!	6.40273		2	2.5	1.67	2	2	2	2	2.02429
3	8	WR						2	2.5	2.5	2.5	2	1.5	2.5	2.21429
3	9	WR		5.89818				2	2.17	2.17	2.17	2.17	2.17	2.17	2.14571
4	10	WR		3.75636	#DIV/0!	5.39818		2	2.5	2.5	2	2	2	2	2.14286
4	11	WR		5.97273				2	2.5	2	2.5	2	2	2	2.14286
4	12	WR		6.46545				2	2.17	2.17	2.17	2.17	2.17	2.17	2.14571
5	13	WR			#DIV/0!	6.10727		2	2.5	2.5	2.84	2	2.5	2.5	2.40571
5	14	WR		6.86364				2	2.5	2	2	2	2	2	2.07143
5	15	WR		5.35091				2	2.5	2.84	3.34	2	2	2	2.38286
9	25	WR		2.8	#DIV/0!	4.608		1.5	2.17	2	2	2	2	2	1.95286
9	26	WR		6.416				1.5	2.17	2	2	2	2	2	1.95286
10	29	WR			#DIV/0!	4.806		3	3.5	2	2.17	2.67	2.34	2.17	2.55
10	30	WR		4.806				1	2	2	2	2	2	2	1.85714
	AL Avg	AVG	5.28454	5.15762	5.22977	5.10827	#DIV/0!
		STDEV	0.977934	0.936296	0.560264	0.81444	#DIV/0!
		STE	0.294858	0.282304	0.250558	0.364229	#DIV/0!
	WR Avg	AVG	#DIV/0!	5.52365	#DIV/0!	5.46444	#DIV/0!								2.15297
		STDEV	#DIV/0!	1.36714	#DIV/0!	0.785022	#DIV/0!								0.197746
		STE	#DIV/0!	0.432327	#DIV/0!	0.351073	#DIV/0!								0.0548449
			4.73631e-50	4.49886e-50	#DIV/0!	0.501379	#DIV/0!
[truncated: 113 more columns]

## Sheet: Food Intake with break
2017-02-06
Weeks of age												8							9							10							11							12							13
Food Intake Average per mouse per day					Start Baseline FI							Start CR		Alicja BACK!!!!												CR maintenance							Put in Metabolic cages							Release from CR							Remove from metabolic cages
OB/OB				Group 1		2015-04-09	2015-04-10	2015-04-11	2015-04-12	2015-04-13	2015-04-14	2015-04-15	2015-04-16	2015-04-17	2015-04-18	2015-04-19	2015-04-20	2015-04-21	2015-04-22	2015-04-23	2015-04-24	2015-04-25	2015-04-26	2015-04-27	2015-04-28	2015-04-29	2015-04-30	2015-05-01	2015-05-02	2015-05-03	2015-05-04	2015-05-05	2015-05-06	2015-05-07	2015-05-08	2015-05-09	2015-05-10	2015-05-11	2015-05-12	2015-05-13	2015-05-14	2015-05-15	2015-05-16	2015-05-17	2015-05-18	2015-05-19	2015-05-20	2015-05-21	2015-05-22
Cage#	DOB	Treatment	Mice/cage	Group 2		2015-04-23	2015-04-24	2015-04-25	2015-04-26	2015-04-27	2015-04-28	2015-04-29	2015-04-30	2015-05-01	2015-05-02	2015-05-03	2015-05-04	2015-05-05	2015-05-06	2015-05-07	2015-05-08	2015-05-09	2015-05-10	2015-05-11	2015-05-12	2015-05-13	2015-05-14	2015-05-15	2015-05-16	2015-05-17	2015-05-18	2015-05-19	2015-05-20	2015-05-21	2015-05-22	2015-05-23	2015-05-24	2015-05-25	2015-05-26	2015-05-27	2015-05-28	2015-05-29	2015-05-30	2015-05-31	2015-06-01	2015-06-02	2015-06-03	2015-06-04	2015-06-05
1	2015-02-18	AL	3			6.63333	6.70667	7.43333	7.02333	7.17333	6.49333	6.81333	6.29667	5.81	5.74667	5.52667	5.81	5.25333	5.03667	5.87333	5.57333	6	5.82667	5.99333	5.88333	4.86333	4.95667	4.85333	4.94	4.93	4.69667	4.55667		#VALUE!	#VALUE!	#VALUE!	#VALUE!	#VALUE!	#VALUE!	#VALUE!	#VALUE!	#VALUE!	#VALUE!	#VALUE!	#VALUE!	#VALUE!	#VALUE!	5.29667	5.39
2	2015-02-18	AL	2			8.33667	7.25	8.01	7.94667	7.57667	8.34667	7.43	7.5	7.59333	9.6	5.26667	6.66	7.01333	7.00333	7.415	7.205	6.485	7.135	7.64	7.405	6.79	6.81	7.51	7.115	6.675	7.04	6.315		#VALUE!	#VALUE!	#VALUE!	#VALUE!	#VALUE!	#VALUE!	#VALUE!	#VALUE!	#VALUE!	#VALUE!	#VALUE!	#VALUE!	#VALUE!	#VALUE!	7.27	6.49
3	2015-02-18	WR	3			6.31333	6.48667	6.53	6.72	6.25667	6.34333	6.70333	1	1	1	1	1	1	1	1	1.33	1.33333	1.30333	1.66667	1.66667	1.66667	1.66667	2.06	1.94667	1.83333	1.78	2	2	2.39	2.11333	2.55667	2.05667	2.22333	2.22333	#VALUE!	#VALUE!	#VALUE!	#VALUE!	#VALUE!	#VALUE!	#VALUE!	#VALUE!	6.2	5.63333
4	2015-02-18	WR	3			6.99	7.9	8.36	7.28	6.79	7.12667	7.67667	1	1	1	1	1	1	1	1	1	1	1	1.5	2	1.5	1.5	1.84	1.67	1.67	1.67	2	2	2.39	2.22333	2.22333	2.05667	2.05667	2.05667	#VALUE!	#VALUE!	#VALUE!	#VALUE!	#VALUE!	#VALUE!	#VALUE!	#VALUE!	5.64667	5.30333
5	2015-02-18	WR	3			8.73333	7.51333	7.61667	7.73667	7.92	8.83667	8.76333	1	1	1	1	1	1	1	1	1	1	1	1.5	1.5	1.5	1.5	1.84	1.67	1.67	1.67	2	2	2.5	2.44667	2.72667	2.01	2.16667	2.16667	#VALUE!	#VALUE!	#VALUE!	#VALUE!	#VALUE!	#VALUE!	#VALUE!	#VALUE!	6.15333	6.40667
11	2015-02-18	AL	2			6.30667	7.18	6.40333	6.53	9.08	8.84	9.62	8.14	8.705	7.725	7.545	7.075	8.36	7.805	8.765	7.96	7.315	6.915	7.76	7.455	7.055	6.485	7.41	7.475	7.73	8.11	6.58	SAC
12	2015-02-18	WR	2			7.71	8.345	8.535	8.315	8.155	8.715	9.765	1	1	1	1	1	1	1	1	1	1.205	1.195	1.59	1.75	1.75	2.015	2.42	2.145	1.825	2.25	2	SAC
13	2015-02-18	WR	3			7.71333	7.84	8.79667	7.76	7.56	7.67667	8.31	1	1	1	1	1	1	1	1	1	2	1	1.5	1.5	1.5	1.5	1.84	1.84	1.84	1.67	2	SAC
14	2015-02-18	AL	3			7.48	7.01667	7.51333	7.09667	7.42	6.87	7.44	6.98333	6.90333	7.13667	5.82	6.39667	7.05667	6.2	7.19667	6.86667	5.98667	6.49	7.07	6.66	7.68	5.54667	6.02667	5.34	5.55667	5.48667	5.73	SAC
6	2015-03-04	AL	3			6.62333	6.78667	6.22	6.79	6.45667	6.63667	5.85667	5.67	5.76333	5.52667	5.54	5.22333	5.99667	5.39667	5.85	5.32333	5.78333	5.80333	6.08	5.79667	6.00333	5.3	4.98667	6.06667	5.30667	6.11667	5.82667	5.78	#VALUE!	#VALUE!	#VALUE!	#VALUE!	#VALUE!	#VALUE!	#VALUE!	#VALUE!	#VALUE!	#VALUE!	#VALUE!	#VALUE!	#VALUE!		5.60667	5.15333
7	2015-03-04	AL	3			7.21667	6.98333	7.64	7.91	7.64333	7.74333	6.94333	6.28667	6.88667	6.41	5.90333	6.37	6.3	6.26333	6.00667	6.55333	6.84667	6.7	7.21333	6.68667	7.66333	6.91667	3.44333	4.86	4.51	5.87	6.67333	6.76333	#VALUE!	#VALUE!	#VALUE!	#VALUE!	#VALUE!	#VALUE!	#VALUE!	#VALUE!	#VALUE!	#VALUE!	#VALUE!	#VALUE!	#VALUE!		6.52667	5.73
8	2015-03-04	AL	3			9.05	7.84667	7.76667	7.00333	7.38333	6.63667	6.69	5.82333	6.02	6.29333	6.57667	5.80333	6.14	6.00667	6.09	5.43	6.21	6.28	5.96333	6.24667	6.65667	5.94667	3.36667	5.37667	5.41	5.37333	5.32	5.67333	#VALUE!	#VALUE!	#VALUE!	#VALUE!	#VALUE!	#VALUE!	#VALUE!	#VALUE!	#VALUE!	#VALUE!	#VALUE!	#VALUE!	#VALUE!		5.67	5.73667
9	2015-03-04	WR	3			9.00333	8.39333	8.11	8.07333	8.60667	7.61	7.00667	1	1	1	1	1	1	1	1	1	1	1	1.5	1.335	2.17	2.67	2	2	1.84	1.84	1.84	1.5								#VALUE!	#VALUE!	#VALUE!	#VALUE!	#VALUE!	#VALUE!		6.195	6.615
10	2015-03-04	WR	2			5.41	4.79667	6.365	6.205	5.945	6.45	6.365	1	1	1	1	1	1	1.33	1.585	1.5	2	2	2	2	2	2.67	2	1.835	2	1.835	2.165	2								#VALUE!	#VALUE!	#VALUE!	#VALUE!	#VALUE!	#VALUE!		4.37	3.42
		AL Avg (n=5)		AVG		7.3781	7.11	7.28381	7.18571	7.53333	7.36667	7.25619	6.67143	6.81167	6.91976	6.02548	6.19119	6.58857	6.24452	6.74238	6.41595	6.37524	6.45	6.81714	6.59048	6.6731	5.99452	5.37095	5.8819	5.73119	6.09905	5.85738	6.07222															6.074	5.7
				STDEV		1.0019	0.378408	0.691537	0.541256	0.788491	0.94412	1.17081	0.908399	1.07539	1.40524	0.788479	0.620159	0.996259	0.935198	1.10062	1.00868	0.545724	0.513999	0.789304	0.667499	0.989784	0.765756	1.69861	1.04666	1.10552	1.14386	0.752239	0.600891															0.809504	0.505294
				STE		0.378684	0.143025	0.261377	0.204576	0.298022	0.356844	0.442526	0.343342	0.40646	0.531132	0.298017	0.234398	0.376551	0.353472	0.415997	0.381245	0.206264	0.194274	0.298329	0.252291	0.374103	0.289429	0.642015	0.395601	0.417848	0.432337	0.284319	0.346925															0.362021	0.225974
		WR Avg (n=4)		AVG		7.41048	7.325	7.75905	7.44143	7.31905	7.5369	7.79857	1	1	1	1	1	1	1.04714	1.08357	1.11857	1.36262	1.21405	1.6081	1.67881	1.72667	1.93167	2	1.87238	1.81119	1.81643	2.00071	1.9															5.713	5.98958
				STDEV		1.28134	1.28506	0.969301	0.755685	1.00603	0.989649	1.22173	0	0	0	0	0	0	0.124728	0.221109	0.208361	0.453264	0.36727	0.18443	0.256155	0.267561	0.536416	0.206882	0.17344	0.113915	0.205968	0.0938273	0.223607															0.78604	0.622617
				STE		0.484301	0.485708	0.366361	0.285622	0.380242	0.374052	0.461772	0	0	0	0	0	0	0.0471429	0.0835714	0.078753	0.171318	0.138815	0.0697078	0.0968176	0.101129	0.202746	0.0781939	0.0655541	0.0430558	0.0778484	0.0354634	0.1															0.351528	0.311309
						7.75874e-06	2.2357e-06	9.5752e-08	9.42518e-09	2.9386e-07	5.97085e-07	8.51711e-06	0.216397	0.255674	0.293339	0.0868537	0.110851	0.198422	0.128159	0.248111	0.169799	0.17331	0.177324	0.336348	0.26952	0.312783	0.133084	0.0556603	0.108233	0.0790421	0.157104	0.101727	0.0396773															0.0162604	0.183544
Food IN					Start Baseline FI							Start CR		Alicja BACK!!!!												CR maintenance							Put in Metabolic cages							Release from CR							Remove from metabolic cages
OB/OB				Group 1	2015-04-08	2015-04-09	2015-04-10	2015-04-11	2015-04-12	2015-04-13	2015-04-14	2015-04-15	2015-04-16	2015-04-17	2015-04-18	2015-04-19	2015-04-20	2015-04-21	2015-04-22	2015-04-23	2015-04-24	2015-04-25	2015-04-26	2015-04-27	2015-04-28	2015-04-29	2015-04-30	2015-05-01	2015-05-02	2015-05-03	2015-05-04	2015-05-05	2015-05-06	2015-05-07	2015-05-08	2015-05-09	2015-05-10	2015-05-11	2015-05-12	2015-05-13	2015-05-14	2015-05-15	2015-05-16	2015-05-17	2015-05-18	2015-05-19	2015-05-20	2015-05-21	2015-05-22
Cage#	DOB	Treatment	Mice/cage	Group 2	2015-04-22	2015-04-23	2015-04-24	2015-04-25	2015-04-26	2015-04-27	2015-04-28	2015-04-29	2015-04-30	2015-05-01	2015-05-02	2015-05-03	2015-05-04	2015-05-05	2015-05-06	2015-05-07	2015-05-08	2015-05-09	2015-05-10	2015-05-11	2015-05-12	2015-05-13	2015-05-14	2015-05-15	2015-05-16	2015-05-17	2015-05-18	2015-05-19	2015-05-20	2015-05-21	2015-05-22	2015-05-23	2015-05-24	2015-05-25	2015-05-26	2015-05-27	2015-05-28	2015-05-29	2015-05-30	2015-05-31	2015-06-01	2015-06-02	2015-06-03	2015-06-04	2015-06-05
1	2015-02-18	AL	3		54.42	56.35	73.68	62.56	58.7	56.22	58.06	52.9	56.56	64.54	62.59	56.99	49.37	46.06	56.51	52.65	55.71	56.83	58.28	57.42	54.85	57.15	57.76	60.9	59.77	58.66	49.54	48.08	Calo	Calo	Calo	Calo	Calo	Calo	Calo	Calo	Calo	Calo	Calo	Calo	Calo	Calo	38.4	38.91	37.84
2	2015-02-18	AL	2		96.04	52.47	60.22	52.99	63.56	59.24	57.45	57.11	53.71	68.4	68.29	59.5	47.14	49.36	53.71	53.8	58.41	50.55	55.35	58.77	55.9	57.78	57.62	55.5	54.44	59.37	49.4	47.65	Calo	Calo	Calo	Calo	Calo	Calo	Calo	Calo	Calo	Calo	Calo	Calo	Calo	Calo	39.64	39.13	36.6
3	2015-02-18	WR	3		77.02	61.84	67.9	49.29	57.61	54.2	61.47																						Calo	Calo	Calo	Calo	Calo	Calo	Calo	Calo	Calo	Calo	Calo	Calo	Calo	Calo	41.99	39.53	35.93
4	2015-02-18	WR	3		71.22	57.45	74.73	58.62	55.74	58.34	58.71																						Calo	Calo	Calo	Calo	Calo	Calo	Calo	Calo	Calo	Calo	Calo	Calo	Calo	Calo	37.95	37.92	33.39
5	2015-02-18	WR	3		74.67	59.3	66.96	61.71	55.42	59.28	59.51																						Calo	Calo	Calo	Calo	Calo	Calo	Calo	Calo	Calo	Calo	Calo	Calo	Calo	Calo	41.79	40.47	36.8
11	2015-02-18	AL	2		72.54	68.46	81.98	49.31	53.55	52.74	52.6	64.33	59.54	52.19	51.56	57.26	49.49	46.91	55	54.43	58.93	50.82	59.64	58.09	57.09	56.53	57.42	58.3	49.92	55.05	49.48	46.43		SAC
12	2015-02-18	WR	2		47.65	60.91	50.43	58.53	48.48	49.33	62.06																							SAC
13	2015-02-18	WR	3		67.62	63.9	78.1	58.7	55.3	61.8	62.52																							SAC
14	2015-02-18	AL	3		80.24	63.89	69.77	54.58	57.71	54.62	60.59	59.39	62.8	62.61	62.31	58.36	41.87	48.43	60.18	56.2	59.33	55.04	59.75	56.76	57.62	55.9	55.56	54.89	51.97	53.65	51.4	50.67		SAC
6	2015-03-04	AL	3		53.85	55.87	55.01	52.28	54.49	57.7	56.91	55.67	55.82	53.68	49.6	51.26	49.34	46.74	48.85	48	48.61	48.96	43.92	45.47	48.12	47	44.13	37.64	39.6	36.29	37.23	38.41	Calo	Calo	Calo	Calo	Calo	Calo	Calo	Calo	Calo	Calo	Calo	Calo	Calo	Calo	37.84	30.86	36.91
7	2015-03-04	AL	3		60.42	55.68	56.63	56.09	55.93	58	56.23	52.5	54	53.75	47	55.38	50.15	46.25	45.86	46.13	46.09	49.64	49.36	48.14	46.94	46.63	46.96	38	38.06	38.61	37.24	38.53	Calo	Calo	Calo	Calo	Calo	Calo	Calo	Calo	Calo	Calo	Calo	Calo	Calo	Calo	37.37	31.88	35.87
8	2015-03-04	AL	3		60.23	54.78	55.55	54.59	64.03	55.62	54.41	52.97	55.68	53.38	56.27	56.65	51.43	47.27	46.68	46.78	45.97	48.54	46.21	47.12	45.25	45.51	46	38.35	35.62	36.67	37.44	38.28	Calo	Calo	Calo	Calo	Calo	Calo	Calo	Calo	Calo	Calo	Calo	Calo	Calo	Calo	39.1	31.48	35.66
9	2015-03-04	WR	3		60.12	57.62	55.01	51.9	56.87	59.3	54.59																						Calo	Calo	Calo	Calo	Calo	Calo	Calo	Calo	Calo	Calo	Calo	Calo	Calo	Calo	31.69	33.71	37.84
10	2015-03-04	WR	2		58.69	55.58	55.06	55.04	49.94	58.11	56.91																						Calo	Calo	Calo	Calo	Calo	Calo	Calo	Calo	Calo	Calo	Calo	Calo	Calo	Calo	31.53	31.42	24.58
Food OUT					Start Baseline FI							Start CR		Alicja BACK!!!!												CR maintenance							Put in Metabolic cages							Release from CR							Remove from metabolic cages
OB/OB				Group 1		2015-04-09	2015-04-10	2015-04-11	2015-04-12	2015-04-13	2015-04-14	2015-04-15	2015-04-16	2015-04-17	2015-04-18	2015-04-19	2015-04-20	2015-04-21	2015-04-22	2015-04-23	2015-04-24	2015-04-25	2015-04-26	2015-04-27	2015-04-28	2015-04-29	2015-04-30	2015-05-01	2015-05-02	2015-05-03	2015-05-04	2015-05-05	2015-05-06	2015-05-07	2015-05-08	2015-05-09	2015-05-10	2015-05-11	2015-05-12	2015-05-13	2015-05-14	2015-05-15	2015-05-16	2015-05-17	2015-05-18	2015-05-19	2015-05-20	2015-05-21	2015-05-22
Cage#	DOB	Treatment	Mice/cage	Group 2		2015-04-23	2015-04-24	2015-04-25	2015-04-26	2015-04-27	2015-04-28	2015-04-29	2015-04-30	2015-05-01	2015-05-02	2015-05-03	2015-05-04	2015-05-05	2015-05-06	2015-05-07	2015-05-08	2015-05-09	2015-05-10	2015-05-11	2015-05-12	2015-05-13	2015-05-14	2015-05-15	2015-05-16	2015-05-17	2015-05-18	2015-05-19	2015-05-20	2015-05-21	2015-05-22	2015-05-23	2015-05-24	2015-05-25	2015-05-26	2015-05-27	2015-05-28	2015-05-29	2015-05-30	2015-05-31	2015-06-01	2015-06-02	2015-06-03	2015-06-04	2015-06-05
1	2015-02-18	AL	3			34.52	36.23	51.38	41.49	37.18	36.74	37.62	34.01	39.13	47.3	46.01	39.56	33.61	30.95	38.89	35.93	37.71	39.35	40.3	39.77	40.26	42.28	43.2	46.08	44.98	44.57	35.87	Calo	Calo	Calo	Calo	Calo	Calo	Calo	Calo	Calo	Calo	Calo	Calo	Calo	Calo	Calo	22.51	22.74
2	2015-02-18	AL	2			71.03	30.72	36.19	29.15	40.83	34.2	35.16	34.61	30.93	39.6	52.49	39.52	26.1	28.35	38.88	39.39	45.44	36.28	40.07	43.96	42.32	44.16	42.6	41.27	41.09	45.29	36.77	Calo	Calo	Calo	Calo	Calo	Calo	Calo	Calo	Calo	Calo	Calo	Calo	Calo	Calo	Calo	25.1	26.15
3	2015-02-18	WR	3			58.08	42.38	48.31	29.13	38.84	35.17	41.36																					Calo	Calo	Calo	Calo	Calo	Calo	Calo	Calo	Calo	Calo	Calo	Calo	Calo	Calo	Calo	23.39	22.63
4	2015-02-18	WR	3			50.25	33.75	49.65	36.78	35.37	36.96	35.68																					Calo	Calo	Calo	Calo	Calo	Calo	Calo	Calo	Calo	Calo	Calo	Calo	Calo	Calo	Calo	21.01	22.01
5	2015-02-18	WR	3			48.47	36.76	44.11	38.5	31.66	32.77	33.22																					Calo	Calo	Calo	Calo	Calo	Calo	Calo	Calo	Calo	Calo	Calo	Calo	Calo	Calo	Calo	23.33	21.25
11	2015-02-18	AL	2			53.62	46.92	62.77	29.72	35.39	35.06	33.36	48.05	42.13	36.74	36.47	43.11	32.77	31.3	37.47	38.51	44.3	36.99	44.12	43.18	42.98	43.56	42.6	43.35	34.46	38.83	36.32	32.81	SAC
12	2015-02-18	WR	2			32.23	44.22	33.36	41.9	32.17	31.9	42.53																						SAC
13	2015-02-18	WR	3			44.48	40.38	51.71	35.42	32.62	38.77	37.59																						SAC
14	2015-02-18	AL	3			57.8	42.84	47.23	33.29	35.45	34.01	38.27	38.44	42.09	41.2	44.85	39.17	20.7	29.83	38.59	35.6	41.37	35.57	38.54	36.78	34.58	39.26	37.48	38.87	35.3	37.19	34.21	35.14	SAC
6	2015-03-04	AL	3			33.98	35.51	36.35	31.91	35.12	37.79	39.34	38.66	38.53	37.1	32.98	35.59	31.35	30.55	31.3	32.03	31.26	31.55	25.68	28.08	30.11	31.1	29.17	19.44	23.68	17.94	19.75	21.07	Calo	Calo	Calo	Calo	Calo	Calo	Calo	Calo	Calo	Calo	Calo	Calo	Calo		21.02	15.4
7	2015-03-04	AL	3			38.77	34.73	33.71	32.36	33	34.77	35.4	33.64	33.34	34.52	29.29	36.27	31.25	27.46	27.84	26.47	25.55	29.54	27.72	28.08	23.95	25.88	36.63	23.42	24.53	21	17.22	18.24	Calo	Calo	Calo	Calo	Calo	Calo	Calo	Calo	Calo	Calo	Calo	Calo	Calo		17.79	14.69
8	2015-03-04	AL	3			33.08	31.24	32.25	33.58	41.88	35.71	34.34	35.5	37.62	34.5	36.54	39.24	33.01	29.25	28.41	30.49	27.34	29.7	28.32	28.38	25.28	27.67	35.9	22.22	19.39	20.55	21.48	21.26	Calo	Calo	Calo	Calo	Calo	Calo	Calo	Calo	Calo	Calo	Calo	Calo	Calo		22.09	14.27
9	2015-03-04	WR	3			33.11	32.44	30.68	27.68	31.05	36.47	33.57																						Calo	Calo	Calo	Calo	Calo	Calo	Calo	Calo	Calo	Calo	Calo	Calo	Calo		19.3	20.48
10	2015-03-04	WR	2			42.46	41.19	42.33	42.63	38.05	45.21	44.18																						Calo	Calo	Calo	Calo	Calo	Calo	Calo	Calo	Calo	Calo	Calo	Calo	Calo		22.79	24.58
Weeks of age												8							9							10							11							12							13
Food Intake Average per mouse per day					Start Baseline FI							Start CR		Alicja BACK!!!!												CR maintenance							Put in Metabolic cages							Release from CR							Remove from metabolic cages
OB/OB				Group 1		2015-04-09	2015-04-10	2015-04-11	2015-04-12	2015-04-13	2015-04-14	2015-04-15	2015-04-16	2015-04-17	2015-04-18	2015-04-19	2015-04-20	2015-04-21	2015-04-22	2015-04-23	2015-04-24	2015-04-25	2015-04-26	2015-04-27	2015-04-28	2015-04-29	2015-04-30	2015-05-01	2015-05-02	2015-05-03	2015-05-04	2015-05-05	2015-05-06	2015-05-07	2015-05-08	2015-05-09	2015-05-10	2015-05-11	2015-05-12	2015-05-13	2015-05-14	2015-05-15	2015-05-16	2015-05-17	2015-05-18	2015-05-19	2015-05-20	2015-05-21	2015-05-22
Cage#	DOB	Treatment	Mice/cage	Group 2		2015-04-23	2015-04-24	2015-04-25	2015-04-26	2015-04-27	2015-04-28	2015-04-29	2015-04-30	2015-05-01	2015-05-02	2015-05-03	2015-05-04	2015-05-05	2015-05-06	2015-05-07	2015-05-08	2015-05-09	2015-05-10	2015-05-11	2015-05-12	2015-05-13	2015-05-14	2015-05-15	2015-05-16	2015-05-17	2015-05-18	2015-05-19	2015-05-20	2015-05-21	2015-05-22	2015-05-23	2015-05-24	2015-05-25	2015-05-26	2015-05-27	2015-05-28	2015-05-29	2015-05-30	2015-05-31	2015-06-01	2015-06-02	2015-06-03	2015-06-04	2015-06-05
1	2015-02-18	AL	3			6.63333	6.70667	7.43333	7.02333	7.17333	6.49333	6.81333	6.29667	5.81	5.74667	5.52667	5.81	5.25333	5.03667	5.87333	5.57333	6	5.82667	5.99333	5.88333	4.86333	4.95667	4.85333	4.94	4.93	4.69667	4.55667		#VALUE!	#VALUE!	#VALUE!	#VALUE!	#VALUE!	#VALUE!	#VALUE!	#VALUE!	#VALUE!	#VALUE!	#VALUE!	#VALUE!	#VALUE!	#VALUE!	5.29667	5.39
2	2015-02-18	AL	2			8.33667	7.25	8.01	7.94667	7.57667	8.34667	7.43	7.5	7.59333	9.6	5.26667	6.66	7.01333	7.00333	7.415	7.205	6.485	7.135	7.64	7.405	6.79	6.81	7.51	7.115	6.675	7.04	6.315		#VALUE!	#VALUE!	#VALUE!	#VALUE!	#VALUE!	#VALUE!	#VALUE!	#VALUE!	#VALUE!	#VALUE!	#VALUE!	#VALUE!	#VALUE!	#VALUE!	7.27	6.49
11	2015-02-18	AL	2			6.30667	7.18	6.40333	6.53	9.08	8.84	9.62	8.14	8.705	7.725	7.545	7.075	8.36	7.805	8.765	7.96	7.315	6.915	7.76	7.455	7.055	6.485	7.41	7.475	7.73	8.11	6.58	SAC
14	2015-02-18	AL	3			7.48	7.01667	7.51333	7.09667	7.42	6.87	7.44	6.98333	6.90333	7.13667	5.82	6.39667	7.05667	6.2	7.19667	6.86667	5.98667	6.49	7.07	6.66	7.68	5.54667	6.02667	5.34	5.55667	5.48667	5.73	SAC
6	2015-03-04	AL	3			6.62333	6.78667	6.22	6.79	6.45667	6.63667	5.85667	5.67	5.76333	5.52667	5.54	5.22333	5.99667	5.39667	5.85	5.32333	5.78333	5.80333	6.08	5.79667	6.00333	5.3	4.98667	6.06667	5.30667	6.11667	5.82667	5.78	#VALUE!	#VALUE!	#VALUE!	#VALUE!	#VALUE!	#VALUE!	#VALUE!	#VALUE!	#VALUE!	#VALUE!	#VALUE!	#VALUE!	#VALUE!		5.60667	5.15333
7	2015-03-04	AL	3			7.21667	6.98333	7.64	7.91	7.64333	7.74333	6.94333	6.28667	6.88667	6.41	5.90333	6.37	6.3	6.26333	6.00667	6.55333	6.84667	6.7	7.21333	6.68667	7.66333	6.91667	3.44333	4.86	4.51	5.87	6.67333	6.76333	#VALUE!	#VALUE!	#VALUE!	#VALUE!	#VALUE!	#VALUE!	#VALUE!	#VALUE!	#VALUE!	#VALUE!	#VALUE!	#VALUE!	#VALUE!		6.52667	5.73
8	2015-03-04	AL	3			9.05	7.84667	7.76667	7.00333	7.38333	6.63667	6.69	5.82333	6.02	6.29333	6.57667	5.80333	6.14	6.00667	6.09	5.43	6.21	6.28	5.96333	6.24667	6.65667	5.94667	3.36667	5.37667	5.41	5.37333	5.32	5.67333	#VALUE!	#VALUE!	#VALUE!	#VALUE!	#VALUE!	#VALUE!	#VALUE!	#VALUE!	#VALUE!	#VALUE!	#VALUE!	#VALUE!	#VALUE!		5.67	5.73667
3	2015-02-18	WR	3			6.31333	6.48667	6.53	6.72	6.25667	6.34333	6.70333	1	1	1	1	1	1	1	1	1.33	1.33333	1.30333	1.66667	1.66667	1.66667	1.66667	2.06	1.94667	1.83333	1.78	2	2	2.39	2.11333	2.55667	2.05667	2.22333	2.22333	#VALUE!	#VALUE!	#VALUE!	#VALUE!	#VALUE!	#VALUE!	#VALUE!	#VALUE!	6.2	5.63333
4	2015-02-18	WR	3			6.99	7.9	8.36	7.28	6.79	7.12667	7.67667	1	1	1	1	1	1	1	1	1	1	1	1.5	2	1.5	1.5	1.84	1.67	1.67	1.67	2	2	2.39	2.22333	2.22333	2.05667	2.05667	2.05667	#VALUE!	#VALUE!	#VALUE!	#VALUE!	#VALUE!	#VALUE!	#VALUE!	#VALUE!	5.64667	5.30333
5	2015-02-18	WR	3			8.73333	7.51333	7.61667	7.73667	7.92	8.83667	8.76333	1	1	1	1	1	1	1	1	1	1	1	1.5	1.5	1.5	1.5	1.84	1.67	1.67	1.67	2	2	2.5	2.44667	2.72667	2.01	2.16667	2.16667	#VALUE!	#VALUE!	#VALUE!	#VALUE!	#VALUE!	#VALUE!	#VALUE!	#VALUE!	6.15333	6.40667
12	2015-02-18	WR	2			7.71	8.345	8.535	8.315	8.155	8.715	9.765	1	1	1	1	1	1	1	1	1	1.205	1.195	1.59	1.75	1.75	2.015	2.42	2.145	1.825	2.25	2	SAC
13	2015-02-18	WR	3			7.71333	7.84	8.79667	7.76	7.56	7.67667	8.31	1	1	1	1	1	1	1	1	1	2	1	1.5	1.5	1.5	1.5	1.84	1.84	1.84	1.67	2	SAC
9	2015-03-04	WR	3			9.00333	8.39333	8.11	8.07333	8.60667	7.61	7.00667	1	1	1	1	1	1	1	1	1	1	1	1.5	1.335	2.17	2.67	2	2	1.84	1.84	1.84	1.5								#VALUE!	#VALUE!	#VALUE!	#VALUE!	#VALUE!	#VALUE!		6.195	6.615
10	2015-03-04	WR	2			5.41	4.79667	6.365	6.205	5.945	6.45	6.365	1	1	1	1	1	1	1.33	1.585	1.5	2	2	2	2	2	2.67	2	1.835	2	1.835	2.165	2								#VALUE!	#VALUE!	#VALUE!	#VALUE!	#VALUE!	#VALUE!		4.37	3.42
		AL Avg (n=5)		AVG		7.3781	7.11	7.28381	7.18571	7.53333	7.36667	7.25619	6.67143	6.81167	6.91976	6.02548	6.19119	6.58857	6.24452	6.74238	6.41595	6.37524	6.45	6.81714	6.59048	6.6731	5.99452	5.37095	5.8819	5.73119	6.09905	5.85738	6.07222	#VALUE!	#VALUE!	#VALUE!	#VALUE!	#VALUE!	#VALUE!	#VALUE!	#VALUE!	#VALUE!	#VALUE!	#VALUE!	#VALUE!	#VALUE!	#VALUE!	6.074	5.7
				STDEV		1.0019	0.378408	0.691537	0.541256	0.788491	0.94412	1.17081	0.908399	1.07539	1.40524	0.788479	0.620159	0.996259	0.935198	1.10062	1.00868	0.545724	0.513999	0.789304	0.667499	0.989784	0.765756	1.69861	1.04666	1.10552	1.14386	0.752239	0.600891	#VALUE!	#VALUE!	#VALUE!	#VALUE!	#VALUE!	#VALUE!	#VALUE!	#VALUE!	#VALUE!	#VALUE!	#VALUE!	#VALUE!	#VALUE!	#VALUE!	0.809504	0.505294
				STE		0.378684	0.143025	0.261377	0.204576	0.298022	0.356844	0.442526	0.343342	0.40646	0.531132	0.298017	0.234398	0.376551	0.353472	0.415997	0.381245	0.206264	0.194274	0.298329	0.252291	0.374103	0.289429	0.642015	0.395601	0.417848	0.432337	0.284319	0.346925	#VALUE!	#VALUE!	#VALUE!	#VALUE!	#VALUE!	#VALUE!	#VALUE!	#VALUE!	#VALUE!	#VALUE!	#VALUE!	#VALUE!	#VALUE!	#VALUE!	0.362021	0.225974
		WR Avg (n=4)		AVG		7.41048	7.325	7.75905	7.44143	7.31905	7.5369	7.79857	1	1	1	1	1	1	1.04714	1.08357	1.11857	1.36262	1.21405	1.6081	1.67881	1.72667	1.93167	2	1.87238	1.81119	1.81643	2.00071	1.9	2.42667	2.26111	2.50222	2.04111	2.14889	2.14889	#VALUE!	#VALUE!	#VALUE!	#VALUE!	#VALUE!	#VALUE!	#VALUE!	#VALUE!	5.713	5.47567
				STDEV		1.28134	1.28506	0.969301	0.755685	1.00603	0.989649	1.22173	0	0	0	0	0	0	0.124728	0.221109	0.208361	0.453264	0.36727	0.18443	0.256155	0.267561	0.536416	0.206882	0.17344	0.113915	0.205968	0.0938273	0.223607	0.0635085	0.169847	0.256045	0.026943	0.0847436	0.0847436	#VALUE!	#VALUE!	#VALUE!	#VALUE!	#VALUE!	#VALUE!	#VALUE!	#VALUE!	0.78604	1.26937
				STE		0.484301	0.485708	0.366361	0.285622	0.380242	0.374052	0.461772	0	0	0	0	0	0	0.0471429	0.0835714	0.078753	0.171318	0.138815	0.0697078	0.0968176	0.101129	0.202746	0.0781939	0.0655541	0.0430558	0.0778484	0.0354634	0.1	0.0366667	0.0980615	0.147828	0.0155556	0.0489268	0.0489268	#VALUE!	#VALUE!	#VALUE!	#VALUE!	#VALUE!	#VALUE!	#VALUE!	#VALUE!	0.351528	0.567678
				ttest		0.958861	0.678624	0.311772	0.480666	0.66526	0.747603	0.413019	1.28428e-09	6.71365e-09	1.09638e-07	1.01189e-09	4.22816e-11	4.3882e-09	5.39738e-09	1.47862e-08	1.17767e-08	3.06272e-10	4.74887e-11	9.19899e-10	4.24727e-10	2.42413e-08	7.77923e-08	0.000217536	3.58552e-07	7.51913e-07	4.71025e-07	1.33211e-08	6.55028e-06	#VALUE!	#VALUE!	#VALUE!	#VALUE!	#VALUE!	#VALUE!	#VALUE!	#VALUE!	#VALUE!	#VALUE!	#VALUE!	#VALUE!	#VALUE!	#VALUE!	0.494706	0.723024
[truncated: 110 more columns]

## Sheet: NMR
	2017-02-06
	Weeks of age						6	7	8	9	10	10.8571	11.2857	11.8571	12.2857	13	14	15	16	17	18	19	20					6	7	8	9	10	10.8571	11.2857	11.8571	12.2857	13	14	15										6
						Fat Mass (g)			Start CR		CR maintenance	Put in Metabolic cages		Release from CR		Remove from metabolic cages		Expected "catch up" date									Lean Mass (g)			Start CR		CR maintenance	Put in Metabolic cages		Release from CR		Remove from metabolic cages		Expected "catch up" date									Fluid (g)
OB/OB						Group 1	2015-04-01	2015-04-08	2015-04-15	2015-04-22	2015-04-29	2015-05-05	2015-05-08	2015-05-12	2015-05-15	2015-05-20	2015-05-27	2015-06-03	2015-06-10	2015-06-17	2015-06-24	2015-07-01	2015-07-08				Group 1	2015-04-01	2015-04-08	2015-04-15	2015-04-22	2015-04-29	2015-05-05	2015-05-08	2015-05-12	2015-05-15	2015-05-20	2015-05-27	2015-06-03	2015-06-10	2015-06-17	2015-06-24	2015-07-01	2015-07-08				Group 1	2015-04-01
Cage#	Mouse#	Ear Tag	DOB	Age (wks)	Treatment	Group 2	2015-04-15	2015-04-22	2015-04-29	2015-05-07	2015-05-13	2015-05-20	2015-05-22	2015-05-27	2015-05-29	2015-06-03	2015-06-10	2015-06-17	2015-06-24	2015-07-01	2015-07-08	2015-07-15	2015-07-22				Group 2	2015-04-15	2015-04-22	2015-04-29	2015-05-07	2015-05-13	2015-05-20	2015-05-22	2015-05-27	2015-05-29	2015-06-03	2015-06-10	2015-06-17	2015-06-24	2015-07-01	2015-07-08	2015-07-15	2015-07-22				Group 2	2015-04-15
1	1	RT	2015-02-18	102.714	AL			13	14.4	14.7	15.3	15.6	15.4	15		14.2	14.5												17.2	17.2	16.3	18.2	16.8	15.8	15.8		16.8	17.4
	2	RB	2015-02-18	102.714	AL			16.5	20.9	22.5	24.4	25.9	24.9	22.8		21.7	22.4	27.5	26.8	33.9	33.6	34.1							20.3	19.7	20.7	21.3	19.4	18.8	20.3		17.7	21.1	25.8	27.2	28.2	31	33.5
	3	LT	2015-02-18	102.714	AL			15.6	18.1	19.4	20.8	22.9	22.9	23.2		24.9	24.7	28.1	27.9	31	31	30.3							19.1	19.2	21.1	22.4	19.2	18.3	21.3		18.9	19.7	23.4	25.2	26.3	26.1	27.8
2	4	RT	2015-02-18	102.714	AL			15.7	19.3	20.8	22.3	23.4	21.8	21.6		22.1	22.6	26.7	25	28.4	28.3	27.6							18	18.7	20.6	19.6	18.6	18.2	20.1		20.3	21.7	20.8	26.3	25.5	28.1	27.7
	6	LT	2015-02-18	102.714	AL			16.8	20.7	23.2	24.9	26.3	24.4	22.1		22.1	23.3	27.8	26.9	31.4	30.7	30.4							19.3	20.7	19.6	21.8	18.6	17.4	19.4		19.8	22.8	24	27.6	28.2	31.9	30
3	7	RT	2015-02-18	102.714	WR			16.9	21.5	18.3	16.9	17.2	16.6	15.7		18.9	19.3	25.9	25.4	30.8	31.3	32.8							21.1	21.3	17	16.5	15.8	16.1	17.2		19.7	21.4	23	27.9	28.8	31.4	30.5
	8	RB	2015-02-18	102.714	WR			15.5	19.3	16.2	14.2	14.7	14.9	13.8		16.5	17.3	22.6	21.6	25.8	26.3	27.1							18	19.5	14.2	14.5	14.4	12.7	15.3		17.5	19.7	20.7	26.2	25.7	28.1	28.3
	9	LT	2015-02-18	102.714	WR			14.8	18.7	16.1	14.6	14.6	14.2	13.8		15.5	17.1	23	22.3	27.5	28	28.9							20.7	19.4	15.9	14.8	13.9	14.2	15.5		16.8	18.6	21.9	26.8	24.9	28.2	28.4
4	10	RT	2015-02-18	102.714	WR			16	20	17.2	14.9	14.8	14.9	14.7		16.3	17.1	23.5	23.1	28.3	29.3	29.6							19.5	19	14.6	15	14.2	13.5	14.5		17.2	17.5	22.5	28.5	27	29.2	30.1
	11	RB	2015-02-18	102.714	WR			14.3	18.5	16.8	15.1	13.9	14.2	13.4		15.5	15.3	23.4	22.9	28.1	29.1	30.1							19.5	19.9	15.1	15.7	15.2	14.2	15.4		17.4	19.6	22	28.9	26.3	30.1	29.6
	12	LT	2015-02-18	102.714	WR			16.3	21.1	18.6	16.4	16.4	16.2	16.1		18	17.5	25.1	23.9	29.6	30.2	30.3							20.9	20.6	15.7	17.9	15.6	15.7	15.8		19	22.4	24	29.3	27.5	29.9	31.2
5	13	RT	2015-02-18	102.714	WR			15.7	19.1	16.9	14.8	14.9	14.9	14.1		13.6	15.1	22.9	22.7	28.7	28.7	29.8							18.5	19.2	14.7	14.8	14.5	12.7	13.1		15.9	18.9	22.7	28.5	26	28.4	28.8
	14	RB	2015-02-18	102.714	WR			16.1	20.1	17	15.9	15.4	15.5	15.3		17.3	18.2	24.9	24.3	29.4	30.6	31.4							20.1	20.2	16.7	15	15.7	15.3	16.3		17.1	19.5	22.4	26.2	27.2	29.6	29.7
	15	LT	2015-02-18	102.714	WR			15.2	19.2	16.8	15.3	14.9	14.9	15.1		16.4	18.7	24.4	23.3	28.3	29	29.4							20.4	20.1	16.3	15.8	15.4	14	16.6		16.4	19.8	22.2	26.9	27.8	28.8	29.4
												2015-05-06																					2015-05-06
11	31	RT	2015-02-18	102.714	AL			16.5	19.6	21.9	22.9	24.3	SAC																18.8	20.6	21.3	21.2	19.8	SAC
	32	RB	2015-02-18	102.714	AL			16.7	20.9	23.5	25.3	24.9	SAC																20.6	21.2	21	21.3	21.4	SAC
12	34	RT	2015-02-18	102.714	WR			12.5	16	14.2	13.2	13.1	SAC																17.7	18.6	14.8	13.8	14.6	SAC
	35	RB	2015-02-18	102.714	WR			17.5	21.2	17.8	15.9	15.4	SAC																21.7	21.5	17.6	15.3	14.9	SAC
13	37	RT	2015-02-18	102.714	WR			16.4	19.8	17	15.1	14.4	SAC																19.3	19.2	13.9	14.6	15.2	SAC
	38	RB	2015-02-18	102.714	WR			16.6	20.8	18	16.2	15.8	SAC																21.6	21.8	17.7	16.3	17.1	SAC
	39	LT	2015-02-18	102.714	WR			14.4	17.3	15	13	12.4	SAC																17.2	18.6	14.1	14	14.7	SAC
14	40	RT	2015-02-18	102.714	AL			12.7	14.5	15.7	16.3	16.2	SAC																16.6	17.4	17.3	18.2	17.7	SAC
	41	RB	2015-02-18	102.714	AL			15	18.4	20.6	22.5	23	SAC																18.9	20.8	21	20.6	20.5	SAC
	42	LT	2015-02-18	102.714	AL			16.4	20.9	23.9	26.3	26.7	SAC																20.3	20.9	21.1	21.1	21.8	SAC
6	16	RT	2015-03-04	100.714	AL			14.1	16.4	18.6	20	20.2		22.5		24.9	24	28.8	29.5	29.7									16.7	18.9	18.3	21.5	20.8		21.2		21.4	24.5	27.1	27.3	28.4
	17	RB	2015-03-04	100.714	AL			14.4	18.1	19.6	20.9	21.9		23.7		27.8	24.2	29.7	30	29.4									18.9	19.5	19.7	21.2	21.5		20.9		19.9	25.3	26.4	26.9	28.3
	18	LT	2015-03-04	100.714	AL			16.3	19.6	21.1	22.8	24.3		25.4		28.4	25.9	31.9	32.9	33.4									19.8	20	20.6	20.9	21		19.9		18.8	25.2	27.3	27.2	29.6
7	19	RT	2015-03-04	100.714	AL			15.6	18.1	20.8	22.1	22.6		24.3		27.3	23.1	31.2	28.4	27.6									18.8	20	19.8	20.6	21.1		19.7		20.9	26.1	28.1	26.5	28.6
	20	RB	2015-03-04	100.714	AL			15.1	18.5	20	22.8	23.6		26.3		29.6	28.3	32.6	34.8	34.2									20.9	21.2	21.6	20.9	21.3		19.2		19.5	26	27.7	27.4	30
	21	LT	2015-03-04	100.714	AL			15.3	18.7	20.9	22.2	22.7		24.3		27.6	24.4	31	33.8	34.8									19.5	21.1	20.3	20.9	20.1		19.2		19.8	26.8	28.8	27.2	28.3
8	22	RT	2015-03-04	100.714	AL			13.5	15.8	17.1	18.4	18.6		19.2		19	18.7	23.9	25.1	25.4									17.7	17.8	18.7	19	19.6		17.7		19.9	23.6	25.4	26.1	24.6
	23	RB	2015-03-04	100.714	AL			16	17.9	20	22.2	21.5		23.5		26.2	23.8	28.9	29.3	29.4									18.7	19.8	19.4	20.5	21.3		19.8		19.9	25.2	27	28.5	30.2
	24	LT	2015-03-04	100.714	AL			15.9	18.9	20.8	22.6	22.6		24.8		28.3	24.6	30.5	30.9	30.5									18.6	19.4	20.2	20.7	21.4		19.9		20.6	26.1	26.5	27.1	28.5
9	25	RT	2015-03-04	100.714	WR			15.3	18.3	16.4	16.2	14.2		15.4		19.4	17.8	22.6	23.3	24.2									17.8	19.4	16.6	14.7	16.3		14.6		20.1	23.4	26.1	27.7	27.4
	26	RB	2015-03-04	100.714	WR			16.5	19.7	17.2	15.1	14.4		16.2		20.7	19.9	25.2	27.1	28.1									19.3	20.4	14.9	13.6	18.1		13.6		20	24.3	25.4	26.8	27.5
10	29	RB	2015-03-04	100.714	WR			15.6	17.6	14.7	13.6	11.9		13.2		13.8													17.3	18.4	13.1	13.2	13.3		13.1		14.7
	30	LT	2015-03-04	100.714	WR			15.9	18.5	14.9	15	14.6		14.7		19.2	18.9	23.4	25.5	26.7									18.4	21.3	14.9	16.1	14.8		15.6		21.6	23.9	26.8	27.8	27.1
	5	RB	2015-02-18	10	AL			15.9	19.5	21.2																			19.1	20.1	20.5
	33	LT	2015-02-18	10	AL			11.8				SAC																	15.2				SAC
	36	LT	2015-02-18	10	AL							SAC																					SAC
	27	LT	2015-03-04	100.714	WR			16.7	19.4																				17.9	20.2
10	28	RT	2015-03-04	8	WR			13.1																					14.9
		AL Avg		AL Avg				15.3211	18.4053	20.2684	21.8421	21.8632	8.72857	#REF!	19.7222	9.10667	19.5933	2.32											18.8789	19.6895	19.9263	#REF!	#REF!	#REF!	#REF!	#REF!	#REF!	#REF!	#REF!
		AL STDV		AL STDV				1.25059	1.98003	2.44905	2.81806	3.04525	10.4025	#REF!	1.01708	10.0033	1.17623	0.469346											1.23809	1.25339	1.41651	#REF!	#REF!	#REF!	#REF!	#REF!	#REF!	#REF!	#REF!
		WR Avg		WR Avg				15.6389	19.2611	16.6167	15.0778	#REF!	#REF!	#REF!	#DIV/0!	16.85	17.5364	#REF!											19.3889	19.9111	15.4333	#REF!	#REF!	#REF!	#REF!	#REF!	#REF!	#REF!	#REF!
		WR STDV		WR STDV				1.14693	1.45365	1.25476	1.0882	#REF!	#REF!	#REF!	#DIV/0!	2.18487	1.43824	#REF!											1.47444	1.05824	1.32176	#REF!	#REF!	#REF!	#REF!	#REF!	#REF!	#REF!	#REF!
																					150	500
[truncated: 18 more columns]

## Sheet: CAL calculated NMR ttest
	2017-02-06
	Weeks of age						6	7	8	9	10	10.8571	11.2857	11.8571	13	14	15	16	17	18	19			6	7	8	9	10	10.8571	11.2857	11.8571	13	14	15	16	17	18	19			6	7	8	9	10	10.8571	11.2857	11.8571	13
						Fat Mass (g)			Start CR		CR maintenance	Put in Metabolic cages		Release from CR	Remove from metabolic cages		Expected "catch up" date						Lean Mass (g)			Start CR		CR maintenance	Put in Metabolic cages		Release from CR	Remove from metabolic cages		Expected "catch up" date						Fluid (g)			Start CR		CR maintenance	Put in Metabolic cages		Release from CR	Remove from metabolic cages
OB/OB						Group 1	2015-04-01	2015-04-08	2015-04-15	2015-04-22	2015-04-29	2015-05-05	2015-05-08	2015-05-12	2015-05-20	2015-05-27	2015-06-03	2015-06-10	2015-06-17	2015-06-24	2015-07-01		Group 1	2015-04-01	2015-04-08	2015-04-15	2015-04-22	2015-04-29	2015-05-05	2015-05-08	2015-05-12	2015-05-20	2015-05-27	2015-06-03	2015-06-10	2015-06-17	2015-06-24	2015-07-01		Group 1	2015-04-01	2015-04-08	2015-04-15	2015-04-22	2015-04-29	2015-05-05	2015-05-08	2015-05-12	2015-05-20
Cage#	Mouse#	Ear Tag	DOB	Age (wks)	Treatment	Group 2	2015-04-15	2015-04-22	2015-04-29	2015-05-07	2015-05-13	2015-05-20	2015-05-22	2015-05-27	2015-06-03	2015-06-10	2015-06-17	2015-06-24	2015-07-01	2015-07-08	2015-07-15		Group 2	2015-04-15	2015-04-22	2015-04-29	2015-05-07	2015-05-13	2015-05-20	2015-05-22	2015-05-27	2015-06-03	2015-06-10	2015-06-17	2015-06-24	2015-07-01	2015-07-08	2015-07-15		Group 2	2015-04-15	2015-04-22	2015-04-29	2015-05-07	2015-05-13	2015-05-20	2015-05-22	2015-05-27	2015-06-03
	2	RB	2015-02-18	102.714	AL			16.5	20.9	22.5	24.4	25.9	24.9	22.8	23.1106	21.9955	27.334	28.4289	32.3898	32.1032	32.5809				20.3	19.7	20.7	21.3	19.4	18.8	20.3	19.1738	21.9955	25.8817	24.2824	25.1752	27.6748	29.9067				1.3	1.6	0.9	0.5	0.7	-0.3	0.1	2.5
	3	LT	2015-02-18	102.714	AL			15.6	18.1	19.4	20.8	22.9	22.9	23.2	26.5187		27.9304	29.5957	29.619	29.619	28.9502				19.1	19.2	21.1	22.4	19.2	18.3	21.3	20.4738	20.5361	23.4741	22.4969	23.479	23.3004	24.8181				1.6	0.9	0.6	0.3	2	1.8	1.2	2.2
2	4	RT	2015-02-18	102.714	AL			15.7	19.3	20.8	22.3	23.4	21.8	21.6	23.5366	22.621	26.5388	26.5195	27.1348	27.0393	26.3705				18	18.7	20.6	19.6	18.6	18.2	20.1	21.9903	22.621	20.8659	23.479	22.7648	25.0859	24.7288				1.5	1.2	1.4	1.4	1.7	0.2	1.8	2.8
	6	LT	2015-02-18	102.714	AL			16.8	20.7	23.2	24.9	26.3	24.4	22.1	23.5366	23.7677	27.6322	28.535	30.0012	29.3324	29.0457				19.3	20.7	19.6	21.8	18.6	17.4	19.4	21.4487	23.7677	24.076	24.6395	25.1752	28.4783	26.7821				1.6	1.5	1.7	1.3	1.9	0.5	0.5	2.3
6	16	RT	2015-03-04	100.714	AL			14.1	16.4	18.6	20	21.5131		25.1996	24.7497	25.4587	27.517	28.1858	28.3769						16.7	18.9	18.3	21.5	22.532		22.2501	21.4678	21.872	24.1931	24.3717	25.3537						1.8	1.7	1.8	0.8	1.3		1.8	1.2
	17	RB	2015-03-04	100.714	AL			14.4	18.1	19.6	20.9	23.3236		26.7661	27.6322	25.6708	28.3769	28.6635	28.0903						18.9	19.5	19.7	21.2	23.2903		22.1191	19.963	22.5862	23.5682	24.0146	25.2644						0.9	1.7	1.2	1.1	1.1		1.3	2.8
	18	LT	2015-03-04	100.714	AL			16.3	19.6	21.1	22.8	25.8797		28.0424	28.2286	27.4742	30.4789	31.4344	31.9121						19.8	20	20.6	20.9	22.7486		20.5882	18.8595	22.4969	24.3717	24.2824	26.425						1.4	1.8	1	1.1	1.4		1.4	2.4
7	19	RT	2015-03-04	100.714	AL			15.6	18.1	20.8	22.1	24.0691		27.1855	27.1352	24.504	29.8101	27.1348	26.3705						18.8	20	19.8	20.6	22.8569		20.6529	20.9662	23.3004	25.0859	23.6575	25.5323						2.1	1.4	1.9	1.4	1.9		1.8	2.8
	20	RB	2015-03-04	100.714	AL			15.1	18.5	20	22.8	25.1341		29.4301	29.4213	30.02	31.1477	33.2497	32.6764						20.9	21.2	21.6	20.9	23.0736		20.1337	19.5617	23.2111	24.7288	24.461	26.7821						0.8	1.3	0.8	1.2	1.3		1.2	2.6
	21	LT	2015-03-04	100.714	AL			15.3	18.7	20.9	22.2	24.1756		27.0754	27.4334	25.883	29.619	32.2943	33.2497						19.5	21.1	20.3	20.9	21.7737		20.0473	19.8627	23.9253	25.7108	24.2824	25.2644						0.9	0.8	1.1	0.7	1.4		1.3	2.1
8	22	RT	2015-03-04	100.714	AL			13.5	15.8	17.1	18.4	19.8091		21.5398	18.8853	19.8366	22.8353	23.9818	24.2685						17.7	17.8	18.7	19	21.232		18.6079	19.963	21.0686	22.6755	23.3004	21.9613						1	1.8	1.3	1.9	1.4		1.3	2.5
	23	RB	2015-03-04	100.714	AL			16	17.9	20	22.2	22.8976		26.4622	26.0419	25.2465	27.6125	27.9947	28.0903						18.7	19.8	19.4	20.5	23.0736		20.8934	19.963	22.4969	24.1039	25.443	26.9606						2	1.9	1.3	2.1	1.4		1.3	2.5
	24	LT	2015-03-04	100.714	AL			15.9	18.9	20.8	22.6	24.0691		27.9397	28.1292	26.0952	29.1413	29.5234	29.1413						18.6	19.4	20.2	20.7	23.1819		21.0091	20.6652	23.3004	23.6575	24.1931	25.443						2	2.2	1.8	2.5	1.8		1.3	2.5
3	7	RT	2015-02-18	102.714	WR			16.9	21.5	18.3	16.9	17.2	16.6	15.7	20.1286	22.3083	25.7437	26.9438	29.4279	29.9056	31.3388				21.1	21.3	17	16.5	15.8	16.1	17.2	21.3404	22.3083	23.0728	24.9073	25.7108	28.0319	27.2284				1.5	1.6	2	1.7	1.9	1.9	1.4	2.2
	8	RB	2015-02-18	102.714	WR			15.5	19.3	16.2	14.2	14.7	14.9	13.8	17.5726	20.5361	22.4636	22.9128	24.6506	25.1284	25.8927				18	19.5	14.2	14.5	14.4	12.7	15.3	18.9572	20.5361	20.7655	23.3897	22.9433	25.0859	25.2644				1.7	1.5	2	1.7	1.9	1	1.9	2.5
	9	LT	2015-02-18	102.714	WR			14.8	18.7	16.1	14.6	14.6	14.2	13.8	16.5076	19.3894	22.8612	23.6554	26.2749	26.7526	27.6125				20.7	19.4	15.9	14.8	13.9	14.2	15.5	18.1989	19.3894	21.9693	23.9253	22.2291	25.1752	25.3537				1.4	1.4	1.4	1.2	1.7	1.3	1.9	1
4	10	RT	2015-02-18	102.714	WR			16	20	17.2	14.9	14.8	14.9	14.7	17.3596	18.2427	23.3582	24.504	27.0393	27.9947	28.2814				19.5	19	14.6	15	14.2	13.5	14.5	18.6322	18.2427	22.5712	25.443	24.1039	26.0679	26.8714				1.3	1.4	1.8	0.8	1.8	1.2	2	2.1
	11	RB	2015-02-18	102.714	WR			14.3	18.5	16.8	15.1	13.9	14.2	13.4	16.5076	20.4319	23.2588	24.2918	26.8482	27.8036	28.7591				19.5	19.9	15.1	15.7	15.2	14.2	15.4	18.8489	20.4319	22.0697	25.8001	23.479	26.8714	26.425				1.1	1	1.5	0.8	1	1.4	1.1	2.2
	12	LT	2015-02-18	102.714	WR			16.3	21.1	18.6	16.4	16.4	16.2	16.1	19.1701	23.3507	24.9485	25.3526	28.2814	28.8546	28.9502				20.9	20.6	15.7	17.9	15.6	15.7	15.8	20.5821	23.3507	24.076	26.1572	24.5502	26.6928	27.8534				1.3	1.5	2.1	0.9	1.6	1.8	1.7	2.1
5	13	RT	2015-02-18	102.714	WR			15.7	19.1	16.9	14.8	14.9	14.9	14.1	14.4841	19.7022	22.7618	24.0797	27.4215	27.4215	28.4725				18.5	19.2	14.7	14.8	14.5	12.7	13.1	17.224	19.7022	22.7719	25.443	23.2111	25.3537	25.7108				1.2	1.3	1.8	1.3	1.6	1.1	1.1	2.2
	14	RB	2015-02-18	102.714	WR			16.1	20.1	17	15.9	15.4	15.5	15.3	18.4246	20.3276	24.7497	25.7769	28.0903	29.2368	30.0012				20.1	20.2	16.7	15	15.7	15.3	16.3	18.5239	20.3276	22.4709	23.3897	24.2824	26.425	26.5143				1.5	1.5	1.6	1.3	1.5	1.4	1.4	2
	15	LT	2015-02-18	102.714	WR			15.2	19.2	16.8	15.3	14.9	14.9	15.1	17.4661	20.6404	24.2527	24.7161	27.0393	27.7081	28.0903				20.4	20.1	16.3	15.8	15.4	14	16.6	17.7656	20.6404	22.2703	24.0146	24.8181	25.7108	26.2464				1.7	2	2	1.8	1.7	0.8	1.5	2.2
9	25	RT	2015-03-04	100.714	WR			15.3	18.3	16.4	16.2	15.1231		17.0798	19.2829	18.8819	21.5932	22.262	23.1219						17.8	19.4	16.6	14.7	17.6573		15.174	20.1636	20.89	23.3004	24.7288	24.461						1.5	1.5	1	1.6	0.7		1.4	2.9
	26	RB	2015-03-04	100.714	WR			16.5	19.7	17.2	15.1	15.3361		17.9011	20.5751	21.1095	24.0774	25.8927	26.8482						19.3	20.4	14.9	13.6	19.6071		14.0828	20.0633	21.6935	22.6755	23.9253	24.5502						1.5	1.2	1.4	1.6	-0.2		1.5	2.6
	30	LT	2015-03-04	100.714	WR			15.9	18.5	14.9	15	15.5491		16.2099	19.0841	20.0487	22.3576	24.364	25.5106						18.4	21.3	14.9	16.1	16.0324		16.1203	21.6684	21.3364	23.9253	24.8181	24.1931						2	1.4	1.7	2	1.7		1.7	2.6
		AL Avg		AL Avg				15.4462	18.5385	20.3692	22.0308	23.7978	23.5	25.3339	25.72	24.8811	28.1519	28.8878	29.3324	29.5234	29.2368				18.9462	19.6923	20.0462	20.8692	21.5048	18.175	20.5694	20.3353	22.5522	24.0302	24.0695	25.0447	26.1348	26.5589
		AL STDV		AL STDV				0.963168	1.4483	1.56917	1.7221	1.83073	1.41657	2.74588	2.87418	2.64515	2.09904	2.45707	2.68236	2.07137	2.55066				1.10047	0.958698	0.927016	0.877862	1.87346	0.579511	1.0015	0.937715	0.998622	1.30752	0.718397	1.4825	2.3803	2.42467
								0.267135	0.401685	0.435211	0.477626	0.507754	0.708284	0.76157	0.797154	0.763589	0.582169	0.68147	0.743954	1.03568	1.27533				0.305214	0.265895	0.257108	0.243475	0.519603	0.289756	0.277766	0.260075	0.276968	0.362642	0.199247	0.411173	1.19015	1.21234
		WR Avg		WR Avg				15.7083	19.5	16.8667	15.3667	15.234	15.1444	15.2659	18.0469	20.4141	23.5355	24.5627	26.7128	27.8673	28.5998				19.5167	20.025	15.55	15.3667	15.6664	14.2667	15.4231	19.3307	20.7374	22.6616	24.6618	24.0444	26.1572	26.3853
		WR STDV		WR STDV				0.735414	1.02602	0.973591	0.807165	0.866152	0.82023	1.39796	1.73729	1.39876	1.22939	1.30553	1.68592	1.41394	1.51221				1.14878	0.772393	0.940503	1.11871	1.60038	1.2278	1.13091	1.41356	1.34895	0.894901	0.933306	0.937341	0.958393	0.859894
								0.212296	0.296188	0.281051	0.233008	0.250037	0.27341	0.403557	0.501514	0.403788	0.354894	0.376874	0.486684	0.471313	0.50407				0.331624	0.222971	0.2715	0.322944	0.461991	0.409268	0.326466	0.408059	0.389409	0.258336	0.269422	0.270587	0.319464	0.286631
								0.454997	0.0700205	9.02661e-07	1.56272e-11	3.31702e-13	3.04608e-08	6.12705e-11	4.37427e-08	3.48181e-05	9.0846e-07	1.632e-05	0.00818943	0.116949	0.57901				0.217446	0.351857	2.09713e-11	1.41422e-12	2.07351e-08	9.35722e-05	1.9783e-11	0.0459381	0.000827607	0.00598551	0.0872016	0.0578793	0.98053	0.847105
															2.78102	5.14822	8.26962	9.29676	11.4469	12.6014	13.3339								5.83842	3.90833	5.14628	1.0046	1.81474	1.36865	-0.592296	1.00032	-0.0223184	0.173588
															0.386046	-0.452799			29.7862													3.90761	5.31435	7.2385	9.23875	8.62127	10.7341	10.9622
																			29.1307
																			27.2304
																			25.1602
										5.5583e-05	5.26497e-07	6.99882e-08	3.04608e-08	1.57607e-08	2.88355e-05	0.0384389	0.000127528	0.000492046	0.0226699
	5	RB	2015-02-18	10	AL			15.9	19.5	21.2															19.1	20.1	20.5															1.6	1.2	1.5
	33	LT	2015-02-18	10	AL			11.8				SAC													15.2				SAC													1.3				SAC
	36	LT	2015-02-18	10	AL							SAC																	SAC																	SAC
	27	LT	2015-03-04	100.714	WR			16.7	19.4																17.9	20.2																1.7			1.8
10	28	RT	2015-03-04	8	WR			13.1																	14.9																	1.7
1	1	RT	2015-02-18	102.714	AL			13	14.4	14.7	15.3	15.6	15.4	15											17.2	17.2	16.3	18.2	16.8	15.8	15.8											1.4	0.9	1.1	0.7	1.1	1.4	1.1	1.4
10	29	RB	2015-03-04	100.714	WR			15.6	17.6	14.7	13.6														17.3	18.4	13.1	13.2														1.6	1.3	1.4	1.8	1.5		1.5	1.8
[truncated: 68 more columns]

## Sheet: Body Temp
	24h Body Temperature (*C)			2015-05-04			2015-05-05
OB/OB				15:00:00	18:00:00	21:00:00	1900-01-01	03:00:00	06:00:00	09:00:00	12:00:00
Cage#	Mouse#	Ear Tag	Treatment
1	1	RT	AL	34.6	34.7	36.1	35.9	34.1	35.4	32.5	33.8
	2	RB	AL	35.3	36.4	36.6	35.4	33.1	34.8	30.9	32.8
	3	LT	AL	36.6	36.5	36.9	35.9	33.2	34.2	30.9	32.5
2	4	RT	AL	35.2	34.8	37.1	36.9	35.7	35.6	34.1	33.3
	5	RB	AL
	6	LT	AL	34.6	36.8	36.4	37.2	35.3	35.1	32.2	31.6
3	7	RT	WR	35.3	36.8	36.6	32.2	32.1	29.1	35.5	35.5
	8	RB	WR	35.7	37.7	36.8	33.9	30.7	30.1	35.7	35.1
	9	LT	WR	34.9	37	35.4	32.9	29.3	27.9	33.8	33.8
4	10	RT	WR	35.7	36.8	35.6	31.7	29.1	27.7	33.9	34.8
	11	RB	WR	35.5	36.2	34.5	31.8	29	27.1	33.3	34.5
	12	LT	WR	36.6	37.5	36.6	31.1	29.3	27.5	34.7	35.4
5	13	RT	WR	33.7	36.5	35.9	33	29.3	28.2	33.9	35.1
	14	RB	WR	33.9	36.5	35.9	32.7	29.3	27.9	34.5	34.5
	15	LT	WR	34.7	36.9	35.9	32.7	29.4	27.7	31.5	34.7
11	31	RT	AL	35.2	35.7	37.6	35.4	36	34.5	33.7	34.5
	32	RB	AL	36.1	35.8	37.3	35.7	35.6	33.2	32.3	31.5
	33	LT	AL
12	34	RT	WR	32.6	36.3	36.1	34.1	27.2	25.8	33.8	34.5
	35	RB	WR	-
	36	LT	AL
13	37	RT	WR	36.4	36.1	36.7	31.4	29.2	28.3	35.2	31.1
	38	RB	WR	36.6	36.7	37.9	31.7	31.1	29.2	36.3	32.8
	39	LT	WR	35.8	36.5	37.2	31.7	30.4	29.6	35.3	33.8
14	40	RT	AL	33.7	35.4	36.1	36.5	35.1	35.1	34.2	32.2
	41	RB	AL	32.9	36.2	37.4	36.4	35.3	35.5	34.5	32
	42	LT	AL	34.4	36.4	36.4	36.3	34	34.6	34.1	33.8
		AL Avg		34.86	35.87	36.79	36.16	34.74	34.8	32.94	32.8
		AL STDV		1.08136	0.722726	0.546606	0.607728	1.05536	0.724185	1.3648	1.0198
		WR Avg		35.1846	36.7308	36.2385	32.3769	29.6462	28.1615	34.4154	34.2769
		WR STDV		1.20267	0.471495	0.864618	0.93466	1.19904	1.13691	1.25489	1.20565
		Room Temp		21	21	21.9	21.2	20.9	20.9	20.9
		ttest
OB/OB				15:00:00	18:00:00	21:00:00	1900-01-01	03:00:00	06:00:00	09:00:00	12:00:00
Cage#	Mouse#	Ear Tag	Treatment
1	1	RT	AL	34.6	34.7	36.1	35.9	34.1	35.4	32.5	33.8
	2	RB	AL	35.3	36.4	36.6	35.4	33.1	34.8	30.9	32.8
	3	LT	AL	36.6	36.5	36.9	35.9	33.2	34.2	30.9	32.5
2	4	RT	AL	35.2	34.8	37.1	36.9	35.7	35.6	34.1	33.3
	6	LT	AL	34.6	36.8	36.4	37.2	35.3	35.1	32.2	31.6
11	31	RT	AL	35.2	35.7	37.6	35.4	36	34.5	33.7	34.5
	32	RB	AL	36.1	35.8	37.3	35.7	35.6	33.2	32.3	31.5
14	40	RT	AL	33.7	35.4	36.1	36.5	35.1	35.1	34.2	32.2
	41	RB	AL	32.9	36.2	37.4	36.4	35.3	35.5	34.5	32
	42	LT	AL	34.4	36.4	36.4	36.3	34	34.6	34.1	33.8
3	7	RT	WR	35.3	36.8	36.6	32.2	32.1	29.1	35.5	35.5
	8	RB	WR	35.7	37.7	36.8	33.9	30.7	30.1	35.7	35.1
	9	LT	WR	34.9	37	35.4	32.9	29.3	27.9	33.8	33.8
4	10	RT	WR	35.7	36.8	35.6	31.7	29.1	27.7	33.9	34.8
	11	RB	WR	35.5	36.2	34.5	31.8	29	27.1	33.3	34.5
	12	LT	WR	36.6	37.5	36.6	31.1	29.3	27.5	34.7	35.4
5	13	RT	WR	33.7	36.5	35.9	33	29.3	28.2	33.9	35.1
	14	RB	WR	33.9	36.5	35.9	32.7	29.3	27.9	34.5	34.5
	15	LT	WR	34.7	36.9	35.9	32.7	29.4	27.7	31.5	34.7
12	34	RT	WR	32.6	36.3	36.1	34.1	27.2	25.8	33.8	34.5
13	37	RT	WR	36.4	36.1	36.7	31.4	29.2	28.3	35.2	31.1
	38	RB	WR	36.6	36.7	37.9	31.7	31.1	29.2	36.3	32.8
	39	LT	WR	35.8	36.5	37.2	31.7	30.4	29.6	35.3	33.8
		AL Avg		34.86	35.87	36.79	36.16	34.74	34.8	32.94	32.8
		AL STDV		1.08136	0.722726	0.546606	0.607728	1.05536	0.724185	1.3648	1.0198
		WR Avg		35.1846	36.7308	36.2385	32.3769	29.6462	28.1615	34.4154	34.2769
		WR STDV		1.20267	0.471495	0.864618	0.93466	1.19904	1.13691	1.25489	1.20565
		Room Temp		21	21	21.9	21.2	20.9	20.9	20.9
		ttest		0.510296	0.00237258	0.0930133	3.063e-10	6.6213e-10	2.79545e-13	0.0136589	0.00532379

[truncated: 10 more sheets: BW Template, FI Template, BT Template, Mouse Rm Log, SAC , CALO, CALO-outliers, CALOselected mice, CALOselected mice ttest, CALO 022116]
