# Supplementary material for: Energy homeostasis in leptin deficient Lepob/ob mice
Source: PLoS One. 2017 Dec 20;12(12):e0189784. doi: 10.1371/journal.pone.0189784 (PMC5738099; doi:10.1371/journal.pone.0189784)
Supplement: S1 File — The six included files are: 1. 050515 OB Calo Group 1 during CR Deleted. Raw file from the TSE machine from the first group of mice in calorimeter while on caloric restriction, food intake was deleted as the food was weighed and placed in the cages twice daily without using the TSE scale. 2. 051415 OB Calo Group 1 after CR release. Raw file from the TSE machine from the first group of mice in calorimeter after the caloric restriction was lifted and mice were allowed to eat ad libitum. 3. 052715 OB Calo Group 2 after CR release. Raw file from the TSE machine from the second group of mice in calorimeter after the caloric restriction was lifted and mice were allowed to eat ad libitum. 4. Insulin Elisa and Glucose. Insulin and Glucose raw data including standard curves used to calculate the values used in the manuscript. 5. OB study mice 022116. Raw data from food intake, body composition, body temperature, and body weight. and 6. TEE and Tot Mvt ob by mouse during and post CR. Raw data that shows how we ordered and averaged data to generate Fig 6C and 6D. (ZIP) [file pone.0189784.s002.zip › raw_data/TEE and Tot MVt ob by mouse during and post CR-This file Alicja.xlsx]

## Sheet: Sheet1
order of parameters				Box	Parameter	2015-06-05	2015-06-05	2015-06-05	2015-06-05	2015-06-05	2015-06-05	2015-06-05	2015-06-05	2015-06-05	2015-06-05	2015-06-05	2015-06-05	2015-06-05	2015-06-05	2015-06-05	2015-06-05	2015-06-05	2015-06-05	2015-07-05	2015-07-05	2015-07-05	2015-07-05	2015-07-05	2015-07-05	2015-07-05	2015-07-05	2015-07-05	2015-07-05	2015-07-05	2015-07-05	2015-07-05	2015-07-05	2015-07-05	2015-07-05	2015-07-05	2015-07-05	2015-07-05	2015-07-05	2015-07-05	2015-07-05	2015-07-05	2015-07-05	2015-07-05	2015-07-05
						19:09:00	19:26:00	19:43:00	20:00:00	20:17:00	20:34:00	20:51:00	21:08:00	21:25:00	21:42:00	21:59:00	22:16:00	22:33:00	22:50:00	23:07:00	23:24:00	23:41:00	23:58:00	00:15:00	00:32:00	00:49:00	01:06:00	01:23:00	01:40:00	01:57:00	02:14:00	02:31:00	02:48:00	03:05:00	03:22:00	03:39:00	03:56:00	04:13:00	04:30:00	04:47:00	05:04:00	05:21:00	05:38:00	05:55:00	06:12:00	06:29:00	06:46:00	07:03:00	07:20:00
During CR	1	3	AL	Box3	Kcal/24h
During CR	1	4	AL	Box4	Kcal/24h
During CR	2	16	AL	Box1	Kcal/24h																																											7.57859	7.68184
During CR	2	17	AL	Box2	Kcal/24h
During CR	2	18	AL	Box3	Kcal/24h	9.99465	8.79694	9.18929	12.7411	12.4933	11.1511	8.90019	13.1954	13.3606	10.6967	9.31319	11.9771	12.9063	14.2073	13.0715	13.8356	10.738	12.3694	8.46654	11.9358	12.8444	10.7174	9.43709	9.02409	8.46654	7.88834	8.21874	11.626	12.101	9.18929	8.73499	9.60229	12.101	13.2367	12.3075	13.1954	10.8413	13.1128	13.4845	13.691	9.66424	7.61989	10.4489	8.13614
During CR	2	19	AL	Box4	Kcal/24h	7.95029	9.31319	11.4815	12.514	13.691	12.0597	13.9182	13.8356	13.5878	12.8237	12.8237	10.4489	8.40459	12.8237	13.3813	13.753	12.9889	11.3989	8.79694	8.40459	7.68184	10.3044	7.57859	7.08298	13.0922	14.2279	9.8088	8.73499	7.97094	11.7293	9.12734	8.21874	12.2662	13.691	14.1453	14.9094	14.0008	13.34	12.8857	9.35449	7.78509	9.51969	6.87648	7.22753
During CR	2	20	AL	Box5	Kcal/24h	11.4195	8.05354	7.99159	11.1511	12.1216	9.62294	9.8914	11.9151	8.63174	11.1717	9.54034	11.1717	7.92964	7.14493	6.48413	11.2543	11.9977	12.8857	12.8237	12.0597	13.34	11.9151	10.3457	7.74379	7.20688	7.35143	8.19809	8.40459	6.73193	6.75258	12.039	12.1423	12.6792	14.0421	12.6585	12.8031	12.5346	12.3694	12.6172	13.4019	11.9977	8.81759	8.21874	7.22753
During CR	2	21	AL	Box6	Kcal/24h																																											11.6467	8.11549
During CR	2	23	AL	Box8	Kcal/24h																																											9.58164	11.9771
During CR	2	24	AL	Box9	Kcal/24h																																											7.31013	7.53728
During CR	1	7	WR	Box6	Kcal/24h	9.60229	9.95335	9.49904	5.80268	5.41033	9.7262	9.43709	6.00918	5.26577	5.94723	5.36902	9.49904	8.56979	7.95029	4.46042	3.92352	4.31587	4.19197	5.57553	5.98853	4.83212	7.02103	7.99159	4.21262	3.30402	2.89101	3.18011	3.13881	4.99732	6.15373	7.51663	3.32467	2.76711	5.57553	5.96788	4.08872	4.08872	6.19503	5.88528	4.23327	3.36597	6.75258	9.8501	7.82639
During CR	1	8	WR	Box7	Kcal/24h
During CR	1	9	WR	Box8	Kcal/24h	9.35449	9.18929	9.29254	5.59618	7.64054	6.17438	6.29828	9.974	9.62294	9.12734	4.83212	8.07419	6.21568	4.60497	3.96482	5.74073	4.60497	6.79388	5.72008	4.85277	3.82027	5.01797	7.80574	10.5522	6.64933	3.79962	2.51931	2.20956	1.96176	1.77591	1.56941	1.36291	1.28031	1.19771	3.42792	1.63136	1.44551	2.14761	2.91166	3.67572	4.62562	7.76444	9.27189	4.56367
During CR	1	10	WR	Box9	Kcal/24h
During CR	1	11	WR	Box10	Kcal/24h
During CR	1	12	WR	Box11	Kcal/24h	10.6141	7.24818	6.50478	6.19503	10.5522	10.2011	10.7587	10.7587	9.23059	4.87342	3.84092	3.98547	4.70822	4.93537	7.22753	5.74073	5.41033	5.98853	6.29828	9.58164	10.5935	7.57859	3.65507	6.52543	3.61377	2.51931	2.39541	1.87916	1.87916	1.59006	1.38356	1.32161	4.33652	2.00306	1.71396	1.46616	1.42486	1.71396	3.34532	5.10057	5.32772	6.11243	8.75564	9.00344
During CR	1	13	WR	Box12	Kcal/24h
During CR	1	14	WR	Box13	Kcal/24h	9.12734	9.78815	6.60803	5.01797	6.19503	9.16864	8.42524	6.00918	8.61109	8.59044	4.54302	4.29522	4.41912	4.68757	5.55488	3.51052	4.10937	4.81147	3.67572	6.64933	5.07992	4.68757	8.63174	8.87954	4.21262	2.56061	2.45736	1.96176	1.73461	1.54876	1.48681	1.42486	1.32161	1.11511	3.11816	1.56941	1.32161	1.61071	1.63136	2.99426	4.10937	7.84704	7.18623	5.16252
During CR	1	15	WR	Box14	Kcal/24h
During CR	2	25	WR	Box11	Kcal/24h	8.11549	6.91778	10.0359	11.8532	7.24818	8.61109	8.32199	9.16864	8.28069	7.53728	4.50172	4.62562	4.13002	4.72887	5.63748	5.96788	11.1304	7.20688	4.21262	5.82333	6.85583	3.57247	3.40727	2.84971	3.55182	4.35717	4.46042	5.72008	5.80268	5.05927	10.0566	5.20382	2.64321	2.25086	1.98241	1.59006	1.42486	1.25966	1.69331	7.06233	2.58126	1.73461	2.93231	5.36902
During CR	2	26	WR	Box12	Kcal/24h	9.66424	7.20688	10.0153	9.82945	7.45468	8.05354	6.38088	9.74685	10.0979	7.88834	5.49293	4.72887	5.84398	6.36023	4.68757	6.62868	4.93537	11.1924	9.41644	8.15679	6.62868	4.08872	3.05621	3.11816	2.76711	2.80841	1.77591	1.59006	1.65201	1.44551	1.40421	1.30096	1.25966	1.13576	1.0325	1.0738	0.970554	0.908604	6.60803	9.08604	8.75564	4.04742	6.83518	9.99465
During CR	2	30	WR	Box14	Kcal/24h	6.95908	7.06233	9.45774	11.1717	6.52543	9.43709	6.48413	5.45163	5.20382	9.47839	5.53423	4.25392	10.0359	11.2956	8.90019	6.07113	3.92352	4.17132	3.40727	2.97361	2.68451	2.27151	3.15946	2.00306	1.83786	1.75526	1.71396	1.44551	1.48681	1.32161	1.32161	1.25966	1.25966	1.13576	1.13576	1.13576	1.21836	1.23901	3.09751	1.89981	1.59006	1.71396	9.33384	9.37514
During CR	1	3	AL	Box3	Mvt Total
During CR	1	4	AL	Box4	Mvt Total
During CR	2	16	AL	Box1	Mvt Total																																											155	15
During CR	2	17	AL	Box2	Mvt Total
During CR	2	18	AL	Box3	Mvt Total	205	218	729	887	876	132	514	766	659	114	253	524	789	642	838	503	490	81	334	811	566	331	53	12	57	28	191	478	220	16	10	205	469	305	476	281	112	733	541	696	69	321	255	34
During CR	2	19	AL	Box4	Mvt Total	147	154	959	1147	984	1346	1311	1602	1139	806	892	5	422	639	521	659	418	300	81	113	348	168	50	272	528	223	15	59	88	373	12	20	387	1181	2207	1360	1468	1175	1273	322	311	45	2	11
During CR	2	20	AL	Box5	Mvt Total	399	90	440	1060	748	189	605	588	171	336	524	245	43	41	415	661	805	717	543	419	1139	519	14	78	88	23	412	205	83	252	804	627	614	1030	1097	729	743	579	690	601	1011	271	85	14
During CR	2	21	AL	Box6	Mvt Total																																											97	0
During CR	2	23	AL	Box8	Mvt Total																																											209	394
During CR	2	24	AL	Box9	Mvt Total																																											258	293
During CR	1	7	WR	Box6	Mvt Total	1049	1631	473	29	93	327	629	2	26	46	302	755	376	252	0	68	2	7	5	4	8	576	153	21	8	0	0	0	0	43	149	42	75	70	56	21	6	0	0	0	0	1	1069	467
During CR	1	8	WR	Box7	Mvt Total
During CR	1	9	WR	Box8	Mvt Total	371	651	393	2	67	2	60	833	1642	586	14	685	54	16	27	120	33	205	0	1	6	0	676	2522	799	0	0	0	5	0	0	0	0	11	3	0	0	0	0	3	5	160	399	70
During CR	1	10	WR	Box9	Mvt Total
During CR	1	11	WR	Box10	Mvt Total
During CR	1	12	WR	Box11	Mvt Total	1379	220	94	40	1055	2183	3452	6020	2245	99	60	268	223	37	527	345	33	37	15	623	3847	1847	1127	1703	131	220	21	24	50	40	31	40	279	48	34	52	126	115	100	47	42	15	1047	1250
During CR	1	13	WR	Box12	Mvt Total
During CR	1	14	WR	Box13	Mvt Total	805	1197	368	146	386	1221	1130	72	1511	1099	118	178	123	98	525	129	126	121	56	306	500	48	698	1999	593	23	165	97	218	101	24	15	3	119	327	106	202	204	209	158	121	319	144	52
During CR	1	15	WR	Box14	Mvt Total
During CR	2	25	WR	Box11	Mvt Total	138	19	949	1457	119	824	1505	1902	1368	640	41	86	155	31	1	2	371	1131	35	757	672	24	15	29	11	3	16	0	2	176	2392	438	12	1	0	0	0	0	23	107	31	5	1	0
During CR	2	26	WR	Box12	Mvt Total	162	10	318	757	6	15	1	623	1202	240	1	0	2	0	0	1	29	533	1263	887	378	101	42	57	39	48	23	23	28	28	27	25	166	211	70	38	118	88	228	362	840	629	660	1110
During CR	2	30	WR	Box14	Mvt Total	149	60	642	1971	1099	757	709	235	69	763	241	71	439	3847	3066	743	1	81	48	16	49	6	104	10	14	7	41	13	46	45	11	148	14	1	0	0	2	127	156	197	110	157	450	1095
Post CR	1	3	AL	Box3	Kcal/24h	6.75258	7.86769	12.6379	12.1836	12.5966	12.1216	9.54034	11.3163	11.8738	8.42524	9.54034	12.8031	13.5671	13.0922	13.9388	14.7029	13.8149	12.865	8.56979	8.85889	7.31013	7.10363	11.9977	13.3606	12.1629	8.26004	7.74379	8.23939	11.4402	13.0509	12.0597	8.11549	7.37208	7.18623	6.44283	9.974	6.87648	6.23633	6.66998	6.29828	10.8207	13.2161	9.27189	7.59924
Post CR	1	4	AL	Box4	Kcal/24h	8.30134	11.7912	13.34	12.039	9.58164	7.97094	11.5228	9.23059	8.98279	11.3369	10.8826	10.5935	8.73499	12.1629	13.0302	11.6673	13.5258	14.104	10.1185	10.3663	12.4727	9.99465	10.5522	13.8356	14.3518	11.6673	9.99465	12.9889	11.4815	8.85889	8.23939	11.4815	11.7912	8.73499	7.59924	11.4815	11.7293	10.1185	8.54914	7.45468	9.64359	11.7086	8.61109	7.04168
Post CR	2	16	AL	Box1	Kcal/24h	9.41644	12.0803	10.9033	14.3725	9.35449	13.0096	14.0834	13.5465	8.44589	8.63174	13.1748	11.213	9.02409	7.74379	14.0834	13.2987	13.9182	11.688	9.31319	12.2662	8.90019	7.76444	11.7086	9.27189	9.20994	8.98279	8.34264	10.2631	12.9476	12.5553	9.51969	9.87075	13.1335	8.11549	12.9889	11.0891	11.7499	13.2574	9.29254	8.28069	12.5553	10.6761	7.95029	10.4902
Post CR	2	17	AL	Box2	Kcal/24h	12.2249	12.865	13.2367	9.16864	9.35449	15.0952	14.2486	9.66424	8.34264	8.05354	15.2811	13.8562	13.34	9.27189	7.76444	9.47839	14.5377	14.8268	15.1985	12.7205	8.65239	9.47839	8.87954	9.08604	7.88834	8.28069	13.4432	12.4933	11.7499	11.3163	10.4902	8.75564	9.64359	8.90019	11.7086	14.0421	14.0627	15.9006	12.9889	13.9182	12.927	8.69369	7.53728	8.63174
Post CR	2	18	AL	Box3	Kcal/24h	13.7117	14.104	11.9151	13.3813	10.8207	12.927	13.7736	13.9801	14.1247	9.49904	13.8149	13.3606	14.0627	12.0803	9.8088	13.2367	14.1247	14.166	13.6084	11.213	8.83824	8.67304	10.0153	8.28069	8.63174	9.9327	8.13614	9.62294	12.3901	13.691	10.6554	7.88834	11.4402	9.41644	13.9388	13.6497	10.3457	13.0922	14.4964	12.514	9.56099	8.17744	10.2218	8.50784
Post CR	2	19	AL	Box4	Kcal/24h	12.4314	9.95335	14.1453	14.3725	10.862	14.166	14.7029	9.87075	8.85889	13.2161	10.5522	8.52849	13.5052	11.8738	9.31319	13.6497	13.6291	10.9033	11.9358	8.65239	11.3576	7.82639	8.11549	8.42524	13.6291	9.95335	11.0272	8.98279	11.626	11.6054	8.79694	11.5021	10.7793	10.325	15.405	11.1924	13.1541	14.5377	13.6497	11.7086	9.04474	8.28069	7.51663	10.4283
Post CR	2	20	AL	Box5	Kcal/24h
Post CR	2	21	AL	Box6	Kcal/24h	14.7235	11.7086	11.9151	14.4344	15.1572	12.8444	9.31319	12.8237	12.514	15.2604	12.8444	9.8914	10.2837	14.9094	14.1866	9.9327	8.98279	12.5553	13.6704	12.1216	9.10669	8.44589	7.78509	7.80574	7.33078	8.01224	11.9358	13.9182	8.59044	8.17744	11.4608	13.2987	10.2218	8.85889	14.2073	13.1128	9.37514	8.75564	12.7824	11.0891	8.30134	7.43403	9.25124	7.97094
Post CR	2	23	AL	Box8	Kcal/24h	13.0302	12.8444	11.9564	9.06539	13.4845	14.2279	11.275	11.1717	13.34	11.0272	13.4019	14.6203	12.8031	14.0008	14.3105	9.41644	7.55793	11.1304	13.4639	9.29254	7.57859	7.68184	7.80574	10.6141	12.5759	10.4076	8.59044	8.44589	8.79694	13.5878	13.7117	13.8356	10.6554	11.7706	13.4845	13.5465	10.862	8.90019	11.7293	12.3901	8.50784	7.16558	6.83518	7.95029
Post CR	2	24	AL	Box9	Kcal/24h	8.63174	12.8444	13.34	11.8119	13.1748	11.9151	9.29254	11.0891	12.3281	8.98279	10.4489	9.99465	12.2249	9.8088	9.87075	9.54034	9.7675	13.9595	10.4076	8.85889	12.927	13.8562	13.4226	9.14799	8.17744	8.85889	11.5434	12.5553	8.71434	9.974	13.8562	9.54034	8.96214	14.5996	14.2279	11.0272	13.278	8.09484	11.0478	12.8444	8.15679	7.37208	7.28948	9.18929
Post CR	1	7	WR	Box6	Kcal/24h	12.2868	11.6054	12.7824	11.5641	11.5847	11.2543	8.44589	10.0772	9.54034	9.87075	6.87648	9.33384	6.69063	7.64054	8.67304	11.6673	11.1717	8.44589	6.73193	7.18623	7.35143	9.9327	6.89713	10.1598	7.37208	10.738	10.9239	10.5522	9.8501	7.70249	6.91778	7.49598	10.0359	7.35143	6.81453	7.08298	7.41338	7.18623	6.25698	6.54608	9.35449	6.75258	7.66119	6.09178
Post CR	1	8	WR	Box7	Kcal/24h	16.7059	18.3786	17.9656	17.6971	17.2015	16.3755	16.1071	14.7442	11.1304	10.5935	15.1778	17.0776	16.4994	17.1189	16.995	15.4463	14.4964	13.0302	10.0359	10.8413	11.3369	10.4902	13.9388	15.3637	13.9388	11.4608	9.68489	10.4283	10.9239	14.992	13.1541	8.56979	10.9239	8.77629	9.8088	10.9859	10.5109	9.74685	9.29254	12.5759	9.37514	9.23059	9.29254	11.2543
Post CR	1	9	WR	Box8	Kcal/24h	12.3488	11.4608	11.6054	12.3488	11.4815	10.6554	10.5522	10.9239	10.5935	10.2424	10.4076	7.04168	11.4815	7.06233	12.1629	7.90899	9.35449	6.66998	8.36329	11.9151	11.2956	12.8031	10.738	10.0359	6.85583	7.61989	7.22753	7.66119	8.09484	11.0272	10.9033	10.2837	7.57859	7.12428	9.29254	7.47533	9.54034	10.6554	8.13614	6.66998	6.00918	8.90019	6.95908	6.58738
Post CR	1	10	WR	Box9	Kcal/24h	10.9859	10.5935	11.2956	11.5228	10.0359	10.3457	10.9033	10.1805	9.45774	9.74685	8.85889	9.39579	8.77629	6.66998	7.61989	7.74379	11.1304	7.35143	7.61989	10.7174	9.33384	11.0891	6.69063	6.09178	10.6348	10.0153	10.3663	9.16864	6.23633	6.69063	8.42524	9.8501	6.13308	5.96788	10.6554	7.04168	5.96788	7.80574	7.80574	7.80574	5.84398	7.37208	6.13308	7.84704
Post CR	1	11	WR	Box10	Kcal/24h	12.8237	13.3606	13.2161	13.2161	12.8444	13.1748	12.2249	12.5759	11.4195	11.3989	7.74379	8.15679	7.95029	11.3576	11.6467	8.79694	7.06233	7.33078	7.12428	8.46654	8.61109	8.63174	17.5526	12.1836	12.3488	13.5258	12.0184	12.1629	12.2868	11.7706	9.29254	8.11549	11.7293	8.48719	8.65239	9.60229	12.3488	11.9564	11.7912	9.29254	7.35143	8.87954	11.7499	7.39273
Post CR	1	12	WR	Box11	Kcal/24h	11.6054	11.1717	12.4107	12.1836	12.2249	13.0509	11.7086	10.738	10.7174	10.2218	6.42218	8.65239	7.95029	7.86769	7.78509	6.60803	11.8532	11.5228	11.8325	11.213	10.9239	7.59924	8.69369	6.33958	7.82639	8.15679	12.039	11.1511	11.3576	10.5315	7.51663	6.73193	7.20688	7.74379	6.50478	8.42524	10.4076	6.97973	7.39273	7.04168	7.55793	8.79694	6.19503	12.1629
Post CR	1	13	WR	Box12	Kcal/24h	6.19503	4.46042	6.48413	5.24512	5.55488	5.88528	7.82639	8.36329	8.13614	7.74379	5.07992	4.64627	3.77897	4.70822	6.75258	3.88222	4.52237	5.82333	4.50172	3.96482	4.93537	6.00918	9.43709	4.70822	3.75832	3.88222	5.28642	5.67878	6.79388	6.38088	8.13614	3.84092	3.32467	3.73767	4.52237	4.06807	4.70822	4.58432	4.99732	6.87648	3.36597	4.06807	5.05927	5.20382
Post CR	1	14	WR	Box13	Kcal/24h	10.9859	11.5847	11.1511	10.9239	9.91205	9.974	10.3457	9.87075	8.42524	9.10669	9.29254	8.36329	7.86769	6.15373	7.97094	6.69063	7.28948	10.0359	9.41644	9.7262	8.63174	6.27763	7.02103	8.73499	8.15679	6.17438	6.31893	9.82945	9.91205	8.96214	6.71128	9.18929	5.94723	7.26883	8.83824	9.56099	6.54608	6.36023	6.23633	7.31013	7.55793	7.22753	8.94149	5.74073
Post CR	1	15	WR	Box14	Kcal/24h	12.6379	12.1629	10.4696	11.8738	11.2337	9.87075	10.0979	9.18929	6.91778	6.36023	7.37208	8.65239	10.3457	11.0272	12.0597	10.5935	10.4696	9.37514	7.59924	6.19503	9.58164	6.73193	8.23939	8.61109	7.43403	11.4815	11.9151	10.3663	9.14799	5.82333	6.85583	10.1805	9.20994	7.10363	6.46348	7.35143	10.2218	9.29254	9.99465	6.64933	6.73193	7.22753	9.51969	5.96788
Post CR	2	25	WR	Box11	Kcal/24h	10.4489	10.6141	10.325	9.68489	11.1304	10.9033	9.87075	7.37208	9.49904	10.0359	10.325	11.3989	10.4902	7.51663	7.90899	8.59044	6.62868	8.03289	9.8088	11.5847	11.0685	10.325	10.325	9.78815	8.90019	7.31013	8.65239	9.8501	7.20688	7.33078	12.0803	10.2631	9.7262	6.17438	8.15679	7.02103	9.8501	9.29254	7.84704	7.78509	6.36023	7.76444	8.11549	6.66998
Post CR	2	26	WR	Box12	Kcal/24h	9.974	11.5847	10.6141	11.1304	11.3989	12.2455	12.039	9.47839	11.7293	10.2011	11.3989	9.25124	9.47839	7.14493	11.2337	8.96214	10.5109	10.1598	9.70554	9.70554	7.49598	7.76444	7.20688	8.90019	8.03289	9.58164	11.5228	10.9652	10.2011	9.87075	10.2631	9.82945	7.28948	7.92964	9.64359	6.87648	8.32199	6.62868	10.0772	7.64054	6.00918	8.67304	7.74379	6.64933
Post CR	2	30	WR	Box14	Kcal/24h	11.275	12.7618	10.7793	11.5847	12.3901	11.1924	10.6554	10.4902	10.2837	10.3044	11.2337	10.5522	7.92964	9.91205	10.7174	9.74685	9.39579	8.54914	7.35143	8.48719	10.325	10.5522	10.3663	7.51663	10.7793	10.6141	9.78815	8.23939	8.61109	10.0359	7.55793	9.16864	10.0772	10.5315	7.61989	7.12428	8.81759	7.39273	9.68489	10.325	7.28948	6.85583	7.74379	11.2956
Post CR	1	3	AL	Box3	Mvt Total	80	1687	539	313	742	289	227	495	220	270	329	327	1018	870	461	448	1176	153	508	42	45	678	702	487	113	32	14	288	455	456	70	11	67	32	426	49	97	27	56	268	629	696	276	392
Post CR	1	4	AL	Box4	Mvt Total	126	1075	522	904	125	235	572	245	140	309	495	54	221	812	755	655	736	285	112	716	430	108	988	1015	371	29	649	566	71	28	288	517	432	33	306	629	660	13	32	120	766	1190	190	36
Post CR	2	16	AL	Box1	Mvt Total	307	273	657	340	295	524	664	436	60	359	592	104	61	262	672	562	463	412	173	185	0	93	86	30	4	42	9	228	376	116	262	367	130	344	541	69	438	56	10	173	313	34	88	93
Post CR	2	17	AL	Box2	Mvt Total	1175	1760	610	190	1519	1660	767	197	164	885	1102	1452	585	14	112	582	1357	990	1070	31	104	117	92	129	90	425	447	398	505	95	154	147	2	117	1030	951	1180	1450	874	1261	631	71	78	446
Post CR	2	18	AL	Box3	Mvt Total	998	538	474	515	191	863	310	735	301	463	609	589	572	300	370	800	1330	350	334	5	134	6	200	8	382	22	33	351	648	513	12	181	189	211	431	196	101	340	715	201	38	119	39	38
Post CR	2	19	AL	Box4	Mvt Total	190	508	918	670	833	1013	1075	53	291	787	89	558	810	259	96	1167	522	507	24	360	81	55	43	258	664	340	35	96	657	151	93	627	165	619	432	541	449	927	622	709	51	12	29	512
Post CR	2	20	AL	Box5	Mvt Total
Post CR	2	21	AL	Box6	Mvt Total	288	129	152	299	141	50	189	141	245	256	97	7	119	102	144	51	80	308	274	197	47	0	51	4	10	19	243	74	0	0	58	181	0	56	182	252	9	107	100	3	13	1	31	0
Post CR	2	23	AL	Box8	Mvt Total	321	486	115	39	363	452	95	241	407	141	513	218	554	378	277	19	35	407	272	17	10	37	0	112	121	59	43	16	27	379	562	444	410	329	408	390	60	220	407	243	11	13	0	84
Post CR	2	24	AL	Box9	Mvt Total	332	554	346	553	719	811	976	885	858	365	445	684	647	769	436	450	470	781	679	506	887	952	923	25	275	1207	1092	566	29	796	854	439	533	816	1055	378	548	435	901	1104	377	405	520	625
Post CR	1	7	WR	Box6	Mvt Total	868	1482	1452	1604	2413	1575	259	872	603	151	380	502	233	96	1074	942	1748	46	237	123	177	329	7	182	21	805	866	1410	606	52	83	578	1006	173	160	277	157	194	0	36	192	203	473	17
Post CR	1	8	WR	Box7	Mvt Total	1518	2228	1912	1816	1401	2057	1111	673	28	21	1565	1944	2032	2595	2120	1351	1024	131	53	51	59	52	441	1605	489	109	15	100	337	1757	641	131	65	322	356	209	313	437	423	713	64	297	490	513
Post CR	1	9	WR	Box8	Mvt Total	2587	2958	1628	2543	2749	1850	1974	529	1123	545	516	4	212	81	989	118	290	89	208	1917	2286	1552	1796	626	20	361	3	4	96	852	1490	1310	8	19	206	85	848	1552	11	31	31	167	12	11
Post CR	1	10	WR	Box9	Mvt Total	1377	1881	1669	2352	886	2443	1736	1563	1718	1655	1288	1105	803	324	268	762	863	496	265	734	1400	1587	256	974	1345	1297	1316	456	168	305	284	749	313	377	1200	336	905	610	529	461	302	357	328	478
Post CR	1	11	WR	Box10	Mvt Total	2547	2671	2745	3088	1931	3079	3067	1920	1647	581	371	325	313	1092	652	314	186	160	267	379	182	193	1432	1908	1871	2814	2428	1965	1875	1251	1388	3989	1293	1912	1029	492	839	1481	2479	666	684	683	1505	760
Post CR	1	12	WR	Box11	Mvt Total	760	457	1738	1123	1161	2710	3140	2128	1559	628	64	149	53	48	113	237	1848	1636	1160	1526	1827	110	138	163	69	243	1133	1206	1823	1625	110	143	122	215	118	206	783	172	178	321	173	335	499	1683
Post CR	1	13	WR	Box12	Mvt Total	762	130	248	36	77	30	442	1162	2188	2163	636	79	56	284	1046	117	30	26	43	46	6	122	1675	505	84	101	91	49	226	1223	2771	247	316	18	96	133	99	27	186	712	136	24	30	89
Post CR	1	14	WR	Box13	Mvt Total	2607	2304	1653	1447	1405	1233	1295	1069	822	351	945	645	420	175	196	319	286	1163	505	1571	538	140	272	1292	391	327	291	395	1032	678	271	275	244	382	675	1283	523	462	288	134	113	240	794	294
Post CR	1	15	WR	Box14	Mvt Total	1497	1116	1433	1741	2363	3977	3547	4921	3608	3001	1714	1554	1008	1760	1394	1291	1740	1546	770	567	1200	743	680	612	919	1437	2029	1739	1003	201	423	1323	1778	424	146	169	231	737	1035	131	99	306	945	298
Post CR	2	25	WR	Box11	Mvt Total	1424	1316	1092	1938	1804	1357	924	180	1637	1103	1182	1256	647	102	39	68	80	31	383	1746	1544	1242	1136	841	855	55	68	444	26	11	616	1448	322	25	14	32	1016	1032	288	61	38	42	275	139
Post CR	2	26	WR	Box12	Mvt Total	1012	1447	1208	1439	1037	1838	1547	1007	2104	1625	2093	1585	1339	758	1470	1416	1191	715	798	745	230	125	237	324	55	131	1281	822	853	602	1001	673	30	2	466	41	57	9	86	13	3	31	2	0
Post CR	2	30	WR	Box14	Mvt Total	1897	1385	1868	1959	2217	2299	1746	1316	956	1354	1922	1725	503	1369	2136	1074	595	419	475	53	1111	1265	1677	354	1743	958	414	143	568	2047	311	254	1063	1807	204	208	130	84	647	1911	284	5	74	928
[truncated: 422 more columns]

## Sheet: Day
	order of parameters																						Post CR	Post CR
																							1	1
																							7	7
																							WR	WR
al	Box		AL	AL						cr		CR WR	CR WR								post CR		Box6	Box6
Mouse	Parameter		Kcal/24h	Mvt Total						Mouse		Kcal/24h	Mvt Total								mouse		Kcal/24h	Mvt Total
3	2015-10-05	13:49:00	8.59044	0	7.97754	0.101358	0	0		7	07:54:00	5.34837	0	5.03367	0.12067	0.79	0.102784				14	07:35:00	3.05621	0	8.1221	0.220507	14.96	0.887389
3	2015-11-05	08:31:00	9.45774	0						7	08:11:00	4.29522	0								14	07:52:00	2.99426	0
4	2015-11-05	07:57:00	6.11243	0						7	13:39:00	4.77017	0								14	08:26:00	2.97361	0
16	2015-08-05	09:07:00	8.50784	0						7	09:46:00	6.07113	0								26	07:20:00	6.64933	0
16	2015-08-05	09:24:00	8.13614	0						7	07:23:00	4.79082	0								26	08:28:00	6.77323	0
19	2015-07-05	07:54:00	8.07419	0						7	07:40:00	4.00612	0								26	08:33:00	6.40153	0
19	2015-07-05	15:16:00	8.85889	0						7	13:37:00	3.98547	0								26	08:04:00	8.15679	0
19	2015-07-05	15:50:00	8.98279	0						9	12:43:00	5.80268	0								26	08:21:00	7.92964	0
19	2015-07-05	18:06:00	8.01224	0						9	12:41:00	5.88528	0								26	09:12:00	9.20994	0
19	2015-10-05	15:31:00	6.87648	0						9	14:06:00	4.60497	0								26	10:20:00	7.35143	0
19	2015-10-05	16:56:00	7.22753	0						9	07:06:00	5.67878	0								26	10:37:00	9.8501	0
19	2015-11-05	08:14:00	8.28069	0						9	07:23:00	5.72008	0								26	14:11:00	7.64054	0
19	2015-11-05	09:39:00	7.14493	0						10	13:49:00	5.05927	0								26	15:02:00	6.13308	0
21	2015-07-05	07:20:00	8.11549	0						10	07:06:00	5.53423	0								26	09:19:00	8.28069	1
21	2015-07-05	09:53:00	7.39273	0						10	07:23:00	4.56367	0								25	14:59:00	7.97094	2
21	2015-07-05	16:07:00	8.94149	0						11	12:53:00	5.26577	0								26	07:03:00	7.74379	2
21	2015-08-05	07:25:00	6.85583	0						12	13:34:00	5.43098	0								26	14:45:00	8.38394	2
21	2015-08-05	11:06:00	7.00038	0						12	07:57:00	3.79962	0								8	10:15:00	8.85889	4
21	2015-08-05	11:23:00	6.64933	0						12	08:14:00	4.77017	0								25	09:46:00	8.81759	4
21	2015-08-05	13:22:00	8.09484	0						14	12:53:00	5.26577	0								26	08:55:00	7.04168	4
21	2015-08-05	13:39:00	7.14493	0						14	14:01:00	5.47228	0								26	13:34:00	7.78509	5
21	2015-08-05	13:56:00	7.59924	0						15	13:32:00	6.31893	0								7	12:14:00	8.34264	6
21	2015-08-05	14:13:00	8.05354	0						15	18:55:00	5.94723	0								11	17:13:00	8.34264	7
21	2015-08-05	14:30:00	7.08298	0						15	12:29:00	6.25698	0								11	11:55:00	8.21874	7
21	2015-08-05	16:29:00	6.97973	0						25	07:20:00	5.36902	0								26	13:20:00	7.39273	7
21	2015-08-05	16:46:00	6.54608	0						25	07:37:00	7.35143	0								26	15:19:00	9.20994	7
21	2015-08-05	17:03:00	8.79694	0						25	13:56:00	4.81147	0								7	18:04:00	11.275	8
21	2015-08-05	17:20:00	8.07419	0						25	15:04:00	4.79082	0								14	08:09:00	3.26272	8
21	2015-09-05	06:56:00	6.69063	0						25	15:38:00	5.94723	0								30	07:47:00	6.60803	8
21	2015-09-05	09:29:00	8.07419	0						25	06:56:00	1.21836	0								26	10:15:00	7.35143	10
21	2015-09-05	10:20:00	6.75258	0						25	07:13:00	1.38356	0								9	07:20:00	6.58738	11
21	2015-09-05	12:02:00	7.04168	0						25	14:52:00	3.75832	0								14	15:33:00	5.86463	11
21	2015-09-05	12:19:00	7.45468	0						25	07:01:00	2.80841	0								25	18:16:00	10.0979	11
21	2015-10-05	07:01:00	7.24818	0						25	07:18:00	4.77017	0								26	12:36:00	8.15679	11
21	2015-10-05	12:58:00	7.82639	0						25	11:33:00	5.03862	0								9	07:03:00	6.95908	12
21	2015-11-05	07:06:00	7.70249	0						25	11:50:00	4.68757	0								9	14:30:00	6.77323	12
21	2015-11-05	09:22:00	8.98279	0						25	12:07:00	5.14187	0								26	08:38:00	10.325	12
21	2015-11-05	13:37:00	9.60229	0						25	12:24:00	4.97667	0								9	15:36:00	9.95335	14
23	2015-08-05	12:48:00	8.44589	0						25	12:58:00	4.37782	0								26	12:19:00	8.15679	14
23	2015-08-05	13:22:00	8.40459	0						25	13:32:00	4.48107	0								14	08:43:00	3.65507	15
23	2015-08-05	14:47:00	10.2218	0						25	11:04:00	5.34837	0								30	07:30:00	7.28948	15
23	2015-08-05	15:04:00	6.91778	0						25	11:21:00	5.45163	0								7	09:29:00	9.70554	16
23	2015-08-05	15:55:00	7.18623	0						25	11:38:00	5.26577	0								9	14:08:00	6.91778	16
24	2015-07-05	12:26:00	9.14799	0						25	11:55:00	4.56367	0								12	15:36:00	7.53728	16
24	2015-08-05	11:23:00	6.85583	0						25	12:12:00	4.39847	0								15	12:19:00	11.0685	16
24	2015-08-05	11:40:00	7.92964	0						25	12:29:00	6.09178	0								26	14:59:00	6.87648	16
24	2015-08-05	11:57:00	7.82639	0						25	12:46:00	5.84398	0								26	12:14:00	8.38394	16
24	2015-08-05	12:14:00	8.63174	0						25	13:03:00	4.10937	0								26	12:29:00	8.15679	16
24	2015-09-05	06:56:00	7.51663	0						25	13:37:00	4.68757	0								7	07:20:00	6.09178	17
24	2015-09-05	07:13:00	8.09484	0						25	13:54:00	5.45163	0								8	07:18:00	14.4964	17
24	2015-09-05	07:30:00	7.41338	0						25	14:11:00	4.91472	0								30	07:59:00	9.29254	17
24	2015-09-05	08:04:00	8.03289	0						25	14:45:00	4.62562	0								26	15:09:00	7.74379	18
24	2015-09-05	08:21:00	8.28069	0						25	15:02:00	4.91472	0								8	14:08:00	10.5728	19
24	2015-09-05	08:38:00	6.31893	0						25	15:19:00	4.87342	0								11	17:35:00	9.25124	19
24	2015-09-05	09:12:00	7.86769	0						26	13:05:00	6.46348	0								14	07:18:00	3.61377	19
24	2015-09-05	09:29:00	7.92964	0						26	07:13:00	1.0738	0								26	12:53:00	8.36329	19
24	2015-09-05	16:51:00	7.06233	0						7	11:16:00	7.00038	1								26	15:26:00	9.78815	19
24	2015-09-05	17:08:00	8.32199	0						7	11:33:00	5.03862	1								26	07:35:00	9.56099	19
24	2015-09-05	17:59:00	7.43403	0						9	12:07:00	5.76138	1								30	14:35:00	8.52849	19
24	2015-09-05	18:16:00	7.12428	0						11	07:59:00	4.17132	1								7	10:13:00	9.974	20
24	2015-09-05	18:33:00	7.92964	0						12	12:43:00	5.80268	1								9	07:47:00	8.52849	20
3	2015-09-05	11:28:00	9.60229	0						25	07:03:00	2.93231	1								9	15:53:00	9.08604	20
3	2015-09-05	17:25:00	8.98279	0						25	07:08:00	1.59006	1								15	17:25:00	11.3989	20
4	2015-07-05	11:35:00	7.24818	0						25	15:55:00	6.83518	1								25	09:05:00	10.387	20
4	2015-07-05	12:09:00	7.53728	0						25	14:35:00	4.13002	1								26	13:44:00	9.08604	20
4	2015-07-05	12:26:00	7.41338	0						25	07:35:00	6.66998	1								9	16:10:00	8.34264	21
4	2015-08-05	08:16:00	8.52849	0						25	11:16:00	4.81147	1								12	09:29:00	9.49904	21
4	2015-08-05	08:33:00	6.62868	0						25	12:41:00	4.93537	1								13	07:52:00	7.70249	21
4	2015-08-05	08:50:00	7.12428	0						25	13:49:00	4.54302	1								14	09:56:00	9.25124	21
4	2015-08-05	09:07:00	7.49598	0						25	07:57:00	7.12428	1								26	11:18:00	7.39273	21
4	2015-08-05	09:24:00	7.80574	0						26	12:31:00	6.31893	1								9	14:45:00	8.19809	22
4	2015-08-05	09:41:00	8.67304	0						26	16:39:00	5.36902	1								13	08:11:00	4.33652	22
4	2015-08-05	10:32:00	5.80268	0						26	09:22:00	4.39847	1								14	13:17:00	6.11243	22
4	2015-08-05	17:03:00	7.51663	0						26	11:21:00	4.72887	1								15	12:36:00	11.8325	22
4	2015-08-05	17:20:00	5.69943	0						7	12:53:00	5.12122	2								25	17:03:00	7.33078	22
4	2015-08-05	18:11:00	7.39273	0						9	06:56:00	4.89407	2								8	09:58:00	8.67304	23
4	2015-09-05	08:55:00	7.14493	0						9	12:24:00	4.68757	2								8	14:35:00	14.9713	23
4	2015-09-05	09:29:00	10.3457	0						9	14:23:00	5.59618	2								8	08:48:00	13.7117	23
4	2015-09-05	09:46:00	8.30134	0						10	08:26:00	5.12122	2								9	15:02:00	7.74379	23
4	2015-09-05	14:52:00	8.36329	0						11	13:44:00	5.55488	2								9	15:19:00	6.95908	23
4	2015-10-05	07:52:00	7.84704	0						12	07:08:00	5.41033	2								26	13:10:00	8.71434	23
4	2015-10-05	09:51:00	9.78815	0						12	07:25:00	5.92658	2								30	13:17:00	6.25698	23
4	2015-10-05	15:48:00	7.35143	0						12	07:42:00	5.82333	2								7	09:56:00	10.4076	24
4	2015-11-05	08:48:00	7.35143	0						12	07:59:00	3.94417	2								8	12:36:00	13.4432	24
4	2015-11-05	09:05:00	7.61989	0						13	10:42:00	5.14187	2								11	09:22:00	7.16558	24
4	2015-11-05	10:30:00	8.56979	0						13	10:59:00	5.49293	2								30	09:12:00	7.61989	24
16	2015-07-05	07:54:00	11.4815	0						15	16:22:00	6.79388	2								30	07:52:00	8.73499	24
16	2015-07-05	11:35:00	8.30134	0						25	13:05:00	5.47228	2								14	12:43:00	5.59618	25
16	2015-08-05	16:12:00	10.0772	0						25	14:01:00	4.15067	2								14	09:00:00	4.31587	25
16	2015-08-05	18:45:00	8.98279	0						26	12:14:00	5.86463	2								26	13:51:00	8.40459	25
16	2015-11-05	15:19:00	8.96214	0						26	06:56:00	1.01185	2								30	08:09:00	8.81759	25
18	2015-07-05	11:18:00	8.42524	0						7	16:58:00	5.92658	3								8	10:32:00	10.3044	26
18	2015-07-05	17:49:00	8.42524	0						7	13:22:00	6.50478	3								14	12:36:00	7.28948	26
18	2015-08-05	07:42:00	8.09484	0						7	13:10:00	4.83212	3								26	15:50:00	6.62868	26
18	2015-08-05	09:07:00	9.8501	0						9	10:59:00	5.05927	3								26	11:57:00	6.73193	26
19	2015-07-05	18:40:00	9.18929	0						9	11:33:00	5.57553	3								26	17:20:00	8.26004	26
19	2015-10-05	07:01:00	8.50784	0						10	14:23:00	5.14187	3								26	07:47:00	8.42524	26
19	2015-10-05	14:57:00	9.29254	0						13	11:16:00	6.33958	3								30	15:09:00	8.61109	26
19	2015-11-05	14:11:00	8.19809	0						14	13:10:00	6.21568	3								7	10:49:00	7.41338	27
21	2015-07-05	07:20:00	7.97094	0						15	10:59:00	5.96788	3								13	15:53:00	8.77629	27
21	2015-11-05	11:55:00	8.54914	0	8.37568	0.122707	1.48	0.0797471		25	10:32:00	4.08872	3	5.01942	0.0863902	9.7	0.394021				26	07:30:00	7.18623	27	8.89172	0.243458	37.27	0.570815
21	2015-11-05	13:54:00	8.38394	0						25	15:09:00	4.64627	3								7	12:41:00	9.68489	28
21	2015-11-05	14:11:00	6.42218	0						7	08:28:00	3.90287	4								8	17:47:00	14.93	28
23	2015-07-05	07:03:00	6.83518	0						7	12:36:00	5.34837	4								9	14:13:00	6.75258	28
23	2015-09-05	11:28:00	9.23059	0						9	11:16:00	5.34837	4								12	15:16:00	7.22753	28
23	2015-09-05	11:45:00	9.35449	0						10	08:21:00	4.60497	4								15	13:34:00	6.69063	28
23	2015-10-05	07:18:00	9.56099	0						11	07:08:00	4.93537	4								25	08:09:00	11.3163	28
23	2015-10-05	07:35:00	9.91205	0						12	12:26:00	5.20382	4								26	07:42:00	8.40459	28
23	2015-10-05	08:43:00	8.65239	0						15	16:05:00	6.05048	4								7	08:48:00	10.7174	29
23	2015-10-05	12:58:00	9.8088	0						25	14:08:00	5.53423	4								8	14:18:00	14.1453	29
23	2015-10-05	17:47:00	9.47839	0						25	12:02:00	5.03862	4								25	14:18:00	9.62294	29
3	2015-10-05	17:13:00	11.7086	1						25	13:44:00	4.85277	4								30	14:18:00	7.06233	29
4	2015-11-05	07:40:00	6.09178	1						25	14:06:00	5.05927	4								13	07:03:00	5.05927	30
16	2015-09-05	09:12:00	9.23059	1						26	07:30:00	2.14761	4								13	08:45:00	5.36902	30
18	2015-09-05	09:46:00	7.39273	1						26	12:24:00	4.81147	4								14	07:01:00	2.93231	30
19	2015-07-05	18:23:00	8.44589	1						7	15:26:00	5.74073	5								26	10:42:00	9.25124	30
19	2015-09-05	08:21:00	10.387	1						12	13:17:00	4.52237	5								30	14:52:00	7.53728	30
19	2015-09-05	09:46:00	7.31013	1						26	12:48:00	6.05048	5								7	10:59:00	10.0979	31
19	2015-11-05	08:31:00	8.36329	1						9	07:54:00	5.80268	6								8	07:59:00	10.1805	31
19	2015-11-05	13:20:00	9.00344	1						9	07:13:00	4.27457	6								9	14:25:00	6.81453	31
19	2015-11-05	16:10:00	10.0566	1						9	14:40:00	4.56367	6								14	07:40:00	9.43709	31
21	2015-07-05	08:11:00	5.92658	1						9	11:55:00	5.01797	6								26	17:52:00	8.21874	31
21	2015-07-05	13:51:00	7.51663	1						10	08:04:00	4.58432	6								7	13:05:00	7.92964	32
21	2015-08-05	09:07:00	8.13614	1						10	08:09:00	3.36597	6								25	12:09:00	7.26883	32
21	2015-10-05	13:15:00	8.79694	1						12	13:00:00	5.49293	6								25	07:59:00	6.89713	32
21	2015-10-05	15:14:00	8.71434	1						12	13:51:00	5.55488	6								25	15:04:00	8.77629	32
21	2015-11-05	10:30:00	9.27189	1						12	11:16:00	4.54302	6								7	15:38:00	7.90899	33
21	2015-11-05	10:47:00	8.56979	1						25	18:33:00	6.33958	6								8	07:13:00	12.2042	33
23	2015-07-05	16:24:00	7.45468	1						26	12:46:00	4.25392	6								9	06:56:00	9.33384	33
23	2015-11-05	11:04:00	8.03289	1						7	12:29:00	4.23327	7								25	12:43:00	6.46348	33
24	2015-08-05	18:45:00	9.95335	1						7	14:28:00	4.46042	7								25	14:25:00	6.21568	33
24	2015-09-05	08:55:00	8.05354	1						9	11:28:00	4.99732	7								26	10:32:00	7.82639	33
3	2015-09-05	17:42:00	10.2218	1						25	11:57:00	4.89407	7								8	07:40:00	12.0184	34
4	2015-08-05	07:42:00	10.3457	1						7	16:41:00	5.05927	8								26	14:52:00	9.29254	34
4	2015-09-05	09:12:00	8.92084	1						9	12:09:00	5.74073	8								30	15:43:00	9.25124	34
4	2015-10-05	08:09:00	8.17744	1						13	15:19:00	6.62868	8								12	07:13:00	9.27189	35
16	2015-08-05	17:20:00	8.75564	1						14	07:37:00	6.33958	8								26	14:01:00	9.23059	35
17	2015-11-05	13:37:00	8.65239	1						26	12:12:00	5.28642	8								26	09:17:00	9.33384	35
18	2015-07-05	11:35:00	8.30134	1						7	07:08:00	6.71128	9								7	14:23:00	11.5847	36
18	2015-07-05	14:08:00	8.77629	1						7	13:15:00	5.80268	9								8	07:23:00	13.3813	36
18	2015-10-05	10:08:00	5.80268	1						9	07:47:00	4.41912	9								7	15:21:00	8.67304	37
19	2015-09-05	14:01:00	9.62294	1						12	12:24:00	4.81147	9								7	08:09:00	9.87075	37
21	2015-07-05	08:45:00	8.40459	1						25	07:54:00	5.82333	9								7	08:26:00	9.70554	37
21	2015-07-05	13:17:00	8.59044	1						25	12:26:00	5.05927	9								8	06:56:00	10.1392	37
21	2015-11-05	13:37:00	7.24818	1						25	16:24:00	3.86157	9								9	09:58:00	7.20688	37
23	2015-08-05	07:59:00	8.65239	1						25	12:19:00	5.30707	9								11	17:30:00	7.66119	37
23	2015-08-05	15:55:00	7.92964	1						26	14:52:00	3.13881	9								12	12:53:00	9.87075	37
23	2015-08-05	16:12:00	8.32199	1						7	07:35:00	4.62562	10								13	08:28:00	4.43977	37
23	2015-10-05	09:00:00	9.78815	1						9	14:25:00	6.17438	10								26	15:43:00	9.74685	37
4	2015-11-05	18:43:00	8.21874	2						13	07:52:00	5.01797	10								26	13:03:00	8.56979	37
16	2015-08-05	08:16:00	7.82639	2						25	11:35:00	4.83212	10								7	11:38:00	8.81759	38
16	2015-08-05	09:58:00	8.79694	2						25	12:43:00	5.28642	10								9	09:41:00	8.28069	38
18	2015-07-05	18:40:00	7.55793	2						25	14:13:00	5.98853	10								26	16:12:00	7.31013	38
18	2015-08-05	09:58:00	9.47839	2						26	11:57:00	4.87342	10								26	14:28:00	9.64359	38
19	2015-07-05	07:03:00	6.87648	2						26	13:49:00	5.78203	10								14	12:48:00	6.77323	39
19	2015-07-05	07:37:00	6.25698	2						26	09:05:00	3.71702	10								25	16:22:00	11.5021	39
19	2015-08-05	11:23:00	6.44283	2						26	09:39:00	5.69943	10								26	07:59:00	6.81453	39
19	2015-08-05	12:48:00	6.75258	2						26	13:20:00	5.82333	10								26	14:47:00	7.55793	39
19	2015-08-05	15:04:00	7.45468	2						7	13:00:00	4.77017	11								26	09:00:00	9.31319	39
19	2015-08-05	15:55:00	7.28948	2						7	13:17:00	5.94723	11								30	08:21:00	6.25698	39
19	2015-10-05	17:13:00	9.08604	2						7	14:59:00	6.48413	11								8	16:39:00	13.5465	40
19	2015-11-05	07:57:00	9.25124	2						10	13:32:00	4.37782	11								11	16:10:00	8.83824	40
21	2015-07-05	08:45:00	7.66119	2						7	08:48:00	3.63442	12								25	15:26:00	8.21874	40
21	2015-10-05	17:47:00	8.34264	2						9	08:11:00	5.22447	12								26	10:27:00	7.53728	40
21	2015-11-05	07:23:00	8.21874	2						9	07:57:00	4.60497	12								26	12:43:00	7.12428	40
21	2015-11-05	13:03:00	8.85889	2						9	08:31:00	6.52543	12								7	17:01:00	9.66424	41
21	2015-11-05	13:20:00	7.84704	2						12	12:07:00	4.54302	12								11	15:19:00	7.72314	41
23	2015-07-05	15:50:00	8.05354	2						12	07:40:00	5.61683	12								12	06:56:00	10.1185	41
23	2015-08-05	12:31:00	6.95908	2						13	07:40:00	3.44857	12								13	07:57:00	5.18317	41
23	2015-08-05	16:12:00	7.84704	2						14	08:50:00	4.23327	12								15	12:58:00	10.1185	41
23	2015-10-05	07:01:00	5.34837	2						14	14:28:00	4.17132	12								25	12:26:00	7.39273	41
24	2015-10-05	10:42:00	7.35143	2						25	13:51:00	4.29522	12								25	08:16:00	8.71434	41
24	2015-11-05	17:01:00	7.45468	2						14	11:28:00	4.72887	13								26	13:39:00	7.49598	41
3	2015-07-05	11:35:00	6.48413	2						14	14:11:00	5.01797	13								7	07:37:00	6.83518	42
4	2015-08-05	07:59:00	8.98279	2						15	12:46:00	7.14493	13								7	08:45:00	7.16558	42
4	2015-08-05	10:49:00	8.67304	2						25	14:59:00	3.98547	13								25	07:52:00	11.4402	42
18	2015-07-05	18:06:00	9.14799	2						25	14:30:00	5.80268	13								8	14:52:00	15.1778	43
18	2015-08-05	09:24:00	10.8	2						25	15:14:00	4.29522	13								8	09:22:00	13.34	43
18	2015-08-05	09:41:00	9.8914	2						11	07:25:00	5.84398	14								9	07:52:00	8.77629	43
18	2015-10-05	08:09:00	7.24818	2						11	09:24:00	4.02677	14								26	17:15:00	7.78509	43
19	2015-09-05	12:19:00	9.54034	2						13	14:23:00	5.24512	14								8	09:00:00	14.2899	44
19	2015-11-05	13:37:00	7.12428	2						13	14:11:00	5.92658	14								12	08:11:00	6.38088	44
19	2015-11-05	14:28:00	9.66424	2						15	13:37:00	6.50478	14								12	12:19:00	9.62294	44
21	2015-07-05	07:37:00	9.974	2						25	09:34:00	5.45163	14								13	15:26:00	6.66998	44
21	2015-07-05	09:02:00	8.87954	2						26	13:03:00	6.00918	14								13	08:14:00	7.26883	44
21	2015-07-05	13:00:00	7.04168	2						7	13:32:00	4.85277	15								25	07:57:00	9.16864	44
23	2015-07-05	18:40:00	9.66424	2						7	14:11:00	5.26577	15								26	13:27:00	9.18929	44
23	2015-08-05	09:24:00	9.12734	2						9	08:14:00	4.62562	15								30	12:19:00	7.39273	44
23	2015-08-05	13:56:00	9.41644	2						9	08:48:00	4.19197	15								7	11:52:00	7.74379	45
23	2015-09-05	13:27:00	8.07419	2						12	11:33:00	4.74952	15								7	14:11:00	8.87954	45
23	2015-09-05	14:01:00	9.68489	2						12	12:41:00	5.22447	15								8	13:51:00	10.0153	45
23	2015-10-05	17:30:00	8.54914	2						12	12:46:00	3.94417	15								8	15:43:00	17.2635	45
3	2015-11-05	08:14:00	10.5315	3						14	13:03:00	4.85277	15								8	13:49:00	13.1748	45
4	2015-11-05	14:11:00	7.14493	3						26	11:16:00	4.93537	15								8	15:14:00	11.9977	45
16	2015-09-05	08:04:00	7.66119	3						7	14:08:00	5.38967	16								11	08:48:00	8.03289	45
18	2015-08-05	10:15:00	8.40459	3						11	15:09:00	5.78203	16								26	12:46:00	7.47533	45
19	2015-07-05	08:11:00	8.36329	3						12	11:35:00	5.57553	16								7	07:25:00	6.27763	46
19	2015-07-05	17:15:00	6.15373	3						25	09:17:00	4.25392	16								7	18:43:00	10.9446	46
19	2015-08-05	11:40:00	8.36329	3						26	14:35:00	3.79962	16								11	13:03:00	7.76444	46
21	2015-08-05	16:12:00	6.62868	3						7	13:03:00	4.56367	17								13	11:11:00	6.44283	46
21	2015-09-05	07:13:00	6.60803	3	8.5702	0.126529	5.7	0.169074		9	13:49:00	4.17132	17	5.21023	0.104921	24.57	0.472957				13	13:44:00	6.17438	46	8.92022	0.219414	55.35	0.512545
21	2015-09-05	17:08:00	8.98279	3						12	09:07:00	3.92352	17								14	13:05:00	6.77323	46
23	2015-08-05	14:30:00	7.95029	3						12	13:03:00	4.21262	17								30	08:16:00	9.08604	46
4	2015-07-05	11:52:00	7.55793	3						13	07:35:00	4.21262	17								7	09:51:00	11.3369	47
4	2015-10-05	08:26:00	8.87954	3						14	08:28:00	3.94417	17								8	16:05:00	16.8918	47
4	2015-11-05	07:40:00	7.72314	3						26	15:36:00	4.29522	17								9	07:54:00	6.77323	47
16	2015-09-05	12:53:00	10.4902	3						7	12:24:00	4.62562	18								9	08:45:00	7.90899	47
17	2015-11-05	17:18:00	7.22753	3						8	12:12:00	7.31013	18								14	15:26:00	7.72314	47
18	2015-07-05	10:10:00	7.61989	3						12	10:59:00	5.34837	18								30	09:51:00	7.37208	47
18	2015-10-05	17:47:00	12.1629	3						14	14:18:00	5.82333	18								7	07:40:00	9.33384	48
19	2015-09-05	06:56:00	8.79694	3						30	09:53:00	2.93231	18								8	08:16:00	9.18929	48
23	2015-08-05	07:25:00	7.41338	3						7	13:34:00	5.67878	19								9	12:14:00	7.00038	48
23	2015-09-05	12:02:00	8.44589	3						7	11:45:00	5.61683	19								9	13:20:00	8.75564	48
23	2015-09-05	17:59:00	8.44589	3						9	13:34:00	5.14187	19								14	15:43:00	7.06233	48
4	2015-11-05	08:14:00	8.32199	4						12	11:50:00	5.80268	19								8	09:34:00	16.8918	49
4	2015-11-05	17:01:00	8.32199	4						14	14:45:00	4.85277	19								9	11:52:00	7.04168	49
16	2015-08-05	11:40:00	8.83824	4						25	14:25:00	5.69943	19								11	14:45:00	8.67304	49
21	2015-11-05	11:04:00	9.99465	4						26	15:04:00	4.50172	19								13	11:28:00	7.20688	49
21	2015-11-05	12:46:00	7.28948	4						7	12:48:00	5.76138	20								13	12:19:00	6.56673	49
4	2015-07-05	17:49:00	7.22753	4						15	11:50:00	6.50478	20								13	09:34:00	7.18623	49
4	2015-09-05	14:35:00	6.60803	4						25	12:36:00	5.98853	20								30	07:35:00	7.53728	49
4	2015-10-05	16:22:00	9.29254	4						7	16:24:00	4.93537	21								8	18:04:00	13.0302	50
4	2015-11-05	07:57:00	9.04474	4						7	14:06:00	5.78203	21								25	08:21:00	10.4696	50
18	2015-10-05	08:43:00	7.20688	4						14	12:36:00	5.65813	21								8	11:50:00	13.0715	51
19	2015-08-05	15:04:00	8.75564	4						14	15:02:00	5.12122	21								25	12:29:00	7.74379	51
19	2015-11-05	07:06:00	10.0566	4						26	14:13:00	5.98853	21								26	12:48:00	8.54914	51
19	2015-11-05	13:54:00	8.67304	4						26	09:46:00	3.42792	21								7	12:58:00	10.6554	52
23	2015-08-05	16:29:00	9.56099	4						7	07:42:00	5.05927	22								25	13:00:00	8.07419	52
3	2015-10-05	13:32:00	8.40459	5						7	09:12:00	3.71702	22								26	07:18:00	9.43709	52
19	2015-07-05	14:59:00	7.20688	5						7	14:35:00	6.79388	22								7	08:31:00	9.33384	53
19	2015-08-05	10:15:00	6.64933	5						9	13:51:00	4.43977	22								15	13:27:00	9.45774	53
20	2015-09-05	16:34:00	7.59924	5						9	09:34:00	4.02677	22								25	10:03:00	9.56099	53
23	2015-08-05	17:03:00	7.64054	5						12	13:15:00	4.50172	22								8	11:33:00	13.34	54
23	2015-09-05	08:38:00	8.50784	5						14	12:19:00	4.89407	22								9	15:04:00	7.51663	54
24	2015-07-05	17:32:00	7.45468	5						14	07:01:00	6.75258	22								9	08:21:00	10.2011	54
24	2015-10-05	12:41:00	6.36023	5						15	14:23:00	6.27763	22								9	07:40:00	9.70554	54
24	2015-11-05	11:55:00	8.90019	5						15	16:56:00	7.28948	22								14	09:12:00	6.75258	54
4	2015-09-05	15:43:00	7.92964	5						25	10:59:00	6.19503	22								15	12:48:00	7.41338	54
16	2015-07-05	08:11:00	9.35449	5						25	08:14:00	4.64627	22								25	14:35:00	9.20994	54
18	2015-09-05	12:53:00	10.5522	5						26	11:40:00	4.93537	22								7	07:08:00	7.61989	55
18	2015-10-05	07:52:00	7.59924	5						7	12:43:00	5.10057	23								7	15:14:00	9.08604	55
23	2015-11-05	07:40:00	10.0772	5						7	08:31:00	6.02983	23								7	14:45:00	9.8088	55
24	2015-08-05	08:50:00	9.29254	5						12	07:30:00	3.61377	23								8	08:21:00	11.0272	55
3	2015-10-05	13:15:00	8.50784	6						13	11:55:00	5.86463	23								9	08:04:00	9.18929	55
3	2015-11-05	07:57:00	8.38394	6						14	12:02:00	5.34837	23								11	15:14:00	7.97094	55
19	2015-08-05	12:31:00	6.66998	6						14	07:18:00	4.19197	23								12	12:02:00	9.70554	55
19	2015-10-05	15:48:00	8.48719	6						25	11:52:00	4.74952	23								14	14:25:00	5.59618	55
19	2015-11-05	09:22:00	8.28069	6						26	08:55:00	5.92658	23								14	08:38:00	7.22753	55
20	2015-11-05	17:52:00	8.92084	6						26	09:17:00	3.20076	23								25	14:11:00	9.18929	55
21	2015-08-05	14:47:00	9.37514	6						30	14:18:00	4.62562	23								7	07:52:00	11.275	56
21	2015-09-05	09:46:00	8.34264	6						7	12:31:00	5.26577	24								9	08:28:00	5.88528	56
21	2015-09-05	11:28:00	7.84704	6						7	09:17:00	3.30402	24								15	09:58:00	9.54034	56
21	2015-10-05	08:26:00	7.49598	6						9	13:00:00	4.85277	24								25	10:10:00	7.10363	56
24	2015-07-05	12:09:00	7.18623	6						12	12:09:00	5.28642	24								25	17:08:00	11.1717	56
24	2015-09-05	17:25:00	10.0566	6						15	11:33:00	6.11243	24								26	12:31:00	8.28069	56
16	2015-08-05	17:03:00	8.46654	6						26	11:33:00	5.20382	24								30	10:03:00	7.20688	56
16	2015-09-05	13:10:00	9.56099	6						9	13:27:00	5.28642	25								7	14:25:00	7.22753	57
16	2015-09-05	16:51:00	8.63174	6						9	09:17:00	4.23327	25								8	10:59:00	14.2899	57
17	2015-11-05	13:20:00	9.06539	6						26	15:55:00	4.58432	25								9	17:42:00	8.96214	57
18	2015-10-05	09:34:00	6.19503	6						7	13:49:00	4.99732	26								13	18:40:00	5.96788	57
18	2015-11-05	12:12:00	8.65239	6						9	12:19:00	5.14187	26								14	16:24:00	6.66998	57
18	2015-11-05	12:29:00	8.17744	6						11	13:10:00	5.07992	26								14	07:57:00	8.56979	57
19	2015-08-05	14:30:00	8.61109	6						12	13:22:00	4.46042	26								14	09:05:00	8.87954	57
19	2015-11-05	16:10:00	8.36329	6						13	14:06:00	5.61683	26								25	08:33:00	8.87954	57
24	2015-11-05	12:46:00	8.40459	6						14	06:56:00	4.77017	26								25	12:19:00	8.23939	57
16	2015-07-05	16:41:00	9.29254	7						25	12:31:00	6.36023	26								30	10:42:00	7.00038	57
19	2015-08-05	13:05:00	9.62294	7						12	13:20:00	5.01797	28								11	13:49:00	7.02103	58
21	2015-08-05	09:41:00	7.82639	7						26	10:10:00	2.93231	28								14	08:55:00	6.52543	58
23	2015-07-05	16:07:00	6.77323	7						26	15:48:00	3.79962	28								9	13:39:00	9.27189	59
24	2015-09-05	07:47:00	10.3663	7						30	08:16:00	5.26577	28								12	13:10:00	9.49904	59
3	2015-09-05	10:54:00	9.87075	7						30	14:35:00	5.30707	28								14	12:53:00	6.73193	59
4	2015-08-05	18:28:00	8.54914	7						7	12:02:00	5.30707	29								30	09:39:00	10.2837	59
4	2015-11-05	10:13:00	8.05354	7						13	11:50:00	4.85277	29								8	12:58:00	12.6379	60
16	2015-07-05	13:17:00	6.69063	7						25	08:55:00	5.14187	29								9	12:12:00	7.64054	60
21	2015-09-05	11:45:00	10.738	7						25	07:40:00	5.24512	29								15	09:41:00	9.7262	60
21	2015-09-05	12:02:00	10.0153	7						26	15:38:00	4.04742	29								25	18:26:00	8.96214	60
23	2015-08-05	07:42:00	6.77323	7						7	14:25:00	6.11243	30								26	15:21:00	9.29254	60
23	2015-09-05	14:18:00	10.2837	7						7	13:05:00	6.31893	30								30	14:06:00	7.99159	60
23	2015-10-05	17:13:00	10.7793	7						8	14:45:00	5.57553	30								7	12:46:00	9.82945	61
23	2015-11-05	08:14:00	9.8501	7						9	13:44:00	3.71702	30								11	16:07:00	9.12734	61
4	2015-11-05	16:27:00	7.72314	8						26	13:10:00	6.21568	30								11	15:02:00	8.26004	61
16	2015-09-05	08:55:00	7.04168	8						26	07:52:00	5.55488	30								13	16:17:00	7.00038	61
17	2015-09-05	08:55:00	6.85583	8						26	07:57:00	4.04742	30								15	12:31:00	8.03289	61
18	2015-09-05	10:03:00	9.9327	8						30	12:09:00	5.65813	30								15	12:41:00	10.6554	61
19	2015-07-05	18:57:00	8.69369	8						30	13:17:00	6.36023	30								25	18:38:00	10.9239	61
21	2015-10-05	14:57:00	7.82639	8						7	14:13:00	6.17438	31								26	14:13:00	8.46654	61
21	2015-11-05	11:21:00	8.28069	8						7	07:06:00	8.75564	31								26	07:01:00	9.10669	61
21	2015-11-05	14:45:00	7.90899	8						8	11:55:00	6.33958	31								7	12:24:00	9.14799	62
24	2015-08-05	17:20:00	8.32199	8						9	12:12:00	5.24512	31								7	15:31:00	9.16864	62
3	2015-09-05	13:10:00	8.03289	8						25	13:00:00	4.83212	31								8	12:53:00	15.5495	62
3	2015-09-05	14:52:00	8.42524	8						25	13:17:00	4.74952	31								9	08:26:00	9.70554	62
3	2015-09-05	17:08:00	10.1805	8						26	08:38:00	6.77323	31								15	13:00:00	6.60803	62
3	2015-11-05	09:05:00	11.9151	8						26	16:05:00	6.25698	31								25	14:40:00	11.7086	62
4	2015-08-05	17:54:00	10.0359	8						9	07:25:00	4.46042	32								7	14:13:00	7.97094	63
16	2015-07-05	10:10:00	10.1185	8						9	14:01:00	5.69943	32								9	07:57:00	9.43709	63
16	2015-07-05	12:26:00	7.31013	8						9	13:03:00	4.68757	32								13	09:02:00	5.01797	63
16	2015-09-05	13:27:00	9.64359	8						15	15:14:00	5.90593	32								15	16:46:00	8.92084	63
18	2015-10-05	17:30:00	12.0597	8						26	11:38:00	4.50172	32								25	14:47:00	7.24818	63
19	2015-09-05	07:13:00	8.38394	8						7	15:43:00	5.78203	33								26	17:59:00	9.12734	63
19	2015-11-05	11:55:00	8.13614	8						9	10:08:00	8.38394	33								30	15:50:00	7.84704	63
23	2015-08-05	09:41:00	9.60229	8	8.54707	0.141229	10.91	0.148457		25	12:09:00	5.80268	33	5.47062	0.11205	41.15	0.452016				25	10:32:00	6.19503	64	8.81491	0.204147	73.99	0.562192
23	2015-08-05	14:13:00	8.96214	8						14	08:33:00	5.32772	34								25	15:02:00	7.45468	64
23	2015-08-05	16:46:00	8.67304	8						14	12:46:00	4.21262	34								30	10:20:00	8.42524	64
23	2015-10-05	15:31:00	9.12734	8						26	14:30:00	5.01797	34								7	12:07:00	9.91205	65
24	2015-11-05	12:29:00	7.02103	8						26	15:09:00	3.57247	34								7	15:36:00	9.37514	65
16	2015-09-05	09:29:00	9.56099	9						7	14:01:00	4.87342	35								14	08:14:00	8.83824	65
18	2015-07-05	11:52:00	7.84704	9						10	13:03:00	5.57553	35								15	15:38:00	9.51969	65
18	2015-07-05	18:57:00	8.15679	9						15	16:39:00	7.49598	35								26	07:25:00	6.40153	65
19	2015-07-05	18:40:00	8.81759	9						26	09:29:00	3.42792	35								7	07:23:00	11.1511	66
19	2015-08-05	17:37:00	8.63174	9						26	11:50:00	5.32772	35								13	07:08:00	6.66998	66
19	2015-10-05	15:14:00	9.8501	9						26	13:32:00	4.39847	35								26	14:30:00	7.00038	66
20	2015-11-05	07:06:00	8.92084	9						7	15:16:00	5.26577	36								9	13:03:00	8.73499	67
21	2015-09-05	16:34:00	7.22753	9						7	13:27:00	6.44283	36								12	08:28:00	6.87648	67
3	2015-07-05	18:23:00	10.9033	9						9	07:59:00	5.47228	36								25	16:10:00	8.26004	68
4	2015-10-05	16:05:00	8.48719	9						10	08:14:00	3.75832	36								26	13:17:00	5.94723	68
4	2015-11-05	08:31:00	7.74379	9						14	11:45:00	5.18317	36								26	16:34:00	9.20994	68
16	2015-07-05	13:51:00	10.0772	9						25	13:27:00	3.94417	36								26	10:25:00	9.33384	68
16	2015-08-05	15:38:00	8.01224	9						30	11:52:00	5.41033	36								8	13:10:00	15.405	69
16	2015-11-05	17:18:00	9.60229	9						30	09:07:00	4.33652	36								11	08:31:00	8.48719	69
19	2015-08-05	08:50:00	9.35449	9						7	15:31:00	4.85277	37								13	07:01:00	6.73193	69
23	2015-10-05	11:50:00	9.8088	9						9	08:28:00	6.13308	37								14	13:32:00	8.54914	69
23	2015-11-05	08:48:00	11.1924	9						10	06:56:00	5.12122	37								15	08:45:00	6.62868	69
16	2015-08-05	17:54:00	7.24818	10						12	13:10:00	4.77017	37								25	10:44:00	8.61109	69
18	2015-08-05	11:40:00	8.50784	10						14	09:00:00	3.82027	37								25	14:42:00	7.88834	69
19	2015-10-05	16:39:00	8.67304	10						7	08:55:00	5.88528	38								25	14:23:00	11.7912	69
19	2015-11-05	17:35:00	10.4696	10						7	09:29:00	3.20076	38								30	16:22:00	7.45468	69
21	2015-09-05	07:30:00	7.66119	10						9	11:45:00	5.32772	38								8	09:17:00	15.5702	70
21	2015-10-05	13:32:00	8.56979	10						9	13:54:00	6.75258	38								9	07:06:00	9.54034	70
21	2015-11-05	08:48:00	7.76444	10						13	11:21:00	5.22447	38								9	08:14:00	9.7675	70
24	2015-11-05	10:47:00	6.58738	10						25	15:26:00	5.65813	38								15	11:35:00	6.64933	70
16	2015-10-05	12:58:00	9.64359	10						25	14:28:00	8.96214	38								25	07:40:00	9.54034	70
16	2015-11-05	17:01:00	8.23939	10						26	12:58:00	5.49293	38								9	16:12:00	8.44589	71
18	2015-07-05	17:32:00	10.862	10						8	14:28:00	6.69063	39								9	14:28:00	10.5522	71
18	2015-10-05	10:42:00	5.90593	10						9	12:26:00	4.95602	39								25	07:54:00	8.11549	71
18	2015-10-05	14:57:00	11.8325	10						10	12:41:00	4.13002	39								26	13:00:00	8.79694	71
18	2015-11-05	09:22:00	11.7706	10						12	07:47:00	5.07992	39								9	14:47:00	9.14799	72
19	2015-07-05	13:17:00	8.54914	10						12	12:12:00	4.19197	39								9	09:51:00	10.5109	72
24	2015-08-05	09:24:00	6.33958	10						15	12:07:00	5.65813	39								13	17:42:00	7.24818	72
16	2015-08-05	07:25:00	7.82639	11						25	12:48:00	6.25698	39								25	10:59:00	11.3369	72
19	2015-07-05	07:20:00	7.22753	11						30	13:00:00	5.82333	39								26	14:08:00	6.33958	72
19	2015-07-05	16:07:00	7.55793	11						7	14:42:00	6.48413	40								26	16:27:00	7.86769	72
19	2015-08-05	08:16:00	9.25124	11						7	07:25:00	8.96214	40								30	07:57:00	7.97094	72
19	2015-10-05	11:33:00	8.32199	11						8	11:38:00	6.44283	40								7	15:48:00	9.7675	73
21	2015-07-05	14:59:00	7.61989	11						10	07:13:00	5.12122	40								9	11:55:00	7.57859	73
21	2015-07-05	15:16:00	6.66998	11						12	13:27:00	4.60497	40								11	15:31:00	7.12428	73
21	2015-10-05	15:31:00	8.34264	11						15	15:31:00	6.31893	40								12	09:58:00	7.82639	73
23	2015-09-05	08:21:00	7.16558	11						25	13:22:00	5.14187	40								13	06:56:00	6.48413	73
24	2015-07-05	17:49:00	9.7262	11						25	15:21:00	5.18317	40								13	07:13:00	6.81453	73
3	2015-09-05	14:35:00	10.9239	11						26	11:28:00	5.18317	40								13	07:06:00	4.02677	73
3	2015-09-05	18:50:00	11.9771	11						26	16:22:00	4.91472	40								15	09:24:00	8.71434	73
3	2015-10-05	15:31:00	9.39579	11						7	10:20:00	9.35449	41								25	16:34:00	9.7262	73
4	2015-09-05	13:10:00	6.87648	11						9	07:42:00	4.87342	41								25	08:26:00	11.7706	73
16	2015-11-05	19:00:00	10.1805	11						9	12:02:00	5.18317	41								15	10:30:00	10.0772	74
18	2015-07-05	09:02:00	9.20994	11						12	08:55:00	4.83212	41								30	07:03:00	7.74379	74
18	2015-08-05	08:16:00	9.27189	11						12	13:37:00	5.26577	41								7	08:43:00	10.6554	75
18	2015-08-05	15:38:00	10.2011	11						7	12:58:00	5.55488	42								8	16:51:00	16.231	75
18	2015-11-05	13:54:00	8.11549	11						12	13:44:00	5.26577	42								11	14:28:00	10.0153	75
19	2015-07-05	14:42:00	8.46654	11						12	12:58:00	4.87342	42								15	13:17:00	6.48413	75
23	2015-08-05	09:07:00	7.16558	11						14	08:43:00	5.74073	42								25	13:54:00	8.87954	75
23	2015-09-05	14:35:00	9.68489	11						25	13:34:00	5.41033	42								30	13:15:00	6.75258	75
24	2015-08-05	07:25:00	7.08298	11						25	08:31:00	6.40153	42								8	13:56:00	9.8914	76
3	2015-10-05	17:47:00	10.9652	12						26	13:56:00	4.81147	42								8	08:04:00	10.2011	76
3	2015-11-05	08:48:00	9.56099	12						30	12:48:00	5.01797	42								9	07:30:00	9.58164	76
4	2015-11-05	09:05:00	8.05354	12						9	11:35:00	5.74073	43								9	17:35:00	8.90019	76
16	2015-09-05	07:13:00	7.99159	12						9	12:53:00	4.64627	43								11	18:38:00	8.87954	76
18	2015-07-05	11:01:00	8.96214	12						10	08:43:00	5.28642	43								25	11:50:00	11.3369	76
20	2015-09-05	18:16:00	7.76444	12						12	12:02:00	5.22447	43								26	17:42:00	9.16864	76
21	2015-07-05	08:28:00	7.78509	12						26	08:21:00	4.43977	43								8	14:40:00	14.0214	77
23	2015-07-05	07:54:00	6.77323	12						7	09:00:00	3.65507	44								12	12:09:00	7.68184	77
24	2015-09-05	14:35:00	8.98279	12						9	12:36:00	5.47228	44								12	14:25:00	6.50478	77
24	2015-09-05	14:52:00	8.46654	12						12	14:13:00	5.01797	44								13	13:27:00	6.81453	77
24	2015-10-05	12:07:00	7.55793	12						14	09:17:00	6.13308	44								9	08:09:00	9.06539	78
24	2015-10-05	14:23:00	9.41644	12						14	11:38:00	4.93537	44								9	07:23:00	9.51969	78
4	2015-08-05	14:30:00	7.22753	12						7	14:18:00	5.01797	45								15	13:56:00	6.52543	78
4	2015-09-05	07:47:00	7.10363	12						9	11:52:00	5.20382	45								25	13:10:00	10.0153	78
16	2015-08-05	11:40:00	7.88834	12						13	13:32:00	4.62562	45								25	09:41:00	7.39273	79
18	2015-10-05	09:17:00	6.33958	12						15	08:09:00	6.44283	45								30	09:34:00	8.23939	79
19	2015-10-05	15:31:00	9.43709	12						15	17:13:00	8.54914	45								30	13:54:00	8.21874	79
19	2015-11-05	13:20:00	7.84704	12						15	13:20:00	5.92658	45								7	13:03:00	9.20994	80
21	2015-07-05	08:11:00	8.11549	12						25	08:26:00	3.96482	45								9	12:31:00	8.13614	80
21	2015-11-05	13:20:00	8.09484	12						13	12:12:00	6.40153	46								25	16:51:00	8.17744	80
23	2015-08-05	08:50:00	7.12428	12						25	09:07:00	5.30707	46								25	14:06:00	11.2337	80
23	2015-10-05	12:41:00	10.8	12						25	17:20:00	6.40153	46								25	10:20:00	10.0359	81
16	2015-07-05	17:49:00	6.91778	13						25	11:28:00	5.63748	46								25	12:07:00	11.3576	81
18	2015-08-05	08:50:00	8.21874	13						25	12:53:00	5.53423	46								7	10:30:00	9.74685	82
19	2015-09-05	08:38:00	7.53728	13						25	13:10:00	5.14187	46								8	16:24:00	10.5728	82
19	2015-09-05	09:29:00	7.84704	13						9	11:38:00	4.77017	47								9	10:03:00	11.3369	82
19	2015-09-05	17:59:00	8.69369	13						25	14:47:00	5.63748	47								11	16:24:00	8.17744	82
19	2015-10-05	11:50:00	8.36329	13						26	11:55:00	5.74073	47								11	15:36:00	8.01224	82
19	2015-10-05	14:23:00	8.30134	13						9	07:37:00	5.78203	48								13	16:00:00	7.12428	82
21	2015-08-05	15:04:00	7.00038	13						11	08:50:00	4.74952	48								25	11:57:00	6.31893	82
21	2015-11-05	09:39:00	9.82945	13						13	14:28:00	5.90593	48								25	14:13:00	7.16558	82
23	2015-07-05	16:41:00	9.70554	13						26	10:03:00	6.58738	48								7	17:18:00	9.35449	83
23	2015-08-05	11:23:00	7.70249	13						15	13:49:00	7.28948	49								9	17:47:00	9.02409	83
24	2015-07-05	12:43:00	8.05354	13						25	14:57:00	4.00612	49								12	10:03:00	10.9446	83
18	2015-07-05	13:51:00	3.05621	13						26	07:06:00	7.78509	49								14	11:28:00	7.72314	83
18	2015-11-05	13:37:00	9.27189	13						8	15:19:00	6.62868	50								26	08:50:00	9.18929	83
19	2015-09-05	08:21:00	9.18929	13						10	08:48:00	5.78203	50								30	14:59:00	6.95908	83
21	2015-08-05	16:46:00	9.18929	13						11	14:35:00	5.63748	50								30	09:41:00	7.22753	83
23	2015-08-05	14:30:00	9.10669	13						11	08:48:00	6.27763	50								30	12:07:00	7.57859	83
23	2015-11-05	08:31:00	9.27189	13	8.37795	0.11509	16.12	0.164704		13	13:49:00	5.69943	50	5.32545	0.120003	62.31	0.772206				30	12:58:00	8.07419	83	8.81202	0.229306	94.68	0.740854
24	2015-08-05	09:41:00	8.03289	13						13	12:29:00	5.74073	50								11	13:32:00	6.95908	84
16	2015-08-05	14:13:00	7.90899	14						15	13:15:00	6.23633	50								25	14:52:00	10.1392	84
18	2015-08-05	15:21:00	7.95029	14						15	14:40:00	5.80268	50								25	17:35:00	7.99159	84
20	2015-07-05	07:20:00	7.22753	14						7	07:59:00	4.46042	51								7	10:32:00	7.86769	85
20	2015-08-05	09:24:00	7.35143	14						10	09:00:00	4.15067	51								8	11:16:00	12.9889	85
21	2015-09-05	08:38:00	6.62868	14						12	15:19:00	5.45163	51								8	08:31:00	14.3931	85
21	2015-10-05	16:22:00	7.49598	14						7	14:47:00	5.63748	52								9	13:56:00	7.43403	85
21	2015-10-05	16:39:00	8.40459	14						13	13:03:00	5.80268	52								13	10:03:00	6.54608	85
23	2015-08-05	13:05:00	9.99465	14						14	07:20:00	5.16252	52								13	12:36:00	5.72008	85
3	2015-08-05	09:41:00	7.74379	14						14	15:09:00	5.24512	52								25	13:17:00	8.05354	85
4	2015-07-05	12:43:00	8.50784	14						26	14:47:00	6.40153	53								26	13:56:00	7.84704	85
16	2015-07-05	11:01:00	7.84704	14						7	14:30:00	6.54608	54								30	13:37:00	7.16558	85
16	2015-10-05	09:34:00	9.47839	14						9	09:07:00	3.26272	54								9	11:40:00	8.50784	86
18	2015-08-05	17:20:00	10.6348	14						25	09:19:00	4.25392	54								9	07:35:00	9.08604	86
18	2015-10-05	07:35:00	8.40459	14						26	14:28:00	6.44283	54								10	10:30:00	9.49904	86
19	2015-08-05	14:47:00	8.34264	14						11	07:57:00	4.95602	55								13	12:31:00	6.77323	86
19	2015-10-05	15:14:00	10.1392	14						12	08:04:00	5.38967	55								15	15:21:00	8.71434	86
23	2015-07-05	10:44:00	7.88834	14						14	16:41:00	5.16252	55								30	17:03:00	8.42524	86
23	2015-09-05	16:34:00	9.35449	14						7	12:19:00	6.15373	56								12	12:26:00	6.62868	87
23	2015-10-05	18:55:00	8.56979	14						7	11:50:00	4.54302	56								13	09:51:00	9.29254	87
16	2015-07-05	07:20:00	7.68184	15						10	09:17:00	5.86463	56								13	07:23:00	5.43098	87
16	2015-08-05	09:41:00	8.65239	15						12	14:45:00	3.88222	56								15	12:24:00	9.7675	87
16	2015-08-05	14:47:00	7.76444	15						14	13:37:00	5.98853	56								7	15:26:00	8.96214	88
16	2015-08-05	15:55:00	7.74379	15						26	12:19:00	4.58432	56								9	16:05:00	9.87075	88
19	2015-07-05	15:33:00	7.88834	15						26	07:35:00	4.85277	56								13	15:38:00	5.94723	88
19	2015-11-05	13:54:00	10.2218	15						12	14:57:00	4.25392	57								13	15:43:00	8.52849	88
20	2015-09-05	14:35:00	8.11549	15						25	09:58:00	3.36597	57								14	13:15:00	8.09484	88
20	2015-10-05	07:35:00	8.94149	15						25	10:15:00	3.86157	57								30	18:16:00	10.2011	88
20	2015-11-05	15:53:00	8.50784	15						25	07:30:00	3.55182	57								9	10:47:00	9.00344	89
4	2015-07-05	08:45:00	8.09484	15						26	07:37:00	4.43977	57								13	07:20:00	5.20382	89
4	2015-08-05	14:47:00	6.75258	15						26	11:06:00	9.08604	57								14	13:49:00	8.38394	89
4	2015-09-05	07:30:00	8.98279	15						26	14:11:00	5.92658	57								15	13:39:00	7.78509	89
16	2015-11-05	16:27:00	7.70249	15						7	07:52:00	4.39847	58								8	12:19:00	16.0451	90
17	2015-11-05	16:27:00	8.48719	15						9	13:20:00	4.66692	58								9	12:26:00	6.79388	90
18	2015-08-05	13:56:00	9.14799	15						12	11:28:00	5.03862	58								13	18:50:00	7.76444	90
19	2015-11-05	12:12:00	8.87954	15						14	07:35:00	6.00918	58								26	09:02:00	6.56673	90
21	2015-07-05	13:34:00	8.81759	15						15	15:48:00	7.99159	58								26	10:44:00	8.77629	90
21	2015-09-05	11:28:00	9.87075	15						10	12:58:00	4.10937	59								26	11:01:00	7.02103	90
23	2015-08-05	11:40:00	7.35143	15						26	10:32:00	2.25086	59								7	14:40:00	9.33384	91
23	2015-08-05	13:39:00	9.12734	15						30	18:16:00	6.62868	59								9	17:37:00	8.71434	92
16	2015-11-05	17:18:00	7.76444	16						10	08:31:00	5.96788	60								11	09:41:00	9.02409	92
19	2015-11-05	13:37:00	7.24818	16						12	12:19:00	5.41033	60								14	12:26:00	6.40153	93
21	2015-07-05	07:37:00	6.29828	16						25	09:51:00	5.67878	60								14	16:00:00	7.59924	93
21	2015-08-05	07:08:00	8.01224	16						7	11:55:00	7.14493	61								26	11:40:00	8.83824	93
21	2015-09-05	15:26:00	8.59044	16						11	08:14:00	6.46348	61								26	16:17:00	8.11549	93
23	2015-08-05	14:13:00	10.0153	16						25	08:50:00	4.74952	61								7	14:08:00	8.17744	94
24	2015-07-05	17:15:00	7.80574	16						25	10:47:00	7.12428	61								9	08:55:00	9.41644	94
24	2015-11-05	15:02:00	9.27189	16						26	12:02:00	6.02983	61								25	13:37:00	8.59044	94
16	2015-07-05	10:27:00	6.97973	16						7	08:16:00	7.06233	62								8	14:01:00	19.6176	95
16	2015-08-05	17:37:00	8.87954	16						7	14:23:00	4.29522	62								9	17:13:00	9.39579	95
18	2015-07-05	11:01:00	9.27189	16						10	15:36:00	4.13002	62								13	08:38:00	6.02983	95
18	2015-09-05	13:10:00	10.9033	16						13	15:36:00	5.74073	62								7	08:33:00	8.23939	96
19	2015-11-05	16:44:00	8.69369	16						14	13:27:00	5.28642	62								7	08:14:00	9.33384	96
21	2015-09-05	12:19:00	10.5728	16						25	09:53:00	4.54302	62								7	11:21:00	9.8914	96
4	2015-11-05	15:36:00	7.64054	17						25	11:18:00	6.71128	62								9	13:49:00	7.59924	96
16	2015-07-05	17:15:00	6.48413	17						14	16:05:00	4.64627	63								25	13:49:00	11.9151	96
16	2015-11-05	17:35:00	9.60229	17						15	07:52:00	5.61683	63								7	16:46:00	10.1185	97
18	2015-09-05	06:56:00	8.38394	17						12	12:14:00	6.07113	64								10	10:13:00	9.23059	97
19	2015-09-05	07:30:00	8.11549	17						14	11:21:00	5.30707	64								10	10:47:00	8.85889	97
20	2015-07-05	11:01:00	7.28948	17						25	09:02:00	3.48987	64								25	10:37:00	11.1098	97
20	2015-09-05	14:01:00	7.47533	17						25	15:16:00	5.76138	64								25	16:05:00	10.6761	97
21	2015-08-05	15:55:00	9.08604	17						25	12:14:00	5.53423	64								25	16:39:00	11.5021	97
21	2015-09-05	08:55:00	7.26883	17						25	11:45:00	4.85277	64								12	07:42:00	7.92964	98
21	2015-09-05	09:12:00	8.63174	17						25	13:20:00	5.30707	64								12	15:43:00	9.62294	98
21	2015-10-05	08:09:00	7.33078	17						26	12:07:00	5.72008	64								26	15:36:00	7.47533	98
23	2015-07-05	16:58:00	8.73499	17						7	15:04:00	6.13308	65								13	07:18:00	7.10363	99
23	2015-10-05	09:51:00	7.86769	17						8	13:03:00	6.42218	65								13	08:26:00	8.21874	99
4	2015-08-05	14:13:00	7.00038	17						7	12:14:00	4.66692	66								14	10:08:00	7.57859	99
4	2015-11-05	15:36:00	9.00344	17						7	12:12:00	4.66692	66								25	08:11:00	6.00918	99
16	2015-07-05	09:02:00	8.98279	17						7	15:36:00	5.98853	66								9	17:25:00	8.59044	100
18	2015-11-05	15:19:00	8.03289	17						12	12:31:00	5.32772	66								11	12:46:00	7.39273	100
19	2015-08-05	08:33:00	7.39273	17						26	08:14:00	7.57859	66								26	07:13:00	9.87075	100
19	2015-10-05	16:05:00	10.0566	17						11	07:40:00	5.45163	67								7	06:56:00	8.05354	101
21	2015-11-05	13:03:00	6.97973	17						12	07:54:00	3.84092	67								9	07:18:00	11.9151	101
23	2015-11-05	09:39:00	10.5522	17						12	12:53:00	5.22447	67								11	13:05:00	9.47839	101
23	2015-11-05	17:01:00	8.96214	17						25	09:05:00	4.58432	67								11	07:06:00	8.52849	101
23	2015-11-05	17:18:00	8.17744	17						7	12:46:00	5.49293	69								8	12:41:00	17.3874	102
16	2015-08-05	13:56:00	7.82639	18						8	13:54:00	8.61109	69								11	12:07:00	7.59924	102
21	2015-08-05	07:59:00	7.16558	18						9	07:20:00	4.56367	70								13	15:55:00	5.26577	102
21	2015-08-05	18:45:00	7.47533	18						11	07:23:00	4.83212	70								15	07:37:00	6.50478	102
21	2015-09-05	13:27:00	6.42218	18						12	14:40:00	3.73767	70								30	09:22:00	9.10669	102
23	2015-09-05	13:10:00	8.21874	18						14	08:45:00	6.27763	71								30	16:27:00	8.48719	102
3	2015-08-05	09:58:00	6.83518	18						14	08:26:00	3.38662	71								7	14:42:00	7.08298	103
3	2015-11-05	11:38:00	9.74685	18						9	12:29:00	4.77017	72								9	15:14:00	8.83824	103
4	2015-10-05	07:01:00	8.90019	18						12	08:38:00	4.91472	72								11	16:58:00	8.15679	103
16	2015-10-05	17:13:00	11.1511	18						25	16:41:00	3.32467	72								7	11:45:00	9.02409	104
19	2015-10-05	09:34:00	10.6348	18						13	14:40:00	6.07113	74								25	15:19:00	8.73499	105
19	2015-10-05	17:13:00	9.04474	18						14	07:59:00	5.05927	74								26	15:55:00	8.44589	105
21	2015-09-05	14:01:00	9.66424	18						14	09:29:00	5.90593	74								30	08:11:00	8.21874	105
23	2015-09-05	17:08:00	10.2011	18						26	08:28:00	5.86463	74								7	12:26:00	8.30134	106
16	2015-08-05	10:15:00	8.40459	19						14	14:13:00	5.49293	75								15	15:09:00	9.82945	106
17	2015-08-05	10:15:00	7.88834	19						30	09:02:00	4.39847	75								25	09:17:00	11.3782	106
24	2015-07-05	18:06:00	6.87648	19						26	10:15:00	3.07686	76								30	15:55:00	7.57859	106
24	2015-09-05	14:18:00	6.33958	19						9	07:52:00	4.68757	77								25	08:48:00	11.1098	107
24	2015-10-05	10:59:00	7.72314	19						26	12:36:00	6.02983	77								30	16:17:00	8.32199	107
3	2015-10-05	16:56:00	10.4489	19						26	14:40:00	5.18317	77								8	09:05:00	13.2574	108
4	2015-08-05	07:08:00	6.40153	19						30	11:55:00	5.61683	77								11	10:47:00	8.50784	108
4	2015-09-05	16:00:00	8.36329	19						26	13:39:00	4.70822	78								12	14:08:00	7.00038	108
4	2015-10-05	13:32:00	6.79388	19						15	17:30:00	8.75564	79								12	07:47:00	9.31319	108
16	2015-10-05	13:32:00	9.58164	19	8.70009	0.143374	22.02	0.165743		26	13:27:00	4.06807	79	5.55426	0.141863	100.71	1.35388				13	14:01:00	6.66998	108	8.97123	0.19384	118.94	0.659786
18	2015-10-05	10:25:00	5.76138	19						7	12:26:00	7.74379	80								15	08:28:00	6.97973	108
21	2015-07-05	14:08:00	8.46654	19						7	06:56:00	6.87648	80								26	12:58:00	8.90019	108
21	2015-10-05	13:32:00	9.78815	19						14	08:31:00	6.64933	80								30	14:08:00	8.34264	108
23	2015-10-05	07:52:00	10.3044	19						14	13:20:00	5.12122	80								7	13:10:00	8.77629	109
19	2015-10-05	14:57:00	8.07419	20						30	12:26:00	5.49293	80								7	16:39:00	12.4107	109
20	2015-07-05	14:42:00	7.10363	20						30	07:35:00	3.73767	80								25	16:46:00	8.23939	109
20	2015-08-05	08:50:00	8.36329	20						7	07:30:00	5.12122	81								7	14:28:00	9.8914	110
21	2015-08-05	08:50:00	7.28948	20						10	12:46:00	4.37782	81								9	11:38:00	9.9327	110
21	2015-09-05	16:51:00	6.40153	20						14	12:14:00	5.80268	81								12	14:52:00	9.87075	110
21	2015-11-05	09:05:00	7.99159	20						25	17:03:00	4.29522	81								13	18:04:00	7.72314	110
23	2015-11-05	14:28:00	9.23059	20						26	12:41:00	6.11243	82								25	12:31:00	6.40153	110
3	2015-07-05	11:18:00	9.06539	20						30	10:10:00	5.67878	82								7	08:28:00	7.20688	111
3	2015-10-05	16:22:00	9.14799	20						7	13:44:00	7.26883	84								8	11:11:00	13.8769	111
4	2015-10-05	13:15:00	7.47533	20						15	07:35:00	5.47228	84								9	17:08:00	9.00344	111
4	2015-10-05	17:13:00	11.4815	20						7	07:13:00	3.26272	85								13	10:49:00	6.23633	111
18	2015-07-05	12:26:00	9.23059	20						7	15:19:00	6.64933	85								26	15:04:00	9.7262	111
18	2015-11-05	11:55:00	7.51663	20						11	15:43:00	5.82333	86								8	08:45:00	10.0566	112
23	2015-08-05	08:16:00	10.3457	20						11	08:31:00	5.82333	86								9	17:30:00	8.50784	112
23	2015-10-05	14:40:00	10.2424	20						26	09:34:00	3.30402	86								15	14:59:00	7.16558	112
16	2015-08-05	11:23:00	8.11549	21						12	08:11:00	4.95602	87								26	11:38:00	9.82945	112
16	2015-09-05	08:21:00	7.41338	21						12	15:36:00	4.89407	87								7	08:55:00	8.90019	113
17	2015-08-05	11:40:00	7.08298	21						14	11:55:00	4.50172	87								8	08:38:00	10.9446	113
19	2015-09-05	16:34:00	9.25124	21						7	11:40:00	8.05354	88								12	08:16:00	7.22753	113
21	2015-07-05	14:08:00	7.90899	21						8	13:37:00	8.05354	90								26	11:35:00	7.47533	113
23	2015-07-05	18:23:00	7.10363	21						9	14:08:00	4.79082	90								9	12:46:00	9.99465	114
23	2015-09-05	15:09:00	8.92084	21						15	14:06:00	6.25698	90								25	11:52:00	6.95908	114
24	2015-07-05	11:01:00	8.32199	21						30	12:43:00	5.07992	90								11	17:42:00	9.64359	115
3	2015-09-05	15:09:00	9.12734	21						9	14:45:00	4.58432	91								12	10:30:00	9.70554	115
4	2015-08-05	15:04:00	8.63174	21						26	11:45:00	4.81147	91								13	07:25:00	7.28948	115
4	2015-08-05	15:55:00	6.75258	21						7	08:33:00	5.18317	92								15	11:06:00	8.46654	115
4	2015-10-05	10:59:00	7.88834	21						7	15:02:00	4.79082	92								15	14:52:00	9.8914	115
16	2015-08-05	15:55:00	7.70249	21						13	09:34:00	4.70822	92								15	15:26:00	9.78815	115
16	2015-09-05	17:59:00	10.2631	21						13	07:57:00	4.74952	94								7	16:00:00	9.60229	116
17	2015-11-05	19:00:00	9.8914	21						15	10:42:00	7.82639	94								8	07:08:00	8.75564	116
18	2015-07-05	10:27:00	9.20994	21						26	13:37:00	3.98547	94								11	11:50:00	7.39273	116
18	2015-07-05	12:43:00	8.92084	21						8	13:20:00	5.90593	95								12	09:24:00	8.01224	116
21	2015-08-05	09:41:00	8.85889	21						26	12:29:00	6.17438	95								12	07:30:00	9.64359	116
23	2015-09-05	16:51:00	9.16864	21						30	12:24:00	5.45163	95								12	09:46:00	8.73499	116
23	2015-10-05	09:17:00	10.8413	21						7	10:08:00	9.00344	96								26	12:41:00	8.17744	116
16	2015-08-05	17:37:00	9.31319	22						14	08:48:00	5.20382	96								8	07:01:00	16.6233	117
16	2015-11-05	14:11:00	8.90019	22						15	12:58:00	8.07419	96								8	14:57:00	11.8738	117
18	2015-08-05	07:42:00	7.95029	22						26	13:51:00	4.58432	96								8	09:39:00	13.2161	117
19	2015-10-05	14:40:00	7.20688	22						26	14:25:00	4.77017	97								25	10:27:00	8.23939	117
20	2015-10-05	07:52:00	8.26004	22						26	07:47:00	8.94149	97								25	15:16:00	6.33958	117
21	2015-07-05	13:00:00	6.38088	22						10	07:35:00	5.63748	98								30	11:40:00	6.02983	117
21	2015-11-05	08:31:00	7.92964	22						12	13:39:00	6.36023	98								30	09:17:00	7.55793	117
23	2015-09-05	11:28:00	7.53728	22						12	13:56:00	5.80268	99								7	09:00:00	9.7675	118
24	2015-08-05	17:03:00	8.17744	22						14	07:42:00	3.96482	100								9	13:51:00	10.738	118
24	2015-09-05	11:11:00	7.95029	22						26	11:04:00	5.92658	100								14	09:17:00	9.33384	118
24	2015-10-05	13:32:00	7.08298	22						8	11:21:00	6.93843	101								25	12:14:00	7.59924	118
24	2015-11-05	14:45:00	7.26883	22						12	11:57:00	5.30707	101								30	07:54:00	8.32199	118
24	2015-11-05	17:18:00	7.59924	22						30	09:12:00	3.22141	101								30	17:18:00	7.80574	118
4	2015-07-05	09:02:00	8.23939	22						9	12:48:00	6.02983	103								8	12:48:00	10.6967	119
4	2015-09-05	10:37:00	9.8914	22						12	14:23:00	4.52237	103								9	12:43:00	6.87648	119
4	2015-10-05	09:34:00	8.85889	22						15	12:12:00	6.44283	103								25	12:53:00	10.3663	119
17	2015-11-05	17:35:00	8.71434	22						25	17:25:00	8.28069	103								9	09:56:00	9.45774	120
18	2015-09-05	10:20:00	11.4608	22						25	08:33:00	3.86157	104								14	14:57:00	7.84704	120
18	2015-09-05	17:59:00	12.0597	22						30	07:13:00	4.04742	104								15	14:35:00	11.626	120
19	2015-10-05	10:25:00	8.46654	22						14	11:57:00	5.69943	105								30	11:28:00	7.20688	120
19	2015-11-05	08:31:00	9.47839	22						15	07:57:00	6.31893	106								26	08:43:00	9.16864	121
23	2015-08-05	18:28:00	9.31319	22						26	12:53:00	4.60497	106								30	07:08:00	8.67304	121
23	2015-10-05	14:23:00	10.2837	22						30	08:45:00	3.94417	107								7	09:02:00	6.75258	122
23	2015-11-05	13:37:00	6.91778	22						7	13:51:00	8.07419	108								11	17:52:00	8.92084	122
4	2015-11-05	17:52:00	8.21874	23						9	07:35:00	6.46348	108								14	11:18:00	6.54608	122
16	2015-11-05	14:28:00	7.28948	23						11	08:16:00	4.89407	108								25	14:30:00	7.80574	122
18	2015-08-05	09:24:00	9.41644	23						11	12:36:00	5.69943	108								7	13:27:00	7.66119	123
19	2015-11-05	11:04:00	8.77629	23						9	13:39:00	5.26577	109								8	10:30:00	14.3518	123
20	2015-11-05	09:05:00	6.89713	23						26	18:26:00	9.60229	109								9	13:32:00	7.64054	123
21	2015-07-05	11:18:00	7.49598	23						30	09:24:00	4.58432	109								26	17:01:00	7.66119	123
23	2015-08-05	18:28:00	7.57859	23						30	15:09:00	5.47228	109								13	16:34:00	8.05354	124
23	2015-09-05	09:46:00	8.21874	23						26	14:08:00	6.40153	110								15	14:25:00	7.12428	124
24	2015-10-05	12:24:00	8.85889	23						7	09:34:00	5.01797	112								7	13:44:00	7.86769	125
3	2015-08-05	10:15:00	8.44589	23						7	12:07:00	4.93537	112								7	18:55:00	12.4107	125
16	2015-09-05	12:36:00	8.48719	23						25	18:50:00	7.24818	112								9	11:33:00	9.33384	125
18	2015-09-05	07:47:00	13.8975	23						30	09:22:00	4.58432	112								9	18:09:00	8.50784	125
19	2015-07-05	14:25:00	9.39579	23						11	08:21:00	5.22447	113								12	14:59:00	7.66119	125
19	2015-11-05	17:35:00	9.14799	23						12	14:01:00	5.38967	113								25	07:37:00	9.33384	125
16	2015-08-05	18:11:00	9.37514	24						12	18:45:00	5.92658	115								26	11:50:00	8.81759	125
16	2015-11-05	10:47:00	6.73193	24						11	11:45:00	6.48413	116								8	12:31:00	11.7912	126
21	2015-07-05	11:35:00	8.69369	24						26	13:44:00	4.54302	116								9	15:31:00	7.70249	126
21	2015-07-05	17:32:00	8.63174	24						11	14:01:00	4.77017	117								15	10:49:00	7.90899	126
23	2015-09-05	08:55:00	9.51969	24						12	15:02:00	5.51358	117								25	11:33:00	11.626	126
24	2015-08-05	17:54:00	7.72314	24						14	18:45:00	6.07113	117								7	15:09:00	9.33384	127
3	2015-10-05	15:14:00	10.5522	24						25	18:45:00	8.75564	117								9	15:55:00	10.3457	127
16	2015-09-05	15:09:00	9.7675	24						30	13:10:00	4.72887	117								25	08:04:00	9.974	127
17	2015-11-05	16:10:00	8.71434	24						15	12:24:00	8.63174	118								26	09:46:00	12.2249	127
18	2015-11-05	08:14:00	11.9358	24						30	07:30:00	3.53117	118								30	13:51:00	7.16558	127
19	2015-10-05	13:15:00	10.1185	24						11	08:04:00	4.04742	119								7	10:15:00	8.21874	128
23	2015-07-05	08:28:00	7.12428	24						15	07:40:00	3.36597	119								9	15:50:00	7.66119	128
23	2015-10-05	15:48:00	10.0566	24						26	09:51:00	4.87342	120								7	08:38:00	8.19809	129
3	2015-10-05	16:39:00	10.9239	25						11	07:13:00	3.57247	121								11	07:23:00	8.09484	129
3	2015-11-05	09:39:00	12.452	25						25	08:38:00	4.83212	121								13	07:40:00	5.26577	129
16	2015-07-05	18:06:00	8.85889	25						26	15:02:00	4.54302	121								14	10:30:00	9.27189	129
16	2015-08-05	13:05:00	8.75564	25						9	11:40:00	5.07992	122								7	12:31:00	8.05354	130
19	2015-11-05	12:29:00	9.7675	25						9	12:14:00	5.41033	122								7	13:20:00	9.41644	130
20	2015-10-05	11:16:00	8.09484	25						15	11:38:00	5.94723	122								8	13:15:00	13.5878	130
21	2015-07-05	07:54:00	6.52543	25						25	16:34:00	3.75832	122								9	09:05:00	10.0566	130
21	2015-07-05	17:49:00	7.43403	25						30	14:23:00	4.06807	122								9	17:52:00	8.30134	130
21	2015-08-05	08:16:00	6.64933	25						12	18:28:00	7.18623	123								25	07:30:00	8.75564	130
21	2015-09-05	11:45:00	6.40153	25	8.57938	0.133478	27.57	0.155216		26	14:42:00	5.38967	123	5.85946	0.159211	144.39	1.20008				7	15:43:00	9.33384	131	8.59023	0.162008	144.68	0.782366
24	2015-07-05	16:58:00	7.45468	25						15	11:21:00	6.19503	124								7	16:44:00	11.7499	131
24	2015-08-05	16:46:00	6.58738	25						26	09:53:00	3.61377	124								12	13:54:00	8.34264	131
16	2015-08-05	13:22:00	9.25124	25						30	13:56:00	5.47228	124								25	18:11:00	8.36329	131
17	2015-09-05	16:17:00	8.85889	25						30	12:07:00	4.79082	124								30	14:45:00	8.81759	131
17	2015-11-05	11:38:00	8.46654	25						13	15:02:00	4.77017	125								30	15:19:00	7.76444	131
17	2015-11-05	12:46:00	8.07419	25						9	14:42:00	4.70822	126								10	09:56:00	7.12428	132
23	2015-11-05	18:09:00	9.18929	25						26	09:07:00	6.93843	126								13	12:14:00	6.33958	132
4	2015-11-05	11:21:00	7.24818	26						9	12:31:00	5.32772	127								9	15:26:00	9.35449	133
16	2015-11-05	11:55:00	8.09484	26						9	14:11:00	6.00918	127								30	10:59:00	11.9358	134
17	2015-08-05	09:58:00	7.26883	26						9	11:57:00	5.49293	128								7	12:43:00	6.91778	135
18	2015-08-05	15:55:00	9.35449	26						8	07:06:00	11.8738	129								7	09:12:00	9.8914	135
19	2015-08-05	08:33:00	7.33078	26						11	07:47:00	4.43977	129								9	08:50:00	7.47533	135
19	2015-08-05	12:14:00	9.8501	26						9	11:50:00	7.31013	130								12	10:47:00	9.08604	135
19	2015-11-05	12:12:00	9.43709	26						12	12:48:00	4.60497	130								14	07:54:00	6.21568	135
19	2015-11-05	14:11:00	9.91205	26						7	15:09:00	10.2424	131								26	14:06:00	8.15679	135
20	2015-08-05	10:15:00	7.72314	26						7	07:18:00	4.64627	131								7	17:03:00	8.40459	136
20	2015-10-05	12:07:00	6.85583	26						12	08:09:00	4.39847	131								26	16:29:00	8.23939	136
20	2015-11-05	07:23:00	7.76444	26						9	12:46:00	6.00918	132								12	16:51:00	9.70554	137
21	2015-10-05	07:18:00	7.08298	26						26	15:53:00	5.47228	133								11	07:47:00	9.74685	138
23	2015-08-05	12:14:00	9.51969	26						30	14:52:00	5.88528	133								13	18:11:00	8.11549	138
23	2015-09-05	14:35:00	7.02103	26						7	11:57:00	4.89407	134								25	08:31:00	10.3044	138
24	2015-09-05	17:42:00	10.4902	26						13	16:22:00	4.87342	134								30	08:26:00	9.78815	138
3	2015-10-05	18:21:00	10.862	26						26	13:34:00	6.56673	134								9	15:48:00	9.8501	139
3	2015-11-05	08:48:00	11.8532	26						30	13:27:00	4.60497	134								12	16:41:00	8.40459	139
16	2015-07-05	09:19:00	9.23059	26						11	08:38:00	4.87342	135								14	12:41:00	8.63174	139
16	2015-07-05	14:08:00	9.25124	26						12	11:45:00	4.62562	135								25	07:20:00	6.66998	139
16	2015-08-05	11:23:00	8.40459	26						14	13:56:00	5.14187	135								26	16:39:00	8.59044	139
17	2015-07-05	07:54:00	9.43709	26						26	13:00:00	4.81147	135								7	08:11:00	7.78509	140
18	2015-08-05	15:55:00	10.9033	26						11	09:12:00	5.61683	136								7	16:56:00	9.64359	140
21	2015-07-05	09:19:00	10.738	26						7	07:47:00	6.44283	137								15	07:08:00	7.55793	140
18	2015-07-05	11:18:00	9.27189	27						7	07:01:00	4.39847	137								25	09:22:00	9.9327	140
18	2015-07-05	16:58:00	8.23939	27						11	12:02:00	6.31893	137								26	10:49:00	8.50784	140
18	2015-08-05	08:33:00	8.15679	27						11	14:18:00	6.19503	137								9	11:57:00	7.70249	141
18	2015-09-05	08:38:00	8.36329	27						14	08:04:00	4.10937	137								10	07:40:00	7.59924	141
19	2015-09-05	07:47:00	7.76444	27						14	09:46:00	6.33958	137								15	14:42:00	6.75258	141
20	2015-07-05	14:59:00	7.04168	27						10	07:40:00	6.19503	138								30	15:31:00	8.61109	141
20	2015-09-05	13:27:00	8.50784	27						12	11:40:00	5.34837	138								7	12:09:00	7.78509	142
20	2015-09-05	14:18:00	7.59924	27						15	11:16:00	8.28069	138								8	07:30:00	10.2631	142
20	2015-09-05	16:17:00	7.02103	27						7	14:52:00	6.50478	139								12	08:45:00	6.64933	142
21	2015-07-05	10:10:00	6.21568	27						9	07:18:00	4.27457	140								25	15:38:00	8.85889	142
21	2015-08-05	11:40:00	7.08298	27						10	07:30:00	5.88528	140								26	17:30:00	8.07419	142
21	2015-10-05	18:04:00	8.50784	27						11	12:48:00	5.26577	141								30	15:26:00	7.97094	142
24	2015-07-05	13:00:00	9.27189	27						14	11:40:00	4.97667	141								30	14:57:00	6.60803	142
16	2015-08-05	11:57:00	9.7262	27						30	15:36:00	4.06807	141								7	17:08:00	10.5935	143
16	2015-11-05	15:02:00	8.34264	27						30	13:05:00	5.76138	142								8	13:32:00	12.7205	143
17	2015-11-05	12:29:00	12.2455	27						9	13:22:00	5.72008	144								9	12:58:00	8.83824	143
18	2015-07-05	08:45:00	7.82639	27						10	13:15:00	7.28948	144								12	11:01:00	7.55793	143
18	2015-08-05	17:03:00	9.99465	27						14	07:03:00	7.18623	144								30	16:00:00	10.3663	143
19	2015-08-05	12:48:00	7.28948	27						25	09:36:00	5.82333	144								9	09:39:00	9.02409	144
19	2015-10-05	12:07:00	10.1805	27						9	09:00:00	4.93537	145								13	07:42:00	6.29828	144
23	2015-10-05	16:05:00	10.2424	27						15	08:48:00	5.90593	146								14	14:40:00	7.49598	144
4	2015-11-05	16:44:00	7.97094	28						26	10:59:00	6.02983	146								10	07:57:00	6.85583	145
16	2015-07-05	12:43:00	6.97973	28						25	13:15:00	5.03862	147								13	18:28:00	7.12428	145
19	2015-11-05	16:27:00	9.66424	28						8	12:29:00	7.22753	148								26	16:00:00	11.5641	145
20	2015-09-05	13:44:00	7.39273	28						9	14:13:00	5.82333	148								7	08:50:00	7.70249	146
23	2015-08-05	07:08:00	8.19809	28						13	12:24:00	6.50478	148								10	11:06:00	3.98547	146
24	2015-07-05	11:18:00	7.82639	28						30	09:46:00	5.88528	148								12	10:54:00	10.4489	146
16	2015-11-05	12:29:00	10.6141	28						30	14:45:00	4.62562	148								25	16:27:00	8.07419	146
18	2015-08-05	07:59:00	8.38394	28						14	08:09:00	4.39847	149								30	10:25:00	9.7262	147
18	2015-10-05	09:00:00	6.77323	28						13	12:41:00	5.30707	150								7	15:55:00	8.01224	148
21	2015-11-05	11:38:00	8.01224	28						25	15:36:00	7.35143	150								25	15:09:00	9.8088	148
23	2015-07-05	12:43:00	9.8914	28						26	12:43:00	4.66692	150								30	09:24:00	7.18623	148
23	2015-11-05	15:19:00	8.50784	28						26	13:17:00	5.51358	150								10	11:33:00	6.95908	149
3	2015-11-05	14:45:00	10.5109	29						14	12:48:00	6.17438	151								11	16:00:00	8.46654	149
16	2015-08-05	16:29:00	7.84704	29						25	16:17:00	4.21262	151								26	16:07:00	8.71434	149
16	2015-11-05	11:38:00	9.49904	29						26	09:58:00	3.77897	151								30	13:34:00	7.78509	149
16	2015-11-05	12:12:00	7.97094	29						15	18:21:00	10.1598	152								13	08:09:00	7.39273	150
17	2015-08-05	09:41:00	7.61989	29						9	18:45:00	8.67304	153								26	15:16:00	8.11549	150
17	2015-09-05	06:56:00	7.10363	29						14	07:47:00	4.04742	153								26	13:49:00	8.11549	150
18	2015-07-05	17:15:00	8.73499	29						26	07:59:00	4.46042	153								9	09:02:00	5.69943	151
18	2015-09-05	15:43:00	9.64359	29						9	08:09:00	5.28642	154								12	07:08:00	7.04168	151
19	2015-08-05	08:50:00	7.51663	29						14	16:10:00	6.31893	154								25	16:07:00	7.76444	151
19	2015-08-05	18:11:00	7.00038	29						15	08:31:00	8.01224	154								30	08:04:00	9.7262	151
20	2015-10-05	14:40:00	8.67304	29						11	12:19:00	9.87075	155								9	14:06:00	10.2837	152
21	2015-07-05	16:41:00	6.75258	29						30	16:17:00	6.19503	155								25	16:41:00	8.05354	152
24	2015-10-05	09:17:00	7.55793	29						15	07:06:00	1.96176	156								26	12:24:00	8.77629	152
4	2015-09-05	14:18:00	9.99465	29						14	08:38:00	5.57553	157								7	15:53:00	8.92084	153
4	2015-11-05	15:19:00	8.81759	29						15	14:57:00	9.18929	157								8	16:22:00	13.8975	153
18	2015-08-05	10:32:00	8.83824	29						25	16:12:00	7.26883	157								11	09:39:00	8.83824	153
18	2015-08-05	10:49:00	8.75564	29						30	14:59:00	4.52237	157								12	09:12:00	11.4815	153
18	2015-09-05	16:00:00	11.688	29						30	15:38:00	5.59618	157								13	17:20:00	5.98853	153
18	2015-10-05	16:56:00	11.6673	29						14	08:16:00	8.50784	158								30	12:09:00	8.83824	153
19	2015-07-05	07:03:00	7.51663	29						10	08:38:00	5.30707	159								30	09:56:00	9.95335	153
19	2015-11-05	09:22:00	8.21874	29						13	12:07:00	6.19503	159								11	15:48:00	6.81453	154
19	2015-11-05	16:27:00		29						14	14:57:00	4.33652	159								13	08:31:00	7.88834	154
23	2015-08-05	10:49:00	7.47533	29						15	11:55:00	7.82639	159								30	16:41:00	8.11549	154
23	2015-10-05	09:34:00	11.1304	29						30	08:55:00	3.51052	159								8	16:07:00	11.9977	155
16	2015-07-05	13:00:00	8.56979	30						30	13:37:00	6.73193	159								8	08:33:00	11.8945	155
16	2015-08-05	18:28:00	8.19809	30						26	14:23:00	4.89407	160								11	12:12:00	8.03289	155
19	2015-08-05	17:54:00	8.69369	30						25	17:37:00	6.64933	161								13	17:30:00	9.04474	155
21	2015-07-05	09:36:00	10.1805	30						25	17:42:00	9.70554	161								15	17:32:00	8.54914	155
21	2015-11-05	11:38:00	8.59044	30						26	11:35:00	5.38967	161								7	13:15:00	9.02409	156
23	2015-07-05	09:53:00	7.70249	30						12	07:35:00	5.78203	162								14	11:11:00	6.85583	156
23	2015-08-05	09:58:00	7.35143	30						12	07:52:00	5.30707	162								26	08:16:00	10.2011	156
23	2015-09-05	12:53:00	7.39273	30						26	12:09:00	5.57553	162								7	16:41:00	8.21874	157
23	2015-09-05	14:52:00	9.00344	30						9	10:32:00	7.57859	163								26	16:44:00	8.09484	157
24	2015-10-05	15:48:00	7.31013	30						10	11:50:00	5.03862	163								13	12:24:00	7.59924	158
16	2015-10-05	11:50:00	8.05354	30						26	15:33:00	4.81147	163								25	14:57:00	10.9446	158
19	2015-07-05	11:01:00	8.75564	30						26	10:27:00	6.29828	164								30	12:12:00	7.92964	158
19	2015-07-05	13:00:00	8.38394	30	9.05734	0.143011	33.34	0.162195		30	12:41:00	5.51358	164	6.48785	0.200578	204.66	2.30495				7	12:36:00	8.83824	159	9.04577	0.176994	176.86	1.07938
23	2015-07-05	12:09:00	9.27189	30						7	13:20:00	7.72314	166								12	08:21:00	10.7174	159
23	2015-09-05	13:44:00	11.5228	30						25	09:22:00	5.43098	166								10	08:48:00	7.55793	160
16	2015-07-05	13:17:00	9.31319	31						26	07:54:00	3.01491	166								26	18:11:00	10.8826	160
16	2015-07-05	16:24:00	7.55793	31						12	07:06:00	4.72887	167								26	18:16:00	11.8532	160
16	2015-11-05	14:45:00	9.08604	31						7	11:28:00	9.974	168								10	08:28:00	6.00918	161
18	2015-08-05	13:05:00	8.63174	31						14	13:22:00	5.88528	172								12	12:14:00	8.32199	161
19	2015-10-05	09:34:00	7.20688	31						9	13:05:00	5.49293	173								12	12:31:00	7.53728	161
23	2015-08-05	13:39:00	8.34264	31						26	08:09:00	9.12734	173								25	16:24:00	6.64933	161
24	2015-10-05	15:14:00	7.53728	31						30	13:34:00	6.69063	173								30	16:51:00	8.19809	161
16	2015-07-05	13:34:00	8.94149	31						15	08:14:00	8.34264	174								9	09:22:00	8.81759	162
16	2015-11-05	11:55:00	8.87954	31						9	11:23:00	6.25698	175								10	14:23:00	7.76444	162
18	2015-10-05	17:13:00	12.101	31						30	09:29:00	4.25392	175								8	16:12:00	11.2543	163
21	2015-07-05	07:03:00	9.25124	31						8	12:46:00	8.40459	178								13	09:24:00	6.62868	163
23	2015-09-05	11:11:00	9.60229	31						9	10:13:00	7.31013	178								30	15:36:00	9.51969	163
4	2015-11-05	08:48:00	6.75258	32						30	07:23:00	3.90287	178								13	15:48:00	7.92964	164
18	2015-08-05	07:25:00	7.70249	32						13	16:39:00	8.71434	180								15	15:48:00	10.6967	164
19	2015-08-05	09:07:00	8.50784	32						14	13:39:00	5.67878	181								26	07:52:00	12.6379	164
20	2015-07-05	14:08:00	8.63174	32						15	07:23:00	1.96176	181								26	16:05:00	8.32199	164
20	2015-10-05	18:21:00	11.0685	32						12	07:18:00	5.61683	183								12	09:02:00	7.33078	165
21	2015-07-05	18:57:00	10.0979	32						15	13:03:00	6.07113	183								7	11:57:00	10.9239	166
23	2015-07-05	09:02:00	8.15679	32						10	12:24:00	6.00918	184								30	08:14:00	8.48719	166
23	2015-10-05	09:17:00	9.20994	32						8	15:02:00	5.51358	185								7	14:57:00	9.27189	167
23	2015-11-05	13:54:00	8.96214	32						26	11:52:00	4.41912	185								7	18:26:00	13.4639	167
23	2015-11-05	15:02:00	8.54914	32						26	13:15:00	6.75258	185								10	11:38:00	6.58738	167
24	2015-09-05	09:46:00	12.3488	32						12	07:01:00	4.27457	186								15	09:02:00	7.16558	167
24	2015-11-05	13:54:00	8.63174	32						15	18:04:00	10.2837	186								14	18:33:00	9.10669	168
4	2015-08-05	07:25:00	6.21568	32						12	11:52:00	6.48413	187								25	12:36:00	10.5935	168
4	2015-08-05	10:15:00	9.25124	32						13	12:58:00	6.13308	187								25	12:46:00	8.85889	168
16	2015-11-05	18:09:00	11.9771	32						25	14:23:00	7.35143	187								26	11:28:00	9.68489	168
18	2015-09-05	16:34:00	12.9683	32						26	12:26:00	4.46042	187								26	09:34:00	11.1717	168
23	2015-10-05	14:57:00	10.5109	32						30	12:02:00	4.91472	188								26	16:22:00	8.54914	168
23	2015-10-05	15:14:00	10.6141	32						25	17:59:00	8.73499	189								30	07:42:00	8.17744	169
24	2015-08-05	08:33:00	8.79694	32						26	15:50:00	3.86157	189								15	12:53:00	11.3782	170
4	2015-11-05	19:00:00	9.08604	33						9	13:32:00	6.54608	192								26	12:07:00	9.25124	171
16	2015-09-05	06:56:00	7.41338	33						30	11:16:00	4.99732	192								12	09:05:00	10.6554	172
18	2015-08-05	13:39:00	8.11549	33						26	11:18:00	6.27763	194								14	14:01:00	6.29828	172
18	2015-08-05	15:38:00	8.85889	33						14	08:21:00	4.70822	196								13	14:06:00	9.29254	173
19	2015-08-05	17:20:00	8.46654	33						30	14:28:00	5.12122	196								14	17:49:00	8.36329	173
20	2015-09-05	08:55:00	8.15679	33						13	15:31:00	6.31893	197								15	10:32:00	8.85889	173
20	2015-09-05	17:59:00	9.37514	33						14	12:26:00	5.57553	198								30	15:48:00	9.37514	173
23	2015-11-05	12:46:00	8.96214	33						30	12:19:00	4.68757	199								11	13:15:00	9.29254	174
24	2015-09-05	16:34:00	11.5847	33						13	16:10:00	5.05927	200								12	11:06:00	7.55793	174
3	2015-10-05	15:48:00	11.2337	33						15	12:41:00	9.56099	200								13	15:31:00	8.81759	174
16	2015-07-05	11:18:00	8.44589	33						15	10:30:00	9.45774	200								25	08:28:00	8.77629	174
18	2015-10-05	13:32:00	11.7706	33						26	15:16:00	4.50172	200								26	14:23:00	8.65239	175
18	2015-10-05	15:14:00	11.7293	33						26	15:26:00	8.11549	200								26	16:51:00	9.58164	176
19	2015-11-05	12:29:00	8.59044	33						9	07:30:00	8.75564	201								10	08:14:00	7.41338	177
21	2015-11-05	11:21:00	8.63174	33						13	09:17:00	4.13002	201								13	12:41:00	8.59044	177
23	2015-07-05	12:26:00	8.69369	33						30	14:30:00	4.33652	201								13	09:05:00	6.31893	177
23	2015-08-05	15:38:00	8.96214	33						7	18:40:00	11.4815	205								14	14:23:00	8.36329	177
23	2015-10-05	12:24:00	10.3457	33						15	08:26:00	6.93843	205								9	08:16:00	8.59044	178
4	2015-11-05	09:39:00	7.51663	34						15	17:47:00	10.3663	206								12	12:29:00	8.09484	178
16	2015-08-05	08:33:00	8.67304	34						11	07:30:00	4.58432	207								26	10:54:00	10.2837	179
16	2015-08-05	16:46:00	9.14799	34						13	12:46:00	5.76138	207								26	10:08:00	9.54034	179
18	2015-07-05	07:20:00	8.13614	34						14	07:54:00	6.93843	208								15	07:59:00	8.90019	181
18	2015-07-05	17:32:00	8.46654	34						14	14:08:00	5.84398	209								15	11:16:00	10.0979	181
18	2015-08-05	13:22:00	9.08604	34						15	07:01:00	6.05048	209								7	07:01:00	11.8738	182
19	2015-09-05	08:55:00	7.04168	34						12	14:28:00	4.33652	210								10	17:52:00	8.05354	182
19	2015-11-05	10:47:00	9.43709	34						14	13:49:00	4.72887	210								13	13:49:00	6.97973	182
20	2015-11-05	08:14:00	8.79694	34						26	18:50:00	6.00918	211								15	14:13:00	8.85889	182
20	2015-11-05	08:31:00	6.46348	34						14	13:44:00	5.80268	212								25	08:14:00	10.3663	182
21	2015-08-05	09:58:00	7.55793	34						30	14:11:00	4.58432	212								30	15:38:00	9.33384	182
24	2015-08-05	12:31:00	10.4696	34						25	16:46:00	5.36902	215								7	10:10:00	8.40459	183
24	2015-11-05	14:28:00	8.44589	34						15	10:25:00	9.31319	216								9	07:08:00	8.83824	183
4	2015-09-05	16:34:00	7.74379	34						26	07:23:00	11.5641	216								11	08:04:00	9.47839	183
18	2015-07-05	14:25:00	8.34264	34						9	11:21:00	8.23939	217								14	08:11:00	5.86463	183
18	2015-08-05	13:39:00	8.40459	34						26	14:06:00	6.15373	217								14	10:10:00	7.22753	183
18	2015-09-05	08:38:00	12.4727	34						12	08:16:00	5.57553	218								25	09:34:00	12.1423	183
19	2015-10-05	13:32:00	9.49904	34						11	10:54:00	8.75564	219								11	16:05:00	7.59924	185
3	2015-10-05	07:01:00	8.54914	35						15	11:04:00	6.93843	220								13	14:57:00	8.28069	185
16	2015-08-05	12:14:00	9.04474	35						12	08:21:00	7.57859	221								25	07:47:00	10.6348	185
17	2015-08-05	11:23:00	9.04474	35						13	13:20:00	7.74379	222								9	14:42:00	7.68184	186
19	2015-07-05	11:35:00	9.10669	35						30	11:40:00	5.07992	222								9	08:33:00	7.70249	186
19	2015-10-05	17:30:00	8.07419	35						9	14:47:00	4.56367	223								8	09:51:00	17.6352	187
19	2015-11-05	11:55:00	7.51663	35						14	12:12:00	4.29522	225								10	12:41:00	9.39579	187
23	2015-07-05	09:36:00	9.60229	35						11	07:42:00	7.72314	226								10	15:36:00	8.09484	187
24	2015-10-05	09:51:00	6.17438	35						10	10:37:00	8.48719	227								9	11:35:00	10.3457	188
24	2015-11-05	17:35:00	9.14799	35						11	13:27:00	9.7675	227								9	10:13:00	10.4489	188
3	2015-08-05	09:07:00	7.16558	35						26	10:25:00	9.74685	227								15	16:00:00	12.1423	188
3	2015-08-05	09:24:00	8.36329	35						10	07:57:00	7.31013	228								10	17:20:00	9.23059	189
4	2015-10-05	07:35:00	9.78815	35						14	13:32:00	4.06807	230								10	10:54:00	7.02103	189
16	2015-08-05	15:04:00	9.8501	35						10	14:45:00	5.49293	236								10	13:49:00	8.34264	189
16	2015-10-05	07:01:00	9.47839	35						7	08:45:00	5.69943	237								12	12:48:00	9.10669	189
16	2015-10-05	10:42:00	10.8413	35						9	13:56:00	6.75258	237								14	17:08:00	8.65239	189
19	2015-11-05	07:23:00	10.1598	35						9	13:10:00	5.05927	237								30	15:04:00	8.13614	190
21	2015-07-05	13:51:00	8.87954	35						12	11:23:00	5.61683	237								9	11:16:00	8.38394	191
21	2015-09-05	06:56:00	9.37514	35						30	11:38:00	4.77017	237								9	13:15:00	7.90899	191
21	2015-09-05	13:27:00	10.8413	35						30	16:00:00	5.01797	238								10	11:55:00	5.90593	191
21	2015-11-05	16:44:00	9.08604	35						30	13:15:00	4.64627	238								11	13:22:00	9.91205	191
23	2015-07-05	13:00:00	9.43709	35						7	10:37:00	10.4902	239								26	10:03:00	11.4402	191
23	2015-11-05	18:26:00	8.32199	35						9	10:37:00	8.26004	239								26	14:40:00	8.63174	191
18	2015-09-05	08:55:00	7.95029	36						14	14:25:00	6.00918	239								10	07:23:00	9.7262	192
19	2015-09-05	09:12:00	9.70554	36						14	16:56:00	5.18317	239								11	15:43:00	8.98279	192
19	2015-11-05	15:36:00	7.33078	36						26	10:30:00	9.47839	239								12	07:23:00	10.6967	192
21	2015-09-05	13:10:00	7.26883	36						7	08:43:00	6.77323	240								14	10:13:00	9.87075	192
23	2015-09-05	17:25:00	9.7262	36						14	08:55:00	5.12122	240								25	12:02:00	9.43709	192
24	2015-08-05	18:28:00	12.1629	36						26	14:18:00	5.86463	240								10	11:16:00	7.70249	193
4	2015-07-05	07:20:00	7.04168	36						26	17:25:00	9.31319	240								26	07:23:00	8.23939	193
4	2015-08-05	16:12:00	7.99159	36						26	18:43:00	10.0979	241								9	08:11:00	8.01224	195
16	2015-09-05	08:04:00	8.79694	36	8.6939	0.136241	40.15	0.255989		9	14:28:00	7.55793	242	6.78954	0.210782	287.28	2.87729				30	07:37:00	8.28069	195	9.09162	0.235033	216.02	1.27223
18	2015-07-05	08:28:00	7.43403	36						14	11:01:00	8.46654	242								7	11:50:00	12.6585	196
18	2015-08-05	15:21:00	9.82945	36						15	18:38:00	8.79694	242								10	13:27:00	7.43403	196
19	2015-08-05	07:25:00	7.88834	36						15	09:05:00	9.41644	242								9	15:09:00	9.39579	197
19	2015-09-05	12:02:00	9.23059	36						7	11:11:00	8.75564	243								7	12:02:00	9.08604	198
23	2015-07-05	11:52:00	6.91778	36						11	14:52:00	5.20382	245								13	14:35:00	9.35449	198
4	2015-11-05	13:03:00	7.37208	37						11	08:55:00	5.05927	246								7	07:13:00	8.23939	199
16	2015-11-05	13:20:00	9.08604	37						14	15:53:00	5.69943	248								8	16:00:00	14.4138	199
18	2015-08-05	09:07:00	8.90019	37						30	14:01:00	7.70249	248								26	18:38:00	8.98279	200
23	2015-07-05	17:15:00	8.67304	37						13	08:09:00	8.94149	249								30	13:39:00	7.45468	200
24	2015-07-05	10:44:00	8.38394	37						25	07:25:00	7.57859	251								30	12:36:00	8.52849	201
24	2015-09-05	11:28:00	8.54914	37						15	18:26:00	9.25124	254								10	11:11:00	6.02983	202
24	2015-11-05	14:11:00	8.65239	37						26	17:59:00	9.70554	254								12	15:09:00	9.51969	202
4	2015-07-05	16:07:00	7.92964	37						30	15:21:00	5.63748	254								7	18:21:00	10.2424	203
4	2015-09-05	16:17:00	8.42524	37						30	15:16:00	9.37514	255								9	10:44:00	8.48719	203
4	2015-11-05	09:22:00	9.7262	37						12	09:24:00	6.13308	258								30	12:14:00	7.02103	203
17	2015-09-05	14:52:00	9.7675	37						14	11:23:00	5.61683	258								9	14:35:00	8.71434	204
18	2015-09-05	08:04:00	11.1511	37						30	12:31:00	6.17438	258								9	08:43:00	10.0359	204
19	2015-08-05	08:16:00	9.02409	37						25	11:06:00	9.25124	259								9	12:29:00	10.387	204
19	2015-10-05	13:49:00	10.1805	37						25	10:25:00	11.1717	259								10	08:31:00	7.04168	204
16	2015-11-05	18:09:00	12.1216	38						26	13:22:00	8.44589	260								25	18:21:00	12.039	204
19	2015-08-05	14:47:00	7.20688	38						10	14:28:00	5.67878	262								10	08:33:00	4.87342	205
19	2015-10-05	09:51:00	9.25124	38						10	14:11:00	5.63748	263								13	17:59:00	8.96214	205
21	2015-11-05	15:02:00	9.02409	38						14	12:31:00	5.69943	263								14	09:07:00	8.77629	205
23	2015-08-05	18:11:00	7.74379	38						14	13:05:00	6.60803	263								26	17:37:00	11.0065	205
3	2015-10-05	16:05:00	10.5522	38						25	19:00:00	9.91205	263								8	07:57:00	12.8031	206
17	2015-11-05	11:21:00	9.56099	38						14	15:50:00	4.54302	265								12	12:36:00	11.8119	206
18	2015-07-05	07:20:00	8.50784	38						13	15:53:00	7.16558	266								12	07:40:00	9.51969	206
18	2015-11-05	14:11:00	7.95029	38						14	14:59:00	6.62868	266								13	14:18:00	8.40459	206
21	2015-09-05	13:44:00	10.4489	38						7	13:54:00	7.95029	267								13	10:30:00	11.2956	206
23	2015-07-05	10:27:00	7.59924	38						25	08:04:00	8.13614	267								25	13:32:00	11.688	206
23	2015-10-05	10:25:00	10.387	38						10	13:20:00	5.69943	268								7	10:42:00	10.8413	207
24	2015-08-05	07:42:00	7.59924	38						11	13:03:00	4.99732	268								12	10:44:00	8.73499	207
16	2015-07-05	14:42:00	7.49598	39						14	11:50:00	4.81147	268								30	14:13:00	7.84704	207
18	2015-07-05	13:34:00	7.26883	39						14	11:16:00	4.52237	269								8	07:42:00	12.8857	208
18	2015-08-05	11:23:00	9.02409	39						30	07:47:00	6.33958	269								13	11:16:00	9.10669	208
18	2015-08-05	11:57:00	8.34264	39						7	08:04:00	3.73767	271								15	11:18:00	7.97094	208
21	2015-07-05	14:25:00	8.28069	39						14	14:06:00	6.25698	271								12	07:59:00	9.04474	209
21	2015-11-05	14:11:00	9.04474	39						14	13:17:00	5.88528	273								13	13:32:00	7.47533	209
16	2015-08-05	08:50:00	8.87954	39						14	12:09:00	4.87342	274								7	17:35:00	9.7675	210
17	2015-09-05	16:00:00	8.30134	39						14	13:51:00	5.51358	274								10	14:11:00	8.36329	210
18	2015-07-05	07:03:00	10.2218	39						13	19:00:00	5.45163	275								10	16:10:00	7.49598	211
18	2015-07-05	15:16:00	7.95029	39						11	06:56:00	5.98853	276								9	15:43:00	10.8	212
18	2015-10-05	09:51:00	6.07113	39						7	15:33:00	9.8088	280								12	15:19:00	8.98279	212
23	2015-08-05	11:57:00	8.87954	39						14	11:33:00	4.70822	280								15	12:14:00	9.08604	212
16	2015-08-05	12:48:00	6.36023	40						30	15:04:00	4.43977	281								10	16:27:00	8.19809	213
19	2015-10-05	18:21:00	9.14799	40						14	10:25:00	9.60229	284								8	12:26:00	10.7587	214
20	2015-08-05	09:41:00	8.01224	40						30	14:42:00	3.86157	284								10	15:48:00	7.33078	214
21	2015-11-05	11:55:00	10.9446	40						12	13:32:00	7.68184	285								11	14:06:00	6.87648	214
23	2015-07-05	08:11:00	7.99159	40						14	15:21:00	4.83212	285								14	08:50:00	5.98853	214
17	2015-11-05	15:19:00	9.18929	40						26	18:55:00	9.95335	285								30	11:57:00	6.56673	214
18	2015-07-05	15:50:00	8.26004	40						11	12:41:00	5.61683	286								30	08:55:00	7.51663	214
21	2015-09-05	13:10:00	8.75564	40						30	11:50:00	5.36902	286								10	08:09:00	7.45468	215
18	2015-07-05	12:26:00	8.85889	41						9	07:40:00	7.84704	287								14	13:44:00	7.53728	215
18	2015-08-05	16:29:00	9.18929	41						30	10:15:00	5.41033	289								26	11:11:00	9.00344	215
19	2015-11-05	17:18:00	8.40459	41						26	08:50:00	3.86157	291								26	10:59:00	11.5021	215
20	2015-07-05	08:11:00	7.18623	41						7	11:18:00	9.37514	293								26	14:57:00	8.54914	215
21	2015-11-05	14:28:00	9.43709	41						7	17:37:00	9.8914	293								10	09:39:00	8.23939	216
23	2015-07-05	18:40:00	7.08298	41						14	12:58:00	5.94723	294								10	10:49:00	5.88528	217
23	2015-11-05	14:45:00	9.23059	41						26	14:45:00	7.88834	294								13	11:06:00	7.45468	217
23	2015-11-05	16:10:00	8.94149	41						7	10:54:00	11.0478	296								11	09:05:00	10.1185	218
24	2015-07-05	14:59:00	8.81759	41						25	10:49:00	13.9182	296								12	11:16:00	9.20994	218
24	2015-09-05	10:20:00	6.66998	41						25	18:26:00	8.92084	296								9	09:19:00	6.36023	220
19	2015-08-05	14:13:00	7.35143	41						26	10:49:00	8.69369	297								15	17:13:00	9.70554	220
19	2015-08-05	16:29:00	8.98279	41						14	11:18:00	9.7675	298								8	14:25:00	12.5759	222
19	2015-09-05	11:45:00	7.72314	41						30	11:35:00	5.65813	298								12	13:22:00	7.26883	222
23	2015-10-05	12:07:00	10.4076	41						9	07:08:00	8.01224	301								7	16:58:00	7.97094	223
3	2015-11-05	11:21:00	8.63174	42						25	09:56:00	4.35717	301								10	13:32:00	7.49598	223
23	2015-09-05	09:29:00	7.24818	42						11	14:13:00	4.41912	302								11	17:47:00	8.32199	223
23	2015-09-05	10:03:00	8.38394	42						25	10:20:00	3.26272	303								13	07:59:00	5.82333	223
24	2015-10-05	18:38:00	8.83824	42						30	13:44:00	5.86463	305								14	12:58:00	8.92084	223
18	2015-09-05	10:03:00	11.7293	42						30	14:40:00	3.92352	306								8	13:00:00	9.8501	224
18	2015-10-05	13:15:00	12.3901	42						26	08:11:00	3.53117	307								30	13:49:00	7.45468	224
4	2015-11-05	11:04:00	6.64933	43						30	08:33:00	8.46654	307								8	08:43:00	15.8799	225
16	2015-07-05	18:57:00	11.8325	43						30	10:59:00	6.27763	307								11	18:21:00	10.4696	225
20	2015-07-05	12:26:00	7.97094	43						12	12:36:00	4.27457	308								12	11:45:00	11.5641	225
20	2015-10-05	09:17:00	7.35143	43						11	10:03:00	4.08872	309								8	12:09:00	11.2543	227
21	2015-09-05	15:43:00	8.34264	43						30	07:25:00	8.96214	313								10	12:36:00	7.53728	228
23	2015-10-05	09:34:00	8.73499	43						11	11:21:00	5.38967	314								30	16:58:00	7.82639	230
24	2015-11-05	12:12:00	7.53728	43						14	14:23:00	5.43098	315								30	12:53:00	8.15679	231
3	2015-10-05	12:24:00	11.626	43						25	09:00:00	4.37782	316								7	13:37:00	8.98279	232
3	2015-10-05	18:38:00	10.4696	43						14	12:41:00	5.36902	321								8	12:43:00	12.514	232
16	2015-10-05	13:49:00	10.0566	43						30	08:09:00	7.04168	321								9	17:20:00	11.0478	232
18	2015-09-05	09:46:00	12.1836	43						12	11:55:00	5.80268	323								25	16:44:00	8.83824	232
19	2015-09-05	13:44:00	7.99159	43						25	07:06:00	9.66424	323								14	07:30:00	7.04168	233
19	2015-11-05	17:52:00	8.40459	43						30	16:34:00	5.80268	324								8	09:02:00	8.81759	234
23	2015-07-05	09:19:00	9.43709	43						9	13:17:00	9.08604	325								10	13:54:00	7.90899	234
23	2015-09-05	12:19:00	9.58164	43						11	12:12:00	5.30707	325								10	09:07:00	5.55488	235
4	2015-11-05	15:19:00	7.66119	44						26	09:00:00	4.52237	325								12	16:34:00	10.4696	235
16	2015-07-05	14:25:00	6.21568	44						30	10:54:00	9.41644	328								10	14:28:00	8.67304	236
17	2015-09-05	11:28:00	7.43403	44						9	18:23:00	8.73499	332								11	13:00:00	8.11549	236
18	2015-09-05	07:13:00	6.97973	44						10	13:44:00	5.38967	332								7	13:32:00	11.9564	237
18	2015-09-05	15:09:00	9.18929	44						11	13:15:00	5.72008	332								8	08:26:00	21.4967	237
19	2015-07-05	16:24:00	7.35143	44						26	15:21:00	8.17744	335								9	16:07:00	6.71128	237
20	2015-07-05	07:37:00	6.52543	44						30	15:43:00	4.74952	336								10	18:09:00	8.56979	237
20	2015-11-05	10:47:00	8.79694	44						7	15:48:00	4.62562	337								14	16:41:00	6.21568	237
21	2015-07-05	09:02:00	7.45468	44						11	10:32:00	7.90899	338								9	14:59:00	7.59924	238
23	2015-09-05	07:47:00	8.26004	44						9	15:04:00	6.87648	343								12	14:42:00	7.59924	238
23	2015-09-05	15:26:00	9.8088	44						11	12:31:00	5.47228	343								12	15:33:00	7.39273	238
23	2015-11-05	12:12:00	7.74379	44						7	10:42:00	8.56979	345								12	08:48:00	10.1392	238
24	2015-09-05	16:00:00	7.82639	44	9.15274	0.155145	47.49	0.22042		26	17:42:00	9.60229	346	7.25995	0.222782	392	2.56964				15	17:08:00	12.9063	238	9.34954	0.221805	260.23	1.4064
3	2015-08-05	07:08:00	6.40153	44						14	13:00:00	4.68757	347								12	15:53:00	8.87954	239
4	2015-07-05	15:50:00	6.87648	44						15	10:47:00	7.92964	349								10	07:52:00	8.13614	240
4	2015-11-05	08:14:00	11.2956	44						26	18:45:00	9.56099	350								12	17:20:00	7.97094	240
4	2015-11-05	17:52:00	13.1128	44						7	18:23:00	10.5522	353								13	16:22:00	8.71434	240
18	2015-07-05	16:07:00	9.45774	44						14	13:34:00	5.80268	353								25	08:45:00	8.59044	240
18	2015-11-05	15:53:00	7.99159	44						14	14:42:00	6.29828	354								30	10:13:00	9.00344	240
19	2015-08-05	07:08:00	10.6348	44						7	18:16:00	10.6761	355								10	08:21:00	6.19503	241
21	2015-11-05	16:27:00	7.57859	44						10	11:33:00	5.22447	355								14	07:06:00	10.0566	241
23	2015-09-05	18:16:00	10.6554	44						26	10:42:00	9.45774	357								25	17:25:00	9.70554	241
3	2015-11-05	07:40:00	9.20994	45						7	10:44:00	9.20994	358								26	07:37:00	11.1304	241
16	2015-08-05	11:57:00	9.60229	45						12	14:25:00	7.66119	359								7	09:39:00	13.1541	242
19	2015-08-05	14:30:00	6.44283	45						14	09:12:00	5.76138	360								8	13:54:00	13.9595	242
19	2015-09-05	11:28:00	6.85583	45						30	10:32:00	3.28337	360								11	11:45:00	9.08604	242
20	2015-07-05	11:35:00	7.37208	45						9	18:40:00	9.54034	361								9	10:25:00	10.7793	244
21	2015-08-05	08:33:00	9.8914	45						13	15:48:00	6.36023	364								14	10:03:00	9.41644	244
23	2015-08-05	10:15:00	8.79694	45						30	13:22:00	4.79082	365								26	11:55:00	10.0359	245
23	2015-10-05	08:26:00	7.41338	45						30	14:47:00	4.50172	365								30	18:55:00	8.96214	245
24	2015-09-05	18:50:00	9.8088	45						11	08:09:00	5.22447	366								9	11:11:00	10.2011	246
3	2015-10-05	16:39:00	10.9446	45						13	07:18:00	5.88528	366								7	14:30:00	9.18929	247
4	2015-07-05	11:18:00	10.6761	45						11	13:49:00	5.86463	367								7	17:42:00	10.325	247
4	2015-10-05	15:31:00	10.0979	45						7	12:41:00	7.66119	369								8	13:05:00	9.74685	247
4	2015-11-05	12:29:00	8.23939	45						11	10:08:00	7.95029	370								10	13:44:00	5.98853	247
18	2015-09-05	11:28:00	10.7793	45						14	12:29:00	6.00918	371								10	14:01:00	7.04168	247
19	2015-08-05	13:22:00	10.3457	45						30	10:03:00	9.91205	372								15	15:04:00	9.70554	247
19	2015-09-05	09:46:00	9.95335	45						11	12:29:00	5.10057	373								10	07:13:00	8.32199	248
23	2015-11-05	16:27:00	7.92964	45						30	07:40:00	5.20382	373								11	15:53:00	8.03289	248
24	2015-11-05	14:45:00	9.95335	45						10	15:19:00	6.93843	374								30	07:25:00	9.00344	248
21	2015-07-05	13:17:00	7.84704	46						11	08:26:00	7.28948	374								30	07:01:00	8.26004	248
3	2015-09-05	13:27:00	9.25124	46						26	13:54:00	7.86769	375								10	12:12:00	8.69369	249
4	2015-07-05	16:24:00	7.88834	46						11	11:28:00	9.23059	376								12	15:21:00	7.16558	249
4	2015-09-05	06:56:00	9.54034	46						30	13:39:00	5.34837	376								15	16:56:00	10.5728	250
4	2015-11-05	14:11:00	8.85889	46						9	17:54:00	9.99465	377								26	09:24:00	9.12734	250
18	2015-11-05	17:52:00	12.5346	46						30	11:04:00	6.60803	377								10	15:43:00	6.46348	251
19	2015-08-05	12:31:00	9.14799	46						30	15:02:00	8.34264	379								10	12:58:00	7.80574	252
19	2015-10-05	17:30:00	11.2956	46						9	18:33:00	10.0359	381								10	15:31:00	8.03289	252
21	2015-09-05	11:11:00	11.4608	46						11	13:20:00	5.24512	381								13	09:39:00	11.4815	253
17	2015-09-05	08:38:00	6.81453	47						12	17:54:00	11.1924	382								26	17:32:00	11.5641	254
17	2015-10-05	09:00:00	7.99159	47						30	12:29:00	5.47228	382								30	17:37:00	10.0359	254
19	2015-08-05	15:21:00	9.08604	47						7	11:35:00	10.5109	383								15	07:42:00	8.96214	255
23	2015-09-05	17:59:00	9.51969	47						12	09:02:00	5.76138	383								15	13:05:00	9.14799	255
3	2015-09-05	11:11:00	8.01224	47						9	10:20:00	9.39579	384								15	18:16:00	12.2455	255
19	2015-09-05	12:36:00	9.62294	47						13	13:54:00	6.97973	385								25	18:43:00	10.7793	255
3	2015-10-05	17:30:00	8.50784	48						14	18:40:00	9.66424	385								14	15:16:00	7.57859	256
16	2015-07-05	16:58:00	8.77629	48						30	12:12:00	5.80268	385								7	13:54:00	11.5847	257
17	2015-08-05	09:07:00	9.87075	48						11	12:07:00	5.45163	388								9	11:28:00	8.79694	257
17	2015-08-05	12:31:00	7.97094	48						26	11:01:00	9.41644	389								12	18:55:00	11.0272	257
20	2015-07-05	09:02:00	7.02103	48						25	10:37:00	11.8945	390								11	09:58:00	9.23059	258
20	2015-10-05	11:50:00	8.50784	48						25	13:39:00	7.90899	392								8	13:20:00	11.275	259
20	2015-10-05	14:06:00	7.76444	48						30	11:57:00	4.81147	392								10	13:15:00	8.32199	259
20	2015-10-05	16:39:00	9.35449	48						30	08:31:00	4.50172	392								25	09:29:00	12.927	259
21	2015-10-05	18:55:00	9.31319	48						7	18:57:00	9.74685	393								7	07:57:00	10.3044	260
21	2015-11-05	13:54:00	9.49904	48						14	12:07:00	5.32772	393								9	08:38:00	10.4696	260
23	2015-08-05	07:25:00	9.58164	48						9	08:50:00	5.43098	394								14	15:21:00	8.03289	260
23	2015-10-05	16:39:00	11.5847	48						11	13:37:00	5.53423	394								10	18:16:00	8.03289	261
3	2015-11-05	07:23:00	11.8945	48						14	14:40:00	5.82333	394								11	10:49:00	8.52849	261
3	2015-11-05	08:31:00	13.8562	48						7	11:52:00	10.387	395								13	16:12:00	8.40459	262
18	2015-08-05	18:45:00	10.2218	48						25	14:42:00	7.24818	395								8	16:34:00	21.0631	263
18	2015-09-05	11:45:00	11.1924	48						11	13:22:00	4.77017	396								11	13:20:00	11.275	263
19	2015-07-05	12:43:00	9.56099	48						11	11:11:00	10.1392	396								30	10:37:00	9.23059	264
19	2015-11-05	09:05:00	9.99465	48						12	14:08:00	8.98279	398								9	08:31:00	9.95335	265
21	2015-07-05	17:49:00	9.08604	48						7	19:00:00	10.6967	399								14	08:33:00	6.46348	265
23	2015-07-05	16:24:00	7.08298	48						9	07:03:00	9.27189	399								8	14:11:00	12.514	266
24	2015-11-05	16:27:00	9.18929	48						30	07:08:00	1.75526	399								11	17:15:00	8.90019	267
16	2015-08-05	07:59:00	9.64359	49						26	09:02:00	5.10057	401								13	08:48:00	9.95335	267
19	2015-09-05	17:42:00	7.80574	49						12	13:05:00	6.42218	402								13	07:54:00	4.02677	269
20	2015-08-05	07:08:00	7.92964	49						14	12:43:00	4.83212	402								25	16:56:00	12.5966	269
20	2015-09-05	07:30:00	7.37208	49						11	11:33:00	6.17438	403								30	07:40:00	8.87954	269
20	2015-11-05	12:12:00	8.69369	49						13	14:57:00	5.86463	407								7	14:01:00	8.77629	270
24	2015-08-05	16:29:00	7.76444	49						26	07:40:00	6.87648	407								11	14:25:00	7.31013	270
3	2015-10-05	10:42:00	10.5315	49						10	12:29:00	4.10937	409								12	07:06:00	9.68489	270
4	2015-07-05	15:33:00	10.0979	49						30	15:53:00	10.0979	409								15	07:25:00	7.28948	271
16	2015-11-05	07:57:00	10.3663	49						7	14:45:00	8.30134	410								11	07:40:00	8.13614	272
16	2015-11-05	12:46:00	10.862	49						13	08:14:00	4.95602	411								13	16:05:00	7.39273	272
21	2015-07-05	09:36:00	8.92084	49						10	14:01:00	3.86157	412								12	09:22:00	9.82945	273
23	2015-10-05	14:06:00	8.23939	49						11	08:43:00	6.25698	414								13	12:09:00	7.64054	273
3	2015-11-05	15:36:00	8.42524	50						14	15:33:00	5.53423	414								7	11:35:00	8.11549	274
16	2015-11-05	13:03:00	6.91778	50						12	12:29:00	4.04742	415								7	13:22:00	7.22753	274
16	2015-11-05	16:27:00	9.31319	50						25	11:40:00	7.33078	415								30	09:29:00	10.3044	274
18	2015-07-05	07:54:00	9.47839	50						30	11:21:00	5.38967	415								25	07:03:00	8.11549	275
19	2015-10-05	18:55:00	10.5109	50						30	17:59:00	7.74379	416								13	18:57:00	5.32772	276
20	2015-10-05	17:30:00	8.79694	50						7	10:25:00	9.33384	417								9	16:22:00	9.20994	277
3	2015-10-05	13:49:00	10.2631	50						12	18:23:00	10.1185	422								10	08:50:00	5.30707	277
4	2015-11-05	15:02:00	7.12428	50						10	13:54:00	5.82333	424								7	07:54:00	7.08298	278
16	2015-08-05	12:14:00	7.08298	50						11	11:40:00	6.60803	424								11	12:29:00	10.7793	278
16	2015-11-05	17:35:00	9.47839	50						8	10:30:00	10.3663	425								12	14:47:00	7.74379	278
17	2015-11-05	13:03:00	9.16864	50						11	07:18:00	4.41912	425								30	16:39:00	10.4902	278
18	2015-09-05	16:51:00	12.865	50						7	17:15:00	5.90593	428								10	08:38:00	6.31893	279
21	2015-08-05	08:50:00	9.31319	50						15	10:08:00	11.0685	429								26	08:45:00	11.7706	279
23	2015-07-05	13:51:00	8.11549	50						12	07:23:00	7.90899	431								12	09:51:00	9.974	280
23	2015-07-05	15:16:00	9.00344	50						14	13:54:00	8.69369	432								12	16:56:00	9.974	280
23	2015-07-05	18:23:00	9.64359	50						25	10:44:00	9.64359	432								13	08:21:00	8.48719	280
23	2015-10-05	10:08:00	8.85889	50						10	10:20:00	8.07419	433								14	13:34:00	9.41644	280
16	2015-07-05	12:26:00	11.4402	51						14	18:26:00	10.1805	433								7	13:39:00	7.78509	283
19	2015-10-05	09:17:00	7.95029	51						9	11:01:00	8.07419	434								9	10:59:00	10.1598	283
21	2015-07-05	11:01:00	6.36023	51						14	10:37:00	8.50784	434								10	12:53:00	6.09178	283
23	2015-07-05	09:19:00	8.19809	51						25	10:54:00	9.974	436								15	15:55:00	10.7587	283
23	2015-10-05	09:00:00	9.02409	51						10	09:46:00	4.93537	437								25	07:23:00	12.6998	283
24	2015-08-05	09:07:00	8.11549	51						11	10:37:00	8.94149	438								8	15:19:00	11.9151	284
4	2015-07-05	17:32:00	6.75258	51						25	10:03:00	4.02677	439								14	09:22:00	9.8914	284
4	2015-08-05	09:58:00	8.36329	51	9.15233	0.152679	54.36	0.202769		30	07:57:00	9.78815	441	7.74854	0.222903	511.22	4.29981				15	08:04:00	11.0685	284	9.12858	0.25394	305.69	1.33694
4	2015-10-05	12:07:00	8.67304	51						9	10:44:00	7.88834	443								10	15:26:00	5.92658	285
16	2015-10-05	15:31:00	10.4489	51						11	11:50:00	6.19503	444								11	14:42:00	8.61109	285
16	2015-10-05	18:38:00	10.0772	51						9	18:16:00	9.35449	445								26	07:08:00	8.40459	285
18	2015-11-05	17:35:00	8.79694	51						13	11:38:00	6.11243	445								26	09:58:00	9.06539	285
19	2015-10-05	12:58:00	9.7262	51						14	18:23:00	8.98279	448								26	09:51:00	9.64359	285
23	2015-11-05	09:05:00	10.8	51						30	07:03:00	9.33384	450								9	12:53:00	9.10669	286
19	2015-07-05	11:18:00	7.68184	52						7	11:01:00	8.75564	454								7	16:10:00	9.62294	287
19	2015-08-05	14:13:00	9.99465	52						7	12:09:00	9.8501	455								12	11:33:00	9.91205	287
19	2015-10-05	08:26:00	7.99159	52						26	18:16:00	9.70554	456								13	16:10:00	7.37208	287
21	2015-10-05	16:56:00	8.73499	52						12	08:31:00	10.1805	457								25	09:51:00	13.34	287
23	2015-10-05	16:05:00	9.49904	52						7	13:56:00	9.16864	458								8	12:29:00	15.7354	288
16	2015-09-05	14:35:00	8.34264	52						9	09:29:00	3.53117	460								9	16:29:00	7.70249	288
18	2015-09-05	08:21:00	11.3782	52						10	07:18:00	5.18317	460								10	17:13:00	9.04474	288
18	2015-10-05	12:58:00	11.0891	52						14	07:57:00	5.28642	460								10	09:02:00	7.24818	289
21	2015-09-05	12:36:00	10.1805	52						15	07:18:00	6.44283	460								13	15:09:00	7.72314	289
23	2015-07-05	08:11:00	8.79694	52						7	15:50:00	8.69369	463								30	13:22:00	7.02103	289
23	2015-09-05	13:10:00	9.99465	52						11	07:01:00	2.29216	463								8	15:02:00	14.6822	290
16	2015-07-05	14:08:00	10.7793	53						9	09:24:00	4.41912	464								13	08:55:00	7.10363	290
16	2015-11-05	15:02:00	8.46654	53						7	07:57:00	9.60229	465								14	12:24:00	9.04474	290
17	2015-08-05	07:08:00	6.07113	53						10	14:06:00	8.11549	465								25	07:08:00	9.91205	290
17	2015-08-05	12:48:00	8.17744	53						7	07:20:00	7.82639	467								14	11:06:00	8.21874	291
17	2015-08-05	17:20:00	7.08298	53						14	10:59:00	5.98853	472								30	09:00:00	8.65239	292
18	2015-07-05	14:59:00	9.25124	53						8	11:04:00	11.4402	473								7	07:42:00	6.73193	294
18	2015-08-05	17:37:00	8.19809	53						26	16:12:00	10.0979	476								7	09:58:00	10.5935	294
19	2015-08-05	13:22:00	7.55793	53						26	08:31:00	10.325	477								14	07:20:00	5.74073	294
19	2015-10-05	12:41:00	9.37514	53						7	17:59:00	9.7675	478								25	17:18:00	11.6673	295
19	2015-11-05	15:19:00	8.59044	53						9	10:03:00	4.72887	479								15	13:10:00	12.5553	296
20	2015-09-05	06:56:00	8.09484	53						10	15:53:00	5.57553	479								30	14:42:00	8.01224	296
20	2015-11-05	12:46:00	8.87954	53						30	14:25:00	4.85277	479								30	12:02:00	8.21874	296
23	2015-07-05	08:45:00	8.03289	53						12	10:32:00	9.08604	485								9	13:10:00	8.71434	298
24	2015-08-05	14:13:00	7.59924	53						26	07:25:00	7.12428	486								10	08:45:00	7.45468	298
4	2015-10-05	13:49:00	7.16558	53						9	18:43:00	10.1392	487								15	07:20:00	5.96788	298
17	2015-09-05	07:30:00	9.39579	53						9	09:46:00	4.72887	488								13	16:41:00	7.72314	299
17	2015-09-05	16:51:00	7.08298	53						9	19:00:00	9.31319	489								13	14:30:00	7.28948	299
19	2015-10-05	09:00:00	9.87075	53						15	09:34:00	6.11243	489								13	13:37:00	7.55793	299
19	2015-11-05	07:40:00	10.0566	53						11	14:06:00	5.51358	490								14	13:22:00	6.91778	299
23	2015-07-05	16:41:00	9.25124	53						14	15:16:00	5.53423	491								26	10:10:00	9.12734	299
23	2015-07-05	18:06:00	8.44589	53						14	17:37:00	9.31319	492								8	17:59:00	18.0895	300
23	2015-09-05	15:43:00	9.20994	53						14	10:08:00	7.51663	495								11	09:24:00	10.6761	300
23	2015-11-05	11:55:00	10.0979	53						14	10:32:00	7.70249	496								10	17:42:00	8.15679	302
18	2015-07-05	14:42:00	7.92964	54						12	14:11:00	7.70249	498								30	14:25:00	7.53728	302
19	2015-10-05	12:58:00	6.87648	54						10	07:01:00	3.94417	499								9	16:46:00	8.40459	303
20	2015-09-05	07:13:00	8.09484	54						25	15:33:00	9.56099	501								12	17:13:00	8.46654	303
23	2015-07-05	14:08:00	7.14493	54						25	09:41:00	5.90593	501								25	11:28:00	10.5315	303
24	2015-09-05	10:37:00	9.51969	54						9	09:12:00	3.84092	503								8	14:23:00	18.9568	304
3	2015-08-05	07:25:00	7.18623	54						10	12:02:00	4.31587	503								7	08:21:00	9.35449	305
3	2015-10-05	13:32:00	11.2337	54						26	19:00:00	9.9327	504								10	09:12:00	6.83518	305
3	2015-11-05	18:09:00	9.74685	54						10	11:16:00	4.77017	505								14	13:00:00	7.00038	305
4	2015-08-05	15:38:00	9.20994	54						12	10:25:00	9.68489	505								8	08:28:00	13.4019	307
16	2015-07-05	08:28:00	9.47839	54						7	18:26:00	11.0065	507								10	11:50:00	8.96214	307
16	2015-07-05	12:09:00	10.6761	54						25	08:09:00	5.55488	507								11	18:50:00	11.7293	307
16	2015-10-05	12:07:00	10.6348	54						12	10:49:00	10.0566	510								11	10:32:00	9.8914	308
17	2015-08-05	10:32:00	7.59924	54						26	14:59:00	9.31319	510								12	17:59:00	10.4696	308
18	2015-09-05	08:55:00	12.9889	54						9	08:55:00	3.30402	511								10	08:26:00	8.23939	309
18	2015-09-05	13:44:00	11.8738	54						15	13:54:00	10.4076	512								11	17:59:00	9.14799	309
19	2015-11-05	18:26:00	12.8444	54						13	08:31:00	7.18623	513								7	07:35:00	11.4402	310
21	2015-11-05	16:10:00	7.51663	54						13	14:45:00	7.43403	515								12	09:19:00	7.22753	310
24	2015-11-05	16:10:00	7.66119	54						30	09:19:00	7.49598	518								12	09:36:00	6.83518	310
19	2015-10-05	12:07:00	7.84704	55						9	11:11:00	7.80574	522								13	17:54:00	7.68184	310
20	2015-11-05	11:38:00	8.50784	55						13	11:33:00	8.50784	522								15	16:29:00	11.8325	310
16	2015-08-05	09:07:00	9.12734	55						10	12:53:00	4.23327	524								12	12:43:00	6.97973	311
16	2015-09-05	08:21:00	9.7675	55						25	10:30:00	8.65239	524								12	13:39:00	8.50784	311
17	2015-07-05	14:42:00	9.70554	55						11	08:33:00	6.48413	525								26	11:45:00	12.1423	311
23	2015-07-05	14:59:00	9.14799	55						26	07:08:00	12.0184	530								10	06:56:00	8.28069	312
23	2015-10-05	08:09:00	9.06539	55						9	18:26:00	10.387	532								10	13:37:00	8.30134	312
4	2015-11-05	15:02:00	7.28948	56						13	08:43:00	6.33958	533								30	13:00:00	7.86769	312
16	2015-10-05	07:18:00	10.0979	56						13	15:14:00	7.06233	533								14	16:56:00	8.81759	314
18	2015-08-05	14:13:00	9.33384	56						14	17:20:00	9.33384	533								12	15:31:00	7.35143	315
20	2015-10-05	13:49:00	7.72314	56						12	17:37:00	10.3663	534								25	08:50:00	9.10669	315
20	2015-11-05	09:22:00	7.92964	56						14	10:44:00	7.86769	537								26	11:33:00	9.31319	315
24	2015-07-05	18:57:00	7.59924	56						30	11:33:00	5.88528	538								9	16:34:00	12.7205	316
3	2015-11-05	07:06:00	13.8975	56						9	14:30:00	9.62294	550								10	13:20:00	7.80574	316
16	2015-08-05	14:30:00	9.60229	56						26	18:33:00	9.87075	550								13	17:18:00	8.90019	316
18	2015-11-05	18:09:00	11.4195	56						7	16:07:00	9.18929	551								14	08:48:00	11.9564	316
19	2015-08-05	13:05:00	8.59044	56						11	12:58:00	9.8088	551								7	11:55:00	8.65239	317
21	2015-08-05	09:07:00	9.08604	56						10	07:52:00	8.44589	554								9	11:45:00	9.70554	317
23	2015-10-05	18:04:00	9.31319	56						14	08:14:00	5.34837	556								10	07:30:00	5.98853	317
24	2015-11-05	14:28:00	8.03289	56						11	11:55:00	4.64627	557								8	08:55:00	9.00344	318
3	2015-10-05	15:31:00	7.70249	57						30	18:26:00	10.0566	558								25	12:48:00	7.61989	318
16	2015-10-05	08:43:00	9.41644	57						11	11:38:00	6.19503	559								9	09:07:00	9.33384	319
17	2015-09-05	09:46:00	8.21874	57						25	11:01:00	8.30134	560								12	14:40:00	9.7262	319
20	2015-10-05	14:23:00	8.67304	57						7	10:32:00	9.18929	562								13	10:13:00	11.3163	319
21	2015-07-05	09:19:00	7.22753	57						13	13:37:00	5.55488	562								14	09:51:00	11.1304	319
21	2015-10-05	09:00:00	7.43403	57						14	16:07:00	7.18623	562								26	07:40:00	8.48719	319
23	2015-11-05	12:29:00	8.83824	57						25	14:18:00	9.74685	562								9	10:15:00	8.83824	321
3	2015-09-05	12:53:00	11.0478	57						25	08:45:00	4.87342	568								9	14:52:00	9.25124	322
3	2015-10-05	18:04:00	14.3725	57						30	10:47:00	5.82333	569								25	09:00:00	14.0214	323
4	2015-09-05	15:09:00	8.19809	57						10	12:36:00	5.94723	571								14	15:50:00	8.15679	324
17	2015-07-05	13:00:00	7.90899	57						7	18:06:00	10.325	572								25	09:02:00	8.13614	324
18	2015-10-05	14:40:00	9.8088	57						10	17:59:00	9.64359	573								12	11:50:00	8.69369	325
18	2015-11-05	09:05:00	12.6998	57						30	13:03:00	4.17132	573								13	09:19:00	7.31013	326
21	2015-11-05	19:00:00	9.54034	57						26	15:19:00	9.8088	574								10	09:34:00	0	327
23	2015-07-05	14:08:00	9.66424	57						25	07:47:00	9.47839	576								14	15:36:00	8.83824	327
16	2015-07-05	09:53:00	10.4489	58						7	18:43:00	10.7587	578								10	07:03:00	6.13308	328
16	2015-08-05	16:12:00	8.67304	58						9	12:58:00	8.42524	585								10	13:17:00	7.88834	328
17	2015-09-05	09:12:00	8.56979	58						30	07:37:00	5.98853	585								12	09:41:00	10.5728	328
17	2015-09-05	10:20:00	9.60229	58						14	18:43:00	10.8826	587								13	08:43:00	10.4489	328
19	2015-09-05	11:45:00	8.65239	58						26	08:33:00	8.75564	591								14	14:13:00	7.10363	328
19	2015-11-05	17:52:00	9.9327	58						14	18:06:00	8.87954	593								14	16:51:00	9.14799	328
20	2015-07-05	08:45:00	6.62868	58	9.02533	0.151116	61.84	0.241928		15	09:17:00	4.91472	595	8.31786	0.219398	674.29	4.96249				7	07:30:00	10.8826	329	10.0562	0.244598	351.44	1.30185
20	2015-10-05	15:14:00	7.99159	58						13	16:27:00	10.1185	597								30	18:33:00	11.5021	331
20	2015-10-05	15:31:00	8.03289	58						12	18:50:00	10.3663	598								10	13:10:00	6.02983	332
23	2015-11-05	10:30:00	8.23939	58						9	08:16:00	7.66119	600								10	09:51:00	9.45774	332
19	2015-10-05	11:33:00	11.688	58						14	09:07:00	9.8501	600								30	09:46:00	8.38394	332
23	2015-08-05	12:48:00	8.67304	58						14	10:30:00	9.16864	601								12	14:23:00	8.48719	333
24	2015-08-05	07:59:00	6.69063	58						15	10:13:00	4.06807	601								7	12:29:00	13.4019	335
19	2015-07-05	16:58:00	8.85889	59						26	07:01:00	14.0627	603								8	07:06:00	14.4964	335
19	2015-10-05	08:43:00	7.53728	59						26	15:31:00	7.97094	604								10	08:55:00	7.28948	335
19	2015-10-05	13:32:00	9.33384	59						11	13:39:00	5.16252	606								11	12:48:00	11.5641	335
21	2015-10-05	09:51:00	6.69063	59						25	18:55:00	9.35449	606								15	18:45:00	11.8738	335
23	2015-10-05	17:13:00	12.514	59						30	09:39:00	10.2424	606								26	08:11:00	9.12734	335
24	2015-11-05	13:37:00	9.74685	59						30	10:44:00	10.1805	612								8	12:46:00	11.3989	336
3	2015-09-05	15:26:00	9.06539	59						10	11:11:00	8.44589	617								10	09:19:00	7.22753	336
16	2015-08-05	08:33:00	11.5228	59						26	11:23:00	9.91205	617								12	15:50:00	7.90899	336
16	2015-09-05	14:52:00	9.43709	59						11	10:20:00	7.51663	619								14	11:04:00	10.4696	337
16	2015-10-05	14:40:00	9.9327	59						13	11:04:00	7.31013	620								30	11:50:00	8.19809	337
18	2015-08-05	07:25:00	12.8444	59						10	13:37:00	5.24512	622								30	07:06:00	11.5228	337
19	2015-10-05	09:17:00	8.21874	59						25	10:10:00	7.02103	622								13	10:08:00	8.73499	338
23	2015-11-05	10:13:00	10.9652	59						26	09:24:00	7.12428	624								15	10:15:00	8.90019	338
16	2015-07-05	13:34:00	8.07419	60						10	12:19:00	5.88528	625								15	14:30:00	10.6967	338
17	2015-08-05	17:03:00	6.54608	60						13	07:23:00	4.95602	626								9	08:48:00	11.9151	339
18	2015-07-05	18:23:00	8.38394	60						30	14:08:00	5.30707	627								11	10:30:00	10.9446	339
19	2015-09-05	18:33:00	7.64054	60						10	11:45:00	5.49293	628								30	17:20:00	9.35449	339
20	2015-07-05	11:18:00	6.93843	60						11	10:49:00	11.0891	628								8	17:30:00	19.0807	340
20	2015-11-05	14:28:00	8.65239	60						14	11:11:00	7.99159	629								14	17:25:00	8.96214	340
21	2015-07-05	14:42:00	6.52543	60						26	16:00:00	8.15679	630								14	17:13:00	9.16864	340
21	2015-08-05	17:37:00	8.75564	60						12	17:20:00	9.95335	636								15	14:40:00	12.6585	340
21	2015-08-05	18:28:00	8.73499	60						11	09:34:00	6.11243	637								7	11:28:00	11.5847	341
24	2015-08-05	14:47:00	10.0359	60						26	10:20:00	10.7587	637								26	07:54:00	9.39579	341
3	2015-07-05	13:00:00	6.93843	60						12	07:37:00	5.98853	638								9	14:11:00	11.8119	342
4	2015-10-05	18:21:00	8.38394	60						12	08:45:00	7.86769	641								10	16:05:00	8.90019	342
16	2015-10-05	16:22:00	11.0891	60						12	11:11:00	8.23939	642								14	14:08:00	5.96788	342
16	2015-11-05	13:37:00	11.8119	60						30	13:54:00	9.54034	642								30	17:08:00	7.90899	342
17	2015-08-05	18:45:00	8.03289	60						10	12:07:00	7.37208	645								8	07:54:00	10.9446	343
19	2015-08-05	11:57:00	8.92084	60						14	15:14:00	7.92964	647								9	12:09:00	6.91778	344
23	2015-11-05	16:44:00	10.0566	60						9	18:11:00	9.56099	656								25	17:30:00	11.8325	344
4	2015-11-05	14:28:00	7.51663	61						26	10:13:00	7.70249	656								7	11:16:00	10.387	345
17	2015-08-05	13:05:00	8.48719	61						11	13:56:00	6.13308	658								8	09:41:00	13.3606	345
18	2015-07-05	08:28:00	7.64054	61						30	08:38:00	5.20382	658								13	17:37:00	9.62294	345
19	2015-09-05	12:02:00	8.40459	61						13	10:25:00	6.89713	659								15	13:22:00	9.70554	345
21	2015-08-05	15:21:00	11.9771	61						15	18:09:00	9.39579	659								26	13:54:00	12.5553	345
23	2015-11-05	11:55:00	8.40459	61						26	07:03:00	6.83518	660								7	17:25:00	9.91205	347
24	2015-10-05	15:31:00	7.70249	61						26	09:12:00	8.75564	660								10	09:41:00	4.93537	348
4	2015-08-05	17:37:00	8.42524	61						30	11:45:00	4.79082	663								13	12:48:00	8.81759	348
16	2015-09-05	17:08:00	12.1423	61						12	18:26:00	10.862	668								25	16:17:00	11.6467	348
16	2015-10-05	10:08:00	9.64359	61						14	07:08:00	9.49904	668								12	10:49:00	10.0359	349
18	2015-10-05	14:23:00	13.6084	61						26	10:54:00	10.4489	669								26	07:06:00	11.4608	349
19	2015-08-05	17:54:00	9.41644	61						8	10:47:00	11.2956	673								9	11:21:00	9.58164	350
3	2015-11-05	16:10:00	9.06539	62						8	18:26:00	15.4669	673								12	17:30:00	9.33384	350
19	2015-11-05	15:53:00	10.4076	62						30	17:25:00	11.1304	674								26	18:21:00	11.1717	350
21	2015-07-05	16:24:00	6.81453	62						25	18:43:00	9.51969	676								25	15:43:00	11.5641	351
23	2015-08-05	16:29:00	11.9771	62						30	12:36:00	5.57553	677								8	10:42:00	19.2665	352
24	2015-08-05	08:50:00	7.84704	62						11	13:32:00	4.89407	679								13	10:59:00	7.90899	352
24	2015-08-05	14:30:00	8.11549	62						26	10:08:00	9.49904	679								30	11:23:00	8.01224	352
16	2015-07-05	07:37:00	9.20994	62						7	07:37:00	7.35143	684								15	18:55:00	13.0302	353
16	2015-11-05	07:06:00	8.65239	62						26	10:47:00	9.7675	684								12	13:05:00	9.60229	354
17	2015-11-05	18:43:00	7.72314	62						30	13:20:00	7.86769	684								25	07:13:00	10.1185	355
18	2015-09-05	13:27:00	10.862	62						15	18:43:00	10.1805	686								8	13:27:00	16.6027	356
18	2015-10-05	08:26:00	6.66998	62						30	12:46:00	5.24512	690								13	14:45:00	7.55793	356
17	2015-09-05	08:21:00	8.34264	63						9	10:42:00	8.54914	691								14	09:58:00	6.56673	356
20	2015-10-05	12:24:00	9.04474	63						13	09:00:00	5.59618	693								12	16:46:00	9.64359	357
20	2015-10-05	16:56:00	7.92964	63						10	14:40:00	7.22753	696								30	09:05:00	12.0184	357
21	2015-09-05	12:36:00	8.92084	63						14	16:17:00	6.19503	696								8	09:19:00	11.9151	358
23	2015-11-05	07:57:00	10.8	63						15	09:51:00	7.74379	697								12	14:06:00	8.77629	358
24	2015-11-05	11:04:00	8.69369	63						30	15:26:00	8.71434	698								14	12:31:00	8.21874	358
4	2015-09-05	07:13:00	8.19809	63						30	15:55:00	10.9652	699								14	16:22:00	9.18929	358
18	2015-08-05	11:57:00	9.14799	63						15	09:22:00	10.4489	700								11	16:17:00	8.73499	359
19	2015-11-05	11:38:00	10.0359	63						14	14:35:00	8.32199	703								14	07:37:00	6.09178	359
16	2015-10-05	07:35:00	8.77629	64						14	17:54:00	9.23059	704								7	18:33:00	12.9063	361
19	2015-08-05	16:46:00	11.0685	64						15	09:56:00	9.51969	705								26	09:36:00	11.6467	361
21	2015-07-05	12:43:00	8.36329	64						12	08:28:00	4.87342	706								30	11:18:00	7.97094	361
23	2015-10-05	16:22:00	10.387	64						25	09:12:00	11.4815	706								7	15:16:00	8.05354	362
23	2015-10-05	16:56:00	10.387	64						7	15:53:00	6.11243	709								26	18:43:00	11.3989	363
4	2015-10-05	18:38:00	8.83824	64						7	17:20:00	11.0478	712								30	15:53:00	8.65239	363
17	2015-09-05	18:50:00	8.61109	64						12	18:16:00	10.4902	712								26	17:25:00	12.7411	364
21	2015-07-05	08:28:00	8.30134	64						15	09:39:00	10.4283	712								26	09:05:00	10.6967	364
23	2015-07-05	09:02:00	8.38394	64						9	18:57:00	8.50784	713								8	09:36:00	10.1392	365
23	2015-07-05	11:01:00	9.31319	64						30	13:49:00	5.22447	716								8	09:46:00	13.4845	365
3	2015-10-05	15:14:00	8.94149	65						26	14:57:00	7.82639	717								9	07:37:00	8.85889	365
3	2015-11-05	18:09:00	10.4902	65						14	10:54:00	8.87954	718								10	15:09:00	8.34264	365
17	2015-09-05	12:02:00	8.52849	65						11	17:54:00	9.14799	720								12	10:59:00	10.6967	365
23	2015-09-05	16:00:00	8.54914	65						30	18:43:00	11.0065	721								13	12:46:00	7.84704	365
24	2015-08-05	07:59:00	10.387	65						10	10:59:00	6.11243	727								15	15:43:00	13.1128	365
24	2015-08-05	13:56:00	7.66119	65						13	08:26:00	5.57553	730								26	14:42:00	10.8207	366
24	2015-08-05	15:55:00	8.69369	65						12	18:43:00	10.9446	736								30	08:28:00	10.2011	367
24	2015-10-05	11:50:00	7.41338	65						10	11:28:00	4.72887	744								10	17:37:00	8.34264	369
3	2015-07-05	12:43:00	8.59044	65						7	14:57:00	8.17744	745								12	15:04:00	7.64054	369
3	2015-10-05	13:15:00	9.8088	65						9	17:20:00	9.33384	750								7	12:19:00	8.67304	370
4	2015-11-05	18:09:00	8.73499	65						30	11:18:00	7.22753	753								10	10:59:00	11.5641	370
16	2015-09-05	09:46:00	9.45774	65						9	13:37:00	8.26004	754								10	13:00:00	5.59618	371
18	2015-08-05	14:13:00	9.04474	65						14	08:11:00	7.33078	755								15	13:44:00	11.5021	371
18	2015-11-05	18:26:00	10.4076	65						30	12:58:00	8.77629	755								25	10:15:00	8.56979	371
19	2015-09-05	16:17:00	8.85889	65						25	10:42:00	8.50784	756								9	10:42:00	10.0772	372
21	2015-08-05	10:49:00	9.8914	65						8	14:11:00	9.04474	757								15	10:54:00	10.9239	372
4	2015-11-05	09:22:00	7.08298	66						11	15:26:00	9.29254	757								14	17:42:00	8.44589	373
20	2015-09-05	09:12:00	7.66119	66						14	13:15:00	7.24818	757								15	10:27:00	8.21874	373
21	2015-11-05	07:57:00	11.5228	66						26	08:04:00	13.0509	762								30	10:10:00	7.86769	373
23	2015-07-05	14:25:00	8.19809	66						11	09:07:00	9.08604	763								12	15:48:00	8.46654	374
24	2015-08-05	08:33:00	8.21874	66						26	10:44:00	9.33384	763								15	10:47:00	9.91205	374
24	2015-08-05	17:37:00	11.0685	66	8.93612	0.161306	69.88	0.226203		30	15:19:00	5.41033	763	8.47955	0.199073	864.09	6.14148				26	16:24:00	10.2837	374	10.4099	0.298143	393.99	1.1605
24	2015-10-05	11:16:00	8.71434	66						15	09:00:00	6.79388	768								10	14:45:00	6.23633	375
4	2015-10-05	14:06:00	10.0566	66						25	07:52:00	10.2837	770								14	17:37:00	8.92084	375
16	2015-08-05	13:05:00	7.90899	66						30	18:55:00	10.5522	770								25	17:49:00	10.0359	375
16	2015-10-05	09:00:00	10.4489	66						12	15:53:00	5.92658	771								8	17:42:00	23.2107	377
19	2015-08-05	07:42:00	7.31013	66						7	11:23:00	8.42524	772								25	17:32:00	10.0359	377
20	2015-07-05	18:23:00	7.92964	67						11	18:43:00	10.4489	773								30	17:30:00	8.83824	377
20	2015-08-05	13:22:00	7.41338	67						26	08:16:00	5.57553	773								8	07:25:00	14.3725	378
24	2015-08-05	09:24:00	8.85889	67						30	14:06:00	4.04742	774								8	16:56:00	12.9476	378
16	2015-08-05	17:54:00	8.52849	67						11	14:23:00	8.87954	778								10	14:06:00	9.54034	378
16	2015-09-05	07:30:00	9.04474	67						11	12:24:00	8.07419	781								13	18:16:00	10.2837	378
16	2015-10-05	11:33:00	12.9063	67						26	09:36:00	7.45468	783								7	09:41:00	10.6141	379
16	2015-11-05	07:40:00	11.688	67						30	10:30:00	8.69369	783								25	14:08:00	9.35449	379
17	2015-07-05	16:07:00	7.51663	67						26	16:17:00	6.73193	785								11	07:08:00	9.45774	380
17	2015-10-05	10:25:00	9.06539	67						30	12:53:00	7.12428	786								12	09:17:00	9.70554	380
18	2015-09-05	11:11:00	11.9151	67						30	18:45:00	9.99465	789								14	14:18:00	8.05354	380
21	2015-09-05	14:18:00	10.6348	67						15	08:43:00	8.85889	791								14	14:28:00	7.66119	380
23	2015-11-05	14:28:00	10.8826	67						30	10:25:00	10.0359	793								7	13:56:00	11.1511	381
24	2015-11-05	14:11:00	5.90593	67						14	07:13:00	8.98279	794								10	08:43:00	7.22753	381
4	2015-11-05	12:12:00	8.03289	68						11	18:45:00	8.01224	805								14	08:16:00	7.39273	382
17	2015-08-05	17:37:00	8.42524	68						8	18:09:00	12.8031	808								11	07:42:00	9.45774	383
17	2015-10-05	08:43:00	9.37514	68						14	07:23:00	5.01797	808								12	09:00:00	10.0566	383
21	2015-09-05	18:16:00	11.8738	68						11	13:05:00	6.11243	810								14	14:30:00	6.56673	383
24	2015-09-05	14:01:00	8.54914	68						14	12:24:00	5.10057	811								11	11:33:00	11.2337	384
24	2015-11-05	12:46:00	9.58164	68						10	14:18:00	6.05048	813								15	11:40:00	9.35449	384
16	2015-10-05	15:48:00	8.44589	68						30	10:42:00	7.72314	815								7	09:05:00	10.5935	385
16	2015-10-05	17:30:00	10.6141	68						11	09:41:00	12.2868	816								7	17:52:00	12.5966	385
16	2015-11-05	08:31:00	9.8914	68						30	17:08:00	11.2956	818								13	13:03:00	7.90899	385
17	2015-09-05	11:11:00	9.08604	68						10	18:33:00	9.7675	824								8	15:09:00	15.4876	386
17	2015-09-05	12:36:00	6.27763	68						14	10:49:00	9.31319	826								26	10:13:00	8.79694	386
23	2015-08-05	13:05:00	7.86769	68						30	13:32:00	8.83824	826								8	07:37:00	9.99465	387
17	2015-08-05	07:25:00	6.23633	69						14	18:28:00	8.19809	828								30	13:05:00	8.26004	387
17	2015-08-05	15:04:00	7.28948	69						30	18:50:00	7.88834	828								11	13:37:00	9.14799	388
17	2015-11-05	14:11:00	9.43709	69						26	16:56:00	11.4815	841								26	13:22:00	10.9239	388
19	2015-10-05	13:15:00	8.01224	69						13	10:47:00	6.17438	842								8	07:35:00	17.7178	389
20	2015-10-05	08:09:00	7.97094	69						7	11:06:00	8.52849	843								10	11:28:00	7.74379	389
20	2015-11-05	13:03:00	9.31319	69						14	19:00:00	9.91205	845								14	15:04:00	6.93843	389
21	2015-07-05	13:34:00	8.09484	69						26	07:42:00	9.82945	845								15	18:33:00	14.3312	389
21	2015-09-05	18:50:00	8.23939	69						13	09:51:00	7.84704	846								7	15:02:00	8.32199	390
23	2015-11-05	14:11:00	7.18623	69						30	07:52:00	4.87342	846								7	14:52:00	12.4107	391
4	2015-08-05	18:45:00	10.9239	69						12	10:42:00	8.67304	847								8	15:26:00	19.7828	391
16	2015-08-05	14:13:00	8.67304	69						25	11:23:00	9.08604	847								13	07:30:00	8.42524	391
17	2015-09-05	11:28:00	8.21874	69						8	07:23:00	14.93	849								26	08:31:00	7.95029	391
17	2015-09-05	12:19:00	9.78815	69						13	09:05:00	8.61109	849								7	13:49:00	8.79694	392
18	2015-07-05	15:33:00	8.07419	69						10	08:55:00	9.23059	850								14	10:59:00	9.27189	392
18	2015-11-05	14:45:00	13.0302	69						11	18:16:00	9.45774	850								30	18:45:00	9.95335	392
19	2015-09-05	09:29:00	9.06539	69						13	08:48:00	7.20688	850								8	14:06:00	12.9683	393
24	2015-11-05	13:03:00	6.69063	69						7	08:14:00	8.48719	851								13	14:13:00	5.49293	393
4	2015-11-05	11:38:00	7.35143	70						14	11:52:00	6.54608	854								26	14:35:00	11.3369	393
16	2015-11-05	11:21:00	8.92084	70						14	18:57:00	9.10669	855								26	17:13:00	13.4226	393
17	2015-09-05	15:26:00	8.23939	70						7	10:59:00	8.19809	856								10	18:38:00	9.8914	394
18	2015-07-05	09:53:00	10.7793	70						14	17:59:00	9.12734	858								15	09:19:00	7.14493	394
20	2015-09-05	12:19:00	6.71128	70						10	13:10:00	6.79388	862								25	08:43:00	13.34	394
23	2015-07-05	08:28:00	9.31319	70						30	12:14:00	6.29828	864								14	11:50:00	9.7675	395
16	2015-08-05	07:59:00	7.31013	70						7	10:49:00	9.64359	865								15	07:47:00	12.1836	395
19	2015-08-05	17:37:00	9.25124	70						26	14:01:00	9.8088	867								30	12:46:00	7.86769	396
19	2015-11-05	19:00:00	11.1717	70						7	10:13:00	8.13614	868								8	15:53:00	13.2367	397
24	2015-08-05	07:08:00	10.0979	70						26	08:45:00	5.82333	869								10	16:22:00	8.96214	397
19	2015-10-05	08:09:00	9.18929	71						9	17:37:00	9.18929	870								13	12:58:00	8.71434	397
19	2015-10-05	16:05:00	10.2424	71						13	13:15:00	6.33958	878								12	14:57:00	9.35449	398
4	2015-08-05	12:48:00	7.31013	71						26	18:38:00	9.62294	878								13	11:35:00	7.37208	398
4	2015-09-05	13:27:00	7.22753	71						7	15:21:00	9.8088	882								13	13:20:00	6.75258	398
17	2015-07-05	17:15:00	8.34264	71						12	18:57:00	10.2011	884								14	13:37:00	7.35143	398
18	2015-07-05	14:59:00	9.66424	71						25	08:16:00	7.39273	884								25	15:21:00	9.47839	398
18	2015-10-05	07:18:00	10.5728	71						30	09:36:00	5.10057	886								26	18:55:00	11.0065	398
19	2015-08-05	18:45:00	9.9327	71						9	14:18:00	9.47839	887								8	13:03:00	15.1365	399
21	2015-08-05	10:32:00	9.43709	71						11	18:26:00	10.0772	896								13	14:52:00	9.35449	399
23	2015-11-05	15:02:00	8.32199	71						10	10:03:00	2.91166	897								13	17:35:00	8.40459	399
17	2015-10-05	09:17:00	8.98279	72						26	09:19:00	10.6348	897								15	07:54:00	8.42524	400
18	2015-09-05	15:26:00	9.02409	72						30	10:27:00	11.7293	898								25	12:24:00	13.4226	400
19	2015-10-05	10:42:00	8.21874	72						11	12:14:00	8.05354	910								9	10:30:00	12.7205	401
19	2015-11-05	07:06:00	8.40459	72						26	11:11:00	9.9327	911								10	19:00:00	13.6704	401
19	2015-11-05	07:40:00	11.9151	72						8	10:13:00	5.90593	912								13	09:17:00	9.8088	401
21	2015-08-05	10:15:00	10.2218	72						9	09:51:00	10.5109	912								10	13:56:00	6.69063	402
24	2015-08-05	08:16:00	6.50478	72						11	07:52:00	8.07419	913								12	12:58:00	9.7675	403
3	2015-09-05	08:55:00	7.61989	72						13	10:08:00	7.26883	914								13	07:47:00	9.25124	403
4	2015-07-05	18:06:00	7.88834	72						30	13:51:00	7.57859	915								13	14:23:00	8.92084	403
4	2015-11-05	12:46:00	7.43403	72						25	16:07:00	6.66998	917								8	12:07:00	14.5996	404
17	2015-07-05	09:19:00	8.48719	72						10	15:02:00	6.56673	921								9	10:08:00	9.08604	404
17	2015-09-05	09:12:00	8.67304	72						7	08:50:00	12.1423	922								30	11:45:00	9.49904	404
18	2015-11-05	16:44:00	12.6792	72						9	18:06:00	8.38394	927								30	14:28:00	9.25124	404
19	2015-07-05	12:26:00	8.52849	72						9	08:45:00	7.80574	937								12	11:11:00	10.4902	405
21	2015-07-05	11:01:00	9.27189	72						12	10:08:00	8.94149	937								12	12:24:00	8.30134	405
16	2015-11-05	18:26:00	9.60229	73						14	18:16:00	9.56099	939								13	15:14:00	9.8914	406
17	2015-10-05	07:35:00	7.43403	73						9	07:01:00	9.18929	943								14	09:46:00	8.11549	406
19	2015-08-05	17:03:00	8.83824	73						10	10:25:00	9.8088	947								8	12:02:00	21.3109	407
20	2015-08-05	09:07:00	7.47533	73						14	07:25:00	6.93843	947								30	07:18:00	10.2631	408
21	2015-10-05	08:43:00	7.26883	73						14	07:06:00	7.99159	947								7	10:37:00	13.7117	409
3	2015-09-05	11:45:00	8.13614	73						7	18:45:00	10.1185	951								25	17:13:00	11.8325	409
4	2015-08-05	11:40:00	8.15679	73						10	10:08:00	7.82639	952								12	16:00:00	9.37514	410
4	2015-08-05	12:31:00	7.51663	73						11	18:28:00	11.0065	952								30	14:23:00	10.1598	410
16	2015-10-05	16:05:00	11.6467	73						11	17:37:00	8.75564	957								8	10:03:00	9.49904	411
17	2015-09-05	18:33:00	10.5109	73						25	07:59:00	7.08298	960								8	13:37:00	11.9771	411
17	2015-11-05	16:44:00	8.23939	73						30	08:04:00	9.70554	960								13	09:46:00	8.30134	413
18	2015-09-05	16:17:00	12.2662	73						25	18:16:00	9.29254	963								7	18:50:00	11.2543	415
18	2015-11-05	17:18:00	9.7675	73						8	08:14:00	11.8119	965								14	18:55:00	11.8325	415
18	2015-11-05	18:43:00	9.43709	73						9	17:59:00	9.56099	967								8	14:28:00	10.5935	417
19	2015-08-05	09:24:00	4.29522	73						26	10:37:00	8.46654	973								15	17:49:00	10.2218	417
19	2015-08-05	16:12:00	9.33384	73						12	08:26:00	7.24818	974								25	15:14:00	12.9063	417
3	2015-11-05	13:37:00	8.38394	74						12	11:18:00	8.75564	975								7	17:13:00	9.95335	418
16	2015-08-05	18:45:00	8.83824	74	8.94975	0.156696	78.23	0.290195		26	18:09:00	9.56099	975	9.08109	0.19358	1118.77	8.381				12	09:34:00	12.3694	419	9.78587	0.201894	443.8	1.37488
18	2015-08-05	07:08:00	10.8	74						11	09:00:00	8.56979	980								7	09:22:00	10.2011	420
18	2015-09-05	08:04:00	8.90019	74						12	14:30:00	9.54034	980								7	16:24:00	9.99465	421
19	2015-08-05	18:28:00	6.77323	74						7	18:09:00	10.5935	982								25	08:38:00	11.4608	421
19	2015-09-05	06:56:00	7.41338	74						12	14:06:00	8.28069	982								25	18:55:00	13.2987	421
20	2015-08-05	16:12:00	7.88834	74						12	18:40:00	12.4314	987								14	11:40:00	7.86769	423
23	2015-09-05	08:04:00	7.45468	74						9	18:28:00	10.3663	988								25	06:56:00	10.2424	423
23	2015-09-05	18:16:00	7.10363	74						25	07:23:00	8.92084	989								10	09:29:00	7.22753	424
3	2015-09-05	09:12:00	9.35449	74						7	10:03:00	6.48413	995								11	16:46:00	9.23059	424
16	2015-10-05	07:52:00	9.00344	74						26	16:10:00	10.2218	1001								26	09:56:00	8.79694	424
17	2015-08-05	08:33:00	8.67304	74						10	10:54:00	8.40459	1007								7	13:51:00	10.3663	425
17	2015-11-05	18:26:00	12.101	74						26	16:34:00	8.81759	1009								10	08:16:00	8.34264	425
18	2015-09-05	15:09:00	11.0685	74						14	16:27:00	9.49904	1010								9	16:00:00	8.13614	426
18	2015-11-05	09:39:00	12.1216	74						10	18:16:00	9.04474	1015								30	17:49:00	9.47839	426
19	2015-11-05	09:39:00	11.1924	74						14	15:04:00	7.61989	1017								7	16:17:00	9.8914	427
16	2015-10-05	16:56:00	9.41644	75						26	07:18:00	10.8	1030								10	13:34:00	7.53728	427
17	2015-08-05	14:47:00	7.35143	75						30	18:33:00	10.6967	1031								12	09:07:00	9.33384	427
20	2015-08-05	07:25:00	7.45468	75						7	17:49:00	10.387	1036								8	13:34:00	14.3725	428
21	2015-08-05	11:57:00	6.07113	75						8	07:57:00	11.8532	1038								12	08:55:00	12.1423	428
23	2015-08-05	17:20:00	7.14493	75						14	16:34:00	7.43403	1044								15	15:50:00	9.35449	428
24	2015-11-05	13:03:00	8.96214	75						25	08:21:00	8.50784	1045								26	17:47:00	13.0715	428
4	2015-11-05	13:54:00	7.37208	75						12	07:03:00	8.75564	1047								11	08:55:00	8.59044	429
17	2015-07-05	16:24:00	10.0772	75						9	17:03:00	9.14799	1049								9	18:28:00	11.9771	430
4	2015-11-05	13:37:00	7.10363	76						12	06:56:00	7.33078	1049								12	16:05:00	9.78815	431
17	2015-08-05	12:14:00	8.85889	76						12	18:06:00	10.0772	1050								9	13:37:00	8.30134	432
18	2015-09-05	09:29:00	10.8	76						30	07:59:00	7.18623	1057								10	12:09:00	6.29828	433
20	2015-08-05	18:11:00	8.11549	76						25	11:11:00	7.90899	1059								10	15:33:00	7.22753	433
21	2015-10-05	09:34:00	9.41644	76						8	18:43:00	16.1897	1060								12	17:03:00	8.67304	434
16	2015-10-05	16:39:00	10.3457	76						12	10:37:00	9.82945	1061								15	08:16:00	10.9859	435
18	2015-11-05	15:36:00	9.60229	76						11	18:33:00	9.62294	1063								25	16:00:00	12.039	435
19	2015-10-05	15:48:00	8.79694	76						8	19:00:00	16.231	1066								30	13:32:00	8.42524	435
23	2015-11-05	07:06:00	11.0685	76						10	07:47:00	7.97094	1067								11	16:56:00	12.3488	436
3	2015-11-05	12:29:00	6.95908	77						7	07:03:00	9.8501	1069								12	07:01:00	9.74685	436
16	2015-09-05	17:59:00	10.2837	77						14	07:40:00	6.87648	1069								12	07:35:00	9.27189	437
17	2015-09-05	07:13:00	6.75258	77						13	16:05:00	6.71128	1071								14	11:16:00	10.7587	437
20	2015-11-05	16:44:00	9.12734	77						13	17:47:00	7.55793	1071								12	07:18:00	10.0566	439
23	2015-07-05	14:42:00	9.12734	77						30	09:58:00	4.56367	1077								25	12:12:00	11.4195	439
3	2015-11-05	12:46:00	7.97094	77						30	11:23:00	7.10363	1077								26	15:33:00	10.4696	439
17	2015-10-05	09:00:00	9.7675	77						11	17:20:00	8.79694	1088								10	09:36:00	6.50478	440
18	2015-09-05	06:56:00	12.5759	77						12	10:44:00	9.39579	1090								9	16:58:00	8.73499	441
19	2015-10-05	11:50:00	9.31319	77						7	16:00:00	10.8207	1093								12	08:31:00	10.9239	441
23	2015-11-05	13:54:00	9.60229	77						9	10:25:00	8.40459	1093								10	14:13:00	6.77323	442
24	2015-11-05	12:12:00	7.53728	77						12	07:13:00	5.69943	1094								26	15:38:00	10.1805	442
16	2015-07-05	14:59:00	9.39579	78						30	07:20:00	9.37514	1095								30	10:08:00	8.26004	442
16	2015-11-05	15:53:00	7.57859	78						14	18:11:00	9.66424	1096								7	10:25:00	14.5996	443
19	2015-07-05	14:42:00	11.3576	78						11	14:47:00	5.05927	1097								9	16:51:00	12.039	443
21	2015-09-05	10:03:00	8.11549	78						11	10:30:00	9.18929	1100								11	09:12:00	10.9652	444
23	2015-07-05	13:00:00	6.48413	78						11	17:18:00	8.42524	1103								12	17:42:00	11.9564	444
24	2015-10-05	09:00:00	7.99159	78						11	11:57:00	5.90593	1108								12	18:43:00	10.0979	444
4	2015-08-05	13:05:00	8.13614	78						26	07:20:00	9.99465	1110								26	16:56:00	12.039	444
17	2015-07-05	07:03:00	7.53728	78						30	07:06:00	5.47228	1116								26	10:30:00	5.78203	444
17	2015-07-05	08:11:00	6.97973	78						30	11:11:00	9.08604	1117								10	12:26:00	6.15373	445
23	2015-10-05	10:42:00	10.3457	78						13	18:26:00	8.03289	1120								7	09:07:00	9.66424	446
23	2015-11-05	09:56:00	12.5346	78						15	19:00:00	10.1392	1128								13	12:07:00	10.9033	446
16	2015-08-05	11:06:00	11.2956	79						26	15:43:00	10.2218	1131								13	13:15:00	10.6141	446
16	2015-09-05	07:30:00	8.42524	79						26	09:56:00	10.4076	1133								9	13:27:00	9.66424	447
20	2015-07-05	12:43:00	7.20688	79						13	18:38:00	7.22753	1134								10	11:57:00	10.5935	447
20	2015-09-05	09:29:00	6.93843	79						7	17:54:00	10.5109	1135								8	15:50:00	14.7442	448
3	2015-10-05	12:41:00	10.5109	79						8	15:36:00	9.8914	1137								13	09:56:00	10.5935	448
3	2015-11-05	15:19:00	8.94149	79						25	09:39:00	6.69063	1141								14	14:45:00	7.33078	448
16	2015-08-05	10:49:00	8.17744	79						7	18:55:00	8.34264	1145								10	09:05:00	11.275	449
19	2015-10-05	07:18:00	9.37514	79						11	11:23:00	10.2424	1145								12	07:54:00	9.68489	449
16	2015-08-05	14:30:00	8.50784	80						30	09:41:00	9.58164	1145								30	17:59:00	12.039	449
16	2015-10-05	18:04:00	8.77629	80						26	16:51:00	8.38394	1147								26	17:03:00	11.8945	450
17	2015-10-05	09:34:00	8.83824	80						11	18:11:00	9.00344	1151								26	09:39:00	9.00344	450
23	2015-07-05	12:43:00	6.77323	80						11	12:46:00	8.19809	1162								30	08:43:00	10.2631	450
23	2015-11-05	11:21:00	9.20994	80						25	15:43:00	9.68489	1165								7	15:33:00	6.81453	451
24	2015-09-05	10:03:00	10.5109	80						7	18:33:00	10.1805	1166								12	14:30:00	9.45774	451
3	2015-07-05	09:36:00	11.0065	80						11	07:06:00	10.8413	1168								13	10:54:00	9.54034	451
17	2015-11-05	07:57:00	9.29254	80						10	12:12:00	6.62868	1178								10	07:01:00	8.90019	452
18	2015-08-05	12:31:00	9.99465	80						7	10:47:00	10.3663	1187								10	17:35:00	11.0478	452
18	2015-10-05	10:59:00	6.15373	80						11	17:59:00	9.00344	1188								26	15:48:00	11.4402	452
23	2015-10-05	08:26:00	12.1629	80						14	16:22:00	10.4489	1188								9	15:16:00	8.92084	454
19	2015-10-05	18:38:00	10.8207	81						14	15:38:00	7.80574	1189								26	18:57:00	12.3694	454
23	2015-11-05	17:35:00	7.86769	81						14	18:33:00	9.56099	1193								30	13:56:00	7.78509	454
24	2015-08-05	15:21:00	8.36329	81						30	07:54:00	4.87342	1197								9	17:18:00	11.9977	455
24	2015-11-05	15:53:00	8.96214	81						7	18:50:00	10.7793	1198								11	14:30:00	9.7262	455
3	2015-11-05	07:40:00	12.1423	81						25	08:11:00	10.5522	1198								30	11:52:00	8.52849	455
17	2015-07-05	11:18:00	8.17744	81						26	15:14:00	8.75564	1199								30	13:44:00	7.16558	455
18	2015-08-05	12:14:00	10.0566	81						14	15:19:00	9.62294	1202								14	06:56:00	6.95908	456
16	2015-07-05	07:37:00	7.99159	82						7	15:14:00	7.28948	1203								15	17:42:00	13.1954	456
16	2015-10-05	08:26:00	8.05354	82						30	17:42:00	11.1717	1203								30	13:03:00	7.80574	456
16	2015-11-05	16:10:00	10.2837	82						7	17:03:00	10.1598	1204								7	12:48:00	9.8501	457
17	2015-08-05	10:32:00	7.82639	82						9	10:49:00	8.44589	1205								26	15:31:00	11.7912	458
17	2015-08-05	15:38:00	8.48719	82						12	13:49:00	10.3663	1205								26	16:58:00	11.688	459
17	2015-10-05	07:18:00	7.10363	82						11	18:09:00	9.06539	1208								13	09:07:00	5.53423	461
18	2015-07-05	16:24:00	8.38394	82						8	09:56:00	11.6054	1215								13	18:26:00	8.96214	461
18	2015-09-05	11:45:00	9.08604	82						26	17:08:00	11.0065	1220								13	17:13:00	11.1511	462
20	2015-09-05	11:45:00	8.01224	82						15	14:11:00	8.94149	1226								25	15:55:00	7.84704	462
21	2015-08-05	09:24:00	10.6141	82						14	09:34:00	9.20994	1227								26	08:14:00	8.09484	462
4	2015-10-05	08:43:00	9.29254	82						26	08:48:00	7.82639	1238								7	14:59:00	7.53728	463
16	2015-09-05	09:12:00	8.61109	82						30	14:57:00	11.1511	1246								13	09:58:00	8.94149	463
16	2015-09-05	16:34:00	12.6998	82						25	16:00:00	6.00918	1248								7	15:50:00	7.88834	466
23	2015-07-05	14:25:00	8.54914	82						12	07:20:00	9.00344	1250								14	07:13:00	7.02103	466
23	2015-07-05	14:42:00	8.15679	82						25	10:08:00	6.52543	1250								26	12:26:00	8.96214	466
17	2015-08-05	15:21:00	8.07419	83						26	16:41:00	9.25124	1264								9	19:00:00	12.3694	467
17	2015-09-05	17:59:00	8.15679	83						7	08:38:00	8.21874	1271								14	09:29:00	9.64359	467
20	2015-07-05	12:09:00	7.26883	83						8	07:40:00	12.9063	1272								25	17:20:00	10.8413	467
21	2015-09-05	14:52:00	8.44589	83						14	16:24:00	9.54034	1274								11	07:35:00	9.99465	468
3	2015-09-05	12:02:00	9.27189	83						12	11:06:00	8.19809	1275								10	13:22:00	6.44283	469
3	2015-10-05	09:00:00	9.91205	83	8.87149	0.161074	87.36	0.295597		14	11:35:00	7.88834	1282	9.10318	0.153807	1441.78	8.83787				10	15:16:00	6.17438	470	10.6144	0.246432	493.47	1.4045
16	2015-08-05	07:42:00	9.8914	83						26	17:03:00	9.74685	1284								14	07:47:00	9.12734	470
16	2015-10-05	12:24:00	10.3457	83						7	08:26:00	9.39579	1293								26	18:06:00	9.74685	470
17	2015-07-05	17:32:00	9.08604	83						8	09:22:00	11.7293	1294								26	08:48:00	8.98279	470
17	2015-10-05	16:05:00	9.06539	83						25	09:24:00	10.9652	1296								8	18:21:00	16.3755	471
19	2015-08-05	10:32:00	13.9182	83						14	17:03:00	9.10669	1301								30	14:01:00	9.58164	471
23	2015-09-05	09:12:00	9.78815	83						26	17:18:00	8.69369	1302								13	17:47:00	10.5728	472
3	2015-11-05	11:04:00	7.12428	84						13	07:06:00	8.83824	1309								14	12:07:00	9.87075	472
17	2015-08-05	13:22:00	7.49598	84						9	14:59:00	12.6585	1313								15	09:07:00	11.0685	472
19	2015-11-05	18:43:00	9.43709	84						30	19:00:00	9.45774	1314								7	07:03:00	7.66119	473
20	2015-07-05	10:44:00	7.78509	84						10	18:50:00	9.35449	1320								13	07:35:00	10.5728	473
21	2015-08-05	07:42:00	6.71128	84						30	08:28:00	7.20688	1323								26	13:32:00	13.1128	474
21	2015-08-05	10:32:00	10.4076	84						30	14:13:00	8.50784	1327								15	16:41:00	8.09484	475
21	2015-09-05	14:18:00	7.88834	84						7	16:05:00	8.23939	1334								8	07:52:00	16.0658	476
4	2015-07-05	09:19:00	8.15679	84						25	10:27:00	6.11243	1336								10	16:00:00	7.64054	476
16	2015-11-05	08:48:00	10.0979	84						13	10:30:00	8.30134	1337								10	13:05:00	6.81453	477
16	2015-11-05	18:26:00	9.43709	84						26	08:26:00	8.90019	1340								10	07:20:00	7.84704	478
19	2015-07-05	11:18:00	8.81759	84						11	09:22:00	10.0566	1350								11	11:06:00	9.54034	478
21	2015-07-05	07:54:00	10.2218	84						9	18:09:00	9.7262	1355								12	08:14:00	10.6967	478
23	2015-07-05	07:20:00	7.95029	84						26	16:07:00	10.7174	1355								12	15:02:00	9.62294	478
23	2015-08-05	13:22:00	8.15679	84						26	16:27:00	9.33384	1356								13	12:53:00	9.60229	480
17	2015-09-05	09:29:00	8.13614	85						14	18:50:00	9.66424	1359								12	07:57:00	10.6967	481
17	2015-09-05	14:52:00	6.56673	85						9	11:06:00	9.66424	1360								9	16:27:00	10.325	482
18	2015-09-05	10:20:00	10.1598	85						12	18:11:00	10.738	1363								11	12:26:00	7.74379	482
20	2015-07-05	07:03:00	8.21874	85						12	19:00:00	11.3163	1375								12	13:32:00	13.7943	482
20	2015-09-05	10:03:00	7.76444	85						7	08:21:00	12.3075	1376								8	09:56:00	14.166	483
21	2015-09-05	12:53:00	9.41644	85						13	17:30:00	6.95908	1379								8	10:47:00	13.1128	483
3	2015-09-05	07:13:00	6.62868	85						10	18:26:00	10.2631	1380								15	11:01:00	10.2218	483
3	2015-09-05	15:43:00	8.92084	85						13	18:43:00	7.74379	1384								8	10:13:00	16.4581	484
18	2015-11-05	19:00:00	8.13614	85						30	11:01:00	9.23059	1386								11	16:41:00	11.6467	484
19	2015-10-05	16:22:00	10.0772	85						13	16:44:00	9.12734	1389								11	09:56:00	11.6467	484
17	2015-09-05	15:43:00	6.66998	86						11	16:27:00	8.71434	1391								8	15:21:00	9.45774	485
17	2015-11-05	12:29:00	8.36329	86						11	07:35:00	8.65239	1393								26	09:41:00	10.1392	485
23	2015-07-05	10:10:00	11.0272	86						11	10:13:00	6.00918	1394								13	11:18:00	8.11549	487
24	2015-07-05	11:35:00	10.4076	86						10	09:12:00	7.90899	1398								15	17:03:00	11.1924	487
24	2015-07-05	18:23:00	11.5228	86						14	09:24:00	10.5935	1398								26	18:26:00	11.8532	487
24	2015-11-05	12:29:00	8.98279	86						14	14:52:00	8.56979	1401								11	18:04:00	13.5258	488
3	2015-08-05	17:20:00	9.12734	86						7	09:58:00	8.54914	1404								8	11:52:00	12.2249	489
4	2015-09-05	17:42:00	8.15679	86						12	17:59:00	10.1805	1407								13	11:33:00	9.78815	489
16	2015-09-05	07:47:00	10.0772	86						7	09:07:00	9.25124	1408								14	13:20:00	7.43403	489
17	2015-07-05	12:26:00	8.92084	86						30	11:28:00	7.70249	1413								30	16:34:00	10.2011	489
17	2015-10-05	07:52:00	9.31319	86						7	17:32:00	10.8207	1414								8	07:03:00	9.29254	490
17	2015-10-05	16:39:00	9.60229	86						14	10:15:00	8.07419	1414								9	11:01:00	6.95908	490
17	2015-11-05	07:40:00	10.1598	86						11	11:06:00	10.9239	1417								12	17:47:00	11.8532	490
18	2015-10-05	16:22:00	13.4639	86						13	17:52:00	7.39273	1424								7	16:05:00	9.974	491
19	2015-08-05	17:03:00	9.49904	86						11	09:46:00	6.71128	1425								8	07:47:00	13.0509	491
19	2015-09-05	17:25:00	8.61109	86						13	17:18:00	6.62868	1426								8	17:52:00	14.104	491
19	2015-10-05	17:47:00	10.5109	86						26	08:43:00	7.39273	1440								13	13:56:00	7.59924	491
4	2015-11-05	15:53:00	7.84704	87						25	15:50:00	8.61109	1442								25	19:00:00	12.1423	493
16	2015-08-05	07:42:00	9.91205	87						9	10:30:00	9.25124	1443								10	15:14:00	12.2662	494
16	2015-09-05	07:47:00	11.0478	87						26	16:29:00	9.23059	1444								12	15:14:00	10.6348	494
20	2015-08-05	15:55:00	7.24818	87						8	09:05:00	11.688	1446								14	10:15:00	6.95908	494
16	2015-09-05	09:29:00	11.4195	87						13	09:22:00	7.51663	1450								11	11:18:00	9.78815	495
17	2015-08-05	13:56:00	7.37208	87						25	14:40:00	8.15679	1456								13	17:25:00	10.8413	495
17	2015-09-05	07:13:00	8.40459	87						10	10:30:00	9.62294	1457								7	19:00:00	12.2662	496
16	2015-10-05	09:34:00	9.31319	88						8	08:31:00	12.4107	1458								10	18:21:00	9.64359	496
16	2015-10-05	14:06:00	8.44589	88						9	09:05:00	9.37514	1458								30	13:20:00	7.37208	496
18	2015-07-05	12:09:00	7.84704	88						12	14:18:00	11.7912	1458								7	09:34:00	13.8975	497
20	2015-07-05	14:25:00	7.24818	88						10	09:05:00	10.5728	1462								8	15:31:00	14.8061	497
20	2015-08-05	18:45:00	7.57859	88						13	18:21:00	7.08298	1462								11	07:18:00	10.9652	497
24	2015-07-05	16:41:00	11.0272	88						14	17:49:00	9.02409	1462								11	17:18:00	11.3163	497
3	2015-08-05	17:54:00	7.39273	88						12	13:54:00	11.4815	1470								26	17:54:00	11.3369	497
3	2015-11-05	11:55:00	7.80574	88						9	11:18:00	9.12734	1472								10	14:59:00	7.08298	498
4	2015-07-05	07:37:00	7.00038	88						13	09:39:00	7.43403	1478								13	08:04:00	9.54034	498
4	2015-09-05	15:26:00	11.4402	88						26	18:28:00	8.65239	1486								12	07:03:00	6.19503	499
16	2015-07-05	07:03:00	7.95029	88						26	17:35:00	9.56099	1491								15	14:01:00	13.4639	500
17	2015-11-05	11:55:00	7.59924	88						14	18:09:00	9.39579	1496								10	12:14:00	10.6761	501
16	2015-08-05	12:31:00	9.95335	89						11	15:55:00	6.83518	1497								11	12:53:00	9.974	501
17	2015-09-05	13:10:00	6.15373	89						25	16:29:00	9.31319	1498								14	15:55:00	8.73499	501
23	2015-07-05	11:01:00	6.73193	89						8	08:48:00	11.8945	1500								9	09:12:00	11.8738	503
23	2015-10-05	08:43:00	7.64054	89						11	19:00:00	9.37514	1511								11	11:04:00	7.64054	503
16	2015-07-05	10:44:00	8.17744	89						14	09:05:00	10.8207	1513								14	16:58:00	8.15679	504
19	2015-07-05	10:27:00	7.59924	89						10	09:29:00	7.97094	1514								14	14:42:00	9.7262	505
16	2015-10-05	08:09:00	11.688	90						14	09:53:00	7.33078	1515								25	10:30:00	4.52237	505
21	2015-11-05	12:29:00	10.8	90						26	18:23:00	9.29254	1515								7	11:04:00	13.2987	506
3	2015-08-05	12:31:00	8.83824	90						25	08:28:00	8.30134	1520								13	15:02:00	7.04168	506
17	2015-08-05	07:08:00	8.36329	90						26	16:44:00	8.59044	1521								8	13:17:00	10.2837	507
17	2015-11-05	09:05:00	9.45774	90						14	10:03:00	9.25124	1525								15	16:17:00	12.1836	507
20	2015-08-05	15:21:00	7.37208	91						13	18:04:00	8.13614	1526								26	17:08:00	14.93	507
20	2015-09-05	10:20:00	7.00038	91						26	09:41:00	7.49598	1531								30	13:27:00	7.06233	508
20	2015-10-05	09:34:00	7.53728	91						10	16:10:00	7.61989	1534								9	14:57:00	12.3488	509
24	2015-08-05	09:41:00	7.84704	91						14	11:06:00	9.06539	1541								12	15:55:00	9.74685	509
24	2015-08-05	11:06:00	12.1423	91						7	09:05:00	8.23939	1544								8	17:08:00	15.4876	510
3	2015-08-05	08:50:00	6.66998	91						13	16:56:00	8.63174	1545								13	15:36:00	11.9771	510
3	2015-10-05	12:58:00	11.4815	91						26	18:40:00	9.56099	1547								14	13:56:00	8.36329	510
16	2015-09-05	13:44:00	10.3044	91						7	09:53:00	11.0272	1548								30	13:10:00	8.09484	510
21	2015-08-05	12:31:00	8.23939	91						25	08:48:00	9.23059	1548								30	18:43:00	10.7174	510
16	2015-09-05	08:38:00	11.626	92						13	07:01:00	7.51663	1551								9	07:42:00	10.325	511
17	2015-08-05	15:55:00	6.71128	92						12	10:54:00	9.91205	1554								26	18:50:00	14.8474	512
17	2015-10-05	08:09:00	7.26883	92						13	17:13:00	6.62868	1554								8	07:20:00	11.2543	513
20	2015-09-05	18:33:00	7.45468	92						9	08:38:00	6.21568	1559								15	08:14:00	13.2161	513
21	2015-09-05	17:25:00	7.95029	92						7	09:02:00	10.7174	1564								25	07:01:00	12.9889	513
23	2015-08-05	11:06:00	7.24818	92						12	18:09:00	10.1392	1567								8	15:36:00	11.5228	514
24	2015-08-05	07:42:00	10.5315	92						30	07:01:00	10.7587	1573								12	07:25:00	10.6967	515
3	2015-08-05	12:14:00	7.61989	92						13	09:56:00	7.80574	1576								25	10:42:00	12.4314	515
4	2015-10-05	17:30:00	9.20994	92						7	09:51:00	13.2161	1577								9	11:04:00	10.4076	516
16	2015-09-05	15:26:00	10.4696	92						11	09:58:00	8.21874	1588								7	18:09:00	12.7824	517
19	2015-08-05	15:38:00	7.47533	93						26	18:04:00	9.04474	1593								11	11:35:00	8.90019	517
19	2015-09-05	18:16:00	9.02409	93						14	09:58:00	7.70249	1598								25	18:33:00	13.1128	517
21	2015-09-05	15:09:00	6.52543	93						11	14:30:00	8.44589	1601								12	14:18:00	10.2424	518
16	2015-07-05	07:20:00	10.4902	93	9.12879	0.170388	97.9	0.298988		14	14:30:00	10.3044	1606	9.38113	0.146843	1859.61	15.9514				13	18:23:00	7.31013	519	10.6309	0.266407	551.93	1.7723
16	2015-11-05	13:54:00	8.01224	93						14	11:04:00	8.32199	1606								30	16:10:00	8.17744	519
17	2015-07-05	13:17:00	7.28948	93						9	18:50:00	10.0566	1609								8	12:12:00	17.4906	521
17	2015-10-05	10:42:00	9.87075	93						26	17:20:00	10.2424	1614								11	14:35:00	8.67304	521
17	2015-11-05	17:01:00	10.0153	93						10	13:27:00	8.09484	1617								26	18:09:00	12.1629	522
18	2015-11-05	11:21:00	11.0891	93						30	10:49:00	9.33384	1628								11	08:38:00	10.2631	523
21	2015-11-05	15:53:00	8.30134	93						26	18:11:00	10.0153	1632								13	14:28:00	11.3369	523
16	2015-09-05	18:33:00	8.09484	94						25	17:08:00	12.4314	1637								26	17:49:00	10.8413	524
19	2015-08-05	11:06:00	10.4489	94						11	10:42:00	8.87954	1647								12	08:04:00	12.7411	525
20	2015-07-05	16:41:00	8.50784	94						9	14:57:00	11.1717	1653								7	16:51:00	13.1954	527
20	2015-08-05	13:05:00	8.56979	94						7	08:09:00	11.2956	1654								13	18:33:00	11.1717	527
21	2015-11-05	07:40:00	10.5109	94						25	07:42:00	14.7235	1660								8	18:50:00	22.6945	528
23	2015-08-05	11:40:00	8.38394	94						30	16:51:00	8.65239	1662								12	13:27:00	13.2574	528
4	2015-10-05	12:24:00	9.18929	94						7	14:40:00	9.66424	1666								11	18:55:00	14.4551	529
18	2015-11-05	15:02:00	10.6348	94						11	11:16:00	8.79694	1668								13	11:45:00	10.2424	530
19	2015-07-05	13:34:00	10.1805	94						14	10:20:00	6.50478	1668								10	12:43:00	6.19503	531
24	2015-11-05	15:36:00	8.87954	94						14	17:47:00	9.33384	1669								10	15:04:00	7.64054	532
17	2015-09-05	15:09:00	8.59044	95						10	18:43:00	10.2631	1670								10	09:00:00	8.03289	532
21	2015-09-05	08:21:00	8.90019	95						14	10:42:00	8.85889	1673								8	14:13:00	9.25124	533
3	2015-08-05	11:40:00	8.48719	95						14	07:30:00	8.54914	1674								11	11:28:00	12.1629	533
17	2015-08-05	13:39:00	9.16864	95						13	17:35:00	7.20688	1690								25	10:54:00	10.5935	533
19	2015-08-05	11:40:00	9.10669	95						10	19:00:00	8.79694	1699								15	16:10:00	9.39579	534
4	2015-11-05	12:46:00	7.08298	96						25	10:13:00	6.89713	1701								10	14:30:00	7.84704	535
17	2015-09-05	11:45:00	6.13308	96						10	10:42:00	9.25124	1702								30	14:47:00	8.15679	535
17	2015-09-05	14:35:00	6.81453	96						8	09:39:00	11.9358	1703								7	07:59:00	9.95335	538
19	2015-09-05	10:03:00	9.8914	96						14	10:27:00	7.14493	1704								12	13:15:00	7.53728	538
23	2015-11-05	15:53:00	8.11549	96						25	15:53:00	8.92084	1704								12	13:00:00	8.65239	539
24	2015-08-05	10:15:00	7.53728	96						12	10:30:00	10.5109	1716								12	18:38:00	12.1629	539
4	2015-07-05	17:15:00	11.3782	96						14	16:58:00	9.23059	1720								15	16:58:00	10.0359	540
17	2015-10-05	18:04:00	9.7675	96						25	16:51:00	11.0478	1725								10	15:21:00	7.14493	541
18	2015-07-05	09:19:00	9.47839	96						9	10:54:00	8.48719	1735								13	14:08:00	5.38967	541
18	2015-11-05	14:28:00	6.58738	96						26	17:54:00	9.04474	1743								9	18:40:00	8.61109	542
23	2015-11-05	14:11:00	8.85889	96						7	11:38:00	8.98279	1758								13	13:17:00	7.51663	542
23	2015-11-05	16:10:00	9.64359	96						30	07:18:00	5.98853	1760								7	10:20:00	13.3813	544
16	2015-10-05	14:57:00	9.37514	97						11	10:25:00	9.64359	1773								8	10:54:00	16.0864	544
16	2015-11-05	17:01:00	11.2337	97						25	18:38:00	9.08604	1780								12	17:15:00	10.5522	544
16	2015-11-05	19:00:00	8.77629	97						7	09:41:00	10.0772	1784								13	18:21:00	9.45774	544
17	2015-08-05	08:16:00	7.55793	97						11	10:15:00	9.33384	1786								15	17:30:00	13.2574	544
17	2015-08-05	14:30:00	7.33078	97						26	17:52:00	9.12734	1808								14	07:59:00	7.16558	546
19	2015-07-05	17:32:00	7.68184	97						11	17:03:00	8.42524	1813								25	17:42:00	13.691	546
21	2015-07-05	07:03:00	11.6467	97						26	17:01:00	8.61109	1813								9	09:00:00	13.0509	547
21	2015-11-05	15:19:00	10.6348	97						7	10:30:00	11.0685	1816								14	16:12:00	8.26004	547
24	2015-08-05	09:58:00	8.46654	97						30	08:11:00	10.0979	1828								8	18:43:00	17.4906	549
24	2015-08-05	18:11:00	9.64359	97						14	09:02:00	10.7174	1832								11	11:38:00	10.738	549
3	2015-08-05	15:21:00	8.48719	97						14	17:32:00	8.65239	1833								14	12:19:00	8.15679	549
16	2015-07-05	13:00:00	10.4076	97						11	14:11:00	10.0153	1846								13	13:51:00	8.38394	550
17	2015-09-05	08:38:00	9.41644	97						25	18:11:00	8.69369	1853								14	16:44:00	8.98279	550
18	2015-10-05	07:01:00	9.16864	97						25	09:46:00	7.14493	1859								9	11:50:00	12.1216	551
23	2015-09-05	07:47:00	9.54034	97						7	10:10:00	8.42524	1860								15	11:52:00	10.0153	552
23	2015-11-05	07:23:00	9.8914	97						15	14:28:00	10.8826	1865								15	08:21:00	11.5228	552
17	2015-08-05	18:28:00	8.40459	98						11	09:05:00	11.8945	1866								30	14:11:00	6.85583	554
17	2015-11-05	12:12:00	7.26883	98						11	09:56:00	9.45774	1875								30	16:29:00	10.5522	555
3	2015-10-05	09:34:00	11.7293	98						14	15:48:00	8.17744	1877								30	18:04:00	9.58164	556
3	2015-11-05	10:13:00	16.7266	98						26	16:24:00	9.8914	1878								7	08:16:00	10.7174	557
16	2015-11-05	09:56:00	10.9652	98						11	11:04:00	9.60229	1889								10	15:02:00	11.2337	557
17	2015-07-05	13:34:00	8.83824	98						30	07:42:00	13.1748	1893								12	13:56:00	12.101	557
17	2015-08-05	15:21:00	8.07419	98						26	18:21:00	9.29254	1904								12	18:50:00	13.8975	557
21	2015-10-05	09:17:00	9.20994	98						12	11:01:00	9.9327	1905								12	16:44:00	9.37514	557
16	2015-10-05	12:58:00	7.92964	99						11	15:19:00	7.20688	1909								26	17:35:00	12.6998	557
16	2015-10-05	15:48:00	9.31319	99						14	09:51:00	8.56979	1919								7	16:34:00	9.41644	558
17	2015-08-05	09:24:00	7.02103	99						12	18:33:00	10.4489	1925								13	17:08:00	10.9033	558
17	2015-10-05	12:24:00	7.97094	99						14	17:30:00	8.46654	1929								15	16:24:00	12.9683	558
19	2015-07-05	12:26:00	6.93843	99						11	15:02:00	7.88834	1933								25	09:39:00	12.8857	560
23	2015-11-05	10:47:00	7.99159	99						30	08:26:00	10.7587	1935								13	09:41:00	9.60229	561
24	2015-07-05	18:40:00	10.4076	99						13	18:55:00	7.82639	1937								10	11:52:00	7.18623	562
3	2015-08-05	13:56:00	7.24818	99						26	17:47:00	9.18929	1939								11	17:03:00	11.5228	562
17	2015-07-05	12:09:00	8.69369	99						14	14:47:00	8.52849	1944								26	09:22:00	8.11549	562
17	2015-08-05	14:47:00	9.33384	99						10	14:35:00	8.81759	1949								15	11:23:00	7.10363	563
19	2015-08-05	10:49:00	12.514	99						10	09:34:00	9.37514	1950								11	15:04:00	8.96214	564
23	2015-09-05	10:37:00	11.7499	99						7	16:12:00	9.37514	1954								15	17:59:00	14.3725	564
24	2015-08-05	08:16:00	8.09484	99						30	11:06:00	9.51969	1954								26	07:57:00	11.688	566
16	2015-10-05	12:24:00	9.14799	100						11	18:50:00	13.2987	1970								7	17:30:00	11.0891	567
17	2015-11-05	11:21:00	8.59044	100						30	15:14:00	9.58164	1972								12	07:52:00	10.2218	567
20	2015-07-05	18:40:00	7.47533	100						11	13:54:00	8.87954	1974								14	17:47:00	10.7793	567
3	2015-08-05	11:57:00	7.51663	100						25	08:43:00	9.02409	1981								14	08:31:00	12.514	568
4	2015-10-05	18:04:00	10.862	100						26	17:49:00	9.33384	1985								8	16:41:00	10.8826	569
19	2015-09-05	10:20:00	9.31319	100						26	17:30:00	9.60229	1986								15	16:12:00	10.3457	569
16	2015-10-05	13:49:00	10.1805	101						14	17:42:00	8.79694	2004								10	09:24:00	6.09178	570
18	2015-07-05	08:11:00	9.29254	101						26	17:37:00	8.75564	2004								13	08:16:00	8.50784	570
20	2015-07-05	08:28:00	6.52543	101						11	14:45:00	9.47839	2006								11	19:00:00	14.2279	571
16	2015-08-05	14:47:00	8.94149	101						14	09:19:00	9.27189	2027								15	13:51:00	8.71434	571
18	2015-11-05	16:27:00	12.452	101						26	16:58:00	10.4696	2028								10	12:29:00	9.87075	572
16	2015-10-05	17:47:00	11.0272	102						8	15:53:00	12.865	2050								12	10:20:00	9.8914	572
17	2015-10-05	12:07:00	6.05048	102						26	17:13:00	10.8	2054								14	17:54:00	9.33384	572
20	2015-10-05	17:13:00	8.32199	102						11	09:29:00	7.97094	2056								7	10:08:00	9.82945	573
21	2015-09-05	14:35:00	6.52543	102						14	07:52:00	8.75564	2057								7	15:19:00	11.8945	573
23	2015-11-05	16:27:00	9.06539	102						11	09:51:00	9.58164	2062								10	09:22:00	11.9151	574
24	2015-09-05	11:45:00	6.56673	102						9	13:15:00	8.83824	2066								11	07:57:00	11.8738	574
3	2015-07-05	17:15:00	9.00344	102						14	10:10:00	7.22753	2071								26	14:25:00	10.6141	574
16	2015-08-05	12:48:00	11.4815	102						30	09:05:00	6.23633	2078								30	15:21:00	10.5935	574
18	2015-10-05	12:41:00	13.4226	102						30	16:29:00	8.73499	2083								7	12:53:00	10.0979	575
18	2015-10-05	16:39:00	10.9652	102						13	17:01:00	8.32199	2092								11	15:26:00	13.9182	575
16	2015-10-05	16:22:00	9.54034	103						25	15:48:00	8.21874	2105								13	09:00:00	11.0891	575
17	2015-11-05	12:46:00	6.71128	103						14	15:31:00	8.83824	2106								15	13:15:00	11.4608	575
23	2015-11-05	18:43:00	8.05354	103						7	17:18:00	8.90019	2107								8	09:12:00	13.4432	577
24	2015-07-05	14:25:00	8.28069	103						12	17:03:00	10.0772	2118								13	17:03:00	9.62294	577
4	2015-09-05	13:44:00	11.0065	103						11	09:39:00	9.25124	2130								30	18:28:00	12.5966	577
16	2015-07-05	12:43:00	9.47839	103						11	10:59:00	9.41644	2132								7	14:18:00	7.90899	579
19	2015-11-05	17:01:00	8.52849	103						8	16:10:00	11.5641	2133								14	17:20:00	9.25124	579
21	2015-07-05	17:32:00	8.85889	103						14	10:47:00	9.68489	2138								15	14:45:00	10.1598	580
16	2015-11-05	08:14:00	8.94149	104	9.2372	0.186411	110.62	0.377332		9	09:02:00	9.45774	2169	9.40942	0.120252	2556.79	24.4711				10	11:21:00	11.0685	581	11.1992	0.258098	619.56	2.36145
3	2015-11-05	16:27:00	8.50784	105						25	17:54:00	10.2218	2176								15	12:26:00	9.23059	581
18	2015-08-05	18:11:00	8.67304	105						7	09:24:00	9.7262	2180								15	07:23:00	11.1717	581
20	2015-11-05	12:29:00	6.87648	105						7	10:15:00	10.4076	2189								26	09:53:00	10.4902	582
3	2015-09-05	07:47:00	8.87954	105						30	10:37:00	8.59044	2192								30	16:12:00	10.6761	582
4	2015-08-05	11:06:00	6.62868	105						9	08:26:00	11.1924	2197								25	12:58:00	14.8268	583
16	2015-09-05	18:33:00	14.1453	105						30	09:56:00	11.0685	2199								8	12:24:00	17.6971	584
17	2015-08-05	14:13:00	8.87954	105						25	16:39:00	8.98279	2203								11	11:52:00	8.23939	587
3	2015-09-05	06:56:00	6.66998	106						30	08:48:00	9.31319	2208								14	14:47:00	7.35143	588
16	2015-09-05	13:27:00	7.26883	106						8	16:27:00	11.2543	2212								30	08:33:00	10.0153	588
19	2015-10-05	07:01:00	7.53728	106						25	18:28:00	9.20994	2219								11	14:18:00	7.61989	589
20	2015-09-05	12:02:00	7.10363	106						15	16:44:00	10.325	2237								14	11:57:00	8.44589	589
21	2015-07-05	11:52:00	6.19503	106						14	09:22:00	8.79694	2249								8	08:14:00	16.995	590
3	2015-09-05	10:37:00	10.3044	106						26	16:46:00	9.49904	2260								15	12:46:00	10.7587	590
3	2015-11-05	12:12:00	7.92964	106						9	15:16:00	9.74685	2268								26	18:04:00	13.34	590
4	2015-08-05	13:22:00	8.01224	106						10	17:42:00	9.54034	2271								26	19:00:00	12.865	591
16	2015-09-05	12:19:00	11.9977	106						30	16:46:00	7.86769	2271								10	15:50:00	6.66998	592
17	2015-08-05	10:49:00	8.48719	106						11	14:28:00	8.26004	2275								11	14:08:00	10.5728	593
17	2015-09-05	16:34:00	9.25124	106						25	16:22:00	8.40459	2278								7	16:12:00	7.51663	595
3	2015-10-05	14:57:00	12.8857	107						9	10:27:00	7.41338	2283								8	14:47:00	10.5315	595
16	2015-10-05	09:00:00	9.62294	107						9	08:04:00	10.0772	2287								25	18:28:00	10.5935	595
16	2015-10-05	12:07:00	10.6554	107						14	15:26:00	9.66424	2289								7	18:38:00	13.8975	596
20	2015-08-05	18:28:00	7.12428	107						30	08:14:00	8.44589	2304								14	09:39:00	10.4076	596
20	2015-09-05	16:00:00	7.68184	107						7	17:42:00	9.78815	2306								8	10:49:00	15.0952	597
21	2015-11-05	09:56:00	10.2837	107						14	15:43:00	8.63174	2317								8	15:04:00	10.1392	598
23	2015-07-05	18:06:00	9.37514	107						7	17:47:00	10.6554	2324								10	12:48:00	8.67304	599
3	2015-08-05	17:37:00	7.37208	107						11	10:47:00	9.37514	2345								12	15:38:00	10.9446	599
4	2015-10-05	11:50:00	9.49904	107						11	16:00:00	8.13614	2359								13	16:24:00	6.11243	599
20	2015-07-05	15:16:00	7.59924	108						11	17:42:00	9.02409	2360								25	11:45:00	11.2337	600
20	2015-11-05	07:40:00	6.95908	108						13	10:13:00	5.43098	2385								8	17:01:00	15.8386	601
21	2015-08-05	17:54:00	12.5346	108						9	10:15:00	9.54034	2396								15	14:23:00	9.70554	601
3	2015-09-05	06:56:00	6.77323	108						15	16:27:00	9.64359	2397								26	17:18:00	11.4402	602
4	2015-08-05	12:14:00	6.93843	108						9	15:02:00	10.0979	2408								15	12:43:00	9.78815	603
17	2015-09-05	17:25:00	11.1098	108						14	10:13:00	5.05927	2434								14	15:53:00	8.21874	604
21	2015-09-05	07:13:00	9.43709	108						11	16:10:00	8.03289	2440								30	12:31:00	9.35449	604
3	2015-11-05	12:46:00	8.15679	109						30	09:34:00	8.07419	2446								7	10:03:00	11.8945	607
21	2015-08-05	10:49:00	9.31319	109						14	15:55:00	9.02409	2456								10	17:15:00	7.99159	608
24	2015-10-05	10:25:00	12.2249	109						7	15:38:00	11.2956	2465								7	11:06:00	8.21874	609
3	2015-07-05	16:41:00	9.7262	109						10	16:00:00	9.10669	2468								10	08:11:00	10.0772	609
17	2015-09-05	11:45:00	9.14799	109						7	09:19:00	10.4489	2480								25	11:16:00	13.0509	611
21	2015-07-05	15:16:00	8.30134	109						7	10:27:00	9.54034	2493								11	11:11:00	9.78815	612
16	2015-08-05	13:22:00	9.04474	110						13	18:09:00	9.41644	2501								12	13:49:00	12.039	613
17	2015-08-05	11:57:00	7.82639	110						12	11:38:00	9.41644	2506								15	06:56:00	13.7736	614
18	2015-08-05	17:20:00	12.5759	110						30	15:33:00	10.6554	2517								7	11:18:00	10.862	615
19	2015-08-05	09:24:00	7.92964	110						10	10:47:00	9.8088	2525								7	14:06:00	13.0302	615
20	2015-08-05	10:32:00	6.83518	110						25	18:06:00	9.10669	2544								13	12:43:00	8.11549	615
23	2015-10-05	07:18:00	10.3457	110						25	09:29:00	8.96214	2544								15	16:39:00	11.1924	615
16	2015-08-05	10:32:00	8.38394	110						14	09:41:00	8.09484	2545								13	08:50:00	8.13614	617
24	2015-08-05	09:07:00	10.0979	110						15	17:52:00	9.23059	2547								15	14:57:00	10.0153	617
24	2015-10-05	08:43:00	8.46654	110						9	15:21:00	8.48719	2553								11	13:51:00	10.7793	619
3	2015-11-05	09:22:00	13.9182	111						25	16:56:00	9.39579	2564								12	12:46:00	6.85583	619
21	2015-09-05	17:42:00	10.4696	111						14	15:36:00	10.1805	2570								13	11:50:00	9.66424	619
4	2015-11-05	13:03:00	9.25124	111						11	14:57:00	9.54034	2572								8	17:32:00	13.9595	620
16	2015-10-05	17:47:00	10.5109	111						8	16:44:00	10.2631	2581								25	13:15:00	13.278	623
17	2015-09-05	17:42:00	9.04474	111						12	08:50:00	7.51663	2601								13	18:55:00	11.3989	624
19	2015-10-05	12:41:00	9.37514	111						26	18:57:00	10.4902	2607								14	17:03:00	10.0979	624
21	2015-08-05	08:16:00	7.92964	111						26	17:32:00	9.35449	2609								8	17:15:00	15.343	628
16	2015-09-05	09:46:00	10.325	112						7	11:04:00	9.37514	2610								9	07:13:00	12.0803	629
17	2015-08-05	14:13:00	7.61989	112						30	16:24:00	7.66119	2633								15	12:02:00	14.3931	629
18	2015-08-05	17:54:00	8.23939	112						25	17:15:00	10.1185	2648								30	08:31:00	12.8031	629
19	2015-07-05	13:34:00	8.34264	112						25	16:05:00	9.18929	2648								12	08:26:00	14.5377	630
20	2015-11-05	16:10:00	8.54914	112						30	16:12:00	9.16864	2649								14	08:28:00	9.08604	630
23	2015-11-05	13:37:00	11.1924	112						11	15:53:00	8.26004	2666								12	18:33:00	15.6734	631
4	2015-09-05	10:54:00	7.49598	112						10	10:13:00	7.26883	2673								12	10:15:00	9.45774	632
21	2015-07-05	16:41:00	12.039	112						11	14:40:00	11.9358	2674								9	14:23:00	11.0685	633
23	2015-09-05	09:29:00	9.51969	112						30	10:13:00	7.70249	2684								10	15:19:00	11.1304	635
16	2015-09-05	11:28:00	8.36329	113						9	09:53:00	8.83824	2685								26	11:06:00	10.4283	635
21	2015-07-05	10:44:00	9.78815	113						7	16:10:00	11.0478	2691								10	08:04:00	9.64359	636
24	2015-09-05	12:02:00	8.34264	113						11	15:21:00	10.1805	2693								10	15:38:00	8.65239	637
24	2015-10-05	14:57:00	7.66119	113						14	09:56:00	9.18929	2699								14	07:23:00	12.9889	637
16	2015-10-05	08:09:00	9.41644	113						12	15:14:00	11.4815	2714								9	15:33:00	10.9652	638
17	2015-08-05	16:46:00	7.76444	113						30	06:56:00	7.66119	2718								25	13:56:00	10.2011	638
16	2015-10-05	12:41:00	9.7675	114						14	16:51:00	9.12734	2724								8	18:09:00	14.0834	639
17	2015-08-05	07:59:00	7.08298	114						14	09:36:00	8.52849	2726								13	18:09:00	11.275	639
17	2015-10-05	07:52:00	8.07419	114						11	15:38:00	8.21874	2727								14	16:46:00	9.18929	640
23	2015-08-05	15:38:00	12.1629	114						30	08:50:00	10.0566	2731								7	11:40:00	10.6554	641
16	2015-11-05	15:36:00	8.07419	114						26	18:06:00	10.5935	2740								15	16:07:00	8.92084	641
17	2015-07-05	11:52:00	8.21874	114						7	09:22:00	9.7675	2742								8	10:08:00	15.9006	644
18	2015-11-05	11:38:00	10.862	114						11	15:36:00	7.97094	2744								12	16:58:00	9.82945	644
23	2015-09-05	08:21:00	9.64359	114						14	18:21:00	8.77629	2796								14	16:05:00	9.9327	644
3	2015-11-05	07:23:00	13.5671	115						30	18:09:00	10.1185	2798								8	16:17:00	17.883	646
16	2015-09-05	14:52:00	6.62868	115						10	11:55:00	8.30134	2813								11	07:30:00	9.39579	647
18	2015-08-05	16:12:00	8.92084	115						11	15:04:00	7.57859	2823								13	16:39:00	11.688	647
3	2015-09-05	08:38:00	8.73499	115						10	18:09:00	9.8501	2832								14	10:49:00	9.29254	647
16	2015-11-05	16:10:00	11.688	115						12	11:21:00	9.47839	2834								13	15:21:00	8.98279	650
17	2015-09-05	06:56:00	9.95335	115						8	17:52:00	11.3163	2838								25	14:45:00	12.3281	650
17	2015-09-05	14:01:00	10.4076	115						25	16:58:00	11.7706	2838								26	18:28:00	11.1304	650
21	2015-11-05	08:14:00	9.41644	116						26	17:15:00	10.4076	2841								7	09:24:00	11.2337	651
23	2015-07-05	11:18:00	8.50784	116						11	18:21:00	10.1598	2844								12	09:53:00	11.0478	651
24	2015-07-05	14:08:00	9.35449	116						25	15:31:00	10.1598	2859								15	18:28:00	12.039	651
3	2015-10-05	14:57:00	14.3105	116						7	15:55:00	10.6348	2923								15	16:34:00	14.8061	651
17	2015-07-05	14:59:00	9.56099	116						15	17:18:00	10.5315	2936								30	09:02:00	8.65239	651
17	2015-11-05	08:48:00	11.9358	116						11	16:44:00	10.0979	2949								12	10:08:00	11.9358	652
18	2015-09-05	14:52:00	13.9182	116						9	09:41:00	10.9033	2969								15	17:20:00	11.3782	653
4	2015-11-05	14:45:00	7.70249	117						7	09:36:00	9.7262	2981								7	09:46:00	11.7706	654
16	2015-10-05	14:40:00	9.35449	117						15	14:45:00	10.1805	2983								13	16:29:00	9.99465	654
18	2015-08-05	13:56:00	7.99159	117						11	09:17:00	10.5728	2994								8	17:13:00	19.5763	655
19	2015-07-05	13:00:00	7.45468	117						7	18:11:00	9.974	2997								12	10:13:00	13.7943	655
20	2015-07-05	17:49:00	9.49904	117						14	09:39:00	9.47839	3007								13	13:10:00	9.66424	656
20	2015-10-05	08:43:00	9.25124	117						30	15:50:00	9.29254	3024								25	15:31:00	13.34	656
23	2015-08-05	17:54:00	12.7824	117	9.60106	0.157875	123.49	0.434961		7	11:21:00	9.99465	3025	9.60457	0.1027	3478.14	26.6919				7	16:07:00	11.4815	657	11.2741	0.245718	696.01	2.28405
23	2015-11-05	09:39:00	11.2543	117						15	17:35:00	10.1185	3027								7	16:29:00	11.9771	657
24	2015-10-05	14:06:00	9.60229	117						9	10:47:00	9.91205	3032								14	09:34:00	11.3369	658
3	2015-11-05	12:29:00	8.71434	117						15	15:53:00	10.9239	3039								15	09:51:00	11.2543	658
16	2015-07-05	08:45:00	10.6141	117						9	09:19:00	8.87954	3058								11	09:00:00	10.7793	660
16	2015-10-05	18:55:00	11.9358	117						9	08:43:00	8.21874	3083								30	16:05:00	10.7174	662
17	2015-10-05	18:21:00	8.65239	117						14	17:15:00	9.60229	3089								13	18:45:00	8.96214	663
17	2015-11-05	09:22:00	10.9033	117						9	16:44:00	11.0272	3102								13	09:12:00	10.3044	664
23	2015-11-05	18:26:00	10.2011	118						10	11:04:00	8.94149	3122								26	18:23:00	11.9151	664
24	2015-08-05	12:48:00	10.738	118						14	16:39:00	8.71434	3139								7	12:12:00	11.8119	665
3	2015-08-05	08:33:00	9.25124	118						30	08:21:00	8.79694	3144								14	09:41:00	8.40459	665
17	2015-08-05	12:31:00	8.32199	118						12	09:19:00	11.3369	3146								13	14:42:00	8.48719	666
19	2015-09-05	14:18:00	9.99465	118						25	16:10:00	10.0359	3177								9	12:41:00	13.0302	669
19	2015-11-05	15:19:00	12.3694	118						25	18:09:00	8.65239	3183								15	11:11:00	14.0421	669
21	2015-08-05	11:57:00	10.0979	118						8	17:35:00	11.213	3186								25	17:47:00	14.0627	669
4	2015-11-05	11:55:00	8.13614	119						11	16:17:00	9.02409	3189								26	18:40:00	11.4608	669
18	2015-07-05	10:10:00	8.71434	119						14	18:38:00	8.23939	3192								9	12:48:00	10.2218	670
19	2015-09-05	17:25:00	11.0685	119						9	14:35:00	9.87075	3194								11	13:10:00	9.31319	670
20	2015-10-05	09:00:00	7.49598	119						25	17:30:00	10.3663	3203								15	11:28:00	14.6203	671
23	2015-08-05	10:32:00	9.62294	119						8	17:18:00	11.4815	3205								12	18:28:00	11.5434	672
4	2015-09-05	08:21:00	10.6554	119						12	10:47:00	10.5522	3214								13	11:52:00	7.39273	672
4	2015-10-05	15:14:00	10.8	119						14	16:00:00	8.26004	3219								26	09:07:00	10.9446	673
17	2015-09-05	14:35:00	9.8501	119						7	09:39:00	10.5109	3226								11	07:52:00	9.7675	674
3	2015-11-05	17:35:00	9.78815	120						10	15:09:00	8.87954	3227								10	18:04:00	11.3163	675
4	2015-11-05	16:10:00	7.70249	120						9	15:55:00	9.39579	3246								11	14:57:00	12.039	676
23	2015-09-05	10:37:00	9.91205	120						10	15:43:00	8.81759	3247								25	15:48:00	11.9771	676
24	2015-11-05	16:44:00	12.3901	120						30	18:38:00	10.3663	3257								14	10:47:00	11.5641	677
17	2015-07-05	08:45:00	9.10669	120						9	10:10:00	8.28069	3258								25	10:49:00	12.2042	677
17	2015-09-05	07:47:00	9.12734	120						9	08:33:00	9.58164	3259								10	17:30:00	8.63174	678
18	2015-07-05	08:11:00	8.73499	120						14	17:08:00	9.51969	3291								12	12:07:00	12.5346	678
18	2015-11-05	17:01:00	11.7293	120						10	09:51:00	10.0153	3292								15	08:55:00	10.7174	679
4	2015-11-05	10:47:00	7.74379	121						14	18:04:00	8.63174	3293								25	15:53:00	11.1924	680
16	2015-09-05	10:03:00	11.1304	121						15	15:02:00	10.5728	3295								13	14:59:00	7.66119	682
19	2015-09-05	16:17:00	6.52543	121						9	08:21:00	8.13614	3319								30	14:40:00	8.44589	682
20	2015-08-05	13:56:00	7.26883	121						7	16:17:00	10.5522	3334								8	11:45:00	20.1132	683
20	2015-10-05	12:41:00	9.10669	121						14	16:44:00	9.39579	3337								13	10:20:00	7.72314	683
21	2015-09-05	10:37:00	8.17744	121						11	16:12:00	8.15679	3339								13	12:02:00	10.0979	684
21	2015-10-05	07:52:00	9.91205	121						14	17:13:00	9.20994	3342								13	10:25:00	10.5522	684
16	2015-09-05	14:18:00	11.3989	121						7	17:30:00	7.64054	3358								12	08:38:00	13.1954	687
17	2015-11-05	15:02:00	11.4195	121						14	16:12:00	9.04474	3364								12	14:28:00	8.96214	687
17	2015-09-05	12:53:00	9.33384	122						14	17:35:00	9.14799	3365								7	08:04:00	12.3075	688
23	2015-09-05	06:56:00	8.48719	122						12	10:13:00	6.44283	3374								15	13:03:00	11.9771	689
24	2015-10-05	16:05:00	9.99465	122						11	15:14:00	9.08604	3385								9	13:05:00	9.95335	690
4	2015-11-05	09:39:00	11.1098	122						11	17:47:00	9.23059	3400								13	18:06:00	7.41338	690
16	2015-09-05	18:50:00	9.99465	122						10	14:52:00	10.2631	3416								14	07:25:00	9.14799	691
17	2015-10-05	13:49:00	7.70249	123						8	17:01:00	11.3576	3419								10	16:07:00	7.78509	692
21	2015-10-05	07:35:00	7.70249	123						9	09:58:00	9.70554	3428								26	13:15:00	13.5878	692
3	2015-10-05	08:43:00	11.1717	123						12	10:20:00	8.01224	3438								15	07:30:00	14.4757	693
16	2015-10-05	18:21:00	14.0421	123						12	09:17:00	8.44589	3443								30	10:30:00	8.36329	694
17	2015-07-05	10:10:00	8.75564	123						11	17:13:00	10.1392	3464								11	13:27:00	8.50784	698
18	2015-07-05	13:00:00	9.54034	123						30	16:10:00	10.8413	3477								13	16:46:00	9.8501	698
19	2015-08-05	16:46:00	8.19809	123						25	16:27:00	9.35449	3479								13	16:51:00	10.2218	698
21	2015-07-05	15:50:00	8.48719	123						10	16:27:00	10.5728	3491								15	09:00:00	12.4314	698
23	2015-09-05	08:04:00	10.0359	123						15	17:01:00	11.7706	3499								15	14:06:00	11.0272	698
4	2015-11-05	13:20:00	7.66119	124						7	16:22:00	10.0772	3502								8	18:55:00	20.0512	699
16	2015-07-05	17:32:00	9.9327	124						30	09:17:00	8.01224	3502								7	18:28:00	11.3369	701
16	2015-10-05	16:39:00	8.34264	124						30	15:31:00	8.40459	3522								12	08:33:00	13.1541	702
20	2015-08-05	11:57:00	7.49598	124						9	16:27:00	10.7793	3539								30	14:30:00	9.91205	703
23	2015-09-05	18:33:00	10.5522	124						9	14:52:00	8.75564	3542								13	13:39:00	5.76138	704
18	2015-07-05	07:54:00	12.4727	124						11	17:35:00	8.67304	3557								9	13:54:00	13.5671	705
18	2015-08-05	10:32:00	8.46654	125						12	16:27:00	10.1805	3562								12	10:10:00	11.3369	707
19	2015-09-05	07:13:00	11.3576	125						14	17:52:00	8.46654	3569								26	15:14:00	14.2486	707
24	2015-10-05	09:34:00	9.18929	125						15	15:36:00	11.1098	3570								13	08:33:00	9.23059	708
16	2015-09-05	14:35:00	11.5228	126						9	09:22:00	10.8826	3578								26	16:10:00	11.6467	708
19	2015-07-05	12:43:00	7.02103	126						15	15:19:00	11.5021	3619								8	16:58:00	15.2398	709
23	2015-07-05	11:35:00	8.40459	126						12	09:22:00	9.58164	3631								7	11:11:00	14.0834	710
3	2015-07-05	16:07:00	8.26004	126						12	17:42:00	10.0153	3638								13	14:40:00	11.3163	711
3	2015-07-05	18:57:00	8.63174	126						9	15:38:00	8.44589	3649								15	11:04:00	12.0803	711
3	2015-10-05	10:59:00	9.974	126						25	17:32:00	9.08604	3650								30	17:01:00	11.1511	711
3	2015-08-05	16:12:00	8.48719	127						25	17:47:00	9.8914	3651								9	17:54:00	11.5847	712
3	2015-10-05	07:01:00	9.41644	127						12	08:33:00	11.275	3663								15	14:28:00	9.8914	713
4	2015-10-05	11:16:00	8.48719	127						12	11:04:00	9.60229	3671								12	16:12:00	11.8945	714
16	2015-11-05	09:39:00	9.58164	127						11	16:56:00	9.974	3693								11	16:34:00	9.35449	715
17	2015-08-05	08:16:00	7.82639	127						25	17:01:00	9.14799	3702								15	08:11:00	8.73499	715
18	2015-08-05	16:46:00	13.5878	127						25	18:23:00	9.8914	3703								26	06:56:00	11.8945	716
23	2015-09-05	10:20:00	8.44589	127						9	09:56:00	9.68489	3708								25	17:52:00	12.3694	717
16	2015-08-05	10:32:00	11.2956	128						14	17:25:00	8.69369	3716								26	15:53:00	12.0803	717
19	2015-11-05	17:01:00	10.5935	128						30	09:51:00	9.23059	3723								13	14:25:00	8.85889	718
24	2015-08-05	07:08:00	7.86769	128						10	11:21:00	8.52849	3740								26	11:21:00	11.1098	718
3	2015-08-05	14:13:00	7.82639	128						11	17:30:00	10.0979	3752								25	11:11:00	12.3075	719
4	2015-07-05	13:51:00	9.31319	128						15	16:10:00	11.0272	3771								26	12:02:00	11.626	721
4	2015-10-05	07:18:00	8.28069	128						11	16:29:00	7.78509	3784								30	07:23:00	10.7587	721
18	2015-08-05	11:40:00	12.7205	128						25	17:49:00	9.25124	3794								10	11:45:00	8.79694	722
21	2015-07-05	17:15:00	7.66119	128						30	17:37:00	10.5109	3795								11	14:47:00	8.98279	722
16	2015-11-05	09:05:00	8.50784	129						10	09:22:00	9.87075	3806								25	17:59:00	13.6291	722
20	2015-09-05	15:43:00	11.0272	129						12	09:34:00	8.87954	3807								7	16:27:00	12.7618	723
3	2015-10-05	09:51:00	11.0685	129						25	18:04:00	9.974	3811								14	13:51:00	8.79694	723
19	2015-09-05	13:27:00	9.8914	129						12	14:42:00	11.2543	3824								15	11:57:00	11.626	723
21	2015-08-05	09:24:00	8.48719	129						7	18:28:00	10.4076	3830								15	10:10:00	10.6554	726
3	2015-10-05	18:55:00	10.6554	130						30	16:07:00	8.96214	3850								9	14:18:00	11.5434	727
21	2015-08-05	12:31:00	7.74379	130						9	09:36:00	8.65239	3868								8	15:48:00	18.4612	728
16	2015-08-05	07:08:00	8.38394	130						7	16:27:00	10.5728	3875								7	10:54:00	11.9771	729
18	2015-07-05	10:44:00	9.08604	130						14	16:29:00	9.66424	3884								12	16:10:00	9.04474	729
21	2015-08-05	17:03:00	10.2011	130						11	17:52:00	9.39579	3887								13	10:47:00	11.8532	729
16	2015-10-05	18:21:00	9.25124	131						7	16:34:00	9.29254	3891								14	12:09:00	9.43709	729
18	2015-07-05	08:45:00	8.69369	131						12	09:00:00	9.18929	3895								25	07:18:00	14.8268	730
3	2015-09-05	13:44:00	9.68489	131						12	17:49:00	10.6141	3918								26	11:16:00	10.9652	731
19	2015-07-05	12:09:00	9.27189	131						14	17:01:00	9.7675	3942								12	17:35:00	8.92084	732
19	2015-11-05	18:09:00	12.7205	131						11	16:05:00	10.5315	3947								8	14:45:00	17.0983	733
21	2015-08-05	11:40:00	7.24818	131						10	14:57:00	9.62294	3953								10	10:25:00	11.6467	737
19	2015-07-05	13:17:00	9.16864	132	9.67829	0.17132	138.15	0.413259		25	18:57:00	9.60229	3985	9.82423	0.0764448	4693.61	47.9325				11	10:15:00	12.6998	737	11.1366	0.208931	779.18	2.50613
19	2015-11-05	09:05:00	11.7293	132						12	14:52:00	10.2424	4010								12	17:25:00	15.3843	737
19	2015-11-05	09:56:00	8.73499	132						25	17:13:00	9.23059	4017								13	10:42:00	11.6467	737
20	2015-08-05	11:40:00	7.92964	132						9	15:33:00	9.99465	4019								13	10:32:00	8.94149	738
16	2015-09-05	11:28:00	8.44589	132						12	09:51:00	9.82945	4030								12	11:57:00	10.1805	740
17	2015-08-05	18:28:00	9.10669	132						25	18:40:00	9.37514	4046								9	14:01:00	13.0509	742
18	2015-11-05	16:10:00	8.54914	132						11	17:01:00	9.54034	4050								11	13:39:00	9.58164	742
19	2015-10-05	18:21:00	12.5759	132						12	09:41:00		4059								26	11:52:00	11.2337	742
21	2015-09-05	07:30:00	9.00344	132						9	17:49:00	10.1805	4071								12	11:40:00	13.1128	743
23	2015-09-05	17:42:00	12.8237	132						25	18:21:00	9.33384	4124								12	18:45:00	13.5258	744
4	2015-11-05	13:54:00	8.17744	133						30	10:20:00	11.7706	4132								15	15:19:00	13.1541	744
16	2015-11-05	13:37:00	8.19809	133						12	14:47:00	10.4076	4138								7	14:47:00	11.5641	747
17	2015-09-05	13:27:00	8.54914	133						7	16:44:00	11.4608	4152								11	09:19:00	8.42524	747
20	2015-10-05	18:38:00	8.56979	133						7	18:21:00	9.23059	4155								9	16:44:00	12.4314	748
24	2015-11-05	15:36:00	7.41338	133						9	17:42:00	10.1598	4155								13	09:29:00	10.2424	749
3	2015-08-05	13:39:00	8.05354	133						7	17:52:00	9.41644	4191								15	09:34:00	12.2455	750
21	2015-07-05	12:43:00	10.5935	133						12	15:09:00	9.31319	4192								11	07:25:00	8.44589	751
21	2015-07-05	16:58:00	7.68184	133						12	14:35:00	9.9327	4200								26	18:45:00	12.6379	751
21	2015-10-05	14:40:00	8.65239	133						9	15:09:00	9.37514	4209								13	11:04:00	10.6761	752
23	2015-08-05	17:03:00	11.3163	133						25	16:44:00	9.25124	4214								30	17:54:00	10.3044	752
23	2015-09-05	07:13:00	7.86769	133						10	11:38:00	8.79694	4218								13	12:29:00	11.1717	753
3	2015-11-05	17:52:00	6.95908	134						7	09:56:00	10.4489	4224								15	09:29:00	15.6321	753
4	2015-11-05	07:23:00	7.95029	134						10	15:26:00	8.71434	4229								10	09:46:00	9.8501	754
16	2015-10-05	10:42:00	8.96214	134						12	08:48:00	10.4283	4245								12	16:22:00	11.7499	754
16	2015-11-05	10:30:00	11.7499	134						14	16:46:00	8.96214	4258								25	17:15:00	10.7587	755
18	2015-09-05	11:28:00	8.67304	134						30	17:20:00	10.0772	4272								7	17:47:00	14.6616	757
24	2015-10-05	13:49:00	6.69063	134						11	15:31:00	9.70554	4284								25	11:35:00	9.7262	758
23	2015-08-05	07:42:00	9.7675	135						11	17:08:00	9.74685	4304								9	18:23:00	10.7793	759
23	2015-11-05	09:56:00	11.5434	135						10	17:08:00	8.98279	4355								11	07:20:00	7.39273	760
4	2015-08-05	11:57:00	9.7262	135						9	11:04:00	9.31319	4361								15	18:11:00	12.039	760
4	2015-10-05	12:58:00	12.0184	135						12	15:31:00	10.5522	4377								10	17:25:00	11.5228	761
21	2015-09-05	10:03:00	10.1185	135						30	09:00:00	9.45774	4392								11	17:25:00	12.8031	761
21	2015-10-05	14:57:00	10.0566	135						12	09:05:00	11.0891	4415								11	07:37:00	8.03289	764
23	2015-10-05	11:33:00	11.8325	135						10	15:31:00	8.81759	4427								30	11:35:00	8.03289	764
20	2015-11-05	08:48:00	9.14799	136						11	16:46:00	9.25124	4428								11	18:33:00	14.6409	765
23	2015-09-05	13:27:00	8.92084	136						30	08:43:00	10.4076	4430								14	09:02:00	6.05048	765
17	2015-11-05	08:14:00	10.2011	136						9	15:50:00	8.98279	4472								25	11:23:00	8.65239	769
16	2015-10-05	09:17:00	10.8413	137						10	16:17:00	8.59044	4472								11	12:02:00	9.99465	770
16	2015-10-05	11:50:00	10.7793	137						30	17:03:00	10.5522	4474								14	16:07:00	10.3663	770
19	2015-08-05	10:32:00	8.67304	137						10	17:25:00	9.02409	4476								15	15:53:00	9.20994	770
3	2015-08-05	15:55:00	8.19809	137						10	16:22:00	9.14799	4480								30	08:38:00	10.9859	771
19	2015-10-05	18:38:00	10.5728	137						12	15:26:00	9.54034	4480								30	15:16:00	9.06539	772
21	2015-11-05	17:35:00	9.10669	137						12	09:53:00	9.91205	4489								15	08:31:00	10.738	773
3	2015-10-05	16:56:00	8.05354	138						30	16:41:00	9.99465	4515								10	13:39:00	9.45774	776
17	2015-11-05	11:38:00	8.44589	138						11	18:38:00	10.2011	4525								10	11:04:00	7.70249	776
20	2015-07-05	16:58:00	8.15679	138						12	09:12:00	10.8	4530								15	17:01:00	12.7205	777
21	2015-07-05	18:40:00	12.6585	138						11	18:55:00	9.70554	4536								12	18:21:00	15.3017	778
4	2015-08-05	16:46:00	10.3044	138						11	15:48:00	9.8914	4557								12	16:39:00	14.166	779
17	2015-09-05	08:21:00	8.85889	138						7	16:51:00	9.45774	4560								9	13:00:00	8.15679	780
24	2015-11-05	15:02:00	8.48719	138						10	16:34:00	8.96214	4606								15	09:12:00	13.0715	780
16	2015-09-05	10:54:00	11.6467	139						10	16:05:00	9.60229	4616								11	10:37:00	13.1541	781
16	2015-09-05	13:10:00	7.22753	139						10	16:44:00	10.0772	4616								14	11:35:00	7.49598	781
16	2015-11-05	13:54:00	10.9033	139						11	16:22:00	10.4076	4625								15	12:29:00	10.0359	781
17	2015-08-05	17:54:00	8.11549	139						12	10:15:00	10.1598	4654								15	10:20:00	7.39273	782
19	2015-08-05	07:08:00	7.16558	139						10	09:39:00	9.06539	4679								15	17:52:00	10.9652	783
24	2015-10-05	18:21:00	9.74685	139						12	16:56:00	9.47839	4691								14	11:45:00	11.3369	784
17	2015-10-05	16:56:00	9.41644	139						30	10:08:00	6.77323	4700								26	11:23:00	10.9239	784
18	2015-09-05	10:54:00	13.9388	139						7	16:39:00	10.7793	4714								12	16:17:00	13.5878	786
23	2015-08-05	08:33:00	10.2218	139						11	16:34:00	10.4696	4722								25	12:41:00	14.2899	786
16	2015-10-05	13:15:00	9.56099	140						11	18:04:00	10.0979	4740								12	10:37:00	13.4019	788
20	2015-07-05	10:10:00	8.69369	140						12	16:10:00	11.3782	4751								26	14:18:00	13.8149	789
4	2015-11-05	09:56:00	11.2956	140						9	15:48:00	9.62294	4768								10	14:18:00	8.98279	791
21	2015-07-05	15:33:00	7.95029	140						12	08:43:00	10.9033	4797								15	17:54:00	13.5052	791
23	2015-09-05	07:30:00	9.18929	140						10	16:39:00	9.45774	4801								13	11:01:00	9.00344	793
3	2015-11-05	17:18:00	11.8119	141						9	15:14:00	9.70554	4824								14	07:03:00	8.94149	794
17	2015-08-05	18:11:00	9.82945	141						10	16:51:00	9.20994	4837								15	16:27:00	9.47839	795
21	2015-09-05	13:44:00	9.99465	141						9	09:39:00	9.8914	4847								26	08:09:00	12.5346	795
23	2015-09-05	09:12:00	10.2218	141						11	16:39:00	10.1392	4883								13	09:22:00	12.2662	796
23	2015-09-05	14:18:00	10.6967	141						12	10:27:00	8.69369	4895								25	16:12:00	11.2956	796
3	2015-10-05	08:09:00	11.8119	141						9	16:00:00	9.33384	4969								9	12:02:00	11.7499	797
4	2015-07-05	09:36:00	9.87075	141						25	17:18:00	10.1185	5005								13	11:57:00	8.11549	797
4	2015-09-05	12:02:00	8.81759	141						14	17:18:00	9.54034	5085								7	15:04:00	12.1629	798
19	2015-11-05	08:48:00	10.3044	141						30	17:54:00	9.91205	5092								15	10:08:00	11.4402	802
21	2015-10-05	15:14:00	9.60229	141						9	15:26:00	9.70554	5102								26	16:41:00	10.387	802
17	2015-09-05	16:00:00	7.33078	142						25	17:35:00	9.33384	5125								12	18:04:00	11.0065	803
19	2015-11-05	12:46:00	11.0065	142						30	16:39:00	11.1717	5129								15	18:04:00	11.7086	803
23	2015-07-05	13:17:00	7.51663	142						7	16:56:00	9.974	5148								15	13:37:00	11.213	803
24	2015-10-05	16:56:00	7.18623	142						30	15:48:00	9.14799	5158								30	08:45:00	10.4489	803
4	2015-11-05	07:23:00	8.92084	142						12	16:39:00	9.51969	5163								30	16:07:00	10.6967	803
17	2015-10-05	09:34:00	10.5109	142						12	09:58:00	11.5228	5187								7	10:44:00	11.7706	804
19	2015-09-05	15:26:00	8.79694	142						10	09:56:00	9.37514	5228								10	17:49:00	8.73499	804
19	2015-11-05	15:53:00	11.4195	142						9	15:53:00	10.0566	5252								30	18:11:00	10.0359	804
23	2015-07-05	16:58:00	9.08604	142						12	09:36:00	10.4489	5282								7	11:33:00	14.0627	805
19	2015-07-05	17:49:00	9.54034	143						12	15:55:00	10.325	5324								12	17:54:00	13.278	806
3	2015-10-05	10:25:00	13.9801	143						10	15:48:00	9.27189	5338								30	06:56:00	10.4076	806
23	2015-09-05	16:00:00	12.6792	143						25	17:52:00	10.0772	5342								7	18:16:00	15.1365	807
3	2015-09-05	07:47:00	7.64054	144						9	16:24:00	9.06539	5356								14	18:28:00	12.2249	807
19	2015-11-05	10:30:00	14.8268	144						12	17:52:00	10.4696	5410								9	10:37:00	10.1392	810
20	2015-08-05	11:23:00	9.45774	144						12	15:48:00	9.58164	5421								14	14:11:00	8.65239	813
21	2015-10-05	09:17:00	9.47839	144						30	16:27:00	11.3369	5422								7	16:22:00	13.4432	814
23	2015-07-05	17:32:00	9.35449	144						12	16:44:00	11.0891	5436								15	08:50:00	10.2218	814
23	2015-11-05	15:19:00	10.9239	144						10	17:35:00	9.82945	5450								12	17:08:00	9.87075	815
24	2015-08-05	13:39:00	9.9327	144						7	17:35:00	10.7174	5454								15	13:20:00	12.2662	815
4	2015-11-05	11:21:00	7.86769	144						9	16:41:00	9.08604	5477								14	07:08:00	7.12428	816
17	2015-07-05	14:25:00	8.07419	144						12	16:05:00	9.8914	5507								25	11:06:00	11.4402	817
17	2015-10-05	14:57:00	8.36329	144						30	16:05:00	9.8914	5521								12	08:43:00	12.8444	818
23	2015-11-05	18:43:00	13.1954	144						11	17:25:00	11.1304	5532								9	09:17:00	13.5052	819
16	2015-08-05	08:50:00	10.3044	145						14	18:55:00	9.60229	5565								30	10:49:00	10.2011	819
16	2015-10-05	14:23:00	9.37514	145						12	17:35:00	9.66424	5575								11	12:58:00	12.039	820
16	2015-11-05	18:43:00	12.4314	145						12	10:10:00	9.33384	5606								15	08:38:00	11.0065	821
18	2015-07-05	16:07:00	7.86769	145	9.63368	0.171073	152.91	0.539752		11	16:51:00	9.58164	5640	10.3038	0.0584725	6735.4	84.4678				25	15:50:00	10.387	821	11.5143	0.273432	859.66	2.49967
20	2015-10-05	18:55:00	8.07419	145						30	16:58:00	10.5935	5670								25	10:08:00	16.0451	821
23	2015-09-05	12:36:00	9.41644	145						7	17:08:00	10.1185	5673								9	10:32:00	9.8501	824
24	2015-07-05	13:17:00	10.6761	145						10	17:52:00	9.64359	5673								12	18:11:00	12.8237	824
4	2015-09-05	08:38:00	8.05354	145						12	17:18:00	10.2631	5677								15	11:38:00	12.3281	824
17	2015-08-05	15:04:00	9.68489	145						12	16:22:00	9.51969	5680								8	18:33:00	23.9748	825
21	2015-07-05	12:09:00	9.16864	145						12	15:43:00	9.74685	5703								11	14:40:00	15.1985	825
23	2015-07-05	08:45:00	8.21874	145						30	17:13:00	9.74685	5730								7	10:47:00	7.02103	826
16	2015-10-05	07:01:00	9.974	146						7	18:04:00	8.19809	5731								8	18:38:00	20.361	826
16	2015-11-05	09:39:00	7.99159	146						9	15:19:00	10.5109	5771								8	17:35:00	18.647	826
3	2015-08-05	11:23:00	10.2424	146						10	15:14:00	10.2631	5783								25	09:53:00	10.2424	827
23	2015-09-05	09:46:00	8.28069	146						10	17:01:00	10.2218	5783								30	19:00:00	11.4195	827
16	2015-10-05	11:16:00	7.51663	147						7	17:25:00	10.6967	5808								9	07:59:00	10.9033	829
16	2015-11-05	12:46:00	12.0597	147						30	16:44:00	9.95335	5819								11	06:56:00	11.5847	829
3	2015-11-05	19:00:00	11.3369	147						7	18:38:00	10.8413	5820								25	13:34:00	9.974	829
16	2015-08-05	10:15:00	10.4489	147						30	17:32:00	10.0566	5822								26	18:33:00	14.166	830
17	2015-07-05	18:40:00	9.27189	147						12	09:56:00	10.2011	5826								15	09:17:00	10.387	833
18	2015-10-05	18:55:00	14.2692	147						7	17:01:00	11.5847	5836								9	11:06:00	11.6467	834
19	2015-08-05	09:41:00	10.4283	147						7	16:46:00	11.213	5884								9	07:01:00	13.6084	834
3	2015-11-05	13:54:00	7.72314	148						12	10:03:00	9.7262	5884								11	10:54:00	9.51969	834
16	2015-09-05	18:16:00	9.58164	148						30	16:22:00	9.91205	5884								10	07:54:00	9.70554	835
17	2015-08-05	07:42:00	7.90899	148						9	15:31:00	9.37514	5906								14	10:32:00	10.4489	835
20	2015-08-05	15:04:00	11.0685	148						10	17:30:00	9.82945	5913								8	13:44:00	19.2872	836
20	2015-11-05	14:45:00	7.72314	148						7	17:13:00	10.2424	5922								11	16:39:00	12.452	836
3	2015-07-05	16:58:00	6.95908	148						9	16:17:00	9.25124	5937								7	11:01:00	10.3663	839
17	2015-08-05	12:14:00	9.51969	148						12	09:39:00	9.9327	5944								7	09:53:00	10.5935	840
21	2015-09-05	15:09:00	8.96214	148						30	17:18:00	10.0153	5951								25	07:42:00	9.68489	840
23	2015-11-05	14:45:00	11.3163	148						10	17:18:00	10.2218	5976								9	07:25:00	10.4489	841
3	2015-09-05	18:16:00	10.0153	149						9	16:46:00	9.78815	6029								10	17:59:00	8.21874	841
16	2015-11-05	08:48:00	8.26004	149						9	17:35:00	10.4902	6034								8	10:37:00	16.1071	842
16	2015-11-05	12:29:00	9.02409	149						10	17:47:00	10.5315	6122								15	08:48:00	13.3193	842
21	2015-09-05	16:00:00	10.4489	149						12	15:21:00	10.1805	6126								26	09:29:00	13.5052	842
3	2015-10-05	11:16:00	10.7793	149						30	17:15:00	10.4902	6126								10	10:08:00	10.7174	844
16	2015-09-05	06:56:00	8.65239	149						30	17:30:00	9.8914	6173								7	07:06:00	13.278	845
21	2015-09-05	18:16:00	10.387	149						12	18:55:00	10.0979	6195								15	09:05:00	9.54034	846
3	2015-10-05	09:34:00	9.43709	150						9	16:07:00	10.0153	6201								30	17:32:00	10.738	846
20	2015-08-05	13:39:00	6.52543	150						9	16:39:00	10.5109	6212								13	15:50:00	9.47839	847
4	2015-09-05	17:25:00	11.2956	150						12	16:51:00	10.5315	6223								30	16:56:00	11.3989	847
17	2015-09-05	12:53:00	8.36329	150						30	17:35:00	10.1185	6238								25	18:40:00	11.3576	848
17	2015-10-05	16:22:00	10.2631	150						12	14:59:00	10.5522	6252								11	18:09:00	12.3075	851
21	2015-07-05	11:52:00	9.10669	150						7	16:29:00	10.6348	6261								15	07:52:00	10.3457	851
23	2015-07-05	17:49:00	11.9977	150						30	17:52:00	10.8413	6326								15	14:11:00	9.7675	851
23	2015-08-05	17:54:00	10.5728	150						12	15:04:00	10.5728	6340								11	09:17:00	10.6348	852
24	2015-07-05	13:51:00	6.48413	151						30	16:56:00	10.8207	6383								15	17:15:00	11.0272	852
17	2015-10-05	07:35:00	10.4902	151						10	16:56:00	9.91205	6394								15	18:57:00	10.8	853
16	2015-11-05	15:36:00	11.5847	152						30	17:49:00	10.3044	6404								15	11:33:00	10.7174	854
19	2015-07-05	16:41:00	9.16864	152						9	16:10:00	10.2837	6409								25	13:27:00	12.4107	854
18	2015-11-05	07:57:00	11.3989	152						9	17:32:00	10.4696	6438								13	10:15:00	9.56099	855
23	2015-11-05	12:46:00	8.15679	152						9	17:18:00	10.738	6472								14	15:14:00	12.0184	858
4	2015-11-05	18:09:00	7.95029	153						12	18:38:00	10.5315	6502								7	17:15:00	10.1185	859
19	2015-10-05	14:06:00	11.5847	153						12	16:46:00	10.4902	6539								9	13:17:00	11.1098	859
21	2015-07-05	12:26:00	9.95335	153						30	18:28:00	10.4902	6555								25	07:25:00	10.4283	861
23	2015-09-05	17:42:00	7.80574	153						12	15:16:00	10.1805	6560								13	13:34:00	8.30134	862
24	2015-11-05	07:57:00	7.88834	153						12	17:25:00	10.4076	6635								13	15:16:00	7.74379	862
21	2015-07-05	17:15:00	11.0891	154						30	18:11:00	10.0772	6662								26	13:37:00	11.688	862
21	2015-09-05	18:33:00	12.5966	154						12	09:29:00	10.325	6704								9	09:24:00	10.5935	863
3	2015-09-05	16:51:00	13.1748	154						9	16:12:00	9.06539	6789								25	11:01:00	10.0979	863
3	2015-10-05	09:17:00	11.0478	154						12	17:01:00	10.5935	6883								10	07:06:00	12.0803	864
19	2015-07-05	15:33:00	9.25124	154						9	16:05:00	9.39579	7018								11	14:59:00	8.50784	864
21	2015-11-05	17:52:00	8.73499	154						12	09:46:00	10.7174	7026								15	18:06:00	11.1924	864
16	2015-07-05	07:03:00	7.57859	155						12	16:29:00	10.325	7041								30	12:24:00	10.8413	864
16	2015-08-05	15:38:00	12.7205	155						12	17:13:00	10.3457	7049								15	18:40:00	12.2042	865
16	2015-11-05	07:40:00	8.32199	155						9	17:15:00	9.41644	7076								15	10:59:00	10.9239	866
23	2015-11-05	17:18:00	13.3606	155						30	17:01:00	10.6348	7135								26	12:09:00	10.4902	867
4	2015-10-05	14:40:00	10.9239	155						12	15:50:00	11.0272	7137								12	13:44:00	15.0746	871
23	2015-11-05	13:03:00	11.626	156						9	17:52:00	10.2837	7153								14	15:31:00	11.8119	871
24	2015-10-05	08:43:00	9.23059	156						12	15:38:00	10.0566	7186								9	18:26:00	11.1098	872
3	2015-07-05	18:40:00	9.02409	156						12	18:21:00	10.5935	7215								25	18:04:00	14.579	872
23	2015-10-05	10:59:00	12.8444	156						9	17:01:00	11.4815	7220								8	09:29:00	12.6792	873
16	2015-08-05	15:04:00	7.57859	157						10	17:13:00	10.0772	7248								10	07:08:00	9.56099	873
17	2015-09-05	17:42:00	7.88834	157						12	16:17:00	10.0772	7308								9	18:45:00	9.8501	874
17	2015-10-05	14:06:00	7.95029	157						12	17:30:00	10.3457	7316								12	10:42:00	13.0302	874
17	2015-10-05	14:40:00	6.44283	157						12	16:07:00	11.1924	7318								15	12:09:00	8.67304	874
17	2015-11-05	11:04:00	7.00038	157						10	18:38:00	9.91205	7341								8	11:06:00	15.0746	875
18	2015-07-05	10:44:00	8.92084	157						9	16:29:00	9.12734	7345								15	09:22:00	10.6554	875
21	2015-07-05	14:25:00	10.9033	157						30	17:47:00	11.1717	7364								14	18:06:00	10.0359	877
3	2015-10-05	09:17:00	9.23059	158						9	15:36:00	9.8914	7378								30	08:48:00	12.1423	878
17	2015-11-05	10:47:00	7.00038	158						12	18:04:00	11.1098	7426								12	14:11:00	9.9327	879
4	2015-09-05	08:04:00	9.04474	158						9	17:47:00	10.3457	7456								10	13:51:00	7.99159	881
17	2015-10-05	15:14:00	9.39579	158						30	18:04:00	11.6467	7474								13	11:23:00	8.63174	883
21	2015-08-05	17:20:00	10.2218	158						12	17:47:00	10.6761	7573								10	09:17:00	10.8207	884
21	2015-09-05	10:54:00	12.101	159						9	16:58:00	10.8413	7648								9	17:03:00	12.0597	885
21	2015-10-05	15:48:00	11.5847	159						9	16:22:00	10.5728	7659								15	14:18:00	14.3105	886
24	2015-08-05	16:12:00	10.0359	159						12	16:24:00	10.4076	7725								12	14:13:00	9.95335	891
23	2015-09-05	06:56:00	10.6348	159						9	17:13:00	10.2837	7751								10	15:55:00	7.90899	892
23	2015-10-05	16:22:00	9.60229	159						30	18:21:00	9.974	7752								11	18:16:00	14.2073	892
4	2015-10-05	18:55:00	9.00344	160						9	17:08:00	9.8914	7766								13	14:47:00	8.81759	892
17	2015-10-05	14:40:00	9.70554	160						9	15:43:00	9.39579	7835								10	13:03:00	11.6054	895
21	2015-08-05	16:29:00	12.7618	160						30	18:23:00	10.3457	7929								14	18:50:00	11.3369	895
19	2015-07-05	11:01:00	7.78509	161						9	17:30:00	10.7793	7968								26	08:26:00	12.3488	897
3	2015-11-05	09:22:00	11.9771	161						30	18:06:00	11.7293	8091								12	16:29:00	13.1541	901
17	2015-10-05	17:13:00	9.95335	161						12	16:34:00	10.3457	8105								11	16:51:00	13.0715	902
3	2015-10-05	08:43:00	8.52849	162						12	16:12:00	10.5935	8149								14	14:06:00	11.5847	902
19	2015-10-05	16:22:00	11.1924	162						12	17:15:00	11.3163	8152								15	12:12:00	11.2543	903
[truncated: 1,690 more rows]

## Sheet: Night
	order of parameters		During CR	During CR										During CR	During CR										Post CR	Post CR
			1	1										1	1					0.357939					1	1
			3	3										7	7										7	7
			AL	AL										WR	WR										WR	WR
	Box		Box3	Box3										Box6	Box6										Box6	Box6
	Parameter		Mvt Total	Kcal/24h	AL MVT	AL MVT SE	AL TEE	AL TEE SE						Mvt Total	Kcal/24h	CR MVT	CR MVT SE	CR TEE	CR TEE SE						Mvt Total	Kcal/24h	POST CR MVT	POST CR MVT SE	POST CR TEE	POST CR TEE SE
3	2015-11-05	03:08:00	0	9.33384	0.65	0.0988571	9.05672	0.126818				7	23:07:00	0	4.46042	0	0	3.7674	0.180917				7	05:55:00	0	6.25698	9.52	0.694056	8.46117	0.239735
3	2015-11-05	05:58:00	0	9.91205								7	02:14:00	0	2.89101								7	22:26:00	0	8.83824
3	2015-12-05	02:56:00	0	7.08298					8.98946			7	02:31:00	0	3.18011					3.21768			7	00:23:00	0	10.6967
16	2015-07-05	22:55:00	0	8.81759								7	02:48:00	0	3.13881								8	04:52:00	0	9.02409
16	2015-08-05	01:11:00	0	8.09484								7	03:05:00	0	4.99732								8	06:03:00	0	12.452
16	2015-08-05	04:52:00	0	12.4314								7	05:38:00	0	6.19503								12	04:40:00	0	9.14799
16	2015-08-05	23:51:00	0	12.7824								7	05:55:00	0	5.88528								14	04:28:00	0	4.46042
16	2015-09-05	00:08:00	0	9.27189								7	06:12:00	0	4.23327								14	04:45:00	0	4.08872
16	2015-09-05	00:25:00	0	7.82639								7	06:29:00	0	3.36597								14	05:02:00	0	3.90287
16	2015-09-05	03:49:00	0	8.79694								7	20:39:00	0	7.39273								14	05:36:00	0	3.88222
16	2015-09-05	04:06:00	0	8.03289								7	20:56:00	0	4.85277								14	05:53:00	0	3.59312
16	2015-09-05	04:23:00	0	8.61109								7	21:30:00	0	5.80268								14	06:10:00	0	3.42792
18	2015-12-05	06:54:00	0	9.99465								7	21:47:00	0	4.37782								14	06:27:00	0	3.20076
19	2015-09-05	02:41:00	0	8.09484								7	22:04:00	0	4.70822								14	06:44:00	0	2.99426
19	2015-11-05	03:25:00	0	10.4902								7	22:21:00	0	4.93537								12	04:06:00	1	9.99465
21	2015-08-05	00:20:00	0	8.40459								7	22:38:00	0	5.82333								26	21:47:00	1	7.18623
21	2015-08-05	01:28:00	0	7.14493								7	23:29:00	0	4.64627								26	00:06:00	1	8.79694
21	2015-08-05	06:00:00	0	8.52849								7	03:44:00	0	6.77323								30	22:14:00	1	8.38394
21	2015-09-05	02:58:00	0	7.59924								7	04:52:00	0	3.86157								7	02:36:00	2	8.05354
21	2015-10-05	06:27:00	0	8.59044								7	05:09:00	0	4.58432								8	05:14:00	2	11.0272
21	2015-11-05	01:26:00	0	8.44589								7	06:51:00	0	6.11243								8	06:20:00	2	11.5228
21	2015-11-05	06:32:00	0	8.83824								7	19:53:00	0	5.12122								11	23:15:00	2	9.9327
23	2015-10-05	02:29:00	0	7.92964								7	20:27:00	0	4.46042								26	04:30:00	2	7.92964
23	2015-10-05	03:54:00	0	9.60229								7	21:01:00	0	5.80268								26	01:31:00	2	7.51663
24	2015-08-05	01:45:00	0	7.74379								7	21:18:00	0	3.88222								7	03:32:00	3	8.96214
24	2015-08-05	02:36:00	0	8.40459								7	21:35:00	0	4.56367								8	06:34:00	3	9.25124
24	2015-08-05	02:53:00	0	7.72314								7	21:52:00	0	5.30707								9	02:31:00	3	7.22753
24	2015-08-05	19:02:00	0	8.32199								7	22:09:00	0	4.23327								14	21:40:00	3	8.73499
24	2015-08-05	19:19:00	0	8.61109								7	19:41:00	0	5.12122								26	06:29:00	3	6.00918
24	2015-08-05	22:26:00	0	8.48719								7	20:15:00	0	5.78203								7	02:24:00	4	8.94149
24	2015-09-05	06:05:00	0	8.73499								7	01:04:00	0	1.94111								8	05:09:00	4	9.95335
24	2015-09-05	06:39:00	0	7.14493								7	01:21:00	0	1.61071								8	23:44:00	4	13.6291
24	2015-10-05	01:21:00	0	9.82945								7	01:38:00	0	1.50746								9	22:16:00	4	7.04168
24	2015-10-05	01:38:00	0	7.55793								7	01:55:00	0	1.38356								9	02:48:00	4	7.66119
24	2015-10-05	01:55:00	0	8.81759								7	02:12:00	0	1.30096								14	22:48:00	4	8.07419
24	2015-11-05	02:00:00	0	9.27189								7	02:29:00	0	1.30096								30	06:46:00	5	6.85583
4	2015-07-05	20:56:00	0	10.1185								7	05:02:00	0	5.92658								7	23:17:00	6	8.21874
4	2015-08-05	04:18:00	0	9.10669								7	23:44:00	0	5.18317								7	02:07:00	6	8.96214
4	2015-08-05	04:35:00	0	7.80574								7	00:01:00	0	3.77897								13	00:49:00	6	4.93537
4	2015-08-05	20:44:00	0	11.1717								7	00:18:00	0	3.75832								7	01:23:00	7	6.89713
4	2015-08-05	21:01:00	0	9.60229								7	00:35:00	0	4.10937								7	00:59:00	7	9.58164
4	2015-08-05	21:52:00	0	10.3457								7	00:52:00	0	3.13881								8	06:32:00	7	12.5759
4	2015-09-05	00:59:00	0	10.0566								7	01:09:00	0	2.66386								9	04:13:00	8	7.57859
4	2015-09-05	01:50:00	0	8.71434								7	01:26:00	0	2.29216								9	00:59:00	8	9.06539
4	2015-09-05	23:39:00	0	9.66424								7	01:43:00	0	2.25086								11	23:49:00	8	8.85889
4	2015-11-05	01:09:00	0	8.71434								7	02:00:00	0	3.63442								11	02:17:00	9	9.20994
4	2015-11-05	05:58:00	0	8.40459								7	02:17:00	0	2.53996								26	05:38:00	9	6.62868
4	2015-11-05	06:15:00	0	7.70249								7	02:34:00	0	2.16826								26	05:48:00	9	6.69063
16	2015-07-05	00:49:00	0	8.90019								7	02:51:00	0	1.98241								30	04:11:00	9	7.51663
16	2015-12-05	02:22:00	0	8.56979								7	03:08:00	0	1.79656								30	04:28:00	9	7.24818
18	2015-08-05	05:09:00	0	11.3163								7	03:25:00	0	1.67266								8	06:49:00	10	12.7618
18	2015-08-05	06:34:00	0	10.1185								7	03:42:00	0	1.61071								25	01:11:00	10	7.28948
18	2015-11-05	23:15:00	0	10.6761								7	03:59:00	0	1.50746								8	05:43:00	11	10.8
21	2015-07-05	01:06:00	0	8.44589								7	04:16:00	0	1.54876								9	05:55:00	11	8.13614
21	2015-07-05	03:05:00	0	8.59044								7	04:33:00	0	1.69331								25	03:22:00	11	7.33078
21	2015-07-05	03:22:00	0	8.17744								7	05:24:00	0	4.93537								26	01:14:00	11	8.36329
21	2015-07-05	04:13:00	0	10.2218								7	05:41:00	0	5.88528								7	06:17:00	12	7.31013
21	2015-07-05	20:05:00	0	10.387								7	05:58:00	0	6.05048								26	20:25:00	12	9.68489
21	2015-07-05	21:13:00	0	10.6761								7	06:49:00	0	3.92352								7	02:46:00	13	12.0803
21	2015-08-05	04:52:00	0	9.06539								7	20:08:00	0	6.56673								14	21:57:00	13	8.94149
23	2015-07-05	01:23:00	0	7.80574								7	20:25:00	0	5.61683								26	06:12:00	13	7.64054
23	2015-09-05	00:59:00	0	8.15679								7	22:24:00	0	5.76138								26	22:48:00	13	9.39579
23	2015-09-05	02:58:00	0	8.90019								7	22:41:00	0	5.69943								7	23:46:00	14	8.09484
23	2015-09-05	05:48:00	0	9.23059								7	22:58:00	0	6.11243								7	02:51:00	14	10.5315
23	2015-09-05	06:05:00	0	8.36329								9	00:15:00	0	5.72008								9	04:23:00	14	9.8914
3	2015-11-05	02:34:00	1	13.4019								9	01:06:00	0	5.01797								12	23:39:00	14	11.8325
3	2015-11-05	02:51:00	1	12.1629								9	02:14:00	0	3.79962								14	02:24:00	14	7.99159
3	2015-11-05	03:25:00	1	8.75564								9	02:31:00	0	2.51931								25	04:47:00	14	8.15679
21	2015-08-05	04:01:00	1	7.14493								9	02:48:00	0	2.20956								25	03:44:00	14	7.64054
21	2015-10-05	22:19:00	1	9.25124								9	03:22:00	0	1.77591								26	06:05:00	14	7.88834
21	2015-11-05	02:00:00	1	8.21874								9	03:39:00	0	1.56941								26	06:27:00	14	9.10669
24	2015-08-05	04:52:00	1	8.73499								9	03:56:00	0	1.36291								8	02:31:00	15	9.68489
24	2015-09-05	06:22:00	1	7.74379								9	04:13:00	0	1.28031								12	01:31:00	15	9.23059
4	2015-08-05	02:53:00	1	9.9327								9	05:04:00	0	1.63136								13	00:20:00	15	6.23633
16	2015-10-05	06:44:00	1	9.54034								9	05:21:00	0	1.44551								13	02:12:00	15	7.53728
21	2015-07-05	06:46:00	1	7.43403								9	05:38:00	0	2.14761								25	21:50:00	15	8.50784
23	2015-09-05	01:50:00	1	9.06539								9	05:55:00	0	2.91166								26	00:23:00	15	7.64054
3	2015-11-05	03:42:00	2	9.31319								9	21:18:00	0	5.03862								7	01:38:00	16	10.8
3	2015-11-05	06:15:00	2	9.60229								9	20:32:00	0	6.25698								7	03:54:00	16	10.5109
19	2015-09-05	06:39:00	2	8.28069								9	20:49:00	0	5.38967								8	06:27:00	16	14.6616
21	2015-11-05	01:09:00	2	9.25124								9	21:45:00	0	7.06233								8	21:45:00	17	15.3843
23	2015-10-05	00:13:00	2	8.21874								9	22:02:00	0	5.43098								26	01:50:00	17	7.45468
23	2015-10-05	01:55:00	2	9.47839								9	22:19:00	0	5.45163								30	06:51:00	17	7.64054
24	2015-08-05	03:10:00	2	9.02409								9	22:36:00	0	6.13308								7	04:06:00	18	9.35449
24	2015-08-05	05:09:00	2	7.70249								9	01:43:00	0	5.26577								13	04:30:00	18	3.73767
4	2015-09-05	01:33:00	2	10.9033								9	02:00:00	0	3.51052								14	03:54:00	18	5.84398
4	2015-09-05	21:06:00	2	12.4107								9	02:17:00	0	2.93231								26	22:31:00	18	9.33384
16	2015-09-05	21:06:00	2	10.8413								9	02:34:00	0	2.74646								26	23:05:00	18	9.82945
17	2015-07-05	04:13:00	2	9.64359								9	02:51:00	0	2.20956								7	05:58:00	19	9.29254
18	2015-12-05	01:48:00	2	8.07419								9	03:25:00	0	2.51931								7	04:55:00	19	8.71434
19	2015-10-05	06:44:00	2	9.41644								9	03:42:00	0	1.85851								8	20:39:00	19	11.213
19	2015-12-05	01:48:00	2	9.45774								9	03:59:00	0	1.54876								8	01:33:00	19	9.51969
24	2015-07-05	22:55:00	2	10.1598								9	04:16:00	0	1.46616								9	04:30:00	19	7.12428
3	2015-11-05	05:41:00	3	8.90019								9	04:33:00	0	1.52811								7	22:04:00	20	8.59044
16	2015-07-05	19:31:00	3	8.30134								9	04:50:00	0	1.50746								9	01:57:00	20	6.85583
19	2015-09-05	02:58:00	3	7.88834								9	05:07:00	0	1.40421								25	23:49:00	20	8.65239
21	2015-08-05	23:34:00	3	8.23939								9	05:24:00	0	1.50746								7	01:57:00	21	7.37208
21	2015-10-05	04:11:00	3	7.90899								9	05:41:00	0	1.71396								7	05:31:00	21	7.82639
21	2015-10-05	06:44:00	3	7.59924								9	05:58:00	0	3.73767								8	21:42:00	21	10.5935
24	2015-08-05	03:27:00	3	9.35449								9	06:32:00	0	7.78509								8	23:27:00	21	13.4845
24	2015-08-05	23:17:00	3	8.96214	7.29	0.279355	9.27809	0.156801				9	06:49:00	0	6.31893	0	0	2.85116	0.174638				14	22:31:00	21	8.26004	31.08	0.544705	8.53427	0.229901
4	2015-08-05	06:51:00	3	7.43403								9	01:48:00	0	4.19197								7	22:24:00	22	11.5228
4	2015-12-05	00:40:00	3	8.98279								9	02:05:00	0	3.57247								7	01:31:00	22	9.9327
4	2015-12-05	05:12:00	3	10.0359								9	02:22:00	0	4.21262								8	20:15:00	22	18.0275
16	2015-09-05	05:48:00	3	8.42524								9	02:56:00	0	5.36902								25	06:34:00	22	7.18623
16	2015-12-05	00:06:00	3	9.08604								9	04:38:00	0	3.61377								26	00:08:00	22	7.59924
18	2015-12-05	02:05:00	3	8.63174								10	22:14:00	0	4.35717								26	00:47:00	22	9.62294
21	2015-07-05	06:12:00	3	11.0891								10	23:39:00	0	1.92046								11	04:50:00	23	8.83824
23	2015-11-05	22:24:00	3	9.18929								10	03:37:00	0	1.94111								26	06:17:00	23	7.97094
3	2015-11-05	05:24:00	4	8.87954								10	02:34:00	0	4.17132								26	04:40:00	23	7.43403
16	2015-07-05	20:22:00	4	9.41644								10	02:51:00	0	2.80841								7	23:22:00	24	11.9358
16	2015-08-05	00:54:00	4	7.82639								10	03:08:00	0	2.29216								7	01:43:00	24	10.862
16	2015-08-05	21:01:00	4	9.12734								10	01:14:00	0	2.43671								7	04:16:00	24	11.275
16	2015-09-05	01:33:00	4	7.97094								12	19:14:00	0	6.73193								8	01:09:00	24	13.0509
21	2015-10-05	05:19:00	4	9.08604								12	21:30:00	0	6.79388								13	06:46:00	24	4.06807
21	2015-11-05	06:49:00	4	8.15679								12	21:47:00	0	5.07992								26	01:45:00	24	6.93843
23	2015-10-05	02:12:00	4	7.28948								12	19:41:00	0	6.48413								9	23:34:00	25	8.75564
23	2015-10-05	06:44:00	4	4.77017								13	01:09:00	0	4.89407								25	04:30:00	25	6.17438
24	2015-08-05	00:54:00	4	9.12734								13	03:59:00	0	4.93537								26	23:51:00	25	8.19809
24	2015-10-05	00:13:00	4	8.54914								13	04:33:00	0	4.58432								30	06:27:00	25	8.09484
16	2015-07-05	01:57:00	4	9.20994								14	23:15:00	0	3.79962								7	05:46:00	26	9.25124
16	2015-12-05	00:23:00	4	8.92084								14	02:05:00	0	1.79656								13	23:58:00	26	5.82333
21	2015-07-05	01:40:00	4	7.80574								14	02:22:00	0	1.73461								25	03:05:00	26	7.20688
21	2015-08-05	01:28:00	4	9.04474								14	02:39:00	0	1.50746								26	00:40:00	26	7.70249
19	2015-06-05	22:16:00	5	10.4489								14	02:56:00	0	1.38356								8	05:26:00	27	9.974
19	2015-11-05	03:42:00	5	9.74685								14	03:30:00	0	1.36291								12	22:31:00	27	10.9859
19	2015-12-05	00:57:00	5	9.87075								14	04:04:00	0	1.17706								13	05:38:00	27	4.58432
21	2015-10-05	00:13:00	5	8.85889								14	04:21:00	0	1.13576								30	04:04:00	27	7.70249
21	2015-11-05	22:41:00	5	11.3369								15	19:12:00	0	6.00918								8	21:25:00	28	11.1304
23	2015-10-05	06:27:00	5	5.55488								25	02:48:00	0	5.72008								9	04:35:00	28	6.79388
24	2015-10-05	04:45:00	5	8.26004								25	04:47:00	0	1.98241								9	04:50:00	28	9.58164
4	2015-08-05	01:45:00	5	11.6673								25	05:04:00	0	1.59006								26	01:11:00	28	7.33078
18	2015-07-05	00:32:00	5	11.213								25	05:21:00	0	1.42486								26	20:42:00	28	8.23939
23	2015-12-05	03:30:00	5	9.8088								25	05:38:00	0	1.25966								26	03:47:00	28	8.44589
19	2015-09-05	03:49:00	6	9.82945								25	20:56:00	0	7.72314								8	21:30:00	29	10.8207
21	2015-09-05	06:22:00	6	7.39273								25	05:09:00	0	3.15946								11	02:34:00	29	8.83824
21	2015-10-05	02:46:00	6	8.50784								25	02:58:00	0	2.06501								12	22:48:00	29	10.9859
24	2015-11-05	02:17:00	6	8.28069								25	05:31:00	0	1.13576								9	04:57:00	30	9.08604
4	2015-09-05	00:42:00	6	13.0302								25	06:39:00	0	1.25966								11	23:27:00	30	8.21874
4	2015-09-05	19:41:00	6	8.61109								25	00:47:00	0	2.80841								13	20:34:00	30	5.88528
18	2015-07-05	01:06:00	6	8.67304								25	01:04:00	0	3.09751								13	23:41:00	30	4.52237
18	2015-11-05	01:26:00	6	11.626								25	01:21:00	0	2.35411								13	03:20:00	30	7.08298
24	2015-08-05	02:53:00	6	7.70249								25	01:38:00	0	2.06501								14	03:37:00	30	6.60803
21	2015-08-05	01:45:00	7	6.48413								25	01:55:00	0	1.96176								26	04:13:00	30	7.28948
21	2015-10-05	21:45:00	7	11.9771								25	02:12:00	0	1.71396								30	22:48:00	30	8.36329
24	2015-09-05	03:49:00	7	7.70249								25	02:29:00	0	1.50746								7	06:27:00	31	9.60229
4	2015-10-05	22:19:00	7	11.5434								25	02:46:00	0	1.48681								9	06:12:00	31	6.66998
21	2015-06-05	22:16:00	7	9.8914								25	03:03:00	0	1.42486								9	06:29:00	31	6.00918
21	2015-08-05	02:53:00	7	8.90019								25	03:20:00	0	1.32161								13	04:23:00	31	6.38088
23	2015-08-05	06:00:00	7	8.83824								25	06:10:00	0	3.38662								25	23:58:00	31	8.03289
3	2015-12-05	02:39:00	8	7.59924								25	06:27:00	0	2.70516								26	06:46:00	31	8.67304
16	2015-09-05	03:32:00	8	12.4933								25	06:44:00	0	2.29216								26	21:18:00	31	7.10363
18	2015-08-05	06:00:00	8	8.50784								25	01:09:00	0	2.64321								26	04:06:00	31	8.30134
17	2015-11-05	22:07:00	8	9.49904								25	02:34:00	0	1.44551								7	21:45:00	32	11.2543
18	2015-07-05	01:40:00	8	8.28069								25	03:08:00	0	1.42486								7	23:32:00	32	11.8945
18	2015-09-05	00:59:00	8	11.7499								25	03:25:00	0	1.36291								25	05:04:00	32	7.02103
18	2015-11-05	01:09:00	8	13.6084								25	20:42:00	0	5.18317								25	01:45:00	32	8.28069
23	2015-11-05	21:33:00	8	9.00344								25	20:59:00	0	5.61683								25	02:41:00	32	9.43709
18	2015-12-05	01:31:00	9	11.275								25	02:39:00	0	2.58126								26	04:52:00	32	8.44589
19	2015-12-05	06:37:00	9	8.98279								25	02:56:00	0	2.68451								30	00:13:00	32	8.77629
21	2015-08-05	04:35:00	9	7.04168								25	04:21:00	0	1.54876								8	04:06:00	33	10.4489
23	2015-08-05	19:53:00	9	9.74685								25	04:38:00	0	1.38356								13	00:30:00	33	6.91778
24	2015-08-05	01:11:00	9	8.03289								25	04:55:00	0	1.36291								25	23:12:00	33	6.93843
16	2015-07-05	02:31:00	9	8.34264								25	05:12:00	0	1.21836								26	06:00:00	33	7.74379
16	2015-12-05	02:05:00	9	10.2837								25	05:29:00	0	1.25966								26	00:25:00	33	7.20688
18	2015-11-05	01:43:00	9	10.6348								25	05:46:00	0	1.21836								26	05:29:00	33	8.32199
19	2015-09-05	00:25:00	9	11.0891								25	06:03:00	0	1.38356								7	05:36:00	34	10.1805
19	2015-11-05	06:32:00	9	10.8413								26	22:16:00	0	4.72887								7	03:08:00	34	9.95335
21	2015-07-05	05:21:00	9	9.37514								26	22:50:00	0	6.36023								13	02:07:00	34	6.71128
21	2015-07-05	23:46:00	9	10.9239								26	23:07:00	0	4.68757								25	04:57:00	34	10.0359
23	2015-10-05	00:47:00	9	9.16864								26	22:38:00	0	5.49293								26	02:19:00	34	7.99159
16	2015-08-05	06:00:00	10	9.06539								26	06:22:00	0	1.0738								12	23:56:00	35	10.8413
18	2015-07-05	03:39:00	10	8.73499								26	00:47:00	0	2.23021								26	04:23:00	35	7.92964
19	2015-10-05	00:47:00	10	9.35449								26	01:04:00	0	1.83786								26	02:46:00	35	9.27189
23	2015-12-05	06:54:00	10	8.61109								26	01:21:00	0	1.54876								7	06:12:00	36	6.54608
24	2015-12-05	04:21:00	10	9.68489								26	01:38:00	0	1.52811								8	05:41:00	36	13.5671
3	2015-10-05	01:21:00	10	14.5583								26	01:55:00	0	1.36291								11	21:33:00	36	9.33384
4	2015-10-05	01:21:00	10	9.41644								26	21:28:00	0	5.43098								13	20:00:00	36	5.24512
16	2015-07-05	05:55:00	10	9.29254								26	21:45:00	0	4.62562								13	03:44:00	36	6.83518
18	2015-08-05	02:19:00	10	9.00344								26	22:02:00	0	4.74952								7	06:44:00	37	9.43709
21	2015-07-05	01:57:00	10	7.33078								26	22:19:00	0	6.17438								7	06:15:00	37	8.96214
23	2015-07-05	00:49:00	10	7.57859								26	22:36:00	0	5.12122								8	05:46:00	37	17.8417
23	2015-08-05	01:28:00	10	8.15679								26	01:09:00	0	3.05621								13	02:36:00	37	6.66998
23	2015-08-05	20:10:00	10	9.7675								26	01:26:00	0	2.56061								30	02:46:00	37	7.14493
23	2015-09-05	20:15:00	10	11.5434								26	05:41:00	0	1.38356								7	06:51:00	38	6.07113
19	2015-12-05	02:56:00	11	9.7675								26	06:32:00	0	1.19771								9	02:00:00	38	9.56099
21	2015-08-05	03:44:00	11	8.42524								26	23:49:00	0	3.82027								13	05:19:00	38	6.91778
3	2015-07-05	03:56:00	11	8.11549								26	00:06:00	0	2.89101								25	06:29:00	38	6.36023
16	2015-10-05	06:27:00	11	10.4283								26	00:23:00	0	2.89101								26	03:44:00	38	7.10363
18	2015-12-05	01:31:00	11	8.92084								26	00:40:00	0	2.23021								7	03:20:00	39	10.5728
21	2015-08-05	23:00:00	11	10.1392								26	00:57:00	0	1.85851								11	21:45:00	39	9.78815
23	2015-07-05	06:29:00	11	8.50784								26	01:14:00	0	1.81721								13	03:42:00	39	4.79082
23	2015-08-05	04:35:00	11	8.38394								26	01:31:00	0	1.54876								25	23:07:00	39	7.90899
23	2015-09-05	00:42:00	11	8.59044								26	01:48:00	0	1.46616								25	06:15:00	39	9.12734
23	2015-11-05	01:09:00	11	11.1098								26	02:05:00	0	1.32161								26	22:26:00	39	7.57859
23	2015-12-05	01:48:00	11	8.13614								26	02:22:00	0	1.23901								30	23:05:00	39	7.55793
23	2015-12-05	02:05:00	11	7.64054								26	02:39:00	0	1.19771								13	00:47:00	40	8.79694
18	2015-07-05	01:40:00	12	9.02409								26	02:56:00	0	1.13576								25	04:01:00	40	7.80574
18	2015-12-05	01:48:00	12	10.1392								26	03:13:00	0	1.0738								8	06:37:00	41	10.8826
19	2015-07-05	03:39:00	12	9.12734								26	03:30:00	0	1.09446								13	06:00:00	41	6.44283
21	2015-08-05	06:34:00	12	11.1304	16.34	0.273481	9.60333	0.152819				26	03:47:00	0	1.0738	1.44	0.0795442	3.62512	0.200418				14	05:19:00	41	3.73767	50.58	0.559794	9.20127	0.295709
21	2015-12-05	03:13:00	12	11.2956								26	04:04:00	0	0.929254								26	05:04:00	41	6.87648
24	2015-09-05	03:32:00	12	8.13614								26	04:21:00	0	1.01185								8	03:37:00	42	15.7147
24	2015-10-05	00:30:00	12	7.20688								26	04:38:00	0	0.908604								9	05:07:00	42	8.63174
24	2015-10-05	04:28:00	12	8.90019								26	04:55:00	0	0.949904								9	05:12:00	42	4.54302
4	2015-07-05	21:47:00	12	9.7262								26	05:12:00	0	1.0325								25	06:46:00	42	7.76444
4	2015-09-05	19:24:00	12	11.6054								26	05:29:00	0	4.02677								30	03:32:00	42	8.03289
18	2015-07-05	03:39:00	12	10.6554								30	04:47:00	0	1.13576								7	01:28:00	43	8.05354
19	2015-07-05	06:46:00	12	8.28069								30	05:04:00	0	1.13576								8	23:10:00	43	16.7266
23	2015-10-05	06:27:00	12	9.14799								30	03:27:00	0	1.65201								11	05:41:00	43	8.23939
19	2015-08-05	01:11:00	13	10.2218								7	06:46:00	1	6.75258								11	02:22:00	43	9.25124
21	2015-09-05	00:59:00	13	8.01224								7	23:12:00	1	7.18623								13	00:15:00	43	4.50172
24	2015-12-05	00:57:00	13	9.91205								7	02:36:00	1	3.26272								13	04:28:00	43	8.13614
4	2015-07-05	05:38:00	13	10.1185								7	06:17:00	1	5.07992								25	06:51:00	43	7.18623
19	2015-08-05	22:26:00	13	9.8088								7	06:34:00	1	4.23327								26	23:46:00	43	6.95908
21	2015-07-05	06:29:00	13	8.30134								7	04:57:00	1	3.20076								26	03:30:00	43	7.12428
23	2015-07-05	06:46:00	13	7.16558								7	05:14:00	1	4.77017								7	23:12:00	44	7.90899
16	2015-07-05	19:14:00	14	7.82639								7	05:19:00	1	3.03556								9	01:09:00	44	11.275
16	2015-09-05	02:24:00	14	8.67304								7	05:07:00	1	6.93843								9	01:43:00	44	9.9327
16	2015-11-05	22:24:00	14	9.51969								7	23:32:00	1	4.37782								25	04:35:00	44	7.68184
20	2015-07-05	01:23:00	14	10.3457								7	04:21:00	1	1.36291								26	04:45:00	44	10.3663
21	2015-09-05	01:33:00	14	6.93843								9	00:32:00	1	4.85277								30	06:34:00	44	7.80574
21	2015-09-05	06:05:00	14	8.05354								9	20:10:00	1	6.23633								7	06:22:00	45	9.02409
21	2015-10-05	03:54:00	14	9.58164								9	22:53:00	1	7.00038								7	03:37:00	45	11.5021
3	2015-07-05	02:31:00	14	7.74379								9	03:08:00	1	1.81721								9	02:19:00	45	8.13614
3	2015-08-05	02:02:00	14	8.69369								10	22:48:00	1	3.05621								25	05:36:00	45	10.5935
16	2015-11-05	19:51:00	14	11.1511								10	03:42:00	1	4.58432								26	21:52:00	45	7.08298
17	2015-06-05	22:50:00	14	9.27189								10	00:57:00	1	3.20076								7	23:58:00	46	8.44589
19	2015-11-05	06:49:00	14	10.1392								12	04:18:00	1	5.72008								7	05:48:00	46	8.69369
23	2015-10-05	06:44:00	14	8.65239								12	05:43:00	1	3.67572								13	00:32:00	46	3.96482
24	2015-12-05	02:39:00	14	9.64359								12	06:34:00	1	3.98547								14	22:14:00	46	8.09484
3	2015-10-05	22:53:00	15	13.2987								14	20:27:00	1	5.92658								8	20:22:00	47	12.8031
19	2015-07-05	02:31:00	15	9.8088								14	22:58:00	1	4.33652								8	22:31:00	47	19.8654
19	2015-07-05	22:38:00	15	11.2956								14	03:47:00	1	1.25966								26	01:33:00	47	8.71434
19	2015-09-05	01:33:00	15	11.4608								25	23:07:00	1	5.63748								12	22:50:00	48	7.86769
21	2015-12-05	05:29:00	15	12.039								25	04:30:00	1	2.25086								26	01:28:00	48	7.51663
23	2015-11-05	03:08:00	15	11.1717								25	02:19:00	1	2.56061								8	23:05:00	49	15.7767
4	2015-10-05	22:53:00	15	8.83824								25	02:36:00	1	2.33346								9	04:55:00	49	5.24512
4	2015-12-05	00:06:00	15	10.5315								25	04:52:00	1	2.56061								13	02:48:00	49	5.67878
18	2015-10-05	06:44:00	15	10.1598								25	05:43:00	1	1.83786								7	23:10:00	50	13.8769
18	2015-12-05	04:21:00	15	7.37208								25	05:48:00	1	1.0325								8	03:49:00	50	10.3663
19	2015-09-05	02:07:00	15	9.18929								25	02:17:00	1	1.65201								9	04:38:00	50	5.88528
19	2015-09-05	02:24:00	15	8.96214								25	02:51:00	1	1.44551								13	00:25:00	50	6.75258
23	2015-10-05	00:13:00	15	10.862								25	22:07:00	1	4.93537								26	04:11:00	50	9.25124
16	2015-09-05	01:50:00	16	8.90019								25	03:47:00	1	1.73461								8	00:32:00	51	10.8413
18	2015-07-05	03:22:00	16	9.18929								25	06:20:00	1	1.42486								8	03:08:00	51	13.3193
19	2015-11-05	02:17:00	16	9.45774								26	20:51:00	1	6.38088								11	00:03:00	51	10.6554
23	2015-08-05	20:10:00	16	8.83824								26	21:59:00	1	5.49293								11	00:06:00	51	8.15679
23	2015-10-05	22:36:00	16	12.5553								26	23:24:00	1	6.62868								12	19:07:00	51	11.0272
3	2015-11-05	06:32:00	16	14.7855								26	02:17:00	1	1.77591								25	23:22:00	51	10.2011
21	2015-08-05	19:53:00	16	11.7706								26	21:50:00	1	5.96788								26	20:49:00	51	10.3663
23	2015-07-05	02:48:00	16	8.44589								26	22:07:00	1	6.23633								30	05:53:00	51	8.13614
24	2015-12-05	03:13:00	16	8.54914								26	06:37:00	1	6.21568								7	03:22:00	52	7.70249
16	2015-08-05	02:36:00	17	8.83824								30	23:41:00	1	3.92352								7	03:27:00	52	7.41338
19	2015-07-05	23:12:00	17	9.04474								30	04:30:00	1	1.13576								8	01:06:00	52	10.4902
19	2015-11-05	04:33:00	17	11.8119								7	21:08:00	2	6.00918								8	00:52:00	52	13.3813
4	2015-08-05	19:36:00	17	7.43403								7	23:41:00	2	4.31587								12	06:37:00	52	10.0772
4	2015-11-05	00:01:00	17	9.10669								7	02:19:00	2	6.02983								13	03:59:00	52	5.03862
19	2015-11-05	00:35:00	17	10.8413								7	04:01:00	2	4.17132								25	02:02:00	52	8.61109
23	2015-07-05	00:32:00	17	9.29254								7	20:10:00	2	4.56367								25	01:04:00	52	10.2011
23	2015-10-05	21:45:00	17	11.8119								7	02:24:00	2	1.0738								26	00:03:00	52	8.32199
24	2015-12-05	05:29:00	18	9.41644								7	05:48:00	2	3.82027								30	04:35:00	52	8.54914
4	2015-09-05	05:48:00	18	9.41644								7	22:53:00	2	5.51358								7	06:03:00	53	8.69369
4	2015-09-05	23:56:00	18	8.05354								9	20:00:00	2	5.59618								8	00:15:00	53	10.0359
4	2015-10-05	03:03:00	18	10.2631								9	20:34:00	2	6.17438								11	05:29:00	53	9.33384
18	2015-10-05	06:27:00	18	10.8207								9	19:19:00	2	6.75258								12	22:33:00	53	7.95029
18	2015-11-05	00:35:00	18	13.0096								9	22:31:00	2	4.72887								30	00:32:00	53	8.48719
18	2015-12-05	04:04:00	18	7.92964								9	23:10:00	2	6.33958								8	00:13:00	54	16.8505
21	2015-08-05	00:20:00	18	9.31319								9	02:39:00	2	6.58738								9	23:29:00	55	7.45468
21	2015-08-05	02:02:00	18	7.95029								10	23:22:00	2	2.35411								13	03:37:00	55	7.92964
3	2015-10-05	01:55:00	19	8.26004								12	06:17:00	2	3.32467								13	02:51:00	55	5.90593
16	2015-09-05	05:48:00	19	8.32199								14	04:38:00	2	1.19771								25	02:14:00	55	7.31013
16	2015-12-05	00:40:00	19	8.77629								14	04:55:00	2	1.13576								25	23:10:00	55	10.8826
18	2015-09-05	01:50:00	19	8.83824								14	05:12:00	2	1.0738								25	05:24:00	55	9.8088
18	2015-12-05	06:37:00	19	13.6497								25	23:24:00	2	5.96788								26	01:57:00	55	8.03289
24	2015-07-05	22:38:00	19	10.1598								25	03:05:00	2	5.80268								7	03:13:00	56	12.4727
16	2015-09-05	00:59:00	19	9.04474								25	04:40:00	2	1.36291								8	01:38:00	56	16.3962
16	2015-09-05	21:57:00	19	12.039								25	23:22:00	2	3.36597								13	22:33:00	56	3.77897
19	2015-12-05	01:14:00	19	9.29254								25	23:39:00	2	3.42792								25	01:31:00	56	8.83824
21	2015-07-05	02:14:00	19	8.01224								25	00:35:00	2	3.61377								26	04:35:00	56	6.75258
23	2015-06-05	23:24:00	19	9.41644								25	01:26:00	2	2.51931								7	02:53:00	57	8.15679
23	2015-08-05	04:18:00	19	9.62294								25	02:00:00	2	1.83786								7	06:00:00	57	9.8501
23	2015-10-05	01:55:00	19	9.51969								25	03:13:00	2	2.06501								7	23:27:00	57	11.3782
3	2015-10-05	23:44:00	20	8.71434								26	22:33:00	2	5.84398								7	01:26:00	57	12.6379
3	2015-12-05	00:23:00	20	8.56979								26	01:16:00	2	4.43977								25	04:21:00	57	9.47839
16	2015-09-05	01:16:00	20	7.43403								26	06:05:00	2	1.13576								26	05:21:00	57	8.32199
16	2015-09-05	06:39:00	20	8.73499								26	06:39:00	2	1.01185								26	00:57:00	57	8.75564
16	2015-12-05	06:37:00	20	8.59044								26	05:58:00	2	1.32161								26	05:12:00	57	8.07419
18	2015-12-05	02:05:00	20	10.4283								26	06:49:00	2	2.60191								30	05:09:00	57	8.71434
19	2015-07-05	03:56:00	20	8.21874								30	05:21:00	2	1.21836								30	02:34:00	57	9.56099
19	2015-12-05	06:20:00	20	9.87075								30	23:34:00	2	4.66692								11	05:46:00	58	9.14799
21	2015-08-05	05:26:00	20	11.8119								7	00:54:00	3	3.38662								13	04:16:00	58	4.95602
23	2015-09-05	02:41:00	20	8.11549								7	06:05:00	3	4.89407								26	01:04:00	58	9.00344
4	2015-10-05	22:36:00	20	9.47839								7	22:19:00	3	4.77017								7	06:54:00	59	10.9652
4	2015-11-05	00:52:00	20	9.70554								7	23:15:00	3	8.67304								8	00:49:00	59	11.3369
19	2015-09-05	05:48:00	20	12.101								9	04:47:00	3	3.42792								9	04:40:00	59	9.18929
19	2015-11-05	23:49:00	20	9.56099								9	06:12:00	3	3.67572								26	05:31:00	59	7.28948
16	2015-12-05	03:13:00	21	8.15679								9	05:31:00	3	3.28337								8	01:21:00	60	16.7266
19	2015-09-05	01:50:00	21	9.29254								10	23:05:00	3	2.82906								9	00:20:00	60	7.20688
20	2015-09-05	23:22:00	21	8.90019								10	23:56:00	3	1.73461								14	00:30:00	60	8.38394
21	2015-11-05	03:25:00	21	9.37514	25.61	0.264726	9.3421	0.167552				10	00:13:00	3	1.56941	5.11	0.134761	3.5163	0.175225				26	22:09:00	60	7.06233	70.33	0.658903	8.73478	0.214847
21	2015-11-05	06:15:00	21	10.8413								10	04:50:00	3	3.55182								7	02:22:00	61	12.7205
24	2015-08-05	06:51:00	21	7.53728								12	05:26:00	3	4.39847								7	02:39:00	61	10.3663
4	2015-11-05	21:50:00	21	11.9977								12	06:00:00	3	3.34532								9	21:40:00	61	10.5109
19	2015-11-05	02:51:00	21	10.3457								12	06:51:00	3	4.97667								25	06:12:00	61	7.78509
23	2015-11-05	01:26:00	21	10.1185								12	19:58:00	3	5.63748								26	05:43:00	61	8.15679
16	2015-12-05	00:23:00	22	12.3281								13	03:08:00	3	4.77017								26	22:41:00	61	8.59044
17	2015-10-05	01:21:00	22	7.24818								14	04:13:00	3	1.32161								7	04:18:00	62	10.2837
21	2015-12-05	03:47:00	22	9.7675								14	01:48:00	3	2.12696								7	04:38:00	62	8.81759
3	2015-10-05	00:47:00	22	12.2249								25	02:14:00	3	4.35717								25	23:27:00	62	10.3044
4	2015-09-05	06:05:00	22	7.72314								25	02:53:00	3	2.02371								26	06:10:00	62	9.10669
18	2015-07-05	02:14:00	22	9.9327								25	00:30:00	3	4.21262								26	02:56:00	62	8.73499
18	2015-12-05	04:38:00	22	8.11549								25	01:43:00	3	2.39541								30	06:54:00	62	6.93843
24	2015-12-05	02:56:00	22	8.56979								25	20:25:00	3	5.30707								7	05:07:00	63	9.31319
16	2015-11-05	23:32:00	23	14.166								25	03:30:00	3	2.02371								8	00:54:00	63	10.8413
17	2015-09-05	06:39:00	23	7.49598								25	04:04:00	3	1.77591								13	06:49:00	63	4.27457
19	2015-08-05	03:10:00	23	7.64054								7	00:32:00	4	5.98853								25	05:07:00	63	10.2011
19	2015-09-05	19:24:00	23	7.78509								7	05:31:00	4	6.19503								26	02:29:00	63	9.29254
19	2015-11-05	22:07:00	23	10.9033								7	06:22:00	4	4.21262								7	05:19:00	64	10.9446
20	2015-07-05	02:14:00	23	7.35143								7	02:46:00	4	1.23901								7	04:33:00	64	9.56099
21	2015-08-05	06:17:00	23	7.26883								7	04:04:00	4	1.42486								8	06:29:00	64	9.37514
21	2015-08-05	19:19:00	23	7.61989								9	00:25:00	4	2.20956								8	06:00:00	64	9.9327
21	2015-09-05	03:15:00	23	7.20688								9	06:39:00	4	4.02677								9	05:24:00	64	8.50784
24	2015-08-05	06:34:00	23	6.97973								10	05:07:00	4	4.06807								11	22:53:00	64	9.8501
4	2015-09-05	00:25:00	23	10.6761								12	03:44:00	4	4.62562								12	21:59:00	64	6.42218
23	2015-09-05	03:15:00	23	8.75564								12	04:01:00	4	5.51358								25	02:05:00	64	8.13614
23	2015-09-05	03:32:00	23	9.02409								25	04:57:00	4	1.25966								8	04:13:00	65	10.9239
23	2015-11-05	21:16:00	23	10.6761								25	23:05:00	4	3.77897								9	22:21:00	65	8.01224
24	2015-08-05	02:36:00	23	8.98279								26	22:04:00	4	5.57553								9	05:29:00	65	4.13002
16	2015-08-05	06:17:00	24	8.23939								26	03:08:00	4	1.32161								13	03:25:00	65	4.68757
17	2015-10-05	02:12:00	24	8.21874								26	06:15:00	4	1.25966								30	05:26:00	65	8.61109
20	2015-10-05	04:11:00	24	8.61109								7	00:15:00	5	5.57553								7	04:21:00	66	9.45774
20	2015-10-05	23:27:00	24	12.2662								7	05:26:00	5	4.64627								11	05:12:00	66	10.0772
21	2015-07-05	19:14:00	24	9.70554								7	00:25:00	5	2.33346								25	00:47:00	66	11.1511
23	2015-11-05	02:00:00	24	11.5228								7	01:50:00	5	1.25966								30	00:57:00	66	7.20688
24	2015-12-05	06:54:00	24	8.11549								7	02:07:00	5	1.25966								15	03:44:00	67	7.04168
3	2015-11-05	04:50:00	24	13.9595								7	03:15:00	5	1.28031								26	02:02:00	67	6.13308
4	2015-12-05	00:23:00	24	9.8914								7	03:32:00	5	1.11511								8	02:24:00	68	11.0891
19	2015-07-05	00:15:00	24	11.9358								7	22:31:00	5	3.48987								8	06:22:00	68	9.974
23	2015-07-05	20:39:00	24	9.47839								7	06:10:00	5	5.38967								8	06:39:00	68	9.87075
23	2015-10-05	06:10:00	24	9.39579								9	03:05:00	5	1.96176								11	00:23:00	68	7.99159
3	2015-10-05	23:27:00	25	8.65239								9	06:29:00	5	4.62562								15	05:09:00	68	7.57859
19	2015-12-05	02:22:00	25	9.56099								9	06:05:00	5	4.15067								25	23:24:00	68	8.59044
21	2015-08-05	23:51:00	25	9.58164								9	06:22:00	5	3.71702								25	02:31:00	68	8.65239
18	2015-12-05	03:47:00	25	10.9859								9	21:57:00	5	5.12122								25	03:30:00	68	8.19809
24	2015-07-05	01:40:00	25	9.14799								9	21:16:00	5	6.00918								26	20:56:00	68	7.51663
18	2015-11-05	23:49:00	26	11.5228								9	23:49:00	5	3.20076								26	23:12:00	68	7.55793
21	2015-08-05	01:11:00	26	6.62868								10	03:54:00	5	1.79656								9	04:18:00	69	8.40459
23	2015-09-05	02:24:00	26	8.36329								12	19:07:00	5	6.62868								12	01:57:00	69	7.82639
23	2015-10-05	00:30:00	26	8.03289								13	21:11:00	5	5.16252								13	06:44:00	69	8.59044
24	2015-08-05	05:26:00	26	7.14493								14	20:44:00	5	4.70822								14	02:41:00	69	7.64054
3	2015-08-05	04:01:00	26	7.80574								25	06:46:00	5	1.73461								8	02:07:00	70	11.626
4	2015-08-05	22:43:00	26	10.9859								25	02:02:00	5	2.97361								9	02:53:00	70	7.16558
18	2015-10-05	06:10:00	26	12.4727								25	04:06:00	5	1.42486								11	03:13:00	70	7.97094
16	2015-08-05	02:02:00	27	9.56099								25	05:14:00	5	1.19771								26	04:28:00	70	9.20994
19	2015-11-05	05:24:00	27	11.2543								25	00:52:00	5	3.28337								8	21:52:00	71	10.2011
21	2015-07-05	23:12:00	27	9.78815								26	23:46:00	5	5.96788								8	01:04:00	71	16.1071
21	2015-11-05	01:43:00	27	8.38394								26	05:48:00	5	1.19771								9	02:17:00	71	9.27189
21	2015-11-05	03:42:00	27	8.21874								26	02:46:00	5	1.23901								11	06:37:00	71	9.10669
21	2015-11-05	21:50:00	27	12.2868								26	03:37:00	5	0.970554								7	01:21:00	72	13.5671
3	2015-07-05	05:38:00	27	6.23633								26	01:43:00	5	2.29216								7	01:14:00	72	10.6967
4	2015-08-05	03:10:00	27	8.81759								26	02:00:00	5	2.00306								13	05:09:00	72	5.18317
4	2015-12-05	02:05:00	27	10.0772								7	05:21:00	6	4.08872								14	06:32:00	72	9.78815
19	2015-07-05	20:56:00	27	10.6761								7	02:53:00	6	3.07686								26	06:34:00	72	6.54608
19	2015-12-05	06:37:00	27	9.04474								7	23:34:00	6	3.42792								26	22:43:00	72	9.974
21	2015-08-05	02:36:00	27	7.68184								7	02:58:00	6	1.30096								7	05:02:00	73	12.1423
23	2015-07-05	03:05:00	27	8.79694								9	00:49:00	6	3.82027								12	05:48:00	73	8.71434
23	2015-10-05	02:12:00	27	9.74685								9	04:23:00	6	5.05927								13	01:55:00	74	7.33078
23	2015-11-05	19:34:00	27	10.325								9	05:48:00	6	4.21262								7	04:57:00	75	12.2662
16	2015-08-05	00:37:00	28	8.34264								10	01:21:00	6	1.42486								25	06:22:00	75	8.65239
18	2015-07-05	02:14:00	28	7.88834								10	01:38:00	6	1.42486								26	22:07:00	75	8.79694
19	2015-10-05	19:29:00	28	10.4489								11	23:27:00	6	6.87648								13	23:05:00	76	6.58738
19	2015-12-05	02:39:00	28	9.68489								11	01:26:00	6	4.08872								14	00:20:00	76	6.50478
20	2015-09-05	20:49:00	28	11.1304								13	20:08:00	6	5.57553								30	23:32:00	76	7.80574
20	2015-10-05	03:54:00	28	9.39579								14	21:35:00	6	4.00612								30	04:21:00	76	7.74379
21	2015-07-05	19:31:00	28	7.43403								14	03:59:00	6	1.63136								7	21:33:00	77	13.7943
21	2015-07-05	22:04:00	28	9.70554								14	20:42:00	6	4.48107								12	04:23:00	77	9.43709
21	2015-12-05	06:03:00	28	10.0359								14	23:32:00	6	3.42792								13	20:17:00	77	5.55488
24	2015-10-05	05:36:00	28	8.32199								25	06:22:00	6	2.00306								15	22:21:00	77	7.55793
4	2015-07-05	03:22:00	28	8.85889								25	00:06:00	6	2.91166								25	04:38:00	77	8.36329
4	2015-10-05	06:27:00	28	9.29254								26	20:17:00	6	7.45468								26	05:46:00	77	7.70249
19	2015-12-05	06:54:00	28	8.09484								30	01:06:00	6	2.27151								7	03:10:00	78	7.28948
3	2015-10-05	06:27:00	29	7.00038								7	23:58:00	7	4.19197								13	05:36:00	78	7.18623
3	2015-10-05	06:44:00	29	6.71128								7	03:27:00	7	7.02103								9	05:53:00	79	10.8207
18	2015-12-05	04:55:00	29	12.0803								7	01:16:00	7	1.44551								9	06:20:00	79	3.38662
19	2015-07-05	22:55:00	29	9.27189								7	04:50:00	7	5.61683								13	22:16:00	79	4.64627
19	2015-08-05	02:02:00	29	9.04474								9	21:30:00	7	6.52543								15	06:37:00	79	9.8914
19	2015-08-05	02:53:00	29	7.95029								9	19:36:00	7	6.15373								25	06:17:00	79	6.66998
20	2015-10-05	02:29:00	29	9.47839								9	00:47:00	7	2.16826								26	06:22:00	79	8.32199
23	2015-08-05	03:10:00	29	7.14493								10	01:43:00	7	4.35717								8	06:17:00	80	13.2161
24	2015-07-05	22:55:00	29	8.26004								12	02:53:00	7	3.07686								8	23:17:00	80	10.738
24	2015-12-05	02:39:00	29	9.35449								12	03:10:00	7	2.49866								25	23:41:00	80	6.62868
3	2015-08-05	06:51:00	29	6.75258								12	03:27:00	7	3.84092								30	01:31:00	80	8.21874
4	2015-07-05	02:14:00	29	11.6673								13	02:17:00	7	5.61683								8	04:23:00	81	10.7793
16	2015-12-05	01:14:00	29	10.5109								13	05:24:00	7	5.05927								9	22:50:00	81	7.06233
18	2015-08-05	02:36:00	29	8.65239								13	20:59:00	7	5.86463								9	04:28:00	81	11.0065
23	2015-09-05	21:40:00	29	10.8								26	02:29:00	7	1.52811								30	00:40:00	81	6.79388
24	2015-07-05	03:05:00	29	8.71434								30	02:14:00	7	1.75526								25	06:20:00	82	7.08298
19	2015-12-05	00:40:00	30	10.8826								7	00:49:00	8	4.83212								7	03:39:00	83	6.91778
21	2015-11-05	04:16:00	30	9.51969								7	01:57:00	8	3.30402								7	03:49:00	83	8.50784
23	2015-11-05	23:49:00	30	8.38394	35.22	0.332295	9.64091	0.183438				7	01:28:00	8	3.30402	10.55	0.185524	3.31496	0.172793				8	00:20:00	83	12.3901	92.74	0.613422	9.16988	0.258978
4	2015-10-05	00:30:00	30	8.23939								7	03:10:00	8	3.51052								8	06:51:00	83	11.6054
16	2015-07-05	01:40:00	30	9.27189								7	23:51:00	8	2.70516								8	22:02:00	83	12.5553
18	2015-09-05	01:50:00	30	11.3576								7	00:59:00	8	1.61071								11	02:05:00	83	11.688
19	2015-09-05	00:59:00	30	10.387								7	01:33:00	8	1.25966								25	03:47:00	83	8.32199
23	2015-11-05	03:08:00	30	11.1098								7	02:41:00	8	1.0738								30	05:29:00	83	8.36329
24	2015-08-05	01:28:00	30	8.40459								7	22:14:00	8	4.50172								30	05:46:00	83	8.38394
16	2015-07-05	21:47:00	31	12.5553								9	03:32:00	8	3.40727								8	21:11:00	84	13.9388
19	2015-10-05	03:54:00	31	11.3369								9	04:06:00	8	5.43098								8	06:15:00	84	12.927
23	2015-11-05	23:15:00	31	9.74685								9	00:30:00	8	2.60191								9	01:16:00	84	9.37514
24	2015-10-05	01:04:00	31	11.626								10	02:12:00	8	1.25966								13	01:57:00	84	3.75832
24	2015-12-05	05:46:00	31	9.23059								10	06:49:00	8	2.93231								26	02:41:00	84	10.9446
17	2015-07-05	00:32:00	31	12.7205								12	04:35:00	8	5.24512								30	05:38:00	84	7.39273
19	2015-07-05	21:47:00	31	9.37514								13	05:58:00	8	5.20382								30	06:03:00	84	7.16558
19	2015-08-05	01:45:00	31	10.1185								25	05:26:00	8	2.41606								8	06:44:00	85	15.2811
16	2015-07-05	22:21:00	32	10.4076								25	06:05:00	8	1.13576								9	05:04:00	85	7.47533
19	2015-11-05	02:34:00	32	7.97094								26	01:28:00	8	3.30402								26	22:58:00	85	7.61989
23	2015-09-05	01:50:00	32	8.13614								26	03:03:00	8	1.13576								15	03:47:00	86	9.70554
23	2015-10-05	02:46:00	32	8.03289								30	01:33:00	8	2.47801								25	04:40:00	86	9.06539
24	2015-09-05	02:41:00	32	9.06539								7	05:36:00	9	4.81147								25	06:39:00	86	9.56099
3	2015-07-05	02:14:00	32	8.26004								7	06:27:00	9	5.01797								25	00:23:00	86	7.41338
3	2015-07-05	04:30:00	32	7.18623								9	02:24:00	9	1.13576								26	05:55:00	86	10.0772
3	2015-07-05	23:12:00	32	11.0478								9	22:14:00	9	4.68757								11	23:10:00	87	8.59044
4	2015-07-05	05:55:00	32	8.54914								9	01:04:00	9	2.18891								8	22:48:00	88	16.4788
4	2015-10-05	00:13:00	32	8.23939								9	04:11:00	9	1.05315								9	03:47:00	88	8.40459
4	2015-12-05	02:22:00	32	8.90019								11	02:00:00	9	3.40727								25	23:29:00	88	7.22753
18	2015-11-05	22:58:00	32	13.8769								14	21:18:00	9	4.19197								26	22:14:00	88	11.5641
19	2015-11-05	00:52:00	32	10.2011								14	04:16:00	9	1.38356								30	00:01:00	88	9.16864
19	2015-11-05	22:07:00	32	10.2424								25	04:35:00	9	3.09751								7	05:14:00	89	9.51969
19	2015-12-05	02:05:00	32	7.82639								26	22:53:00	9	8.98279								8	00:47:00	89	19.4937
23	2015-07-05	22:38:00	32	11.7706								30	21:52:00	9	4.85277								8	05:36:00	89	15.5495
3	2015-10-05	06:10:00	33	6.36023								30	00:01:00	9	3.61377								8	02:34:00	89	13.0509
16	2015-08-05	00:03:00	33	11.2337								30	02:51:00	9	1.71396								9	23:58:00	89	6.66998
16	2015-12-05	05:12:00	33	11.1304								30	00:23:00	9	3.42792								9	21:45:00	89	9.99465
23	2015-09-05	02:58:00	33	7.57859								7	00:42:00	10	1.87916								11	02:39:00	89	8.28069
4	2015-07-05	04:30:00	33	8.73499								7	22:36:00	10	4.85277								14	04:06:00	89	8.52849
18	2015-07-05	02:31:00	33	8.13614								9	21:13:00	10	6.73193								25	00:06:00	89	8.26004
19	2015-08-05	06:51:00	34	7.39273								9	06:34:00	10	5.55488								7	21:50:00	90	11.8325
20	2015-07-05	21:47:00	34	8.90019								9	02:46:00	10	1.36291								11	06:03:00	90	9.06539
24	2015-09-05	22:14:00	34	8.44589								9	04:55:00	10	2.43671								13	05:26:00	90	7.08298
16	2015-07-05	06:46:00	34	10.6761								10	01:04:00	10	1.61071								9	22:14:00	91	11.8738
17	2015-09-05	22:48:00	34	9.9327								10	23:32:00	10	4.25392								12	01:14:00	91	10.2837
19	2015-12-05	03:13:00	34	8.96214								12	20:56:00	10	5.26577								13	02:31:00	91	5.28642
19	2015-08-05	06:34:00	35	7.84704								14	22:07:00	10	4.41912								13	03:32:00	92	7.92964
19	2015-11-05	01:26:00	35	14.1866								25	02:24:00	10	3.53117								14	21:13:00	92	7.86769
21	2015-10-05	04:45:00	35	13.5052								25	03:42:00	10	1.38356								14	01:04:00	92	7.72314
23	2015-09-05	02:07:00	35	7.16558								26	19:26:00	10	7.20688								26	06:03:00	92	7.99159
23	2015-09-05	05:48:00	35	8.81759								26	04:01:00	10	1.30096								7	05:53:00	93	10.2424
24	2015-10-05	06:27:00	35	8.30134								30	01:40:00	10	2.00306								9	02:22:00	93	6.93843
3	2015-08-05	03:44:00	35	10.6967								30	21:45:00	10	6.05048								14	01:21:00	93	6.87648
18	2015-08-05	21:52:00	35	13.9595								9	04:30:00	11	1.19771								15	03:20:00	93	11.0272
19	2015-07-05	02:31:00	35	11.0272								9	05:43:00	11	3.61377								25	03:27:00	93	7.84704
23	2015-06-05	23:41:00	35	7.55793								9	03:49:00	11	3.86157								25	00:59:00	93	8.54914
23	2015-08-05	02:36:00	35	7.97094								9	19:58:00	11	5.57553								30	22:07:00	93	8.77629
16	2015-12-05	06:03:00	36	9.62294								9	06:27:00	11	5.22447								30	04:38:00	93	8.50784
19	2015-08-05	06:17:00	36	9.12734								9	00:01:00	11	5.16252								11	03:30:00	94	9.58164
20	2015-10-05	01:04:00	36	8.28069								9	00:57:00	11	2.25086								15	05:26:00	94	7.35143
20	2015-10-05	06:10:00	36	10.4283								13	06:20:00	11	5.67878								26	02:39:00	94	8.94149
4	2015-08-05	19:02:00	36	10.1392								14	04:33:00	11	1.44551								7	23:00:00	95	9.82945
17	2015-10-05	00:13:00	36	11.688								25	01:57:00	11	3.55182								11	21:16:00	95	10.2837
23	2015-10-05	00:30:00	36	9.68489								25	01:45:00	11	3.65507								26	20:44:00	95	8.42524
19	2015-11-05	00:01:00	37	11.2956								25	04:18:00	11	2.64321								7	22:50:00	96	7.64054
21	2015-12-05	03:30:00	37	9.8088								26	23:29:00	11	5.78203								9	03:05:00	96	8.09484
4	2015-11-05	01:26:00	37	8.19809								26	04:18:00	11	1.25966								9	06:49:00	96	10.9652
16	2015-12-05	03:30:00	37	12.4933								26	06:54:00	11	5.20382								13	04:47:00	96	4.52237
23	2015-07-05	01:06:00	37	7.68184								30	03:39:00	11	1.32161								30	22:24:00	96	7.45468
23	2015-08-05	22:09:00	37	10.4076								30	01:50:00	11	2.27151								7	22:07:00	97	12.5346
3	2015-12-05	05:46:00	38	6.71128								7	21:50:00	12	4.41912								8	02:19:00	97	10.4696
16	2015-09-05	02:58:00	38	8.23939								9	06:17:00	12	4.27457								13	02:58:00	97	5.49293
16	2015-11-05	22:41:00	38	8.83824								9	23:51:00	12	2.23021								14	05:41:00	97	9.47839
21	2015-09-05	05:14:00	38	9.25124								9	02:41:00	12	1.17706								25	06:27:00	97	11.0891
21	2015-11-05	03:59:00	38	8.48719								9	19:41:00	12	6.46348								13	04:52:00	98	5.82333
24	2015-09-05	04:57:00	38	8.87954								10	01:55:00	12	1.32161								13	06:51:00	98	5.61683
16	2015-08-05	23:34:00	38	12.7205								10	04:55:00	12	1.13576								14	04:11:00	98	5.16252
16	2015-09-05	06:39:00	38	9.58164								14	01:31:00	12	2.43671								15	04:01:00	98	8.09484
18	2015-07-05	06:29:00	38	9.56099								25	04:13:00	12	2.64321								7	03:15:00	99	10.2837
23	2015-08-05	22:26:00	38	8.96214								30	00:06:00	12	3.69637								13	05:21:00	99	4.70822
3	2015-10-05	02:46:00	39	7.61989								30	02:39:00	12	2.72581								14	04:23:00	99	8.09484
3	2015-11-05	05:07:00	39	9.78815								7	01:11:00	13	3.38662								15	06:29:00	99	6.73193
3	2015-12-05	00:40:00	39	7.18623								7	05:43:00	13	6.62868								26	21:01:00	99	9.68489
16	2015-08-05	04:35:00	39	11.6467								9	05:26:00	13	3.90287								26	01:21:00	99	9.49904
18	2015-09-05	06:39:00	39	9.35449								9	06:51:00	13	3.94417								8	02:48:00	100	10.4283
20	2015-12-05	03:47:00	39	10.9446								9	21:01:00	13	5.41033								13	22:43:00	100	7.78509
4	2015-08-05	19:19:00	39	7.61989								9	00:59:00	13	1.56941								13	23:22:00	100	8.15679
16	2015-08-05	22:43:00	39	12.4933								9	01:55:00	13	1.54876								15	06:03:00	100	9.49904
18	2015-10-05	02:46:00	39	12.0803								9	04:45:00	13	1.11511								7	21:47:00	101	8.03289
19	2015-09-05	06:05:00	39	8.83824								10	02:29:00	13	1.36291								8	22:09:00	101	10.6348
23	2015-06-05	20:00:00	39	9.06539								10	03:25:00	13	4.39847								9	05:09:00	101	7.72314
24	2015-08-05	04:35:00	39	9.16864								13	19:34:00	13	5.26577								9	02:41:00	101	9.8914
16	2015-12-05	00:57:00	40	8.81759								14	03:20:00	13	1.38356								11	02:02:00	101	10.8413
23	2015-10-05	00:47:00	40	7.92964								25	02:41:00	13	2.51931								13	02:14:00	101	3.88222
3	2015-08-05	05:09:00	40	6.60803								25	02:22:00	13	2.91166								13	03:27:00	101	6.85583
3	2015-10-05	22:36:00	40	13.5258								26	02:36:00	13	1.87916								13	22:26:00	101	6.91778
19	2015-11-05	00:18:00	40	12.3281								30	02:48:00	13	1.44551								15	00:13:00	101	10.6967
21	2015-08-05	01:11:00	40	12.7411								30	02:19:00	13	2.45736								25	06:44:00	101	11.6673
23	2015-08-05	06:17:00	40	7.74379								30	23:32:00	13	4.56367								30	04:18:00	101	7.00038
23	2015-12-05	01:31:00	40	9.87075								30	06:54:00	13	3.36597								7	06:05:00	102	9.02409
17	2015-08-05	23:00:00	41	8.48719								7	21:13:00	14	4.56367								8	03:27:00	102	10.4902
17	2015-10-05	06:27:00	41	10.9033								9	21:59:00	14	4.83212								11	06:20:00	102	8.59044
20	2015-06-05	22:50:00	41	7.14493								9	23:17:00	14	2.89101								15	02:39:00	102	11.5228
4	2015-11-05	05:41:00	41	11.9771	45.07	0.262565	9.63988	0.177567				9	05:14:00	14	4.29522	16.88	0.19709	3.40334	0.181741				25	22:50:00	102	7.51663	115.13	0.755272	9.24009	0.28817
18	2015-09-05	02:41:00	41	11.6467								9	21:40:00	14	5.22447								9	23:10:00	103	10.5522
18	2015-12-05	02:22:00	41	9.16864								9	03:54:00	14	1.0738								25	22:09:00	103	8.59044
19	2015-07-05	21:30:00	41	10.1185								9	04:28:00	14	1.11511								25	22:07:00	103	8.69369
19	2015-11-05	02:00:00	41	10.4283								9	00:06:00	14	2.78776								13	02:53:00	104	5.92658
21	2015-09-05	06:39:00	41	11.3163								10	21:33:00	14	4.31587								11	21:50:00	105	8.96214
3	2015-10-05	05:36:00	42	8.75564								10	21:50:00	14	3.69637								13	04:50:00	105	6.56673
20	2015-11-05	05:07:00	42	9.64359								12	21:13:00	14	5.65813								26	04:57:00	105	10.7587
21	2015-12-05	02:05:00	42	9.02409								13	01:31:00	14	4.39847								30	00:30:00	105	7.90899
21	2015-12-05	05:46:00	42	10.325								14	02:46:00	14	1.61071								9	00:42:00	106	11.4608
23	2015-11-05	00:18:00	42	9.45774								25	04:28:00	14	2.84971								9	20:25:00	106	10.0979
3	2015-07-05	00:32:00	42	8.85889								26	03:20:00	14	1.0738								9	04:21:00	106	7.00038
4	2015-12-05	01:48:00	42	12.4727								26	03:54:00	14	1.01185								9	06:54:00	106	4.27457
16	2015-07-05	02:14:00	42	8.98279								30	01:57:00	14	1.83786								10	01:04:00	106	8.71434
16	2015-08-05	20:10:00	42	9.47839								30	04:13:00	14	1.25966								13	00:40:00	106	6.95908
16	2015-09-05	02:58:00	42	9.99465								30	05:12:00	14	4.21262								25	00:52:00	106	11.1098
19	2015-11-05	23:32:00	42	12.101								9	23:56:00	15	3.63442								30	04:57:00	106	7.14493
23	2015-08-05	06:34:00	42	7.22753								9	01:21:00	15	1.87916								8	03:10:00	107	11.0272
16	2015-08-05	05:43:00	43	8.34264								9	02:12:00	15	1.42486								8	05:12:00	107	11.5228
17	2015-09-05	01:50:00	43	8.63174								9	05:12:00	15	3.67572								12	04:18:00	107	7.55793
20	2015-06-05	22:33:00	43	7.92964								10	00:47:00	15	1.75526								25	01:48:00	107	8.11549
20	2015-08-05	02:53:00	43	6.50478								12	00:15:00	15	6.29828								8	04:16:00	108	12.8031
20	2015-09-05	23:39:00	43	8.13614								12	06:46:00	15	6.11243								13	03:47:00	108	7.47533
21	2015-08-05	06:51:00	43	10.8413								13	22:53:00	15	6.19503								14	01:38:00	108	6.33958
21	2015-09-05	01:16:00	43	6.79388								14	03:56:00	15	1.42486								25	21:11:00	108	12.3488
21	2015-09-05	19:07:00	43	7.92964								14	23:39:00	15	3.63442								30	23:56:00	108	8.94149
21	2015-10-05	19:46:00	43	11.4195								25	01:23:00	15	3.40727								7	04:52:00	109	7.51663
23	2015-11-05	02:17:00	43	9.62294								25	02:05:00	15	4.06807								7	21:57:00	109	11.4608
24	2015-09-05	00:08:00	43	9.60229								26	20:34:00	15	8.05354								8	02:14:00	109	11.4608
3	2015-10-05	02:12:00	43	11.4815								26	21:47:00	15	5.36902								13	00:37:00	109	5.88528
4	2015-07-05	21:13:00	43	7.92964								26	21:33:00	15	5.65813								15	02:36:00	109	7.45468
4	2015-11-05	02:34:00	43	9.33384								9	22:50:00	16	4.60497								30	22:26:00	109	7.06233
17	2015-07-05	21:30:00	43	9.20994								9	22:09:00	16	5.88528								9	23:44:00	110	9.45774
19	2015-07-05	01:23:00	43	8.11549								9	23:34:00	16	2.74646								12	01:06:00	110	7.59924
19	2015-08-05	02:02:00	43	9.82945								9	03:20:00	16	1.19771								12	03:39:00	110	7.51663
23	2015-07-05	02:31:00	43	8.59044								9	00:18:00	16	5.36902								8	22:21:00	111	13.1128
24	2015-08-05	03:10:00	43	7.51663								25	02:31:00	16	4.46042								8	05:53:00	111	14.3725
3	2015-11-05	00:52:00	44	9.66424								25	20:37:00	16	5.80268								7	04:35:00	112	7.74379
16	2015-12-05	02:56:00	44	10.0359								26	02:58:00	16	1.46616								7	02:41:00	112	8.59044
16	2015-12-05	06:20:00	44	8.75564								26	02:34:00	16	1.59006								7	00:35:00	112	12.8237
17	2015-10-05	00:30:00	44	9.7675								26	05:24:00	16	2.06501								26	02:36:00	112	9.91205
20	2015-11-05	06:15:00	44	10.6761								30	00:32:00	16	2.97361								8	00:37:00	113	9.43709
21	2015-08-05	21:01:00	44	9.14799								7	03:54:00	17	3.71702								9	00:06:00	113	8.61109
21	2015-09-05	03:32:00	44	7.59924								7	06:44:00	17	4.68757								12	23:07:00	113	7.78509
4	2015-10-05	02:46:00	44	12.5553								7	21:28:00	17	5.61683								13	22:09:00	113	7.04168
18	2015-07-05	19:14:00	44	10.5522								7	23:10:00	17	5.53423								14	06:29:00	113	7.55793
18	2015-08-05	02:53:00	44	9.60229								9	22:26:00	17	4.19197								7	03:03:00	114	11.5021
18	2015-11-05	19:17:00	44	13.0302								9	23:00:00	17	3.44857								9	04:04:00	114	7.43403
19	2015-12-05	02:22:00	44	7.66119								9	01:50:00	17	1.23901								12	03:44:00	114	7.74379
21	2015-12-05	04:38:00	44	9.64359								9	02:29:00	17	1.44551								7	00:40:00	115	11.7706
19	2015-07-05	06:46:00	45	9.51969								9	05:02:00	17	1.11511								9	06:34:00	115	7.41338
20	2015-10-05	00:47:00	45	9.87075								9	05:19:00	17	1.05315								9	01:31:00	115	8.73499
21	2015-11-05	23:32:00	45	12.7824								9	23:27:00	17	5.74073								9	02:05:00	115	7.41338
21	2015-12-05	01:48:00	45	8.96214								13	05:41:00	17	4.50172								25	03:54:00	115	10.6348
3	2015-07-05	00:49:00	45	7.31013								13	06:03:00	17	5.74073								30	02:56:00	115	8.28069
3	2015-08-05	02:19:00	45	7.59924								14	04:40:00	17	0.887954								13	23:24:00	117	3.88222
20	2015-08-05	01:28:00	46	8.03289								14	03:03:00	17	1.48681								30	05:07:00	117	9.91205
20	2015-10-05	21:45:00	46	12.101								26	03:15:00	17	1.32161								9	23:24:00	118	7.90899
20	2015-12-05	06:37:00	46	8.71434								26	06:20:00	17	3.24207								12	04:47:00	118	6.50478
21	2015-12-05	06:20:00	46	9.18929								30	02:36:00	17	2.27151								13	21:28:00	118	7.82639
23	2015-11-05	01:43:00	46	14.8681								30	05:14:00	17	2.06501								25	02:58:00	118	9.23059
3	2015-11-05	00:35:00	46	13.4432								7	23:46:00	18	6.27763								26	23:29:00	118	6.75258
4	2015-08-05	21:35:00	46	13.9595								7	23:17:00	18	4.00612								7	00:01:00	119	10.7793
16	2015-09-05	23:56:00	46	12.3281								9	00:13:00	18	3.07686								9	00:18:00	119	14.4551
16	2015-11-05	20:59:00	46	11.0685								9	03:37:00	18	1.11511								12	03:27:00	119	7.84704
4	2015-11-05	21:50:00	47	8.07419								10	02:00:00	18	5.32772								14	01:26:00	119	9.68489
17	2015-09-05	06:22:00	47	9.54034								12	20:39:00	18	5.36902								26	05:14:00	119	11.0065
23	2015-10-05	06:10:00	47	6.36023								13	22:36:00	18	4.77017								30	01:33:00	119	7.39273
4	2015-09-05	01:16:00	47	8.79694								14	03:37:00	18	1.42486								8	23:56:00	120	19.535
16	2015-11-05	21:16:00	47	8.77629								14	03:25:00	18	1.65201								26	02:12:00	120	10.6348
16	2015-11-05	22:24:00	47	8.19809								26	04:45:00	18	1.01185								8	03:20:00	121	19.4111
17	2015-10-05	02:29:00	47	9.51969								7	03:49:00	19	1.11511								9	02:36:00	121	7.43403
19	2015-10-05	02:46:00	47	11.8532								7	23:39:00	19	2.56061								7	06:34:00	122	7.90899
19	2015-11-05	21:50:00	47	11.9977								7	04:11:00	19	5.07992								8	21:06:00	122	22.0543
21	2015-07-05	00:49:00	47	9.10669								9	05:09:00	19	3.67572								12	04:13:00	122	7.20688
23	2015-09-05	19:07:00	47	11.8119								9	00:08:00	19	2.31281								13	01:06:00	122	6.00918
23	2015-12-05	00:23:00	47	12.8031								9	02:07:00	19	1.23901								26	02:24:00	122	9.06539
24	2015-08-05	01:45:00	47	7.80574								9	04:21:00	19	3.28337								7	00:32:00	123	7.18623
24	2015-12-05	04:21:00	47	8.50784								9	05:46:00	19	5.61683								7	21:28:00	123	12.0803
3	2015-10-05	05:53:00	48	6.81453								11	01:43:00	19	3.61377								11	02:56:00	123	10.8826
4	2015-11-05	20:59:00	48	7.86769								13	06:37:00	19	5.49293								13	02:34:00	123	6.33958
18	2015-12-05	05:12:00	48	10.4902								14	00:20:00	19	3.20076								7	04:50:00	124	9.18929
21	2015-12-05	01:14:00	48	9.23059								14	22:09:00	19	3.67572								10	03:30:00	124	9.00344
23	2015-09-05	06:05:00	48	7.45468								14	06:44:00	19	4.06807								14	22:09:00	124	8.21874
24	2015-10-05	06:44:00	48	7.41338								14	21:33:00	19	4.93537								25	05:53:00	124	10.4076
4	2015-09-05	02:58:00	48	10.3663								25	19:26:00	19	6.91778								30	05:36:00	124	7.90899
23	2015-12-05	03:13:00	48	12.3901								25	04:16:00	19	1.52811								13	04:55:00	125	7.47533
19	2015-09-05	02:07:00	49	8.44589								26	20:25:00	19	5.24512								25	04:04:00	125	7.72314
19	2015-11-05	22:24:00	49	10.387								26	20:42:00	19	5.61683								26	01:06:00	125	7.76444
24	2015-09-05	02:24:00	49	9.02409								30	23:05:00	19	3.61377								7	23:39:00	126	11.8119
3	2015-07-05	05:04:00	49	9.974								30	02:00:00	19	2.41606								9	23:27:00	126	10.5109
3	2015-08-05	04:18:00	49	6.91778								7	21:57:00	20	6.31893								25	04:52:00	126	7.59924
4	2015-10-05	01:04:00	49	11.9977								7	23:22:00	20	2.93231								25	22:48:00	126	11.1098
16	2015-08-05	06:00:00	49	8.96214								10	20:49:00	20	5.43098								25	03:20:00	126	11.8325
23	2015-09-05	21:57:00	49	9.68489								14	05:09:00	20	2.84971								8	21:35:00	127	13.2367
18	2015-09-05	00:59:00	50	10.0359								14	04:45:00	20	1.42486								13	03:30:00	127	9.49904
19	2015-07-05	01:23:00	50	7.57859								14	05:46:00	20	1.63136								15	06:20:00	127	8.96214
19	2015-08-05	02:36:00	50	9.64359								15	03:13:00	20	1.13576								30	03:03:00	127	7.33078
19	2015-09-05	00:42:00	50	9.95335								26	02:24:00	20	1.87916								12	04:01:00	128	6.77323
21	2015-09-05	23:05:00	50	9.02409								26	05:02:00	20	1.01185								13	00:54:00	128	7.02103
4	2015-09-05	23:22:00	50	13.1748	56.07	0.334318	9.92299	0.197652				30	03:15:00	20	1.52811	23.62	0.191105	3.15368	0.186108				13	04:33:00	129	7.18623	142.51	0.813459	9.15481	0.278727
4	2015-10-05	01:38:00	50	8.52849								30	02:17:00	20	2.23021								9	19:12:00	130	12.5346
21	2015-06-05	20:34:00	50	12.8444								30	03:08:00	20	1.75526								11	21:52:00	130	9.04474
23	2015-10-05	19:46:00	50	11.5434								7	01:40:00	21	4.21262								13	19:26:00	130	4.46042
16	2015-12-05	02:22:00	51	8.85889								7	05:04:00	21	4.08872								30	05:21:00	130	8.81759
17	2015-10-05	02:12:00	51	9.78815								7	23:56:00	21	2.18891								8	23:58:00	131	13.0302
19	2015-07-05	06:29:00	51	9.04474								7	22:07:00	21	5.01797								8	03:56:00	131	8.56979
21	2015-06-05	23:24:00	51	9.9327								9	06:00:00	21	4.99732								15	06:12:00	131	6.64933
21	2015-07-05	01:23:00	51	7.78509								9	23:39:00	21	4.54302								26	02:14:00	131	9.58164
16	2015-07-05	22:38:00	52	11.7499								10	01:26:00	21	4.19197								7	00:18:00	132	10.0979
16	2015-09-05	00:59:00	52	8.61109								12	02:31:00	21	2.39541								13	00:01:00	132	6.93843
19	2015-11-05	03:59:00	52	10.9652								13	04:16:00	21	4.19197								13	06:32:00	132	4.81147
21	2015-08-05	00:54:00	52	7.33078								14	20:32:00	21	5.16252								30	00:20:00	132	7.10363
24	2015-07-05	19:14:00	52	8.96214								25	04:23:00	21	1.42486								9	21:28:00	133	11.1511
24	2015-12-05	00:23:00	52	10.325								25	05:02:00	21	5.55488								13	05:04:00	133	4.06807
24	2015-12-05	02:56:00	52	9.04474								25	21:50:00	21	6.00918								14	01:16:00	133	7.78509
16	2015-08-05	06:51:00	52	8.92084								26	20:54:00	21	5.01797								14	06:15:00	133	10.4283
19	2015-10-05	00:13:00	52	11.7086								30	05:29:00	21	4.39847								25	03:15:00	133	8.61109
3	2015-12-05	05:29:00	53	6.93843								7	21:11:00	22	9.00344								8	04:40:00	134	10.7793
4	2015-12-05	02:39:00	53	7.61989								7	03:13:00	22	2.43671								13	02:24:00	134	6.52543
17	2015-10-05	01:04:00	53	8.75564								8	21:16:00	22	10.4283								14	06:12:00	134	7.31013
18	2015-07-05	01:23:00	53	9.43709								9	22:43:00	22	3.59312								25	03:25:00	134	10.8207
18	2015-08-05	06:17:00	53	7.82639								9	01:33:00	22	1.34226								25	00:40:00	134	8.73499
19	2015-11-05	01:43:00	53	9.04474								10	00:35:00	22	5.03862								26	05:53:00	134	11.1924
21	2015-09-05	02:41:00	53	8.50784								10	01:31:00	22	2.51931								30	23:00:00	134	7.80574
3	2015-10-05	23:44:00	53	14.4757								13	02:56:00	22	4.43977								30	02:29:00	134	8.96214
19	2015-06-05	21:08:00	53	9.87075								14	21:40:00	22	5.32772								8	02:53:00	135	9.39579
19	2015-09-05	22:48:00	53	12.3694								15	00:57:00	22	1.69331								30	22:19:00	135	9.27189
16	2015-09-05	05:31:00	54	13.0509								25	00:54:00	22	4.35717								12	06:34:00	136	8.40459
19	2015-08-05	19:02:00	54	12.1629								25	06:32:00	22	1.65201								13	06:29:00	136	3.36597
21	2015-12-05	00:57:00	54	10.2218								30	02:34:00	22	1.94111								8	05:19:00	137	18.9981
4	2015-06-05	22:16:00	54	10.5935								7	00:47:00	23	3.01491								14	21:28:00	137	10.3044
4	2015-10-05	23:44:00	54	11.8532								9	04:52:00	23	4.58432								30	03:59:00	137	8.65239
19	2015-09-05	20:32:00	54	10.9033								9	05:36:00	23	1.42486								7	22:02:00	138	11.8945
21	2015-08-05	05:09:00	54	8.42524								14	02:14:00	23	2.56061								12	01:23:00	138	8.69369
3	2015-11-05	00:35:00	55	13.8356								14	22:55:00	23	4.31587								25	04:11:00	138	10.9239
21	2015-10-05	03:03:00	55	7.64054								14	00:59:00	23	1.75526								30	20:59:00	138	8.48719
23	2015-08-05	04:01:00	55	8.81759								14	04:28:00	23	1.48681								7	03:25:00	140	9.74685
24	2015-11-05	21:33:00	55	8.71434								14	05:29:00	23	1.63136								9	19:51:00	140	11.3989
3	2015-10-05	04:28:00	55	12.2662								25	05:55:00	23	1.69331								14	01:06:00	140	6.27763
19	2015-07-05	01:06:00	55	7.82639								25	23:46:00	23	4.37782								14	00:47:00	140	7.47533
19	2015-09-05	01:16:00	55	8.54914								25	03:49:00	23	1.54876								15	06:54:00	140	9.33384
19	2015-09-05	23:05:00	55	10.5728								25	05:36:00	23	4.87342								26	04:18:00	140	7.61989
3	2015-11-05	01:09:00	56	9.45774								26	02:31:00	23	1.77591								26	06:20:00	140	9.33384
16	2015-07-05	23:12:00	56	8.17744								26	02:48:00	23	1.59006								13	06:54:00	141	7.66119
16	2015-08-05	23:34:00	56	14.6409								26	02:07:00	23	2.33346								15	05:29:00	141	12.1423
16	2015-11-05	20:08:00	56	10.5109								26	20:37:00	23	5.67878								30	01:14:00	141	8.07419
16	2015-12-05	04:04:00	56	13.278								26	22:58:00	23	5.65813								8	02:51:00	142	12.0803
21	2015-10-05	01:04:00	56	7.84704								7	21:16:00	24	5.36902								12	03:56:00	143	6.73193
23	2015-11-05	00:01:00	56	10.8413								9	00:42:00	24	1.73461								12	23:46:00	143	7.47533
24	2015-11-05	06:49:00	56	7.57859								11	23:10:00	24	6.50478								26	21:13:00	143	7.57859
3	2015-07-05	05:55:00	56	6.66998								12	02:48:00	24	1.87916								30	02:48:00	143	8.23939
16	2015-07-05	05:38:00	56	13.2574								14	03:39:00	24	1.48681								30	04:52:00	143	8.21874
19	2015-11-05	02:34:00	56	12.0184								14	00:25:00	24	2.45736								9	06:10:00	144	10.0772
21	2015-07-05	04:30:00	56	8.85889								14	02:29:00	24	1.67266								11	06:49:00	144	9.974
21	2015-08-05	22:43:00	56	12.6585								14	05:58:00	24	1.23901								12	06:00:00	144	7.64054
18	2015-07-05	01:57:00	57	8.46654								15	04:04:00	24	1.0738								9	06:51:00	145	7.95029
19	2015-08-05	19:19:00	57	7.68184								25	01:06:00	24	3.57247								9	23:32:00	145	10.5522
19	2015-10-05	01:04:00	57	8.44589								25	21:33:00	24	5.01797								11	04:33:00	145	11.0685
3	2015-09-05	21:57:00	57	15.1365								26	02:02:00	24	2.49866								11	05:07:00	145	8.15679
21	2015-08-05	01:45:00	57	8.30134								26	02:53:00	24	1.65201								25	00:01:00	145	9.54034
16	2015-09-05	00:42:00	58	7.95029								26	04:35:00	24	1.25966								13	21:45:00	146	7.99159
18	2015-08-05	19:19:00	58	9.08604								26	02:41:00	24	1.65201								15	04:47:00	146	6.46348
18	2015-09-05	02:41:00	58	9.64359								30	01:31:00	24	2.97361								25	21:52:00	146	8.75564
19	2015-08-05	01:28:00	58	9.06539								9	20:05:00	25	5.49293								8	04:57:00	147	12.6585
20	2015-11-05	22:41:00	58	9.16864								9	23:15:00	25	4.70822								8	20:54:00	147	17.4287
21	2015-10-05	20:54:00	58	11.9151								10	00:30:00	25	3.07686								13	22:38:00	147	6.97973
24	2015-08-05	02:19:00	58	9.58164								10	01:09:00	25	2.99426								14	00:59:00	147	8.46654
3	2015-12-05	02:56:00	58	10.2424								10	04:33:00	25	3.44857								26	22:04:00	147	8.46654
18	2015-08-05	06:51:00	58	8.44589								14	04:52:00	25	2.00306								8	03:54:00	148	16.0658
21	2015-07-05	03:39:00	58	11.4608								14	04:23:00	25	0.929254								13	00:08:00	148	5.55488
21	2015-07-05	19:14:00	58	11.5228								14	21:57:00	25	4.72887								14	03:59:00	148	9.49904
23	2015-12-05	06:20:00	58	8.77629								14	02:12:00	25	1.73461								8	21:23:00	149	16.5614
19	2015-07-05	02:48:00	59	8.73499								14	03:08:00	25	1.85851								12	22:16:00	149	8.65239
19	2015-09-05	02:24:00	59	8.21874								15	02:22:00	25	1.23901								8	02:36:00	150	9.51969
19	2015-09-05	19:07:00	59	11.2543								15	04:38:00	25	1.13576								9	02:58:00	150	9.14799
21	2015-09-05	04:57:00	59	12.6998								25	00:23:00	25	3.05621								10	22:41:00	150	9.58164
19	2015-10-05	22:02:00	59	11.4608								26	03:56:00	25	1.30096								11	00:37:00	150	9.8914
21	2015-08-05	02:19:00	59	8.90019								30	01:48:00	25	2.62256								30	06:10:00	150	7.88834
23	2015-07-05	02:14:00	59	10.4076								7	21:25:00	26	5.26577								7	21:42:00	151	9.87075
3	2015-09-05	21:40:00	60	9.49904								7	03:20:00	26	4.50172								8	20:27:00	151	11.9564
3	2015-12-05	05:12:00	60	6.75258								9	01:16:00	26	1.50746								15	04:52:00	151	7.88834
16	2015-11-05	19:34:00	60	11.3989								9	01:38:00	26	1.54876								15	05:46:00	151	10.4076
19	2015-09-05	21:23:00	60	9.14799								9	03:03:00	26	1.25966								9	06:03:00	152	3.59312
21	2015-10-05	00:47:00	60	7.92964								13	02:05:00	26	5.90593								10	05:26:00	152	5.49293
23	2015-09-05	00:42:00	60	8.48719								14	19:36:00	26	5.43098								10	22:58:00	152	9.12734
16	2015-06-05	21:25:00	60	8.44589								14	05:41:00	26	1.15641								13	00:03:00	152	6.36023
19	2015-08-05	06:34:00	60	8.36329								15	01:48:00	26	1.32161								13	02:19:00	152	6.23633
23	2015-07-05	05:21:00	60	10.862								15	04:21:00	26	1.0738								9	21:33:00	153	10.325
16	2015-10-05	02:46:00	61	9.00344								15	05:12:00	26	1.11511								26	20:59:00	153	9.35449
16	2015-10-05	03:20:00	61	7.53728								15	05:29:00	26	1.11511								8	21:47:00	154	12.5966
21	2015-09-05	00:42:00	61	12.452								25	01:28:00	26	4.43977								8	00:35:00	155	18.296
16	2015-06-05	22:33:00	61	9.02409								26	01:33:00	26	3.71702								8	04:33:00	155	12.8857
18	2015-07-05	23:12:00	61	10.2424								26	02:51:00	26	1.46616								12	01:28:00	155	7.66119
19	2015-08-05	00:37:00	61	9.7675								30	03:44:00	26	1.52811								13	22:55:00	155	6.11243
19	2015-10-05	20:54:00	61	11.4815								9	23:07:00	27	3.96482								15	00:23:00	155	10.4489
23	2015-08-05	02:53:00	61	8.71434								13	05:46:00	27	5.65813								30	02:51:00	155	8.28069
19	2015-12-05	06:03:00	62	14.6822								14	04:11:00	27	1.75526								7	05:21:00	157	7.41338
20	2015-10-05	23:44:00	62	9.58164								25	21:06:00	27	4.87342								30	02:07:00	157	7.53728
4	2015-09-05	06:22:00	62	7.16558								26	03:39:00	27	1.40421								30	22:04:00	158	8.32199
24	2015-12-05	06:54:00	62	7.08298	68.88	0.322954	10.1493	0.17965				7	21:33:00	28	4.50172	32.8	0.311724	3.64102	0.176572				8	22:38:00	159	11.0272	176.39	1.03533	9.25868	0.210557
16	2015-09-05	06:22:00	63	12.5966								9	00:35:00	28	4.97667								11	22:09:00	159	9.47839
17	2015-09-05	04:40:00	63	11.5228								14	02:00:00	28	3.34532								30	01:43:00	159	9.00344
24	2015-08-05	05:43:00	63	9.7262								14	20:25:00	28	5.14187								7	04:47:00	160	6.81453
20	2015-08-05	21:35:00	64	9.66424								15	03:30:00	28	1.13576								7	22:14:00	160	11.1924
20	2015-12-05	06:54:00	64	8.61109								26	03:05:00	28	1.65201								11	23:58:00	160	7.33078
21	2015-09-05	22:48:00	64	11.0891								26	03:22:00	28	1.44551								25	06:03:00	160	8.65239
23	2015-08-05	02:53:00	64	9.51969								26	01:50:00	28	2.78776								8	04:35:00	161	13.4639
23	2015-11-05	20:59:00	64	8.96214								30	01:43:00	28	2.74646								10	23:15:00	161	8.75564
21	2015-07-05	22:04:00	64	12.1629								7	20:00:00	29	5.80268								26	22:24:00	162	9.25124
21	2015-07-05	22:21:00	64	10.1805								7	23:05:00	29	4.41912								9	04:16:00	163	9.8088
21	2015-08-05	04:35:00	64	12.0597								10	21:06:00	29	5.63748								12	01:40:00	163	6.33958
21	2015-10-05	05:19:00	64	10.325								10	22:31:00	29	3.63442								15	04:04:00	163	10.6761
24	2015-08-05	06:00:00	64	7.64054								13	00:01:00	29	4.25392								10	03:47:00	165	8.26004
16	2015-10-05	03:03:00	65	8.40459								14	03:27:00	29	2.80841								8	03:59:00	166	15.0333
24	2015-09-05	02:07:00	65	7.43403								14	23:22:00	29	4.10937								25	22:43:00	166	7.90899
3	2015-12-05	06:20:00	65	9.12734								14	05:02:00	29	1.42486								25	00:18:00	166	12.1836
19	2015-11-05	20:42:00	65	10.2837								14	23:49:00	29	4.06807								7	22:09:00	167	10.1598
16	2015-08-05	19:02:00	66	7.53728								15	02:05:00	29	1.19771								9	06:46:00	167	8.90019
21	2015-08-05	20:27:00	66	13.3606								25	01:40:00	29	2.84971								9	06:27:00	167	10.5728
21	2015-11-05	00:35:00	66	12.5553								26	23:41:00	29	4.93537								10	23:46:00	167	6.29828
23	2015-11-05	20:42:00	66	10.4489								30	23:39:00	29	2.51931								10	01:43:00	167	9.06539
3	2015-10-05	06:44:00	66	11.3782								8	00:40:00	30	4.13002								15	23:32:00	167	12.101
3	2015-12-05	06:03:00	66	11.0478								9	00:52:00	30	4.97667								7	06:39:00	168	9.12734
19	2015-12-05	05:46:00	66	8.83824								14	19:19:00	30	5.69943								9	23:56:00	168	11.0891
23	2015-11-05	03:42:00	66	11.0065								14	01:38:00	30	2.29216								10	03:05:00	168	6.23633
23	2015-12-05	02:56:00	66	13.9595								25	00:25:00	30	4.43977								13	01:50:00	168	6.29828
24	2015-08-05	01:11:00	66	11.1511								25	06:49:00	30	2.99426								13	01:04:00	168	8.03289
19	2015-10-05	02:12:00	67	7.55793								26	00:03:00	30	4.93537								13	05:12:00	168	7.57859
20	2015-11-05	04:50:00	67	9.58164								30	01:55:00	30	1.89981								15	02:56:00	168	10.5728
23	2015-11-05	19:51:00	67	9.45774								8	01:14:00	31	2.70516								15	05:04:00	169	7.35143
3	2015-07-05	04:13:00	67	7.37208								12	03:39:00	31	1.38356								13	00:18:00	170	7.51663
21	2015-12-05	05:12:00	67	14.0834								15	02:39:00	31	1.25966								7	23:56:00	171	10.862
3	2015-12-05	02:22:00	68	9.25124								15	04:55:00	31	1.05315								9	01:14:00	172	11.0065
16	2015-08-05	05:09:00	68	8.13614								25	22:50:00	31	4.72887								10	00:57:00	172	8.92084
16	2015-09-05	19:07:00	68	9.25124								25	06:29:00	31	2.58126								12	05:38:00	172	6.97973
3	2015-08-05	01:45:00	68	11.7293								26	04:52:00	31	1.23901								25	05:19:00	172	11.5021
3	2015-10-05	00:30:00	68	14.7235								26	21:18:00	31	6.15373								26	23:44:00	172	8.65239
4	2015-08-05	19:53:00	68	7.74379								26	21:16:00	31	5.59618								7	04:30:00	173	7.35143
17	2015-08-05	19:02:00	68	8.54914								30	04:57:00	31	2.27151								8	04:11:00	173	15.7354
19	2015-10-05	01:55:00	68	9.56099								13	22:07:00	32	5.69943								10	04:18:00	173	5.32772
19	2015-12-05	00:06:00	68	8.79694								14	05:19:00	32	1.23901								12	06:29:00	173	7.55793
16	2015-08-05	01:28:00	69	8.26004								15	03:47:00	32	1.13576								25	06:00:00	173	9.04474
16	2015-08-05	01:45:00	69	9.58164								25	23:29:00	32	4.97667								26	06:49:00	173	8.38394
16	2015-08-05	22:09:00	69	12.9476								26	05:26:00	32	1.13576								7	01:50:00	174	12.6998
18	2015-07-05	06:29:00	69	9.66424								30	00:18:00	32	3.07686								8	22:04:00	174	11.0891
21	2015-08-05	23:17:00	69	7.95029								7	19:34:00	33	6.77323								11	02:51:00	174	8.23939
21	2015-12-05	00:06:00	69	10.2218								9	23:41:00	33	4.60497								13	03:03:00	174	9.56099
4	2015-11-05	03:42:00	69	9.64359								12	23:41:00	33	5.41033								26	04:01:00	174	8.67304
16	2015-07-05	05:04:00	69	11.0891								26	04:11:00	33	1.0325								26	03:13:00	174	7.86769
19	2015-10-05	05:19:00	69	10.8826								30	01:04:00	33	2.93231								14	22:50:00	175	6.15373
21	2015-12-05	06:54:00	69	9.95335								30	04:28:00	33	1.19771								7	21:18:00	176	11.3576
23	2015-10-05	22:02:00	69	9.27189								7	21:23:00	34	6.19503								25	04:18:00	176	9.8088
18	2015-08-05	05:43:00	70	13.1954								8	02:05:00	34	2.18891								7	00:49:00	177	7.35143
19	2015-12-05	03:13:00	70	10.4489								10	03:59:00	34	6.09178								13	03:15:00	177	5.92658
20	2015-12-05	06:20:00	70	11.8325								12	04:47:00	34	1.71396								15	02:22:00	177	12.4727
21	2015-08-05	22:43:00	70	10.862								13	03:13:00	34	6.27763								7	01:16:00	178	8.85889
23	2015-12-05	00:06:00	70	7.72314								14	00:37:00	34	5.10057								7	00:30:00	178	10.4489
23	2015-12-05	04:38:00	70	11.1717								14	19:02:00	34	5.84398								12	05:55:00	178	7.39273
3	2015-07-05	03:39:00	70	12.0597								14	20:49:00	34	6.02983								10	05:09:00	179	5.88528
3	2015-10-05	22:02:00	70	13.4432								14	02:34:00	34	2.41606								12	01:45:00	179	7.84704
16	2015-11-05	03:59:00	70	13.1335								14	22:24:00	34	4.83212								25	00:35:00	179	11.2956
18	2015-12-05	05:29:00	70	13.8149								15	01:31:00	34	1.38356								7	23:44:00	180	13.0096
19	2015-09-05	21:57:00	70	11.0272								26	20:49:00	34	4.58432								25	21:08:00	180	7.37208
19	2015-10-05	01:38:00	70	9.974								30	23:49:00	34	4.48107								10	03:13:00	181	8.94149
19	2015-12-05	04:04:00	70	11.7086								9	19:48:00	35	7.22753								30	23:49:00	181	7.82639
4	2015-12-05	06:37:00	71	7.76444								13	06:49:00	35	4.87342								7	01:40:00	182	10.1598
16	2015-09-05	02:07:00	71	10.5728								25	00:15:00	35	4.21262								10	20:59:00	182	9.60229
20	2015-12-05	04:04:00	71	9.9327								25	23:12:00	35	6.00918								11	00:49:00	182	8.61109
21	2015-10-05	00:30:00	71	8.11549								25	03:15:00	35	1.83786								30	03:08:00	182	8.36329
23	2015-12-05	02:22:00	71	9.06539								25	03:32:00	35	1.59006								25	00:42:00	183	9.64359
4	2015-07-05	03:05:00	71	11.4815								25	23:49:00	35	3.32467								9	04:01:00	184	9.7675
16	2015-10-05	00:13:00	71	10.3044								30	00:42:00	35	3.69637								9	04:11:00	184	10.8
16	2015-11-05	23:49:00	71	9.8088								30	05:48:00	35	3.71702								11	00:20:00	184	10.0772
17	2015-07-05	06:46:00	71	8.69369								8	00:23:00	36	5.01797								26	01:16:00	184	11.275
18	2015-10-05	02:12:00	71	11.9151								12	19:48:00	36	5.80268								15	00:40:00	185	9.58164
17	2015-08-05	23:17:00	72	7.39273								14	04:18:00	36	2.16826								26	02:07:00	185	11.3989
19	2015-09-05	21:06:00	72	10.0566								14	04:35:00	36	1.87916								30	21:06:00	185	9.43709
20	2015-10-05	01:21:00	72	7.70249								14	01:55:00	36	1.87916								11	23:41:00	186	7.06233
21	2015-10-05	01:21:00	72	8.73499								15	01:14:00	36	1.48681								13	05:55:00	186	4.99732
23	2015-12-05	00:23:00	72	7.86769								25	03:59:00	36	2.47801								14	23:17:00	187	8.13614
24	2015-08-05	06:17:00	72	10.325								26	03:44:00	36	1.42486								12	22:41:00	188	9.87075
21	2015-09-05	05:31:00	72	9.18929								26	20:08:00	36	5.59618								26	06:44:00	188	10.8826
23	2015-10-05	20:54:00	72	9.29254								30	03:25:00	36	1.59006								12	22:38:00	189	8.09484
16	2015-08-05	19:53:00	73	8.79694								30	04:55:00	36	3.55182								13	06:15:00	189	5.98853
17	2015-09-05	21:23:00	73	10.4076								10	05:41:00	37	4.25392								13	05:31:00	190	6.23633
18	2015-08-05	19:36:00	73	8.94149								12	22:50:00	37	4.93537								8	01:50:00	191	12.4314
20	2015-08-05	23:51:00	73	8.90019								12	23:58:00	37	5.98853								12	01:09:00	191	10.325
23	2015-12-05	04:55:00	73	8.96214								13	23:15:00	37	5.57553								7	06:29:00	192	9.35449
24	2015-08-05	22:09:00	73	11.3163								14	21:01:00	37	5.74073								8	05:29:00	192	12.452
3	2015-11-05	00:52:00	73	11.8738								14	00:30:00	37	2.72581								14	23:05:00	192	9.82945
21	2015-10-05	05:36:00	73	9.47839								14	05:36:00	37	2.31281								14	01:55:00	192	6.15373
23	2015-12-05	04:38:00	73	10.1185								14	02:51:00	37	2.12696								7	23:49:00	193	11.0891
16	2015-09-05	02:41:00	74	8.34264								25	04:45:00	37	6.56673								11	01:06:00	193	8.63174
19	2015-10-05	01:55:00	74	8.15679								26	06:00:00	37	1.09446								14	03:25:00	193	9.8914
21	2015-08-05	05:43:00	74	13.2367								30	22:26:00	37	6.38088								30	22:31:00	193	10.6348
21	2015-11-05	05:41:00	74	13.0715								30	01:14:00	37	3.26272								7	05:38:00	194	7.18623
3	2015-08-05	00:37:00	74	10.1185								10	03:20:00	38	3.75832								14	22:43:00	194	8.32199
4	2015-12-05	04:21:00	74	11.2956								12	21:33:00	38	5.55488								8	03:44:00	195	11.9358
16	2015-09-05	20:15:00	74	10.3663								14	00:47:00	38	2.37476								10	00:35:00	195	10.1598
18	2015-09-05	01:33:00	74	13.5671	80.42	0.37583	10.3587	0.230433				26	05:04:00	38	1.0738	43.03	0.321441	3.35254	0.178624				12	04:57:00	195	12.8857	208.59	0.7952	9.67911	0.274998
19	2015-08-05	00:20:00	74	9.58164								26	01:45:00	38	2.99426								14	23:07:00	196	7.97094
19	2015-09-05	00:42:00	74	9.25124								26	05:53:00	38	1.19771								15	03:03:00	196	13.6704
21	2015-07-05	02:48:00	74	13.9182								30	05:31:00	38	2.00306								26	05:07:00	196	8.81759
23	2015-10-05	01:04:00	74	9.29254								30	23:22:00	38	3.01491								10	03:10:00	197	5.24512
3	2015-09-05	23:56:00	75	7.43403								30	01:21:00	38	2.51931								11	03:47:00	197	7.76444
20	2015-08-05	06:34:00	75	11.0685								14	06:37:00	39	2.37476								12	04:35:00	197	9.82945
23	2015-08-05	03:27:00	75	8.96214								15	02:56:00	39	1.13576								7	03:47:00	198	13.8975
18	2015-11-05	00:18:00	75	16.4788								25	01:11:00	39	5.03862								12	05:24:00	198	9.70554
19	2015-11-05	03:42:00	75	13.5052								25	06:34:00	39	1.32161								30	00:18:00	198	8.69369
23	2015-12-05	04:04:00	75	13.8356								25	06:15:00	39	1.59006								13	20:44:00	199	6.85583
16	2015-07-05	21:13:00	76	12.7618								26	01:57:00	39	2.76711								13	03:10:00	200	6.85583
17	2015-10-05	06:44:00	76	7.82639								26	03:32:00	39	1.69331								13	05:07:00	200	5.41033
20	2015-08-05	01:45:00	76	7.12428								26	04:28:00	39	1.01185								26	03:54:00	200	9.99465
20	2015-08-05	02:02:00	76	6.71128								30	22:38:00	39	6.66998								7	00:06:00	201	12.5346
24	2015-10-05	03:54:00	76	11.3369								30	00:59:00	39	3.20076								10	05:24:00	201	7.14493
16	2015-11-05	02:34:00	76	9.9327								12	20:00:00	40	6.19503								12	02:02:00	201	8.13614
16	2015-11-05	03:25:00	76	12.1423								12	03:22:00	40	1.59006								15	03:22:00	201	5.82333
18	2015-11-05	19:34:00	76	10.5935								12	03:56:00	40	1.32161								25	23:05:00	201	9.95335
3	2015-10-05	00:13:00	77	7.22753								14	00:03:00	40	4.72887								26	03:25:00	201	8.71434
16	2015-08-05	20:44:00	77	12.8031								25	00:03:00	40	6.09178								30	05:14:00	201	7.26883
17	2015-11-05	00:52:00	77	10.8413								26	03:27:00	40	1.54876								8	06:10:00	202	19.6176
19	2015-08-05	22:09:00	77	8.81759								26	06:17:00	40	1.13576								10	00:03:00	202	5.76138
20	2015-09-05	02:07:00	77	8.01224								30	22:43:00	40	6.09178								11	23:44:00	202	7.90899
23	2015-10-05	05:53:00	77	7.97094								30	21:23:00	40	4.50172								11	06:54:00	202	7.97094
3	2015-07-05	20:05:00	77	11.1924								30	22:31:00	40	4.33652								13	05:48:00	202	6.73193
18	2015-12-05	05:12:00	77	12.2868								12	19:36:00	41	5.80268								13	23:32:00	202	8.11549
4	2015-12-05	04:38:00	78	7.84704								14	23:46:00	41	3.69637								15	22:04:00	202	8.05354
16	2015-08-05	02:19:00	78	6.93843								14	21:23:00	41	5.38967								15	23:12:00	202	7.08298
17	2015-10-05	01:38:00	78	7.43403								14	02:17:00	41	2.97361								25	03:08:00	202	10.0359
17	2015-10-05	01:55:00	78	7.41338								25	21:59:00	41	4.50172								30	00:54:00	202	8.19809
20	2015-07-05	01:40:00	78	7.74379								25	22:48:00	41	4.25392								7	06:46:00	203	6.75258
24	2015-10-05	00:47:00	78	8.65239								25	21:16:00	41	6.87648								10	02:53:00	203	5.55488
3	2015-11-05	23:15:00	78	11.9358								26	05:36:00	41	1.09446								15	02:05:00	203	14.6409
16	2015-12-05	06:54:00	78	10.387								30	02:31:00	41	1.71396								26	05:09:00	203	10.5315
17	2015-08-05	06:34:00	78	7.72314								7	03:56:00	42	3.32467								8	05:58:00	204	13.1748
19	2015-11-05	01:43:00	78	13.278								7	01:45:00	42	2.68451								9	23:00:00	204	10.0772
19	2015-10-05	01:38:00	79	8.19809								7	05:29:00	42	1.69331								9	05:14:00	204	9.64359
17	2015-09-05	02:07:00	79	7.90899								8	01:48:00	42	2.37476								30	04:47:00	204	7.61989
23	2015-11-05	20:25:00	79	8.71434								10	05:24:00	42	3.79962								8	03:25:00	205	13.4019
3	2015-09-05	23:39:00	80	11.9771								11	03:20:00	42	2.29216								12	00:06:00	205	8.85889
16	2015-10-05	02:29:00	80	12.7618								12	06:29:00	42	5.32772								8	00:01:00	206	13.5671
16	2015-11-05	22:07:00	80	12.3075								12	21:50:00	42	5.18317								9	04:47:00	206	9.29254
20	2015-09-05	23:05:00	80	10.3663								12	01:48:00	42	2.02371								12	05:04:00	206	8.42524
23	2015-09-05	20:15:00	80	8.73499								13	00:35:00	42	4.95602								25	21:57:00	206	13.0509
24	2015-10-05	02:12:00	80	9.00344								15	00:06:00	42	2.49866								26	21:35:00	206	10.862
3	2015-06-05	19:09:00	80	6.75258								26	01:23:00	42	3.05621								26	05:02:00	206	12.865
19	2015-08-05	06:17:00	80	12.4314								26	05:43:00	42	1.0738								8	01:16:00	207	12.865
21	2015-06-05	23:41:00	80	8.98279								30	22:55:00	42	6.83518								13	03:08:00	207	6.42218
21	2015-11-05	06:15:00	80	10.4283								30	06:17:00	42	1.52811								26	21:11:00	207	8.98279
24	2015-12-05	04:04:00	80	10.0359								7	03:22:00	43	6.15373								9	00:15:00	208	8.36329
16	2015-08-05	00:20:00	81	8.79694								11	22:02:00	43	6.38088								30	05:04:00	208	7.12428
17	2015-11-05	03:59:00	81	11.0685								14	23:34:00	43	3.82027								8	05:04:00	209	10.9859
18	2015-06-05	23:58:00	81	12.3694								14	20:15:00	43	5.03862								8	21:13:00	209	13.0509
19	2015-07-05	00:15:00	81	8.79694								14	00:13:00	43	3.11816								10	21:28:00	209	8.34264
24	2015-08-05	01:28:00	81	9.16864								14	06:32:00	43	1.50746								25	23:00:00	209	8.61109
3	2015-08-05	04:52:00	81	8.85889								26	22:21:00	43	5.22447								26	02:00:00	209	8.15679
18	2015-10-05	01:38:00	81	17.9449								26	02:12:00	43	2.74646								30	06:15:00	209	9.10669
19	2015-07-05	00:49:00	81	11.3576								26	06:10:00	43	1.23901								30	23:15:00	209	8.48719
3	2015-10-05	01:38:00	82	12.4107								8	00:57:00	44	3.38662								7	00:25:00	210	13.1335
16	2015-10-05	06:44:00	82	8.23939								10	02:46:00	44	1.54876								7	19:34:00	211	13.6084
16	2015-12-05	01:14:00	82	8.73499								12	04:38:00	44	1.42486								8	06:54:00	211	12.7618
21	2015-07-05	23:29:00	82	9.82945								12	05:29:00	44	1.36291								10	03:44:00	211	5.30707
21	2015-09-05	05:48:00	82	10.5109								14	03:10:00	44	3.30402								10	03:08:00	211	9.51969
23	2015-12-05	02:05:00	82	8.48719								14	04:06:00	44	0.991205								8	00:30:00	212	17.2635
24	2015-08-05	00:37:00	82	13.34								25	02:07:00	44	3.67572								9	22:33:00	212	11.4815
16	2015-12-05	02:56:00	82	12.9683								26	23:27:00	44	5.03862								9	02:51:00	212	12.101
18	2015-08-05	05:26:00	82	9.60229								30	21:16:00	44	5.01797								7	01:11:00	213	9.74685
19	2015-10-05	20:37:00	82	11.4815								8	00:06:00	45	5.16252								12	23:29:00	213	8.19809
17	2015-11-05	04:16:00	83	8.73499								9	20:22:00	45	6.46348								14	06:22:00	213	7.24818
20	2015-07-05	03:05:00	83	6.73193								10	05:19:00	45	4.77017								7	05:43:00	214	9.23059
23	2015-11-05	06:15:00	83	10.5728								12	02:05:00	45	1.81721								11	03:08:00	214	12.3281
23	2015-11-05	22:07:00	83	13.1128								30	03:22:00	45	1.32161								9	01:48:00	215	7.88834
21	2015-07-05	21:13:00	84	9.7675								30	03:42:00	45	1.44551								12	04:30:00	215	7.74379
21	2015-10-05	01:38:00	84	7.18623								7	21:42:00	46	5.94723								13	04:40:00	215	8.01224
21	2015-11-05	20:59:00	84	10.9652								8	01:31:00	46	2.33346								7	22:41:00	216	11.1304
17	2015-08-05	05:43:00	84	11.0891								13	00:52:00	46	4.41912								10	06:00:00	216	7.49598
23	2015-09-05	00:25:00	84	9.8088								14	23:29:00	46	4.08872								12	03:49:00	217	13.1335
24	2015-10-05	05:53:00	84	8.36329								25	23:15:00	46	4.10937								15	06:51:00	217	6.58738
16	2015-12-05	05:46:00	85	13.753								30	03:05:00	46	1.48681								15	00:42:00	217	11.8325
19	2015-11-05	02:00:00	85	9.35449								30	23:27:00	46	3.94417								15	04:45:00	217	11.7706
20	2015-07-05	19:31:00	85	11.1511								9	06:15:00	47	7.33078								25	22:53:00	217	12.8031
20	2015-09-05	01:50:00	85	9.68489								12	06:12:00	47	5.10057								7	23:51:00	218	13.8149
20	2015-10-05	20:03:00	85	9.29254								12	01:28:00	47	2.25086								11	22:02:00	218	9.33384
20	2015-11-05	22:24:00	85	11.4608								12	22:43:00	47	3.82027								13	02:22:00	219	8.09484
21	2015-07-05	22:55:00	85	12.3694								30	03:10:00	47	1.81721								7	05:29:00	220	13.1128
21	2015-08-05	02:53:00	85	12.0184								30	03:32:00	47	1.46616								8	00:59:00	220	10.9446
3	2015-10-05	01:55:00	85	14.6203								7	06:03:00	48	1.79656								9	00:03:00	220	9.23059
18	2015-08-05	23:00:00	85	11.3369								12	04:30:00	48	2.00306								10	19:17:00	220	9.95335
18	2015-10-05	03:03:00	85	13.6497								12	00:54:00	48	3.69637								14	06:49:00	220	9.87075
24	2015-12-05	06:20:00	85	10.1805								14	01:06:00	48	4.68757								8	20:56:00	221	10.6967
23	2015-09-05	19:24:00	86	10.1598								14	21:47:00	48	4.87342								10	04:35:00	221	4.87342
3	2015-09-05	00:59:00	86	11.1924								14	06:03:00	48	1.48681								10	06:17:00	221	5.36902
4	2015-12-05	05:29:00	86	9.47839								26	02:14:00	48	2.80841								26	03:49:00	221	12.2868
16	2015-07-05	01:23:00	86	11.7086								30	00:15:00	48	3.40727								26	01:43:00	221	8.63174
18	2015-09-05	22:31:00	86	15.1572								8	23:49:00	49	6.40153								15	21:13:00	222	10.738
18	2015-12-05	02:56:00	86	12.4107								14	06:34:00	49	5.69943								30	06:39:00	222	6.77323
16	2015-10-05	19:12:00	87	8.28069								14	06:20:00	49	1.75526								30	04:16:00	222	8.81759
20	2015-07-05	22:04:00	87	7.82639								15	23:32:00	49	3.32467								9	04:52:00	223	9.49904
20	2015-11-05	02:17:00	87	8.05354								26	05:14:00	49	1.13576								12	22:19:00	223	10.0772
21	2015-08-05	04:52:00	87	6.93843	91.91	0.285719	10.322	0.206095				26	21:40:00	49	3.82027	56.86	0.514246	3.79507	0.207623				13	21:11:00	223	8.77629	242.94	1.16652	9.08439	0.235072
21	2015-11-05	20:42:00	87	10.9652								26	06:27:00	49	1.61071								14	22:02:00	223	9.95335
23	2015-12-05	01:14:00	87	10.3457								30	00:49:00	49	2.68451								30	01:28:00	223	7.02103
19	2015-07-05	03:05:00	88	7.97094								10	23:15:00	50	5.30707								30	01:21:00	223	7.97094
19	2015-08-05	21:52:00	88	11.9151								12	03:05:00	50	1.87916								7	02:19:00	225	10.8413
20	2015-07-05	01:57:00	88	7.20688								13	22:58:00	50	5.24512								9	23:49:00	225	9.49904
20	2015-10-05	05:02:00	88	13.5052								14	22:14:00	50	4.93537								12	06:17:00	225	8.65239
20	2015-11-05	00:01:00	88	8.73499								25	00:20:00	50	6.02983								13	03:05:00	226	6.79388
21	2015-11-05	19:51:00	88	10.6554								25	00:18:00	50	4.87342								13	02:29:00	226	8.48719
23	2015-12-05	00:40:00	88	9.06539								30	01:16:00	50	2.93231								8	19:46:00	228	22.3021
3	2015-11-05	03:42:00	88	17.821								14	21:52:00	51	3.53117								13	00:23:00	228	8.40459
3	2015-11-05	23:32:00	88	10.2424								25	05:19:00	51	6.31893								15	00:25:00	228	11.3782
16	2015-11-05	22:07:00	88	10.9859								30	01:09:00	51	3.77897								25	00:54:00	228	9.29254
17	2015-10-05	06:10:00	88	9.70554								7	00:20:00	52	6.66998								26	06:32:00	228	8.71434
23	2015-08-05	01:11:00	88	12.3281								9	23:32:00	52	4.00612								30	01:45:00	228	7.92964
16	2015-12-05	02:39:00	89	8.34264								12	05:04:00	52	1.46616								12	00:52:00	229	11.4195
19	2015-08-05	23:17:00	89	11.8325								12	03:47:00	52	1.44551								30	23:39:00	229	11.9977
19	2015-10-05	06:27:00	89	8.32199								12	05:12:00	52	1.32161								9	22:31:00	230	12.927
20	2015-12-05	00:23:00	89	8.90019								14	22:31:00	52	5.03862								26	00:49:00	230	7.49598
21	2015-08-05	04:18:00	89	9.41644								25	06:00:00	52	2.06501								30	04:01:00	230	8.13614
23	2015-08-05	21:18:00	89	7.97094								25	06:51:00	52	1.23901								30	04:45:00	230	10.325
16	2015-09-05	00:08:00	89	14.5377								26	01:11:00	52	3.92352								15	05:21:00	231	10.2218
17	2015-11-05	06:15:00	89	10.5522								30	04:04:00	52	5.26577								7	05:09:00	232	7.39273
17	2015-11-05	22:24:00	89	7.84704								7	00:37:00	53	3.79962								10	00:37:00	232	6.11243
18	2015-11-05	22:41:00	89	10.2424								7	19:24:00	53	8.50784								10	00:54:00	232	7.70249
19	2015-06-05	21:59:00	89	10.5522								8	21:50:00	53	9.91205								10	00:06:00	232	8.15679
23	2015-10-05	05:36:00	89	12.7205								9	06:54:00	53	5.03862								26	21:06:00	232	13.1335
3	2015-10-05	23:10:00	90	10.2218								10	04:11:00	53	2.62256								7	22:33:00	233	6.69063
16	2015-10-05	06:27:00	90	10.325								12	01:31:00	53	2.45736								15	04:38:00	233	11.9564
19	2015-12-05	04:04:00	90	11.1304								12	04:21:00	53	1.44551								12	23:51:00	234	9.82945
20	2015-06-05	19:26:00	90	8.05354								15	00:23:00	53	2.18891								15	00:03:00	235	7.68184
20	2015-12-05	00:06:00	90	9.00344								25	21:52:00	53	5.03862								30	22:43:00	235	7.08298
21	2015-07-05	23:46:00	90	12.6585								25	21:40:00	53	4.77017								7	00:15:00	237	6.73193
17	2015-07-05	01:57:00	90	7.88834								26	04:57:00	53	1.19771								9	05:26:00	237	6.91778
17	2015-11-05	06:32:00	90	9.49904								30	01:26:00	53	2.95296								12	23:24:00	237	6.60803
18	2015-07-05	20:39:00	90	13.5671								9	22:33:00	54	6.21568								26	01:23:00	237	7.20688
18	2015-10-05	22:19:00	90	14.0008								12	00:57:00	54	3.09751								30	02:24:00	237	7.39273
21	2015-09-05	04:57:00	90	11.8532								12	03:30:00	54	1.42486								7	21:30:00	238	10.1392
17	2015-08-05	19:36:00	91	8.13614								12	04:55:00	54	1.40421								7	01:45:00	238	7.41338
18	2015-09-05	01:33:00	91	9.64359								13	00:06:00	54	5.24512								7	02:00:00	239	10.6761
20	2015-11-05	23:49:00	91	10.738								14	03:49:00	54	1.11511								9	06:17:00	239	10.738
21	2015-09-05	22:14:00	91	8.90019								15	20:42:00	54	6.48413								10	03:27:00	239	6.93843
17	2015-09-05	22:31:00	91	14.8061								26	21:23:00	54	4.13002								14	06:46:00	240	7.22753
18	2015-09-05	06:22:00	91	15.1159								7	19:58:00	55	4.35717								9	01:33:00	241	8.56979
16	2015-07-05	22:04:00	92	9.25124								7	04:28:00	55	7.53728								10	02:05:00	241	9.31319
16	2015-09-05	20:32:00	92	10.325								7	05:46:00	55	1.77591								13	05:46:00	241	6.87648
16	2015-12-05	02:05:00	92	12.0184								9	00:40:00	55	2.51931								10	01:21:00	242	7.88834
17	2015-11-05	02:00:00	92	7.84704								12	00:37:00	55	3.20076								25	04:23:00	242	9.91205
18	2015-09-05	02:07:00	92	8.71434								12	22:24:00	55	5.32772								26	02:05:00	242	12.4314
19	2015-08-05	19:36:00	92	11.4402								7	04:47:00	56	5.96788								12	02:14:00	243	8.15679
24	2015-09-05	19:24:00	92	10.325								12	02:56:00	56	1.44551								25	02:51:00	243	10.0772
3	2015-09-05	03:15:00	92	8.77629								14	00:15:00	56	3.67572								10	02:00:00	244	8.42524
3	2015-11-05	01:09:00	92	11.7706								25	21:57:00	56	4.99732								14	04:13:00	244	5.94723
16	2015-08-05	06:17:00	92	8.21874								30	06:51:00	56	1.30096								30	06:49:00	244	7.95029
17	2015-07-05	01:23:00	92	8.87954								30	21:35:00	56	4.62562								7	05:41:00	245	11.9977
16	2015-10-05	01:55:00	93	9.16864								30	03:13:00	56	3.40727								10	05:43:00	245	7.55793
19	2015-11-05	06:49:00	93	9.41644								26	01:40:00	57	3.11816								26	23:10:00	245	9.06539
20	2015-07-05	23:46:00	93	8.17744								26	04:50:00	57	1.0325								12	06:51:00	247	8.28069
21	2015-09-05	19:24:00	93	8.01224								12	03:13:00	58	1.44551								13	03:56:00	247	3.84092
21	2015-11-05	23:49:00	93	10.0566								26	04:06:00	58	1.30096								26	23:22:00	247	13.2987
24	2015-08-05	04:18:00	93	11.5847								26	00:01:00	58	4.31587								13	19:43:00	248	6.48413
16	2015-07-05	01:06:00	93	7.76444								7	22:02:00	59	6.25698								25	23:44:00	250	10.8207
16	2015-11-05	06:15:00	93	11.0065								13	06:32:00	59	4.93537								9	20:08:00	251	9.8914
17	2015-10-05	01:04:00	93	9.64359								13	23:49:00	59	5.05927								10	06:39:00	251	6.29828
19	2015-07-05	03:39:00	93	8.79694								14	00:42:00	59	2.18891								10	00:23:00	251	8.36329
21	2015-11-05	06:49:00	93	9.29254								15	05:41:00	59	1.13576								14	06:39:00	251	6.54608
24	2015-12-05	06:37:00	93	7.70249								26	22:55:00	59	5.34837								15	22:38:00	251	7.51663
20	2015-11-05	04:33:00	94	11.5228								9	20:51:00	60	6.29828								26	04:04:00	251	11.1098
21	2015-07-05	22:21:00	94	10.1185								12	21:59:00	60	3.84092								11	21:30:00	252	10.1598
21	2015-10-05	03:37:00	94	12.7618								13	03:25:00	60	4.68757								13	00:42:00	252	7.18623
23	2015-07-05	23:29:00	94	9.45774								30	19:26:00	60	7.06233								25	06:32:00	252	12.4933
23	2015-08-05	20:27:00	94	8.77629								7	06:32:00	61	8.38394								25	22:24:00	252	8.09484
24	2015-10-05	05:53:00	94	7.53728								12	02:22:00	61	1.69331								8	01:11:00	253	10.7587
4	2015-09-05	06:39:00	94	7.24818								14	03:32:00	61	0.991205								26	22:53:00	253	9.16864
4	2015-10-05	06:44:00	94	8.21874								15	23:15:00	61	4.04742								30	03:56:00	254	9.16864
18	2015-12-05	01:14:00	94	9.82945								30	04:52:00	61	1.23901								30	05:02:00	254	10.9239
21	2015-09-05	03:15:00	94	9.70554								30	04:40:00	61	2.74646								7	23:34:00	255	10.3457
20	2015-10-05	03:37:00	95	12.6585								25	21:13:00	62	6.52543								13	03:54:00	255	9.56099
23	2015-08-05	21:01:00	95	9.64359								25	22:55:00	62	4.62562								10	01:23:00	256	6.69063
24	2015-10-05	05:19:00	95	11.2543								30	23:12:00	62	6.48413								10	05:07:00	256	8.26004
4	2015-11-05	23:49:00	95	12.7205								30	06:34:00	62	1.38356								10	06:15:00	256	10.0359
16	2015-10-05	04:45:00	95	13.6291								8	02:39:00	63	2.02371								13	21:52:00	256	8.01224
17	2015-07-05	03:22:00	95	11.3163								12	23:00:00	63	4.10937								14	05:43:00	256	7.80574
17	2015-12-05	05:46:00	95	10.5522								12	02:39:00	63	1.67266								25	03:03:00	256	14.2899
23	2015-06-05	20:51:00	95	11.275								15	02:51:00	63	2.06501								26	21:23:00	256	11.7706
23	2015-12-05	02:22:00	95	9.47839								15	04:16:00	63	1.32161								26	21:28:00	256	9.00344
17	2015-11-05	01:43:00	96	7.97094								7	06:54:00	64	6.64933								14	04:33:00	257	9.31319
19	2015-09-05	03:32:00	96	13.0096								12	01:14:00	64	2.97361								26	00:01:00	257	8.46654
20	2015-09-05	06:39:00	96	10.0566								13	03:47:00	64	3.71702								30	01:50:00	257	7.68184
21	2015-09-05	04:40:00	96	12.7205								14	00:57:00	64	3.69637								30	23:44:00	257	11.1924
24	2015-12-05	01:48:00	96	8.50784								9	01:14:00	65	2.00306								7	00:42:00	258	12.4727
3	2015-09-05	01:33:00	96	9.49904								12	22:07:00	65	4.95602								14	03:10:00	258	6.95908
19	2015-06-05	23:07:00	96	9.31319								12	04:04:00	65	1.38356								7	20:51:00	259	8.44589
19	2015-07-05	02:48:00	96	8.98279								9	06:10:00	66	5.74073								25	22:55:00	259	9.74685
19	2015-09-05	02:58:00	96	10.1598								14	06:15:00	66	1.30096								26	21:30:00	259	9.68489
23	2015-08-05	00:20:00	96	11.8532								15	05:24:00	66	1.19771								10	05:41:00	260	7.00038
23	2015-11-05	19:17:00	96	11.9564								25	23:32:00	66	3.73767								30	23:29:00	260	8.59044
16	2015-07-05	23:29:00	97	11.5847								30	00:40:00	66	6.21568								30	03:49:00	260	7.18623
21	2015-11-05	22:24:00	97	15.1365								9	20:17:00	67	7.64054								14	06:03:00	261	8.98279
23	2015-12-05	01:48:00	97	10.387								11	22:36:00	67	6.38088								30	23:12:00	261	10.0979
3	2015-07-05	05:21:00	97	6.87648	103.76	0.405049	10.616	0.203656				14	06:22:00	67	4.99732	75.76	0.556707	3.99889	0.196838				30	06:22:00	261	7.64054	282.94	1.17978	9.75304	0.274453
3	2015-12-05	04:38:00	97	10.0566								26	04:40:00	67	1.21836								7	21:13:00	262	10.4696
16	2015-09-05	01:50:00	97	10.2011								7	23:24:00	68	3.92352								15	03:30:00	264	11.5228
19	2015-12-05	02:56:00	97	13.5052								7	04:35:00	68	7.20688								30	03:13:00	264	9.20994
21	2015-06-05	21:59:00	97	12.8444								13	23:32:00	68	5.61683								10	00:15:00	265	7.61989
21	2015-07-05	22:38:00	97	12.8857								13	00:57:00	68	5.74073								11	00:01:00	265	9.12734
21	2015-12-05	02:39:00	97	9.70554								14	02:02:00	68	3.53117								30	22:53:00	265	9.12734
16	2015-10-05	20:20:00	98	10.9859								25	03:37:00	68	4.91472								10	00:20:00	267	8.79694
18	2015-08-05	04:35:00	98	12.6792								10	19:58:00	69	6.19503								11	00:15:00	267	7.12428
18	2015-11-05	21:50:00	98	11.7912								12	23:34:00	69	3.82027								7	21:40:00	268	12.865
19	2015-07-05	23:12:00	98	12.3075								15	03:42:00	69	1.44551								10	23:07:00	268	7.61989
19	2015-11-05	22:41:00	98	11.8945								15	23:49:00	69	2.80841								11	02:07:00	268	9.02409
23	2015-11-05	20:59:00	98	14.6822								26	02:19:00	69	2.18891								11	22:14:00	268	9.14799
21	2015-08-05	19:02:00	99	7.51663								26	20:59:00	69	6.85583								7	00:13:00	269	12.3694
21	2015-10-05	04:11:00	99	15.9832								30	21:25:00	69	5.20382								11	04:01:00	269	9.78815
20	2015-08-05	21:52:00	100	8.59044								30	19:46:00	69	6.36023								10	01:11:00	270	7.20688
20	2015-09-05	00:42:00	100	6.95908								30	23:44:00	69	4.50172								10	04:33:00	270	8.59044
20	2015-10-05	19:46:00	100	11.688								30	22:24:00	69	5.76138								11	05:58:00	270	8.44589
21	2015-08-05	21:52:00	100	11.5434								7	04:30:00	70	5.57553								12	06:49:00	270	10.2011
23	2015-08-05	19:19:00	100	9.12734								8	23:32:00	70	9.74685								12	23:32:00	270	10.3044
23	2015-11-05	02:51:00	100	10.6761								11	05:07:00	70	3.44857								15	00:20:00	270	6.85583
24	2015-09-05	00:59:00	100	9.37514								14	03:44:00	70	2.66386								9	06:05:00	271	10.5935
16	2015-12-05	01:31:00	100	8.79694								26	04:47:00	70	1.0325								13	01:48:00	271	8.03289
18	2015-11-05	23:32:00	100	7.82639								26	03:10:00	70	1.54876								14	03:39:00	271	6.71128
19	2015-08-05	20:27:00	100	9.70554								30	21:18:00	70	5.43098								8	02:17:00	272	13.1748
21	2015-07-05	05:55:00	100	12.7824								30	05:46:00	70	6.54608								11	00:18:00	272	10.9446
23	2015-07-05	21:30:00	100	11.213								12	00:20:00	71	3.71702								14	01:23:00	272	7.02103
20	2015-09-05	03:32:00	101	8.34264								12	01:45:00	71	2.12696								8	19:58:00	273	23.9541
21	2015-09-05	06:39:00	101	9.51969								25	21:23:00	71	6.17438								7	00:08:00	274	14.2073
24	2015-08-05	06:00:00	101	12.2249								26	05:19:00	71	1.0325								10	06:37:00	275	7.22753
3	2015-11-05	20:25:00	101	12.7618								30	22:16:00	71	4.25392								14	03:56:00	275	9.18929
16	2015-09-05	00:42:00	101	13.5878								30	02:24:00	71	2.33346								15	00:08:00	275	10.862
17	2015-10-05	06:27:00	101	8.98279								14	21:08:00	72	6.00918								25	03:13:00	275	9.64359
18	2015-07-05	05:21:00	101	10.3457								14	01:04:00	72	2.12696								12	23:49:00	276	8.96214
19	2015-10-05	05:36:00	101	10.1805								26	20:44:00	72	5.57553								7	05:04:00	277	7.08298
23	2015-12-05	03:47:00	101	10.5728								26	04:23:00	72	1.09446								7	05:24:00	277	10.8413
17	2015-10-05	03:37:00	102	8.30134								30	02:22:00	72	3.32467								15	23:39:00	277	12.9889
19	2015-09-05	03:15:00	102	10.9446								12	00:03:00	73	3.92352								30	05:43:00	277	10.0359
20	2015-12-05	00:40:00	102	8.19809								7	00:23:00	74	3.63442								25	23:39:00	278	10.3663
21	2015-08-05	02:02:00	102	7.53728								9	06:20:00	74	5.69943								12	02:24:00	279	9.27189
17	2015-09-05	01:50:00	102	8.23939								15	05:07:00	74	1.19771								9	04:45:00	280	9.91205
21	2015-06-05	22:50:00	102	14.9094								26	03:49:00	74	1.40421								10	21:45:00	280	8.44589
3	2015-11-05	04:50:00	103	12.8444								30	01:38:00	74	2.16826								15	23:46:00	280	7.55793
16	2015-09-05	23:22:00	103	9.78815								7	04:13:00	75	2.76711								11	00:08:00	281	11.2543
23	2015-07-05	19:48:00	103	7.78509								7	00:08:00	75	3.20076								10	21:11:00	282	9.82945
18	2015-10-05	02:29:00	103	11.4608								9	21:47:00	75	7.10363								10	06:34:00	283	7.06233
19	2015-07-05	19:48:00	103	11.8738								14	22:26:00	75	4.15067								15	05:12:00	283	14.9094
19	2015-10-05	06:27:00	103	11.7706								15	03:25:00	75	1.61071								7	22:58:00	284	10.9446
3	2015-12-05	04:55:00	104	8.23939								15	04:33:00	75	1.23901								10	03:39:00	284	8.42524
24	2015-11-05	20:59:00	104	10.0359								30	03:20:00	75	1.30096								10	04:52:00	284	5.90593
24	2015-11-05	22:24:00	104	11.2543								8	02:22:00	76	2.06501								12	06:05:00	284	9.51969
16	2015-06-05	22:16:00	104	11.213								12	19:53:00	76	5.86463								13	22:50:00	284	4.70822
17	2015-07-05	00:49:00	104	8.65239								12	00:23:00	76	3.71702								15	19:19:00	284	13.6291
18	2015-11-05	05:58:00	104	12.5553								13	02:34:00	76	4.10937								30	06:29:00	284	7.28948
3	2015-10-05	02:29:00	105	11.4608								15	02:34:00	76	2.39541								7	22:21:00	285	7.74379
20	2015-07-05	23:29:00	105	9.18929								26	23:12:00	76	5.94723								8	03:47:00	285	12.2042
21	2015-08-05	00:03:00	105	12.8444								9	04:04:00	77	4.04742								12	22:55:00	286	7.64054
21	2015-08-05	23:00:00	105	10.5522								12	21:06:00	77	5.49293								12	05:31:00	286	9.18929
21	2015-09-05	04:06:00	105	12.3694								30	02:53:00	77	2.06501								14	23:41:00	286	7.28948
4	2015-10-05	03:20:00	105	8.96214								12	21:40:00	78	5.14187								14	00:18:00	286	10.1392
4	2015-11-05	20:59:00	105	10.8								12	22:48:00	78	5.16252								15	23:29:00	286	7.43403
18	2015-11-05	06:32:00	105	11.688								13	02:51:00	78	4.15067								8	23:34:00	287	11.2337
23	2015-10-05	02:29:00	105	9.70554								14	01:21:00	78	2.80841								15	00:30:00	287	11.6467
23	2015-11-05	01:43:00	105	9.91205								12	01:11:00	79	2.82906								26	03:42:00	287	8.83824
21	2015-10-05	06:10:00	106	12.5966								14	06:51:00	79	6.02983								14	05:55:00	288	6.23633
19	2015-09-05	20:49:00	107	12.9889								14	04:57:00	79	1.19771								25	05:55:00	288	7.84704
21	2015-09-05	01:50:00	107	8.92084								25	23:17:00	79	4.00612								8	02:00:00	289	17.8623
21	2015-12-05	04:38:00	107	15.9212								30	22:02:00	79	5.98853								14	04:57:00	289	7.02103
23	2015-08-05	22:26:00	107	10.4696								30	05:07:00	79	1.52811								9	23:41:00	290	9.35449
23	2015-12-05	03:13:00	107	9.70554								7	03:03:00	80	4.83212								11	05:09:00	290	10.2631
24	2015-09-05	04:06:00	107	9.99465								7	05:12:00	80	1.81721								12	05:07:00	290	11.1304
3	2015-10-05	04:45:00	107	11.0891								12	19:34:00	80	7.04168								30	01:38:00	290	8.75564
18	2015-12-05	04:55:00	107	11.3989								13	23:44:00	80	5.01797								7	02:17:00	291	12.8237
21	2015-07-05	05:38:00	107	8.75564								14	02:58:00	80	1.23901								14	02:31:00	291	6.31893
21	2015-12-05	06:03:00	107	7.99159								14	03:54:00	80	2.82906								15	00:06:00	291	14.7442
23	2015-11-05	05:58:00	107	12.514								25	06:37:00	80	2.35411								10	06:54:00	292	8.19809
4	2015-11-05	22:58:00	108	7.88834								7	03:30:00	81	1.75526								14	22:53:00	293	9.87075
17	2015-08-05	22:43:00	108	9.9327								25	06:17:00	81	1.61071								12	02:41:00	294	8.44589
23	2015-10-05	01:04:00	108	9.45774								26	22:26:00	81	4.37782								9	01:26:00	295	11.7086
4	2015-07-05	01:06:00	108	9.99465								30	23:58:00	81	4.17132								9	21:16:00	295	13.5052
4	2015-08-05	21:18:00	108	8.79694								12	06:54:00	82	4.62562								12	00:35:00	296	11.8325
18	2015-08-05	03:10:00	108	8.79694								14	06:00:00	82	4.31587								13	23:44:00	296	8.85889
23	2015-08-05	04:52:00	108	9.23059								14	19:24:00	82	5.51358								8	06:46:00	297	9.23059
23	2015-09-05	01:16:00	108	9.58164								25	05:24:00	82	1.30096								12	20:37:00	297	13.34
16	2015-10-05	05:53:00	109	12.6379								30	02:46:00	82	1.42486								12	21:45:00	298	10.4696
19	2015-08-05	03:27:00	109	8.50784								7	00:06:00	83	4.81147								15	01:14:00	298	15.0333
21	2015-09-05	23:56:00	109	13.0509								12	21:57:00	83	4.74952								10	02:46:00	299	7.66119
24	2015-09-05	05:14:00	109	7.97094								14	05:53:00	83	3.73767								13	00:35:00	299	6.46348
24	2015-09-05	21:57:00	109	10.4902								25	04:50:00	83	1.21836								30	22:55:00	299	10.3663
4	2015-11-05	02:17:00	109	12.6585								7	20:44:00	84	5.61683								9	06:39:00	300	11.9771
17	2015-10-05	00:47:00	109	8.81759								14	01:14:00	84	2.78776								10	05:12:00	300	8.40459
18	2015-08-05	02:02:00	109	9.8914								15	19:29:00	84	8.94149								13	21:01:00	300	7.55793
18	2015-11-05	05:41:00	109	16.2103								30	22:09:00	84	5.20382								26	20:54:00	300	11.3369
16	2015-09-05	22:48:00	110	9.41644								11	23:44:00	85	8.32199								10	03:25:00	301	8.23939
19	2015-12-05	02:05:00	110	11.2956								12	23:51:00	85	4.31587								10	05:58:00	301	8.40459
3	2015-10-05	06:27:00	110	12.452								13	01:48:00	85	6.38088								12	00:42:00	301	9.7675
4	2015-07-05	19:31:00	110	8.63174								26	23:44:00	85	4.52237								10	06:29:00	302	5.84398
4	2015-11-05	22:58:00	110	9.78815								30	22:21:00	85	5.24512								7	21:52:00	303	11.1717
16	2015-11-05	06:32:00	110	9.12734								30	20:37:00	85	5.57553								7	22:43:00	303	9.974
18	2015-09-05	23:22:00	110	12.8237								30	03:47:00	85	4.23327								30	03:15:00	303	8.36329
19	2015-11-05	02:17:00	110	9.9327	118.32	0.440587	10.6282	0.188561				13	00:18:00	86	5.20382	96.1	0.726344	4.06167	0.203396				9	23:46:00	304	7.35143	323.09	1.17466	10.0246	0.264635
23	2015-10-05	01:38:00	110	12.101								14	21:06:00	86	4.77017								12	22:02:00	304	10.3044
24	2015-08-05	04:52:00	110	8.01224								15	04:50:00	86	1.19771								13	06:34:00	304	6.91778
21	2015-09-05	02:24:00	111	12.0803								25	22:16:00	86	4.62562								8	03:32:00	305	13.1335
23	2015-11-05	02:34:00	111	8.48719								10	05:58:00	87	4.87342								10	03:22:00	305	6.69063
18	2015-10-05	01:55:00	111	12.865								11	05:41:00	87	5.36902								13	05:43:00	305	7.47533
19	2015-09-05	03:32:00	111	12.5966								14	23:56:00	87	5.16252								9	00:52:00	306	14.4551
19	2015-10-05	03:03:00	111	9.74685								25	04:01:00	87	3.18011								15	06:46:00	306	7.22753
16	2015-12-05	00:06:00	112	12.2249								26	05:07:00	87	1.0738								25	05:43:00	306	10.1805
18	2015-07-05	05:21:00	112	10.8413								30	02:05:00	87	2.56061								10	21:47:00	307	6.52543
24	2015-07-05	20:22:00	112	9.14799								10	00:52:00	88	4.23327								10	03:15:00	309	7.20688
24	2015-10-05	03:20:00	112	12.2455								11	04:06:00	88	4.99732								12	04:52:00	309	8.11549
3	2015-08-05	19:02:00	112	11.7499								11	03:03:00	88	2.43671								15	04:18:00	309	8.61109
4	2015-07-05	00:15:00	112	10.1185								11	05:24:00	88	4.83212								15	03:49:00	309	10.5728
17	2015-06-05	23:07:00	112	7.76444								12	22:31:00	88	4.89407								26	01:48:00	310	11.6673
23	2015-07-05	01:40:00	112	10.6141								12	20:42:00	88	5.78203								10	23:49:00	311	8.46654
17	2015-09-05	02:07:00	113	7.43403								15	03:59:00	88	1.38356								15	03:13:00	311	12.3694
18	2015-07-05	20:05:00	113	9.8088								26	05:38:00	88	0.908604								30	03:39:00	311	7.55793
19	2015-07-05	00:32:00	113	8.40459								26	22:43:00	88	4.81147								15	06:34:00	312	8.05354
3	2015-07-05	01:57:00	113	12.1629								30	04:11:00	88	1.21836								30	03:54:00	312	11.688
4	2015-12-05	00:57:00	114	8.26004								11	00:01:00	89	7.28948								8	05:21:00	313	10.5109
18	2015-06-05	21:42:00	114	10.6967								15	22:53:00	89	5.16252								10	04:13:00	313	6.13308
23	2015-11-05	19:51:00	114	11.7499								8	20:59:00	90	10.3457								11	22:33:00	313	7.95029
20	2015-08-05	22:43:00	115	11.213								12	22:14:00	90	5.03862								15	02:29:00	313	14.2279
17	2015-10-05	04:45:00	115	12.9683								30	23:46:00	90	4.74952								30	06:32:00	313	8.77629
23	2015-06-05	19:43:00	115	11.9564								30	02:58:00	90	1.67266								11	23:24:00	314	8.79694
16	2015-11-05	02:51:00	116	8.65239								30	02:12:00	90	1.71396								13	05:53:00	314	8.13614
17	2015-11-05	05:24:00	116	11.8532								11	02:34:00	91	5.10057								30	23:17:00	314	8.36329
3	2015-08-05	06:17:00	116	11.626								13	03:30:00	91	4.64627								9	23:05:00	315	11.0891
16	2015-07-05	03:22:00	116	12.5553								14	22:04:00	91	5.22447								12	23:05:00	315	12.6792
18	2015-11-05	21:33:00	116	12.4727								14	05:07:00	91	1.23901								15	00:18:00	315	11.4608
23	2015-09-05	01:33:00	116	13.278								14	21:50:00	91	5.24512								26	06:54:00	315	10.0359
23	2015-12-05	04:21:00	116	13.691								15	22:58:00	91	4.50172								7	02:29:00	316	14.0627
19	2015-10-05	06:44:00	117	8.63174								26	21:06:00	91	4.64627								13	04:13:00	316	3.32467
20	2015-10-05	06:27:00	117	8.81759								30	20:10:00	91	6.83518								25	19:12:00	316	10.7587
21	2015-10-05	05:36:00	117	8.67304								30	02:41:00	91	1.83786								13	05:02:00	317	8.79694
24	2015-07-05	20:05:00	117	11.8738								30	02:29:00	91	1.52811								15	21:33:00	317	11.6673
16	2015-10-05	00:30:00	117	9.33384								30	06:03:00	91	6.58738								10	04:50:00	318	7.86769
16	2015-12-05	05:46:00	117	8.67304								7	02:56:00	92	3.57247								15	04:11:00	318	11.0891
17	2015-07-05	01:06:00	117	9.47839								13	21:16:00	92	5.36902								25	22:14:00	318	11.7499
17	2015-07-05	04:30:00	117	8.90019								7	20:17:00	93	5.41033								25	03:59:00	318	13.6291
18	2015-12-05	00:57:00	117	9.43709								12	21:23:00	93	5.14187								9	23:17:00	319	8.19809
16	2015-08-05	06:51:00	118	8.21874								14	20:59:00	93	5.47228								9	00:35:00	319	13.4845
3	2015-11-05	03:59:00	118	13.3813								25	05:41:00	93	1.30096								10	06:05:00	319	6.93843
4	2015-08-05	06:17:00	118	7.00038								12	19:43:00	94	6.50478								14	23:24:00	319	6.69063
21	2015-08-05	20:44:00	118	14.1866								12	00:06:00	94	4.50172								12	01:43:00	320	10.738
21	2015-10-05	20:54:00	118	12.8444								14	04:01:00	94	2.45736								26	05:26:00	320	9.8501
23	2015-08-05	02:19:00	118	10.9859								30	03:54:00	94	1.21836								26	23:34:00	320	11.0685
16	2015-10-05	00:30:00	119	9.27189								14	03:42:00	95	2.25086								9	02:34:00	321	9.25124
19	2015-10-05	00:30:00	119	11.9977								26	05:09:00	95	1.30096								12	06:12:00	321	7.04168
23	2015-09-05	01:33:00	119	11.8945								7	03:47:00	96	1.54876								8	04:30:00	322	8.77629
3	2015-10-05	21:45:00	119	13.9801								9	20:56:00	96	7.06233								12	05:43:00	322	9.82945
18	2015-07-05	06:46:00	119	8.17744								15	02:00:00	96	3.13881								25	04:13:00	322	9.7262
21	2015-06-05	22:33:00	119	10.2837								26	22:14:00	96	4.21262								25	01:21:00	323	11.1511
18	2015-09-05	02:24:00	120	9.20994								30	21:11:00	96	5.57553								26	05:41:00	323	11.9564
20	2015-07-05	19:48:00	120	8.50784								12	20:10:00	97	5.63748								26	19:17:00	323	16.2929
20	2015-11-05	22:58:00	120	8.96214								12	00:40:00	97	4.37782								10	22:50:00	324	6.66998
21	2015-08-05	21:18:00	120	10.4489								14	02:48:00	97	1.96176								26	01:40:00	324	8.90019
21	2015-09-05	22:31:00	120	10.6761								14	03:13:00	97	1.69331								11	22:16:00	325	8.15679
21	2015-10-05	03:20:00	120	7.92964								15	06:15:00	97	2.51931								14	04:50:00	325	11.626
23	2015-08-05	21:35:00	120	7.92964								30	06:05:00	97	6.56673								8	04:04:00	326	11.0685
4	2015-07-05	06:12:00	120	7.45468								9	21:33:00	98	6.60803								9	02:46:00	327	9.18929
4	2015-10-05	20:37:00	120	12.3075								12	23:05:00	98	6.62868								14	02:14:00	327	6.17438
18	2015-09-05	03:32:00	120	11.5641								14	22:50:00	98	4.68757								15	05:43:00	327	9.08604
18	2015-11-05	23:49:00	120	12.7205								15	05:58:00	98	1.23901								7	01:06:00	329	9.9327
21	2015-09-05	05:14:00	120	9.974								26	00:30:00	98	2.53996								11	02:24:00	329	9.25124
21	2015-09-05	05:31:00	121	12.5966								9	00:23:00	99	2.95296								13	05:24:00	329	8.56979
24	2015-08-05	02:02:00	121	10.8413								12	21:42:00	99	4.87342								11	21:57:00	330	10.0359
16	2015-11-05	23:15:00	121	10.3457								30	03:37:00	99	1.21836								15	21:16:00	330	13.1954
17	2015-09-05	03:15:00	121	11.1304								10	01:48:00	100	1.85851								10	02:58:00	331	8.07419
23	2015-07-05	01:57:00	121	12.5759								12	05:55:00	100	3.34532								15	04:21:00	331	13.8149
23	2015-07-05	21:47:00	121	11.5021								15	00:40:00	100	2.25086								26	23:56:00	332	12.514
16	2015-07-05	20:39:00	122	9.20994								11	03:37:00	101	2.08566								30	00:25:00	332	9.43709
20	2015-09-05	19:41:00	122	9.51969								13	04:21:00	101	5.69943								10	02:29:00	333	9.9327
21	2015-10-05	02:29:00	122	12.7618								14	03:22:00	101	1.54876								30	23:27:00	333	10.7587
16	2015-10-05	04:11:00	122	12.4933								26	01:06:00	101	4.08872								11	21:28:00	334	13.4019
19	2015-11-05	05:24:00	122	12.7618								15	23:27:00	102	5.14187								12	06:46:00	335	8.79694
4	2015-12-05	03:47:00	123	8.69369								26	00:08:00	103	5.82333								14	00:01:00	335	10.3663
16	2015-09-05	22:31:00	123	12.452								12	20:25:00	104	5.84398								25	05:58:00	335	11.3369
21	2015-10-05	02:12:00	123	12.6998								13	06:15:00	104	5.51358								9	06:37:00	336	3.48987
3	2015-07-05	22:21:00	123	10.0359								30	01:23:00	104	3.15946								10	05:04:00	336	7.04168
18	2015-09-05	03:15:00	123	15.4463								13	02:00:00	105	5.18317								8	03:05:00	337	10.9239
18	2015-11-05	20:25:00	123	11.5228								15	03:08:00	105	1.92046								8	22:14:00	337	21.9304
18	2015-12-05	00:06:00	123	9.60229								30	20:59:00	105	5.90593								26	21:16:00	337	10.6967
19	2015-12-05	04:21:00	123	10.2218								13	01:14:00	106	5.88528								13	06:17:00	338	8.30134
24	2015-11-05	20:59:00	123	9.12734								14	05:04:00	106	1.56941								15	23:49:00	338	12.7205
16	2015-09-05	19:24:00	124	9.62294								15	05:46:00	106	3.84092								9	06:44:00	339	9.39579
16	2015-10-05	22:19:00	124	8.05354								7	05:53:00	107	3.73767								11	23:32:00	339	11.9564
16	2015-11-05	20:59:00	124	9.45774								8	20:42:00	107	10.9446								12	22:53:00	339	9.41644
16	2015-12-05	01:31:00	124	8.90019								12	23:17:00	107	3.88222								15	23:00:00	339	10.9652
17	2015-08-05	22:26:00	124	12.1629								25	06:12:00	107	7.06233								7	19:17:00	340	13.6704
20	2015-11-05	02:00:00	124	7.76444								13	04:38:00	108	4.83212								11	01:55:00	340	11.5021
21	2015-08-05	20:10:00	124	12.6585								14	02:19:00	108	3.79962								15	03:15:00	341	10.9239
3	2015-10-05	05:19:00	124	10.2837								15	19:51:00	108	6.23633								15	05:19:00	341	11.1511
16	2015-08-05	22:26:00	125	13.6084								7	04:55:00	109	2.25086								26	00:54:00	341	9.70554
16	2015-09-05	21:06:00	125	10.4489								30	00:47:00	109	3.67572								11	20:59:00	342	10.5315
3	2015-08-05	19:19:00	125	8.01224								8	02:56:00	110	2.00306								11	03:37:00	343	12.0184
3	2015-09-05	06:05:00	125	10.6554								14	05:26:00	110	6.21568								12	23:34:00	344	11.7706
4	2015-06-05	20:17:00	125	9.58164								15	02:17:00	110	2.84971								7	05:12:00	345	10.5522
16	2015-08-05	22:09:00	125	13.0302								30	06:29:00	110	1.59006								10	22:04:00	345	6.83518
17	2015-11-05	01:26:00	125	10.387	132.19	0.365617	10.6532	0.23193				15	22:36:00	111	5.67878	126.75	0.954984	4.61261	0.23378				10	03:32:00	345	7.37208	370.11	1.57229	10.3829	0.288656
18	2015-12-05	03:13:00	125	10.2837								25	00:08:00	111	4.87342								14	21:18:00	346	8.71434
16	2015-10-05	04:28:00	126	9.74685								30	03:30:00	111	3.42792								11	21:40:00	347	10.0772
17	2015-10-05	03:20:00	126	10.5728								13	22:19:00	112	5.88528								13	19:07:00	347	10.738
19	2015-09-05	04:06:00	126	8.56979								26	03:25:00	112	1.23901								14	03:44:00	347	6.79388
21	2015-08-05	05:09:00	126	6.36023								14	06:49:00	113	4.04742								15	02:46:00	347	12.1836
21	2015-12-05	04:21:00	126	10.325								25	04:33:00	113	1.32161								10	06:10:00	348	8.01224
4	2015-06-05	19:09:00	126	8.30134								26	21:57:00	113	4.89407								10	21:16:00	348	9.39579
18	2015-12-05	00:23:00	126	8.30134								7	02:05:00	114	2.23021								11	02:19:00	348	10.3457
16	2015-07-05	21:30:00	127	12.8444								15	20:20:00	114	10.7174								30	03:27:00	348	10.2424
3	2015-12-05	06:37:00	127	8.94149								12	05:38:00	115	1.71396								30	22:36:00	348	8.77629
16	2015-09-05	23:22:00	127	14.3105								14	01:33:00	115	1.48681								15	03:37:00	349	12.3694
18	2015-07-05	23:46:00	127	9.43709								25	23:10:00	115	6.19503								8	03:03:00	351	22.5293
21	2015-10-05	05:02:00	127	14.4344								12	19:02:00	116	6.09178								8	03:30:00	351	12.4107
23	2015-09-05	02:41:00	127	12.9063								12	22:26:00	116	4.56367								12	04:16:00	351	9.91205
16	2015-12-05	04:55:00	128	12.4314								30	21:13:00	116	5.72008								14	21:42:00	351	9.10669
21	2015-08-05	00:37:00	128	7.33078								7	02:22:00	117	1.98241								30	21:57:00	351	11.3369
21	2015-08-05	02:19:00	128	7.39273								11	22:53:00	117	6.87648								10	06:27:00	352	7.43403
21	2015-10-05	22:02:00	128	9.8088								13	04:55:00	117	6.11243								13	04:38:00	352	9.60229
23	2015-08-05	19:36:00	128	12.6792								25	22:38:00	117	4.62562								9	21:57:00	353	10.6761
19	2015-11-05	19:34:00	129	13.7943								25	19:07:00	117	6.93843								10	21:52:00	353	7.90899
20	2015-08-05	06:51:00	129	8.17744								14	21:59:00	118	4.54302								12	22:14:00	353	15.0333
17	2015-07-05	01:40:00	129	9.08604								26	05:21:00	118	0.970554								14	23:00:00	353	8.73499
21	2015-06-05	19:26:00	129	11.7086								7	00:40:00	119	3.36597								30	01:40:00	354	7.51663
3	2015-11-05	00:01:00	130	9.08604								10	05:12:00	119	1.17706								8	04:47:00	356	9.8088
17	2015-11-05	01:26:00	130	9.33384								13	00:23:00	119	7.57859								26	23:27:00	356	10.6967
21	2015-10-05	20:20:00	130	13.5671								13	05:29:00	119	4.62562								9	05:58:00	357	13.0715
21	2015-12-05	00:23:00	130	10.862								14	04:30:00	119	1.11511								10	06:46:00	357	7.37208
23	2015-08-05	01:28:00	130	8.77629								25	20:17:00	119	7.24818								12	05:53:00	357	10.5728
24	2015-11-05	21:50:00	130	8.77629								9	23:24:00	120	5.74073								10	06:51:00	358	5.30707
3	2015-08-05	23:51:00	130	12.7411								11	02:51:00	120	3.36597								11	03:25:00	358	9.99465
16	2015-07-05	04:13:00	130	13.1335								13	04:04:00	120	5.12122								30	23:22:00	358	8.69369
18	2015-08-05	22:09:00	130	11.1304								26	06:34:00	120	1.19771								10	06:44:00	359	9.27189
21	2015-09-05	04:06:00	130	15.5908								9	05:53:00	121	4.93537								25	01:16:00	359	8.92084
17	2015-11-05	01:09:00	131	8.63174								11	20:37:00	121	9.74685								26	05:24:00	359	11.8945
4	2015-08-05	23:51:00	131	8.92084								14	23:58:00	121	4.81147								30	03:20:00	359	10.2424
16	2015-09-05	19:41:00	131	14.4344								14	06:29:00	121	4.10937								10	22:48:00	360	7.95029
18	2015-09-05	19:07:00	131	13.3606								15	06:49:00	121	2.95296								25	04:50:00	360	12.5346
21	2015-08-05	05:26:00	131	9.9327								25	20:03:00	122	8.23939								9	02:14:00	361	7.61989
21	2015-08-05	21:01:00	131	13.6084								12	01:04:00	123	2.99426								14	03:27:00	361	6.85583
21	2015-09-05	19:24:00	131	12.2249								14	22:33:00	123	4.41912								30	21:28:00	361	8.87954
21	2015-10-05	01:38:00	131	9.41644								30	05:26:00	123	1.13576								8	02:02:00	365	11.2337
3	2015-09-05	19:58:00	132	11.1717								30	20:42:00	123	5.92658								26	21:45:00	365	12.2868
18	2015-06-05	20:34:00	132	11.1511								12	02:02:00	124	1.83786								15	21:50:00	366	11.4815
3	2015-08-05	05:26:00	132	7.28948								14	01:43:00	125	4.56367								10	00:25:00	367	7.14493
21	2015-08-05	00:37:00	132	10.1598								30	20:03:00	125	6.50478								12	05:36:00	368	11.3782
23	2015-12-05	05:46:00	132	14.1247								12	05:21:00	126	1.42486								7	23:29:00	369	9.02409
16	2015-09-05	04:40:00	133	12.9476								12	22:41:00	126	5.80268								8	22:19:00	369	16.6027
16	2015-12-05	01:48:00	133	10.5109								14	23:41:00	126	4.10937								11	21:59:00	371	7.74379
19	2015-09-05	00:59:00	133	8.30134								26	19:41:00	126	6.17438								7	04:23:00	373	8.71434
20	2015-10-05	06:44:00	133	8.61109								7	04:06:00	127	2.37476								14	04:35:00	373	6.73193
21	2015-09-05	03:49:00	133	6.93843								9	04:57:00	127	7.59924								9	03:59:00	374	13.6704
21	2015-10-05	04:28:00	133	11.1098								9	20:25:00	127	6.73193								15	05:02:00	374	10.7587
24	2015-08-05	19:36:00	133	11.8532								15	01:43:00	127	4.17132								10	02:36:00	375	8.46654
24	2015-09-05	03:15:00	133	10.6761								25	22:53:00	127	5.65813								13	04:11:00	375	10.6141
24	2015-12-05	03:13:00	133	8.42524								26	05:31:00	127	1.81721								13	05:29:00	376	9.70554
3	2015-09-05	06:22:00	133	8.34264								30	05:38:00	127	1.23901								15	00:57:00	376	10.6141
4	2015-11-05	03:25:00	133	14.2279								7	02:39:00	128	1.75526								26	23:39:00	376	13.5465
21	2015-08-05	00:03:00	133	9.14799								14	23:24:00	129	3.51052								10	04:30:00	377	5.96788
16	2015-10-05	03:37:00	134	8.26004								15	23:44:00	129	5.55488								11	00:54:00	377	13.6497
16	2015-11-05	00:35:00	134	9.58164								7	19:36:00	130	8.05354								26	03:59:00	377	8.26004
16	2015-11-05	03:08:00	134	9.51969								10	02:05:00	130	1.56941								7	05:26:00	378	8.09484
17	2015-11-05	05:41:00	134	8.90019								12	01:57:00	131	3.61377								11	06:27:00	378	10.5109
23	2015-07-05	21:13:00	134	9.82945								12	01:21:00	131	2.76711								12	06:22:00	378	14.3312
23	2015-09-05	23:56:00	134	15.0126								14	06:17:00	131	7.06233								11	00:32:00	379	8.46654
24	2015-07-05	23:29:00	134	11.8738								14	00:08:00	131	2.89101								11	02:12:00	379	10.8413
17	2015-08-05	06:17:00	134	9.99465								26	23:39:00	131	4.23327								7	21:59:00	380	6.87648
18	2015-07-05	00:49:00	134	8.83824								30	03:03:00	131	1.36291								8	19:07:00	382	22.3021
18	2015-12-05	06:03:00	134	9.8501								13	03:42:00	132	4.77017								14	04:30:00	382	7.26883
21	2015-12-05	04:04:00	134	9.18929								25	05:58:00	132	1.30096								10	01:26:00	383	8.69369
24	2015-10-05	06:10:00	134	7.57859								9	19:53:00	133	9.51969								25	00:15:00	383	9.8088
21	2015-09-05	23:39:00	135	12.5346								14	00:06:00	133	4.37782								25	02:34:00	383	11.5228
23	2015-10-05	23:44:00	135	14.6822								30	00:03:00	133	4.50172								30	21:01:00	383	8.26004
24	2015-07-05	19:31:00	135	12.8444								9	22:58:00	134	7.22753								13	23:51:00	384	7.82639
3	2015-10-05	23:27:00	135	17.3254								26	06:44:00	135	5.36902								14	06:05:00	384	8.01224
16	2015-11-05	02:17:00	135	14.6409								26	21:11:00	135	4.99732								7	06:32:00	385	12.1629
4	2015-11-05	23:49:00	136	9.8088								13	23:10:00	137	5.92658								7	22:38:00	386	11.5641
18	2015-09-05	06:22:00	136	11.2956								14	23:12:00	137	7.80574								7	22:19:00	387	10.8826
21	2015-10-05	22:36:00	136	9.47839								30	05:09:00	137	1.30096								8	20:37:00	387	20.2371
21	2015-11-05	03:08:00	136	13.4639								9	03:13:00	138	6.64933								10	21:57:00	387	8.98279
21	2015-12-05	06:37:00	136	8.61109								10	03:03:00	138	5.76138								10	01:09:00	387	9.974
4	2015-07-05	20:39:00	136	10.8413								15	00:01:00	138	5.80268								14	02:58:00	387	8.50784
4	2015-10-05	02:12:00	136	12.4314								25	19:09:00	138	8.11549								7	04:04:00	388	12.1423
4	2015-10-05	19:46:00	136	12.039								9	05:29:00	139	4.62562								15	19:12:00	388	12.3488
4	2015-12-05	06:37:00	136	10.7587								10	05:36:00	139	6.62868								26	01:26:00	388	9.31319
16	2015-12-05	06:37:00	136	8.05354								12	00:13:00	139	4.25392								7	23:15:00	389	13.278
18	2015-09-05	20:32:00	136	14.6822								30	21:40:00	139	3.90287								8	02:41:00	389	11.7499
21	2015-07-05	21:30:00	136	8.92084								30	20:54:00	139	6.11243								12	02:05:00	389	8.46654
3	2015-12-05	00:06:00	137	8.48719								7	21:45:00	140	5.18317								15	02:58:00	389	11.2543
16	2015-09-05	06:05:00	137	7.57859								10	04:38:00	140	1.36291								15	03:32:00	389	10.862
18	2015-08-05	01:28:00	137	8.26004								26	23:17:00	140	5.07992								9	02:29:00	390	11.3989
18	2015-09-05	03:32:00	137	10.5109								10	23:49:00	141	3.53117								14	01:57:00	391	8.15679
24	2015-10-05	05:02:00	137	12.5966								13	20:20:00	141	4.83212								12	02:46:00	392	11.3369
19	2015-09-05	21:06:00	137	12.5553								30	04:45:00	141	1.13576								12	06:32:00	392	11.9564
16	2015-10-05	00:47:00	138	7.95029								7	22:55:00	142	7.78509								26	20:03:00	392	11.0478
16	2015-10-05	22:02:00	138	8.83824								9	21:50:00	142	8.79694								7	04:11:00	393	11.8738
24	2015-08-05	00:03:00	138	10.1185								25	03:10:00	143	4.00612								14	05:24:00	394	11.8532
18	2015-11-05	20:42:00	138	9.56099								26	19:12:00	143	9.70554								30	05:24:00	394	10.2011
19	2015-08-05	21:35:00	138	13.0509								30	04:50:00	143	1.61071								7	00:57:00	395	11.5847
19	2015-12-05	03:30:00	138	8.32199								9	21:35:00	144	4.95602								14	02:48:00	395	9.82945
21	2015-08-05	06:00:00	138	10.5109	147.12	0.515082	10.9487	0.200882				14	01:16:00	144	1.69331	163.52	1.06168	4.47384	0.240331				10	22:21:00	396	6.73193	423.17	1.452	10.3639	0.285418
3	2015-11-05	20:59:00	139	9.43709								14	03:15:00	144	1.13576								11	03:44:00	396	10.1598
16	2015-11-05	19:51:00	139	9.54034								15	22:19:00	144	6.54608								30	00:08:00	397	9.10669
20	2015-11-05	20:08:00	139	11.7706								9	06:37:00	145	5.67878								14	01:28:00	398	6.66998
21	2015-10-05	01:55:00	139	12.4933								12	03:25:00	145	2.25086								30	00:23:00	398	8.61109
24	2015-11-05	21:16:00	139	9.74685								14	06:54:00	145	3.48987								30	00:03:00	401	7.68184
17	2015-07-05	20:05:00	139	11.3163								30	21:06:00	145	5.12122								10	03:37:00	402	7.86769
4	2015-12-05	03:13:00	140	11.4195								14	20:00:00	146	5.01797								25	05:41:00	402	11.213
21	2015-08-05	03:10:00	140	11.7086								15	01:09:00	147	7.55793								30	03:10:00	403	7.70249
4	2015-06-05	21:25:00	140	8.98279								30	03:56:00	148	1.25966								7	03:30:00	404	13.1954
3	2015-11-05	21:16:00	141	10.6554								30	21:33:00	148	5.80268								30	06:17:00	404	11.7706
16	2015-10-05	00:13:00	141	12.2455								7	03:39:00	149	7.51663								7	22:53:00	405	14.9507
21	2015-11-05	05:07:00	141	12.7824								30	19:09:00	149	6.95908								8	23:22:00	405	18.8329
24	2015-09-05	23:39:00	141	10.0566								30	00:25:00	150	4.41912								26	02:17:00	405	9.43709
21	2015-06-05	20:17:00	141	15.1572								30	22:07:00	150	5.41033								9	22:38:00	406	7.00038
21	2015-06-05	21:08:00	141	12.8237								10	20:15:00	152	5.24512								9	03:42:00	406	14.1866
21	2015-09-05	20:32:00	141	12.3281								26	23:00:00	152	4.93537								14	04:38:00	406	8.50784
23	2015-06-05	21:42:00	141	11.0272								7	01:23:00	153	7.99159								11	05:14:00	407	11.0891
21	2015-07-05	21:47:00	142	10.9239								10	22:24:00	153	4.77017								15	22:43:00	407	11.4195
21	2015-08-05	19:36:00	142	12.1629								12	20:59:00	153	5.32772								25	01:28:00	407	9.49904
24	2015-09-05	01:50:00	142	8.34264								25	23:00:00	153	5.76138								26	19:53:00	407	12.6379
18	2015-12-05	03:30:00	142	12.1629								10	22:41:00	154	5.12122								30	21:23:00	407	10.0359
23	2015-07-05	20:22:00	142	13.9388								15	06:32:00	154	2.31281								10	01:33:00	411	7.92964
23	2015-07-05	23:46:00	142	13.8769								25	22:33:00	155	4.13002								14	01:45:00	411	7.14493
20	2015-09-05	00:08:00	143	7.78509								12	00:30:00	156	3.94417								30	04:40:00	411	9.12734
21	2015-08-05	03:27:00	143	12.8237								14	05:43:00	156	5.05927								8	04:55:00	414	12.9683
23	2015-09-05	00:25:00	143	11.6054								30	05:55:00	156	3.09751								11	06:34:00	414	9.974
3	2015-11-05	23:49:00	143	8.54914								30	03:59:00	156	1.52811								13	04:35:00	414	7.78509
18	2015-08-05	02:19:00	144	8.38394								11	00:59:00	157	2.00306								13	06:37:00	414	10.3457
3	2015-09-05	19:58:00	144	11.1717								14	19:34:00	157	6.36023								25	03:37:00	414	13.6084
4	2015-11-05	06:32:00	144	7.39273								26	23:56:00	157	3.46922								30	02:31:00	414	9.78815
4	2015-12-05	00:57:00	144	10.2837								30	06:46:00	157	1.71396								9	05:46:00	416	4.06807
16	2015-11-05	03:42:00	144	11.5228								8	04:21:00	158	9.43709								10	04:06:00	416	7.88834
21	2015-06-05	23:07:00	144	14.1866								14	06:12:00	158	2.99426								30	06:44:00	416	10.5935
23	2015-09-05	06:22:00	144	8.09484								15	19:17:00	158	7.35143								12	00:25:00	417	11.5228
16	2015-11-05	00:52:00	145	9.16864								30	04:35:00	158	1.30096								13	22:48:00	417	10.4902
17	2015-12-05	02:22:00	145	10.6761								13	19:29:00	159	5.12122								15	19:07:00	417	15.5289
21	2015-11-05	20:25:00	145	15.2191								14	05:24:00	159	1.17706								13	04:04:00	418	9.41644
17	2015-11-05	01:43:00	145	9.29254								26	00:13:00	159	2.87036								7	22:31:00	419	11.7293
21	2015-12-05	04:21:00	145	8.13614								9	06:46:00	160	7.76444								10	04:01:00	419	7.80574
3	2015-11-05	00:18:00	146	12.2662								8	04:38:00	161	9.27189								13	04:01:00	419	8.87954
24	2015-07-05	21:47:00	146	10.5109								25	22:58:00	161	6.13308								13	21:18:00	419	8.98279
24	2015-09-05	21:23:00	146	9.64359								11	01:31:00	162	1.81721								30	23:58:00	419	8.54914
3	2015-10-05	04:11:00	146	15.1985								26	19:09:00	162	9.66424								7	06:10:00	420	13.3813
18	2015-08-05	01:45:00	146	12.0597								7	21:06:00	163	5.34837								10	19:07:00	420	10.2837
19	2015-10-05	03:37:00	146	13.0096								11	00:42:00	163	2.16826								10	04:16:00	420	11.5228
19	2015-12-05	06:20:00	146	13.6704								15	20:03:00	163	10.6967								11	02:41:00	420	9.16864
19	2015-06-05	19:09:00	147	7.95029								12	00:52:00	164	3.67572								14	22:33:00	420	7.86769
19	2015-09-05	21:40:00	147	11.0685								12	03:42:00	164	2.00306								30	05:19:00	420	10.4902
19	2015-10-05	06:10:00	147	11.1924								26	03:42:00	164	1.19771								10	06:03:00	421	8.13614
23	2015-08-05	00:37:00	147	7.70249								8	04:04:00	165	11.3163								8	05:55:00	423	9.29254
23	2015-09-05	04:40:00	147	10.2837								12	02:34:00	165	2.80841								14	22:04:00	423	6.73193
24	2015-11-05	19:34:00	147	13.4639								14	02:31:00	165	2.45736								15	03:39:00	423	6.85583
16	2015-09-05	02:07:00	147	9.7675								26	21:01:00	165	6.27763								15	19:29:00	423	13.5671
17	2015-07-05	03:56:00	147	8.75564								12	04:50:00	166	5.20382								15	04:30:00	424	7.10363
17	2015-11-05	21:50:00	147	12.5759								25	20:05:00	166	9.08604								7	22:55:00	425	10.9859
18	2015-09-05	00:42:00	147	15.9006								26	04:13:00	166	1.25966								26	04:55:00	425	11.5847
21	2015-09-05	23:22:00	147	9.87075								9	22:48:00	167	5.16252								7	00:03:00	428	8.11549
24	2015-10-05	06:10:00	148	11.3576								12	01:26:00	167	3.20076								10	05:48:00	428	9.7675
3	2015-09-05	06:39:00	148	7.16558								12	06:49:00	167	4.10937								11	19:58:00	428	15.1778
3	2015-11-05	19:17:00	148	9.43709								14	06:39:00	167	5.51358								14	06:00:00	428	7.10363
18	2015-11-05	03:42:00	148	16.3342								7	01:48:00	168	2.68451								15	05:48:00	428	11.8119
18	2015-12-05	05:46:00	148	12.4933								12	00:47:00	168	3.51052								7	01:48:00	430	11.0272
23	2015-07-05	19:31:00	148	11.4402								11	05:31:00	169	3.59312								12	03:37:00	430	10.4489
24	2015-08-05	19:53:00	150	10.6348								12	02:51:00	170	2.45736								7	21:35:00	431	10.0772
16	2015-08-05	02:36:00	150	8.67304								12	05:07:00	170	5.24512								10	22:09:00	431	7.26883
19	2015-09-05	01:50:00	150	13.4019								25	04:11:00	170	4.95602								11	05:26:00	431	10.0979
16	2015-08-05	05:26:00	151	12.1216								7	00:30:00	171	1.85851								26	23:32:00	432	12.4107
24	2015-11-05	02:34:00	151	10.5315								9	04:01:00	171	7.06233								9	02:12:00	433	9.66424
19	2015-07-05	03:22:00	151	11.6054								25	21:45:00	171	5.98853								12	05:12:00	433	9.33384
21	2015-09-05	23:05:00	151	11.3369								26	22:09:00	171	5.61683								14	23:32:00	433	8.44589
23	2015-08-05	00:03:00	151	10.2011								8	05:12:00	172	8.63174								13	04:45:00	434	10.0359
23	2015-12-05	00:06:00	151	13.3813								9	21:23:00	172	8.61109								10	22:43:00	435	6.81453
17	2015-10-05	03:54:00	152	7.53728								12	23:56:00	172	4.79082								10	00:08:00	435	7.88834
20	2015-08-05	20:10:00	152	10.325								14	02:07:00	172	1.36291								10	03:54:00	435	7.53728
21	2015-07-05	19:48:00	152	9.66424								26	06:51:00	172	8.07419								8	05:38:00	437	9.74685
16	2015-10-05	19:29:00	152	11.2543								7	22:48:00	173	4.23327								12	00:30:00	438	15.1365
17	2015-09-05	03:32:00	152	8.90019								7	04:38:00	173	1.48681								13	01:11:00	438	10.0359
17	2015-11-05	06:49:00	152	9.18929								11	01:16:00	173	1.79656								8	03:42:00	439	16.582
21	2015-06-05	19:43:00	152	11.9151								11	01:33:00	173	1.73461								9	03:32:00	439	13.2574
23	2015-11-05	20:08:00	152	11.8738								30	02:02:00	173	2.84971								25	23:32:00	439	12.4933
21	2015-11-05	20:08:00	153	12.0803								9	02:58:00	174	5.72008								9	05:41:00	440	9.70554
23	2015-08-05	01:11:00	153	8.15679								11	05:48:00	174	3.26272								12	04:33:00	440	10.2011
3	2015-06-05	23:58:00	153	12.865								11	01:14:00	175	2.31281								30	04:50:00	440	12.5346
16	2015-11-05	19:17:00	153	10.5728								13	21:50:00	175	4.99732								8	01:23:00	441	13.9388
16	2015-11-05	01:09:00	154	9.06539								12	02:17:00	176	2.66386								8	03:13:00	441	16.231
19	2015-06-05	19:26:00	154	9.31319								25	03:22:00	176	5.05927								11	06:10:00	441	10.5728
20	2015-09-05	22:14:00	154	10.0979								26	21:35:00	176	4.85277								13	20:51:00	442	7.82639
17	2015-07-05	03:39:00	154	10.4902								10	22:07:00	177	4.81147								10	22:26:00	443	7.14493
16	2015-10-05	01:38:00	155	12.8444								11	20:44:00	177	4.85277								10	03:49:00	443	8.90019
18	2015-08-05	21:35:00	155	11.0891								12	02:00:00	178	3.05621								14	04:18:00	443	7.37208
19	2015-08-05	02:19:00	155	7.66119								14	22:16:00	178	4.29522								15	00:37:00	443	10.3457
16	2015-09-05	20:32:00	155	10.6761								30	04:18:00	178	1.36291								15	00:35:00	444	10.4902
17	2015-08-05	04:01:00	155	12.7411								12	01:38:00	179	2.47801								25	02:48:00	444	9.8501
17	2015-11-05	01:09:00	155	12.7411								25	22:02:00	179	6.27763								26	03:10:00	444	10.5522
18	2015-07-05	23:29:00	155	11.1717								12	03:08:00	180	2.29216								8	19:24:00	445	19.2459
23	2015-09-05	02:07:00	155	9.12734								25	05:07:00	180	1.19771								10	06:22:00	445	8.63174
19	2015-11-05	02:51:00	156	10.6141								9	03:44:00	181	5.01797								12	02:12:00	445	14.7235
4	2015-09-05	19:58:00	156	8.40459								30	04:01:00	181	1.46616								8	05:24:00	447	18.3373
17	2015-09-05	19:58:00	156	9.78815								10	05:02:00	182	5.84398								10	00:47:00	448	10.0979
17	2015-08-05	19:53:00	157	7.10363	165.82	0.486251	10.9935	0.23539				26	19:19:00	182	9.8914	206.66	1.48856	4.66093	0.256689				8	19:12:00	451	20.6088	473.73	1.42296	11.4839	0.258308
24	2015-11-05	22:41:00	157	8.87954								30	02:07:00	182	4.17132								11	23:46:00	451	13.4845
18	2015-09-05	04:06:00	157	11.0685								14	05:14:00	183	1.42486								13	06:05:00	451	9.23059
18	2015-11-05	20:08:00	157	11.3163								15	23:10:00	183	8.21874								13	06:39:00	451	9.27189
16	2015-08-05	21:52:00	158	12.3281								7	00:13:00	184	2.18891								14	22:26:00	451	8.11549
16	2015-09-05	03:15:00	158	11.5228								11	00:23:00	184	3.42792								15	06:05:00	451	11.4402
18	2015-11-05	23:32:00	158	16.2103								12	06:15:00	185	4.81147								9	23:12:00	453	10.6141
20	2015-11-05	06:49:00	158	12.3281								25	20:54:00	185	6.11243								13	06:03:00	453	10.7587
23	2015-08-05	01:45:00	158	7.41338								11	05:14:00	186	3.55182								25	22:31:00	454	12.7618
24	2015-08-05	06:17:00	158	7.49598								7	04:18:00	187	4.95602								25	23:56:00	454	12.5346
16	2015-11-05	02:34:00	159	9.62294								14	02:24:00	187	1.23901								9	06:15:00	455	13.8562
24	2015-10-05	19:29:00	159	8.83824								25	23:27:00	187	5.41033								13	02:46:00	455	10.6761
21	2015-10-05	19:46:00	159	11.6467								11	20:10:00	188	5.88528								10	02:48:00	456	9.16864
23	2015-12-05	00:40:00	159	12.2042								12	01:43:00	188	4.93537								14	03:20:00	456	9.27189
16	2015-07-05	23:29:00	160	8.67304								13	19:51:00	188	8.32199								8	00:42:00	457	14.4757
3	2015-10-05	04:11:00	161	7.06233								11	00:57:00	189	2.43671								12	19:26:00	457	11.1717
19	2015-11-05	03:08:00	161	12.7618								12	06:27:00	189	3.63442								14	01:33:00	457	10.387
21	2015-11-05	22:07:00	161	10.6141								12	01:09:00	189	3.48987								25	03:32:00	457	12.6379
23	2015-08-05	22:43:00	161	8.69369								14	22:38:00	189	5.86463								10	21:33:00	458	10.8413
17	2015-09-05	05:31:00	161	13.2367								30	19:02:00	189	9.74685								15	19:24:00	458	14.9713
23	2015-10-05	20:37:00	161	12.9889								7	01:31:00	190	3.26272								15	01:31:00	459	11.9771
23	2015-08-05	00:54:00	162	7.61989								12	00:35:00	190	4.41912								8	01:55:00	460	19.5969
23	2015-09-05	05:31:00	162	11.3782								26	22:31:00	190	3.98547								12	04:55:00	460	9.7675
23	2015-12-05	00:57:00	162	9.60229								7	03:37:00	191	2.25086								26	02:53:00	460	10.4902
23	2015-12-05	03:30:00	162	12.3901								9	03:10:00	191	2.58126								8	06:05:00	461	14.2692
4	2015-08-05	02:02:00	162	8.32199								11	01:50:00	191	1.81721								10	06:12:00	461	7.80574
4	2015-08-05	06:34:00	162	9.74685								12	06:10:00	192	3.44857								11	22:07:00	461	12.8857
21	2015-08-05	03:44:00	162	13.4019								12	04:16:00	192	4.19197								12	04:11:00	461	10.387
21	2015-09-05	23:39:00	162	9.7675								26	05:46:00	192	11.1511								8	20:03:00	462	15.4256
21	2015-12-05	00:23:00	162	9.41644								30	05:58:00	192	1.77591								14	05:38:00	462	6.36023
20	2015-08-05	02:36:00	163	7.22753								7	06:00:00	195	6.62868								8	00:57:00	463	12.9063
21	2015-11-05	21:16:00	163	15.1985								30	06:12:00	197	1.89981								11	00:40:00	463	11.7706
23	2015-11-05	19:34:00	163	13.4432								26	21:13:00	198	7.53728								15	20:10:00	463	12.7205
24	2015-08-05	05:43:00	163	11.4815								11	02:24:00	200	1.50746								7	06:37:00	464	13.9182
3	2015-10-05	06:10:00	163	15.5495								14	05:21:00	202	1.32161								10	00:40:00	464	10.9652
4	2015-12-05	03:30:00	164	7.68184								26	00:20:00	202	8.48719								26	04:47:00	466	9.64359
18	2015-12-05	02:56:00	164	15.7354								11	03:08:00	203	3.32467								26	03:03:00	467	12.3488
24	2015-10-05	03:37:00	164	14.6616								30	22:19:00	203	7.45468								7	02:02:00	469	10.7587
17	2015-06-05	21:25:00	164	8.34264								30	05:41:00	203	1.44551								11	04:16:00	469	12.3281
23	2015-11-05	02:00:00	164	9.06539								7	04:40:00	204	6.93843								26	00:18:00	469	8.36329
21	2015-09-05	21:40:00	165	11.8532								9	03:27:00	204	3.36597								10	06:20:00	470	6.83518
24	2015-09-05	19:41:00	165	7.59924								14	05:38:00	204	1.61071								26	22:36:00	471	12.1216
3	2015-09-05	20:32:00	165	15.1365								9	23:58:00	205	6.79388								8	00:23:00	472	13.6291
17	2015-12-05	06:54:00	165	13.3606								9	20:15:00	205	9.02409								25	05:14:00	472	12.3075
19	2015-07-05	04:13:00	165	10.7793								9	20:37:00	205	10.0772								25	06:10:00	472	14.0008
19	2015-08-05	23:34:00	165	10.5522								11	00:52:00	205	5.34837								9	23:22:00	473	10.6348
19	2015-10-05	22:36:00	165	11.5021								30	06:27:00	205	2.00306								9	00:37:00	474	8.46654
19	2015-09-05	20:15:00	166	11.5434								7	20:32:00	206	4.23327								10	04:23:00	474	7.66119
21	2015-07-05	21:30:00	166	8.54914								12	04:33:00	206	4.43977								30	23:51:00	474	10.3044
21	2015-09-05	04:23:00	166	12.4933								30	05:02:00	206	2.04436								25	02:19:00	475	10.6141
23	2015-09-05	21:40:00	166	11.1717								12	05:24:00	207	5.55488								25	01:33:00	475	11.626
16	2015-11-05	01:09:00	166	10.6761								15	06:03:00	207	4.77017								30	00:15:00	475	7.35143
23	2015-08-05	03:10:00	166	9.06539								12	00:18:00	208	5.30707								30	23:10:00	475	11.3369
19	2015-10-05	02:29:00	167	8.77629								8	04:55:00	209	10.0153								30	02:00:00	475	11.8325
24	2015-07-05	20:56:00	167	12.0597								14	05:55:00	209	1.63136								7	03:59:00	476	13.8356
4	2015-07-05	21:30:00	167	8.23939								11	06:05:00	210	2.99426								11	03:54:00	476	11.3163
18	2015-11-05	04:16:00	167	13.6497								11	02:07:00	211	1.54876								11	02:00:00	476	12.7205
16	2015-12-05	03:47:00	168	11.5434								11	03:32:00	211	6.71128								9	01:55:00	477	9.62294
19	2015-07-05	01:06:00	168	10.3044								13	21:33:00	211	5.55488								13	05:14:00	477	9.00344
19	2015-12-05	01:31:00	168	12.7824								26	04:30:00	211	1.13576								8	01:26:00	478	15.5702
24	2015-09-05	21:40:00	168	15.5289								8	22:07:00	212	9.8914								11	21:01:00	478	10.4696
24	2015-11-05	19:17:00	168	13.0509								12	05:02:00	213	4.13002								13	00:52:00	478	9.04474
16	2015-08-05	20:44:00	168	12.6585								12	05:58:00	213	4.54302								8	02:22:00	479	13.0715
16	2015-08-05	21:01:00	168	9.25124								11	00:40:00	214	3.36597								14	23:34:00	480	8.15679
18	2015-12-05	06:54:00	168	8.69369								12	06:44:00	214	4.43977								15	01:33:00	480	14.4757
19	2015-08-05	22:09:00	168	12.5346								7	06:15:00	216	4.95602								25	06:05:00	480	12.452
19	2015-09-05	06:22:00	169	10.2837								30	22:48:00	217	4.27457								7	00:52:00	482	9.99465
21	2015-09-05	21:57:00	169	10.2837								12	19:31:00	218	6.36023								11	05:24:00	483	11.5228
24	2015-10-05	04:11:00	169	13.2161								12	06:05:00	218	1.52811								15	04:55:00	483	14.2279
4	2015-11-05	01:43:00	169	8.52849								14	03:05:00	218	1.73461								8	01:14:00	484	11.8325
16	2015-10-05	05:19:00	169	15.4463								15	20:08:00	218	6.87648								8	21:28:00	485	17.7384
17	2015-08-05	06:51:00	169	8.13614								30	19:51:00	218	6.11243								9	22:02:00	485	10.8
21	2015-12-05	02:56:00	169	8.50784								8	03:13:00	219	7.45468								13	22:19:00	485	10.1598
3	2015-11-05	22:58:00	170	12.9889								11	02:41:00	219	1.54876								13	23:00:00	486	10.7174
3	2015-12-05	06:54:00	170	11.9151								14	01:50:00	219	1.38356								15	00:52:00	486	12.5759
19	2015-11-05	04:16:00	170	13.9182								11	22:26:00	220	3.96482								30	02:39:00	486	9.29254
24	2015-12-05	02:22:00	170	12.8444								12	19:26:00	220	7.24818								10	23:32:00	487	9.51969
19	2015-08-05	21:52:00	170	9.25124								12	02:14:00	220	2.51931								7	00:54:00	488	10.4076
21	2015-07-05	21:47:00	170	15.7147								25	19:24:00	220	8.90019								7	03:44:00	489	9.60229
23	2015-09-05	19:24:00	170	9.8088								10	03:47:00	223	1.19771								8	01:57:00	489	13.9388
24	2015-08-05	03:27:00	170	8.96214								11	06:39:00	223	5.12122								9	03:30:00	489	13.4226
16	2015-11-05	03:59:00	171	10.0359								12	22:33:00	223	4.70822								15	00:59:00	490	12.865
20	2015-06-05	21:25:00	171	8.63174								26	22:24:00	223	7.95029								15	21:57:00	490	16.3342
20	2015-12-05	01:48:00	172	9.8501								10	23:44:00	224	6.97973								13	04:06:00	491	8.11549
21	2015-08-05	20:44:00	172	13.278								9	19:02:00	225	5.76138								30	23:34:00	491	9.78815
23	2015-10-05	05:36:00	172	13.4226								11	05:46:00	225	1.19771								8	19:53:00	492	12.8857
24	2015-08-05	21:01:00	172	10.9033								30	05:53:00	225	1.25966								9	20:42:00	492	9.31319
24	2015-10-05	22:53:00	172	9.39579								9	22:07:00	226	5.55488								10	03:42:00	492	8.56979
21	2015-09-05	02:41:00	172	10.387								9	01:31:00	226	7.31013								11	05:04:00	492	9.60229
21	2015-10-05	22:02:00	172	11.1098								12	23:46:00	227	5.80268								10	03:20:00	493	8.98279
18	2015-11-05	19:34:00	173	14.7855								13	21:28:00	227	7.26883								15	21:11:00	493	15.0126
21	2015-12-05	01:31:00	173	9.33384								11	06:32:00	228	5.45163								26	20:27:00	493	12.7205
3	2015-09-05	02:58:00	173	9.41644								12	03:03:00	228	2.12696								12	21:40:00	494	11.8325
4	2015-08-05	01:11:00	173	12.2868								12	05:46:00	228	2.16826								12	03:59:00	495	11.3989
16	2015-07-05	00:15:00	173	9.31319								26	05:55:00	228	6.60803								26	00:52:00	495	13.0302
16	2015-07-05	06:12:00	173	8.28069								30	00:35:00	228	7.68184								8	05:31:00	496	12.1629
16	2015-09-05	05:31:00	173	12.6585								9	23:12:00	229	3.94417								10	23:58:00	496	7.35143
17	2015-10-05	03:03:00	173	13.3193								9	02:53:00	229	2.51931								11	21:47:00	496	9.45774
18	2015-08-05	05:43:00	173	9.20994								10	05:46:00	229	1.52811								11	00:35:00	496	8.32199
17	2015-12-05	02:39:00	174	8.52849								11	06:22:00	229	3.40727								8	00:06:00	497	15.4669
18	2015-08-05	03:27:00	174	8.44589	183.34	0.566795	11.1959	0.212231				26	21:30:00	229	6.46348	262.13	2.12444	5.12804	0.287759				7	02:56:00	498	12.7618	530.91	2.08778	11.4812	0.262612
18	2015-09-05	03:49:00	174	11.9151								8	19:51:00	230	14.3518								15	23:22:00	498	14.1866
3	2015-10-05	20:03:00	175	11.8532								12	19:19:00	231	7.18623								15	20:20:00	500	15.6321
20	2015-12-05	02:05:00	175	8.87954								14	05:31:00	231	4.29522								15	22:07:00	500	12.2868
3	2015-10-05	01:38:00	175	11.3782								11	23:17:00	232	2.93231								10	05:29:00	501	8.26004
16	2015-08-05	19:02:00	175	10.2631								11	06:37:00	232	1.63136								13	20:10:00	501	8.63174
18	2015-08-05	19:19:00	175	11.4815								30	05:24:00	232	1.52811								14	06:20:00	501	8.01224
18	2015-09-05	02:07:00	175	10.3044								8	06:54:00	233	10.8413								7	22:16:00	502	9.33384
21	2015-11-05	23:49:00	175	8.63174								9	20:20:00	233	10.3044								11	21:18:00	503	10.5935
20	2015-09-05	00:25:00	176	7.47533								11	23:34:00	233	3.05621								15	05:36:00	503	14.6203
23	2015-10-05	21:28:00	176	11.7086								30	05:19:00	233	1.42486								30	22:33:00	503	7.92964
3	2015-11-05	05:07:00	176	12.1629								25	21:28:00	234	5.69943								8	22:53:00	504	19.7208
4	2015-10-05	04:28:00	176	12.7205								30	21:08:00	235	5.45163								9	05:48:00	504	12.6379
16	2015-08-05	19:19:00	176	13.2367								30	04:33:00	236	2.23021								10	02:22:00	504	8.71434
16	2015-10-05	01:55:00	176	12.2042								11	22:09:00	237	4.62562								13	01:40:00	505	4.70822
19	2015-07-05	20:05:00	176	11.8119								11	00:25:00	237	2.39541								14	00:15:00	505	9.41644
23	2015-09-05	05:31:00	176	12.1423								8	06:37:00	238	7.57859								25	03:42:00	505	12.6172
16	2015-11-05	19:17:00	177	10.7793								11	19:36:00	238	5.63748								10	22:31:00	507	8.79694
16	2015-12-05	03:30:00	177	10.387								14	23:51:00	238	3.13881								26	19:46:00	507	14.579
20	2015-11-05	01:43:00	177	9.18929								12	00:08:00	240	5.69943								8	20:05:00	508	15.405
21	2015-12-05	05:46:00	177	8.69369								26	21:42:00	240	7.88834								14	21:35:00	508	9.9327
21	2015-11-05	00:01:00	178	8.56979								12	20:49:00	241	6.44283								14	02:56:00	508	8.34264
3	2015-12-05	04:21:00	178	14.2073								30	21:59:00	241	5.53423								15	02:53:00	511	9.06539
16	2015-10-05	01:38:00	178	11.8325								11	23:00:00	243	3.32467								8	01:28:00	512	13.1541
17	2015-08-05	20:10:00	178	11.9771								25	00:59:00	243	5.74073								25	23:17:00	512	10.5315
18	2015-11-05	19:51:00	178	13.4845								30	23:10:00	243	4.97667								26	23:15:00	512	11.8532
16	2015-07-05	23:46:00	179	11.0065								7	06:37:00	247	9.51969								7	20:56:00	513	10.7793
24	2015-09-05	20:15:00	179	11.1304								11	02:58:00	247	1.54876								7	21:23:00	513	15.5289
21	2015-08-05	06:34:00	179	7.74379								11	22:19:00	247	6.89713								8	04:28:00	514	16.9744
21	2015-10-05	22:36:00	179	15.0952								8	05:29:00	248	9.06539								14	22:36:00	515	11.2956
21	2015-12-05	00:40:00	180	14.9713								11	05:29:00	248	1.17706								9	21:59:00	516	10.4076
23	2015-07-05	19:31:00	180	9.70554								30	00:57:00	250	4.04742								26	00:30:00	516	14.2279
24	2015-08-05	00:20:00	180	7.92964								14	19:48:00	251	5.45163								30	03:42:00	516	10.8826
18	2015-08-05	04:52:00	180	12.8444								14	22:21:00	251	5.53423								10	05:36:00	517	11.2543
18	2015-10-05	19:29:00	180	15.1985								7	22:50:00	252	7.95029								15	03:27:00	517	8.98279
3	2015-11-05	06:32:00	181	11.0478								9	19:24:00	252	8.09484								30	05:41:00	517	12.0184
21	2015-12-05	02:22:00	181	11.0478								11	01:48:00	252	1.67266								15	20:15:00	519	15.4669
18	2015-07-05	03:56:00	181	7.88834								11	06:54:00	252	2.64321								15	23:56:00	519	14.4138
21	2015-07-05	03:56:00	181	13.2987								14	04:50:00	252	1.32161								14	23:44:00	520	10.7793
21	2015-07-05	23:29:00	181	11.9977								26	22:48:00	252	4.29522								26	19:48:00	520	11.5847
20	2015-11-05	00:18:00	182	8.50784								30	20:08:00	252	5.51358								14	05:21:00	523	6.54608
4	2015-10-05	01:55:00	182	8.21874								15	00:18:00	253	10.0772								11	19:07:00	524	10.0772
18	2015-12-05	06:20:00	182	11.688								30	21:28:00	253	6.31893								14	21:47:00	524	7.49598
21	2015-07-05	04:47:00	182	14.2073								11	23:51:00	254	2.72581								11	04:52:00	525	10.5728
23	2015-12-05	02:39:00	182	9.23059								11	22:43:00	256	3.57247								13	01:33:00	526	8.90019
23	2015-12-05	05:29:00	182	13.3813								30	22:41:00	256	4.37782								26	06:15:00	526	12.3901
20	2015-09-05	03:15:00	183	10.9033								12	03:20:00	259	1.94111								8	23:00:00	527	12.9063
24	2015-08-05	21:18:00	183	12.9476								15	00:35:00	259	10.2011								9	21:08:00	529	10.9239
18	2015-10-05	22:36:00	183	14.8681								8	20:25:00	260	12.8444								10	05:55:00	529	7.80574
18	2015-11-05	06:49:00	183	11.626								11	06:20:00	261	1.52811								15	20:39:00	530	10.5522
18	2015-11-05	22:07:00	183	10.2837								13	20:25:00	261	7.33078								30	06:05:00	532	9.27189
18	2015-12-05	06:37:00	183	11.275								26	00:18:00	261	4.54302								7	20:59:00	533	15.3843
24	2015-09-05	02:07:00	183	12.6585								25	00:57:00	263	3.48987								10	05:53:00	533	8.34264
3	2015-10-05	05:19:00	184	13.0922								26	19:07:00	263	6.85583								11	04:23:00	535	10.6348
16	2015-09-05	23:05:00	184	8.87954								11	04:57:00	264	6.11243								15	21:23:00	535	15.3843
4	2015-09-05	21:23:00	184	9.78815								14	19:46:00	265	3.75832								13	01:16:00	536	8.42524
17	2015-12-05	04:04:00	184	10.2218								9	23:29:00	266	3.32467								15	01:48:00	536	14.1866
18	2015-08-05	19:02:00	184	11.2956								10	04:04:00	266	1.19771								14	00:49:00	538	8.63174
20	2015-10-05	00:30:00	185	12.5966								11	03:49:00	267	5.30707								9	22:48:00	539	14.6203
21	2015-08-05	19:53:00	185	10.1805								12	04:45:00	267	1.69331								7	23:05:00	541	15.0746
21	2015-10-05	05:02:00	185	12.1423								15	20:37:00	267	10.8								11	06:22:00	541	10.0359
24	2015-08-05	21:52:00	185	14.1453								12	22:16:00	268	3.98547								15	19:53:00	542	14.0008
16	2015-07-05	00:32:00	185	12.2662								12	05:41:00	268	5.88528								25	00:30:00	542	14.0834
21	2015-09-05	00:08:00	186	7.08298								8	06:20:00	269	9.08604								25	05:46:00	543	12.5553
3	2015-08-05	01:11:00	186	8.98279								25	06:54:00	271	7.00038								30	04:55:00	543	10.5522
3	2015-09-05	02:41:00	186	13.1748								10	23:27:00	272	8.15679								13	00:59:00	544	10.1598
21	2015-09-05	02:58:00	186	9.47839								12	04:06:00	272	1.96176								9	21:42:00	545	10.2424
24	2015-09-05	05:48:00	187	14.104								12	21:28:00	272	6.62868								14	00:40:00	545	7.49598
16	2015-10-05	23:44:00	187	10.6554								12	04:23:00	276	1.44551								26	23:49:00	545	12.7205
3	2015-09-05	23:05:00	188	9.04474								12	02:46:00	276	2.95296								14	03:08:00	546	10.387
16	2015-09-05	19:58:00	188	10.9446								11	00:08:00	277	3.75832								14	22:19:00	548	11.7912
4	2015-08-05	23:34:00	188	11.4815								30	05:36:00	278	1.36291								30	05:31:00	548	9.78815
4	2015-12-05	01:14:00	188	8.59044								12	04:13:00	279	4.33652								9	05:36:00	550	14.6203
20	2015-06-05	20:34:00	189	9.62294								14	23:00:00	279	7.41338								15	05:31:00	550	13.4432
3	2015-11-05	01:43:00	189	17.6558								15	01:26:00	280	6.23633								8	02:05:00	551	12.0803
17	2015-07-05	22:21:00	189	13.5258								7	23:27:00	281	10.862								12	05:41:00	551	9.37514
18	2015-07-05	04:13:00	189	11.4402								10	05:29:00	281	1.0738								13	02:17:00	551	10.2424
18	2015-12-05	00:40:00	189	10.2837								12	02:12:00	281	3.73767								9	00:13:00	552	11.6054
21	2015-06-05	20:51:00	189	9.31319								9	03:15:00	284	8.59044								25	21:33:00	552	10.9446
16	2015-12-05	06:54:00	190	8.75564								9	06:03:00	285	5.78203								26	19:12:00	552	11.8945
21	2015-10-05	23:44:00	190	9.29254								12	02:29:00	285	2.62256								26	02:34:00	552	12.452
24	2015-07-05	22:04:00	190	12.8857								11	00:06:00	286	4.23327								7	00:20:00	554	7.37208
4	2015-08-05	00:37:00	190	12.3694								30	21:30:00	287	5.76138								11	19:41:00	554	15.0126
17	2015-06-05	20:00:00	190	9.16864								30	00:20:00	287	4.62562								15	00:01:00	554	13.1335
19	2015-06-05	19:09:00	190	12.4314								25	21:11:00	289	5.43098								26	19:34:00	555	11.9564
21	2015-08-05	23:17:00	190	9.974								11	21:45:00	290	6.81453								9	21:23:00	556	15.3637
4	2015-11-05	19:17:00	191	8.44589								12	03:37:00	290	2.25086								10	04:55:00	556	11.8532
16	2015-11-05	20:42:00	191	12.2662								12	03:54:00	290	1.94111								11	05:53:00	558	12.1423
18	2015-07-05	02:31:00	191	8.21874								7	20:49:00	291	4.68757								13	19:29:00	558	13.2161
19	2015-09-05	22:48:00	191	13.6497								26	19:24:00	292	9.87075								14	21:30:00	558	8.09484
23	2015-08-05	05:26:00	191	11.1304								30	03:49:00	292	3.94417								9	22:19:00	559	12.9476
16	2015-08-05	05:26:00	191	13.4639								14	19:58:00	294	5.86463								10	06:32:00	560	12.4107
18	2015-06-05	20:17:00	191	10.8207								12	04:11:00	295	1.59006								15	01:28:00	560	11.5641
18	2015-08-05	00:37:00	192	13.4226								25	01:31:00	296	5.47228								30	02:41:00	560	10.8
20	2015-08-05	23:34:00	192	11.5228								26	04:16:00	296	1.0738								13	02:05:00	561	7.49598
3	2015-11-05	00:01:00	192	12.4727								11	23:22:00	297	4.54302								30	02:02:00	561	11.2337
4	2015-09-05	22:14:00	192	14.0214								11	02:22:00	298	1.79656								11	01:48:00	562	13.8149
4	2015-11-05	02:51:00	192	8.71434								11	22:24:00	299	5.55488								9	00:30:00	563	13.7736
19	2015-11-05	20:25:00	192	13.3606								26	00:25:00	301	5.98853								11	21:35:00	567	12.5966
23	2015-09-05	06:22:00	193	6.77323								7	21:59:00	302	5.36902								13	02:02:00	567	8.42524
23	2015-09-05	22:14:00	193	14.1247	201.56	0.509965	11.2518	0.208657				10	20:32:00	303	9.12734	348.92	2.6637	6.36539	0.278493				15	00:32:00	567	6.19503	591.35	1.42087	11.6014	0.27837
3	2015-08-05	00:54:00	193	7.99159								11	06:49:00	304	6.11243								7	19:51:00	568	13.8356
3	2015-09-05	04:57:00	193	7.06233								12	23:39:00	305	7.43403								30	03:05:00	568	8.61109
19	2015-11-05	22:24:00	193	10.738								30	23:00:00	305	11.0478								11	22:58:00	569	13.34
3	2015-11-05	19:34:00	194	8.79694								13	02:22:00	306	7.39273								12	23:17:00	569	11.6673
17	2015-10-05	00:47:00	194	7.95029								14	00:32:00	306	6.64933								15	01:16:00	569	14.0008
18	2015-08-05	03:10:00	194	12.3281								26	23:51:00	307	5.59618								26	20:39:00	569	10.3663
20	2015-09-05	02:24:00	194	7.53728								11	04:04:00	309	1.42486								7	00:37:00	571	8.11549
21	2015-09-05	20:32:00	194	9.25124								14	19:41:00	309	4.95602								12	05:14:00	571	11.9358
17	2015-09-05	05:48:00	194	9.74685								30	04:38:00	309	4.52237								12	05:02:00	571	15.5289
18	2015-12-05	05:46:00	195	10.738								26	00:52:00	310	5.96788								11	20:42:00	572	14.8681
20	2015-09-05	04:57:00	195	11.8738								25	20:22:00	313	10.5935								10	05:46:00	573	8.83824
18	2015-08-05	04:18:00	195	10.3663								12	04:28:00	314	1.50746								26	02:58:00	573	11.3989
18	2015-10-05	03:54:00	195	12.3901								13	01:26:00	315	6.27763								30	00:59:00	573	11.7293
21	2015-10-05	21:28:00	196	14.0627								25	00:42:00	315	5.53423								10	23:27:00	574	9.62294
24	2015-09-05	22:31:00	196	13.2987								7	20:20:00	317	10.3663								13	01:26:00	574	11.3989
16	2015-08-05	02:19:00	196	9.37514								7	19:46:00	318	6.62868								14	21:45:00	574	10.387
16	2015-11-05	06:49:00	196	11.3369								26	19:43:00	318	10.0153								25	21:45:00	574	12.865
18	2015-07-05	05:04:00	196	13.6497								14	06:46:00	319	7.84704								14	04:16:00	576	12.4727
21	2015-08-05	04:01:00	196	13.7943								26	19:02:00	319	10.325								8	22:24:00	577	13.4639
3	2015-11-05	22:07:00	197	11.4608								11	06:03:00	321	1.42486								13	01:31:00	577	8.59044
4	2015-09-05	00:08:00	197	8.09484								25	19:19:00	321	7.88834								7	03:56:00	578	7.49598
17	2015-06-05	21:08:00	197	9.66424								26	19:51:00	321	7.22753								8	04:38:00	578	15.6528
21	2015-07-05	00:32:00	197	12.1216								25	23:51:00	322	4.21262								10	21:40:00	578	9.56099
23	2015-10-05	05:53:00	197	11.688								11	05:58:00	326	7.41338								15	19:41:00	578	15.8799
23	2015-11-05	02:17:00	197	11.275								25	22:09:00	326	4.43977								26	03:27:00	579	10.7587
3	2015-10-05	04:28:00	198	6.36023								7	20:34:00	327	9.7262								8	04:21:00	581	15.5908
21	2015-07-05	20:39:00	198	14.0834								14	04:47:00	327	3.11816								9	19:53:00	581	10.4696
23	2015-09-05	19:58:00	198	11.4195								7	23:00:00	329	7.86769								10	02:56:00	581	11.7293
16	2015-12-05	04:21:00	198	13.8769								30	06:10:00	329	1.25966								11	21:42:00	581	11.3989
19	2015-08-05	19:02:00	198	9.37514								25	19:36:00	330	10.9446								11	05:48:00	581	10.7587
21	2015-09-05	01:50:00	198	11.5228								30	00:37:00	331	5.63748								26	04:50:00	581	11.5641
3	2015-11-05	19:17:00	199	10.3663								12	22:19:00	332	5.55488								11	21:06:00	582	13.4845
16	2015-09-05	19:41:00	199	12.8237								15	19:34:00	332	7.49598								30	00:35:00	584	11.2337
20	2015-08-05	02:19:00	199	8.28069								14	22:19:00	333	5.05927								10	03:03:00	585	8.03289
4	2015-12-05	02:56:00	199	13.5465								26	22:41:00	335	7.10363								13	23:46:00	585	7.59924
16	2015-10-05	22:02:00	199	11.9977								11	04:21:00	336	1.25966								30	02:22:00	585	12.3281
17	2015-10-05	19:46:00	199	10.4283								30	20:49:00	336	7.76444								8	22:58:00	587	12.1423
18	2015-08-05	19:53:00	199	14.0421								26	23:34:00	337	6.85583								9	02:07:00	587	12.101
19	2015-10-05	23:10:00	199	11.7706								9	20:39:00	339	5.74073								9	00:47:00	587	13.8356
16	2015-11-05	03:42:00	200	13.5258								10	06:15:00	340	5.51358								12	01:48:00	587	10.6141
21	2015-11-05	22:58:00	200	9.99465								15	19:46:00	341	11.7912								7	20:42:00	588	14.2692
23	2015-10-05	22:19:00	200	12.9063								30	19:07:00	344	7.31013								8	02:58:00	588	13.8769
18	2015-07-05	01:23:00	200	10.0153								12	23:24:00	345	5.74073								12	00:13:00	588	14.9094
19	2015-09-05	19:07:00	200	9.58164								7	20:03:00	346	13.278								8	20:49:00	589	21.9717
21	2015-09-05	05:48:00	200	10.387								10	04:21:00	350	1.13576								9	23:39:00	589	13.9801
3	2015-10-05	03:54:00	201	8.13614								30	19:48:00	351	10.325								14	00:42:00	589	10.9446
3	2015-11-05	01:26:00	201	9.04474								7	20:59:00	352	9.10669								8	00:18:00	590	17.5732
19	2015-09-05	19:41:00	201	11.1304								9	21:06:00	352	5.78203								13	02:41:00	591	7.80574
3	2015-12-05	02:39:00	201	13.8975								11	02:46:00	352	2.49866								14	03:42:00	591	10.6141
16	2015-10-05	19:12:00	201	13.6497								7	01:14:00	353	4.66692								14	05:48:00	592	10.1392
18	2015-07-05	06:12:00	201	12.514								13	00:40:00	355	5.07992								15	20:22:00	592	12.039
19	2015-08-05	02:53:00	201	9.56099								14	20:05:00	355	5.47228								8	21:57:00	593	21.6207
21	2015-11-05	00:01:00	201	11.6673								7	06:20:00	357	3.67572								10	23:29:00	593	10.2631
17	2015-10-05	19:29:00	202	13.0509								25	22:24:00	357	9.68489								10	04:04:00	593	10.387
17	2015-09-05	21:40:00	203	8.77629								11	02:12:00	358	2.78776								12	05:19:00	593	15.0746
23	2015-08-05	00:20:00	203	11.5228								12	21:45:00	358	5.57553								12	23:22:00	594	15.3843
3	2015-08-05	06:34:00	203	9.60229								12	20:05:00	359	8.94149								14	21:01:00	594	11.1717
4	2015-08-05	20:10:00	203	10.9033								15	06:20:00	360	9.02409								8	22:41:00	595	12.5759
16	2015-11-05	02:00:00	203	11.4815								12	23:10:00	361	5.07992								30	23:41:00	595	9.39579
16	2015-10-05	02:12:00	204	10.5935								25	20:08:00	361	6.50478								25	22:02:00	596	13.9595
16	2015-10-05	20:37:00	204	11.688								30	20:05:00	361	10.0979								25	21:28:00	597	14.2486
19	2015-08-05	23:17:00	204	13.8562								8	19:34:00	362	12.5346								10	21:30:00	598	8.79694
19	2015-10-05	03:20:00	204	10.9652								26	06:12:00	362	9.08604								12	01:26:00	598	10.7793
23	2015-11-05	23:49:00	204	13.7736								11	02:56:00	363	1.44551								26	00:37:00	599	10.387
18	2015-06-05	19:09:00	205	9.99465								11	02:29:00	365	3.22141								7	01:33:00	600	10.1392
18	2015-07-05	03:56:00	205	9.60229								14	02:41:00	366	1.25966								7	06:20:00	600	11.9358
20	2015-07-05	02:48:00	205	8.40459								11	20:27:00	368	6.62868								10	22:53:00	600	9.14799
23	2015-10-05	21:11:00	205	16.9744								14	19:43:00	368	6.60803								12	03:20:00	600	11.626
17	2015-09-05	01:33:00	205	9.82945								11	01:55:00	370	3.55182								8	00:40:00	601	14.992
3	2015-11-05	19:51:00	206	7.99159								30	23:56:00	370	5.78203								15	06:22:00	601	10.8826
21	2015-11-05	04:33:00	206	10.7587								9	19:09:00	371	9.35449								12	21:28:00	602	14.166
23	2015-09-05	03:15:00	206	11.4195								12	22:36:00	371	5.72008								26	03:22:00	602	9.87075
24	2015-12-05	01:31:00	206	10.387								25	23:41:00	371	11.1304								26	20:37:00	602	13.7943
4	2015-08-05	01:28:00	206	9.58164								12	01:16:00	373	3.82027								7	21:25:00	603	9.54034
16	2015-12-05	03:47:00	206	8.34264								13	22:41:00	373	5.07992								12	21:01:00	603	9.39579
19	2015-10-05	21:28:00	206	12.5346								13	20:37:00	374	8.65239								8	00:03:00	605	14.9094
19	2015-12-05	04:38:00	206	12.2042								26	20:22:00	374	9.47839								30	21:35:00	605	8.50784
21	2015-11-05	22:41:00	206	14.4344								7	22:33:00	376	8.56979								7	03:05:00	606	9.8501
23	2015-12-05	05:12:00	206	13.0096								14	22:53:00	376	4.79082								30	01:55:00	606	12.4314
16	2015-10-05	04:11:00	207	12.6998								9	02:36:00	377	6.33958								10	01:50:00	607	7.10363
21	2015-11-05	05:24:00	207	9.82945								12	21:35:00	378	4.39847								10	23:05:00	608	7.84704
23	2015-11-05	05:24:00	207	10.862								26	00:49:00	378	6.62868								13	23:27:00	608	10.7587
23	2015-11-05	21:16:00	207	11.0272								25	00:40:00	379	7.53728								15	05:14:00	608	12.6172
16	2015-08-05	21:18:00	208	9.18929								26	06:03:00	379	7.72314								26	20:08:00	609	12.4314
16	2015-09-05	23:39:00	208	8.54914								11	00:30:00	380	4.29522								10	05:38:00	610	7.80574
21	2015-09-05	21:06:00	208	13.8149								30	01:45:00	380	3.40727								12	01:11:00	610	10.9859
3	2015-10-05	19:29:00	208	15.8593								12	22:53:00	382	5.90593								13	19:53:00	610	8.85889
16	2015-09-05	22:48:00	208	11.4608								25	19:48:00	382	9.08604								11	06:44:00	611	10.6348
23	2015-11-05	03:25:00	209	14.166								10	03:30:00	383	1.19771								12	22:21:00	611	9.20994
24	2015-08-05	20:27:00	209	12.2662								11	01:21:00	383	3.09751								14	22:41:00	611	8.34264
24	2015-12-05	06:03:00	209	9.29254								11	01:09:00	384	4.64627								7	20:44:00	612	14.6616
16	2015-08-05	22:26:00	209	9.64359								14	22:36:00	384	5.67878								14	04:40:00	612	8.32199
17	2015-07-05	21:13:00	209	13.5878								14	22:41:00	385	9.74685								15	01:40:00	612	8.61109
18	2015-11-05	22:24:00	209	12.2868								14	20:17:00	386	6.19503								15	06:00:00	612	10.862
18	2015-07-05	23:29:00	210	13.1128								14	20:22:00	386	5.86463								25	20:25:00	612	10.2837
19	2015-09-05	01:16:00	210	11.688								13	02:39:00	387	5.12122								13	01:21:00	613	9.974
24	2015-09-05	23:56:00	210	13.1128								14	22:02:00	388	5.05927								12	22:36:00	614	13.0715
17	2015-10-05	22:02:00	210	10.0566								14	23:44:00	388	4.66692								15	04:28:00	614	12.8857
18	2015-11-05	20:59:00	210	14.3725								10	06:32:00	391	6.83518								11	00:25:00	615	10.0566
21	2015-09-05	06:05:00	210	14.7029	221.49	0.731056	11.3202	0.221784				14	23:27:00	392	5.05927	443.8	2.9689	6.02115	0.323268				13	04:21:00	615	11.1511	641.89	1.4515	12.4235	0.262826
23	2015-11-05	06:49:00	210	13.5052								9	19:43:00	393	9.29254								7	01:09:00	616	14.6822
3	2015-12-05	04:38:00	211	12.1216								14	22:43:00	393	7.76444								25	03:39:00	616	12.0803
4	2015-11-05	00:35:00	211	12.8031								25	01:14:00	393	4.10937								26	20:32:00	617	14.8061
4	2015-11-05	04:33:00	211	14.7855								11	21:57:00	394	5.32772								7	21:11:00	618	15.9212
18	2015-07-05	04:30:00	211	9.41644								15	21:11:00	395	9.45774								26	06:37:00	618	11.9151
17	2015-09-05	03:49:00	212	9.54034								10	22:53:00	397	6.42218								12	23:12:00	619	10.8413
21	2015-08-05	22:26:00	212	12.5553								12	20:22:00	398	6.97973								14	02:34:00	619	11.1924
24	2015-12-05	04:04:00	212	14.5377								9	20:08:00	401	8.52849								26	01:55:00	619	14.3105
23	2015-07-05	22:04:00	213	12.3901								12	21:52:00	404	3.94417								14	01:09:00	620	13.4226
3	2015-07-05	23:29:00	213	9.87075								12	03:15:00	404	1.44551								25	23:34:00	620	11.8532
19	2015-12-05	01:31:00	213	8.34264								26	19:17:00	405	9.7675								10	00:52:00	622	9.02409
21	2015-08-05	06:17:00	213	8.07419								9	23:44:00	406	8.11549								26	05:19:00	622	13.8769
21	2015-09-05	01:16:00	213	9.51969								12	04:40:00	406	1.32161								9	19:29:00	624	9.66424
4	2015-11-05	20:25:00	214	9.37514								26	19:29:00	406	9.9327								10	19:34:00	625	12.7205
18	2015-08-05	01:11:00	214	8.81759								7	19:17:00	407	9.04474								26	23:00:00	625	12.8237
4	2015-09-05	19:07:00	214	12.7411								11	03:47:00	408	1.32161								8	04:50:00	626	15.6941
17	2015-12-05	04:21:00	214	12.7205								26	04:33:00	409	1.09446								9	01:40:00	626	10.0359
17	2015-11-05	02:34:00	215	7.76444								11	03:25:00	412	3.11816								13	04:57:00	626	8.92084
20	2015-11-05	19:17:00	215	8.94149								30	22:36:00	412	9.23059								15	23:44:00	627	13.6291
24	2015-07-05	19:48:00	215	12.7411								10	02:22:00	414	1.44551								8	20:32:00	628	20.0306
24	2015-11-05	06:15:00	215	8.03289								8	06:03:00	415	10.1185								9	22:36:00	628	15.5289
4	2015-07-05	22:21:00	215	11.7912								9	23:46:00	416	3.38662								12	21:42:00	628	10.2218
4	2015-08-05	05:43:00	215	7.88834								26	20:05:00	419	11.3163								12	21:57:00	630	11.213
16	2015-08-05	00:37:00	215	9.18929								7	21:40:00	420	8.98279								9	04:33:00	631	10.5728
17	2015-07-05	19:14:00	215	9.49904								12	02:41:00	421	1.79656								26	00:35:00	631	12.9889
21	2015-07-05	23:12:00	215	13.8562								15	21:28:00	422	10.2424								15	00:54:00	632	11.1717
21	2015-09-05	19:41:00	215	12.7205								11	21:23:00	423	5.10057								8	20:20:00	633	19.6589
16	2015-12-05	04:21:00	216	9.91205								11	02:39:00	423	1.61071								9	05:02:00	633	12.6379
19	2015-11-05	21:16:00	216	10.9446								7	20:54:00	425	9.56099								15	19:14:00	633	14.2279
3	2015-09-05	20:49:00	216	13.5465								11	00:47:00	425	3.75832								15	20:59:00	633	16.7679
3	2015-10-05	05:02:00	216	10.9446								15	20:25:00	425	9.39579								13	06:20:00	634	11.6673
18	2015-07-05	20:05:00	216	12.7411								8	23:15:00	426	12.927								26	19:41:00	634	13.6291
21	2015-09-05	02:07:00	217	12.0803								12	02:58:00	426	1.56941								13	06:10:00	635	11.0272
23	2015-08-05	06:00:00	217	9.74685								14	23:10:00	430	5.92658								13	21:59:00	636	5.07992
16	2015-08-05	03:27:00	217	9.60229								15	21:16:00	430	7.16558								15	21:06:00	636	14.7029
17	2015-09-05	03:49:00	217	8.96214								13	06:54:00	434	6.77323								14	02:02:00	637	8.96214
19	2015-08-05	20:10:00	217	13.0715								30	04:23:00	434	3.94417								7	20:54:00	638	15.0333
21	2015-08-05	23:34:00	217	13.0302								13	22:02:00	436	5.45163								7	02:34:00	638	13.6704
21	2015-11-05	23:32:00	217	11.1304								7	19:14:00	437	11.5641								9	06:22:00	638	12.452
18	2015-06-05	19:26:00	218	8.79694								7	02:02:00	437	10.7587								13	22:04:00	638	8.94149
3	2015-09-05	04:40:00	218	8.28069								12	03:32:00	438	1.44551								25	02:17:00	638	12.7618
23	2015-06-05	22:16:00	218	14.6203								14	06:27:00	438	6.09178								7	19:12:00	639	13.6497
19	2015-12-05	03:30:00	219	12.5759								25	03:56:00	438	5.20382								8	21:33:00	640	19.1839
23	2015-11-05	21:50:00	219	14.4138								26	03:59:00	438	1.13576								12	06:10:00	640	11.275
3	2015-12-05	00:57:00	220	8.38394								10	04:28:00	439	5.55488								13	23:10:00	640	13.2367
18	2015-07-05	03:05:00	220	12.101								15	22:02:00	439	10.0359								8	03:39:00	641	13.1541
24	2015-09-05	01:33:00	220	7.99159								30	22:33:00	439	10.0359								15	19:48:00	641	12.2455
3	2015-06-05	21:25:00	220	11.8738								11	23:05:00	441	4.72887								26	22:21:00	641	10.7793
18	2015-11-05	04:50:00	220	16.2103								14	06:05:00	441	6.50478								7	04:40:00	642	12.865
23	2015-07-05	05:38:00	220	8.90019								14	00:18:00	441	5.05927								26	05:36:00	642	13.0096
16	2015-10-05	06:10:00	221	10.0153								11	04:16:00	442	3.69637								9	22:53:00	643	13.2987
16	2015-11-05	23:49:00	221	9.58164								14	21:45:00	444	5.51358								14	00:37:00	643	6.85583
24	2015-08-05	21:35:00	221	9.41644								11	03:59:00	447	4.04742								15	03:10:00	644	11.3369
4	2015-06-05	22:33:00	221	8.73499								30	06:00:00	447	1.77591								12	22:04:00	645	11.3989
16	2015-12-05	05:29:00	221	12.7618								30	06:15:00	451	4.74952								12	02:58:00	645	12.4727
16	2015-10-05	04:45:00	222	8.90019								12	22:02:00	453	7.12428								14	22:16:00	645	8.36329
23	2015-09-05	21:57:00	222	10.5728								30	01:28:00	453	4.54302								10	21:35:00	646	8.40459
3	2015-09-05	19:07:00	222	10.2424								12	21:16:00	455	8.92084								25	22:33:00	647	10.4902
16	2015-08-05	19:53:00	222	13.5258								9	06:44:00	456	7.18623								26	02:51:00	647	12.8857
17	2015-08-05	20:27:00	222	8.63174								11	04:38:00	456	1.17706								30	05:55:00	647	9.68489
21	2015-11-05	20:42:00	222	11.5847								11	05:12:00	456	1.17706								13	23:29:00	648	8.75564
16	2015-11-05	06:49:00	223	8.83824								12	20:08:00	456	8.17744								25	01:09:00	648	14.992
19	2015-07-05	02:14:00	223	14.2279								30	20:56:00	458	7.86769								8	01:48:00	649	12.7824
19	2015-08-05	03:10:00	224	9.10669								30	04:16:00	460	2.99426								11	04:35:00	649	11.0685
23	2015-08-05	06:17:00	225	7.33078								10	02:39:00	462	1.38356								8	20:10:00	650	12.6379
23	2015-08-05	04:01:00	225	13.1335								10	06:44:00	463	3.13881								10	04:11:00	650	9.25124
21	2015-11-05	04:16:00	226	10.9859								10	03:13:00	463	1.23901								15	02:02:00	650	10.5315
24	2015-10-05	21:28:00	227	11.4815								12	05:48:00	463	1.48681								15	20:03:00	650	15.3224
3	2015-06-05	20:51:00	227	9.54034								11	22:48:00	465	4.95602								8	22:36:00	652	16.5614
16	2015-11-05	21:50:00	228	13.0096								14	00:52:00	465	4.60497								9	00:01:00	652	11.5228
17	2015-08-05	22:09:00	228	12.7618								10	06:27:00	467	3.26272								11	23:07:00	652	11.6467
4	2015-10-05	06:10:00	228	12.3694								7	20:37:00	468	10.4283								14	00:25:00	652	12.5553
16	2015-07-05	02:48:00	228	10.2631								30	19:36:00	468	7.76444								9	04:06:00	653	13.8356
19	2015-11-05	04:16:00	228	12.3075								9	20:59:00	469	8.38394								13	20:54:00	653	12.514
16	2015-11-05	00:18:00	229	13.7323								11	22:31:00	469	6.38088								13	22:41:00	653	7.66119
19	2015-12-05	05:29:00	229	11.626								26	20:10:00	470	8.01224								25	21:35:00	653	12.2455
20	2015-09-05	01:16:00	229	9.54034								9	00:37:00	471	2.89101								7	21:01:00	654	12.6379
16	2015-10-05	01:21:00	229	11.2956								25	01:16:00	471	7.64054								10	01:28:00	654	11.2956
18	2015-10-05	03:20:00	229	12.6379								11	06:27:00	472	2.20956								25	06:37:00	654	11.626
18	2015-08-05	21:52:00	230	10.0979								7	19:43:00	473	9.49904								26	06:51:00	655	10.9859
16	2015-08-05	21:35:00	231	12.9889								9	01:11:00	473	2.41606								11	02:29:00	656	12.1836
3	2015-09-05	21:23:00	231	14.9094								9	22:04:00	475	9.74685								8	23:39:00	657	20.2784
21	2015-08-05	04:18:00	231	13.1128								30	19:53:00	475	6.38088								13	22:31:00	657	8.56979
21	2015-09-05	03:32:00	231	10.5522								11	03:54:00	478	2.10631								8	22:26:00	658	13.6291
21	2015-12-05	02:05:00	231	8.30134								14	00:35:00	478	5.41033								10	20:54:00	658	14.1453
21	2015-12-05	06:20:00	231	7.49598								30	19:17:00	478	6.44283								15	03:54:00	658	13.6291
24	2015-09-05	21:06:00	232	13.0096								11	06:44:00	479	2.16826								26	00:20:00	658	12.6998
3	2015-11-05	06:49:00	232	12.0184								12	20:27:00	480	12.0184								7	04:45:00	659	13.8149
17	2015-08-05	23:00:00	232	14.3105								10	20:37:00	481	9.64359								26	21:40:00	661	14.4138
16	2015-10-05	22:53:00	233	12.5553								7	19:51:00	482	9.29254								14	03:49:00	662	11.5641
20	2015-12-05	06:03:00	233	14.3105								12	05:31:00	484	1.25966								15	02:34:00	662	12.1216
17	2015-12-05	01:31:00	233	9.31319								13	04:50:00	485	7.39273								12	06:27:00	664	11.5847
18	2015-08-05	03:44:00	233	14.104								9	22:55:00	490	7.72314								13	00:13:00	665	11.0272
18	2015-11-05	05:07:00	233	16.3342								11	19:53:00	491	6.38088								11	06:12:00	666	9.29254
19	2015-10-05	19:12:00	233	12.4727								8	21:33:00	493	13.1335								14	00:35:00	666	9.8914
19	2015-10-05	20:03:00	233	12.3281								12	06:37:00	494	6.66998								9	03:54:00	667	15.7767
19	2015-10-05	20:20:00	234	12.1629								14	21:16:00	494	8.92084								9	19:34:00	667	13.3813
4	2015-08-05	22:09:00	234	10.0359								9	19:51:00	496	6.83518								8	21:50:00	668	14.8474
21	2015-07-05	19:48:00	234	15.343								11	21:33:00	496	6.07113								15	19:02:00	669	12.9683
17	2015-08-05	19:02:00	235	13.6704	244.79	0.559454	11.5479	0.235082				25	22:36:00	496	4.81147	550.98	3.78063	6.35672	0.306722				13	23:39:00	671	12.0803	699.72	1.67947	12.338	0.267022
3	2015-08-05	00:20:00	235	13.0302								9	03:47:00	498	7.86769								13	20:20:00	671	12.101
4	2015-06-05	20:34:00	235	7.97094								12	02:24:00	499	2.12696								13	05:58:00	672	9.18929
4	2015-08-05	06:00:00	235	7.10363								12	03:49:00	499	3.73767								8	21:08:00	673	14.7442
19	2015-11-05	19:51:00	235	11.6054								25	22:19:00	499	6.75258								26	03:56:00	673	9.82945
21	2015-10-05	19:29:00	235	13.9801								14	00:49:00	500	5.07992								10	22:38:00	674	11.1098
24	2015-07-05	23:12:00	236	8.28069								12	01:33:00	501	3.20076								14	04:47:00	675	8.83824
19	2015-08-05	03:27:00	236	9.70554								9	00:54:00	503	2.39541								30	19:12:00	675	12.5759
23	2015-07-05	22:55:00	236	9.06539								11	04:11:00	504	2.04436								15	06:32:00	676	10.5522
23	2015-11-05	20:25:00	237	14.3931								26	23:10:00	504	8.11549								25	00:57:00	676	11.4608
4	2015-08-05	00:54:00	237	9.29254								10	20:54:00	506	9.87075								14	23:12:00	677	6.25698
21	2015-09-05	23:56:00	237	9.41644								12	19:24:00	507	8.42524								26	22:55:00	677	10.9446
19	2015-08-05	05:43:00	238	12.9889								12	23:27:00	507	7.39273								14	03:22:00	678	8.96214
24	2015-10-05	02:29:00	238	8.96214								10	21:28:00	508	6.58738								26	05:58:00	678	12.865
21	2015-07-05	22:55:00	238	14.8268								14	20:20:00	509	9.9327								26	01:09:00	679	13.6704
3	2015-09-05	21:57:00	239	7.31013								12	01:50:00	510	2.82906								12	03:10:00	680	11.4195
3	2015-10-05	02:12:00	239	7.10363								14	20:56:00	512	6.00918								15	01:23:00	680	8.23939
16	2015-11-05	02:17:00	239	10.4902								11	04:55:00	514	1.19771								15	06:49:00	680	10.8207
19	2015-11-05	06:32:00	239	9.974								15	21:45:00	515	10.2424								25	21:40:00	680	13.0509
21	2015-08-05	02:36:00	239	12.039								10	04:45:00	516	8.56979								7	20:20:00	681	16.5201
23	2015-07-05	23:12:00	240	11.3782								11	01:04:00	517	3.98547								9	01:04:00	681	13.8769
23	2015-12-05	06:20:00	240	11.275								9	02:02:00	518	1.63136								14	06:17:00	682	6.91778
19	2015-10-05	21:45:00	240	14.0627								12	00:59:00	518	7.06233								30	06:20:00	682	11.0685
21	2015-10-05	02:46:00	240	14.0834								12	04:57:00	518	1.17706								11	06:46:00	683	8.87954
21	2015-12-05	00:06:00	240	8.11549								10	02:56:00	520	1.17706								15	02:17:00	683	11.1098
18	2015-12-05	01:14:00	241	12.8237								11	06:15:00	521	5.94723								9	05:19:00	684	15.3017
20	2015-10-05	05:19:00	241	10.1392								9	01:28:00	523	1.94111								11	06:29:00	684	7.35143
3	2015-11-05	06:15:00	241	16.3962								25	20:39:00	523	11.1098								14	00:03:00	684	7.92964
4	2015-09-05	20:49:00	241	12.3488								26	19:36:00	524	10.1185								9	21:06:00	687	14.4138
21	2015-10-05	19:12:00	241	11.3576								14	23:07:00	525	5.55488								12	19:36:00	689	13.9182
21	2015-11-05	06:32:00	241	10.1598								30	06:44:00	526	7.51663								13	22:14:00	689	11.1098
23	2015-06-05	21:08:00	241	11.1717								12	23:07:00	527	7.22753								26	19:29:00	689	14.2486
23	2015-10-05	03:54:00	241	14.0627								8	19:17:00	529	15.3017								26	19:24:00	690	15.4256
19	2015-11-05	04:50:00	242	11.6467								12	19:51:00	529	6.07113								26	19:02:00	691	12.6585
21	2015-09-05	23:22:00	242	10.6141								11	20:15:00	530	5.86463								26	19:36:00	691	13.7323
3	2015-12-05	03:13:00	242	8.94149								11	03:42:00	531	2.84971								8	19:36:00	692	14.166
19	2015-10-05	22:19:00	242	14.8681								9	01:45:00	532	1.75526								15	03:59:00	692	11.5847
21	2015-09-05	00:59:00	242	10.0359								11	21:06:00	532	6.85583								8	21:40:00	694	21.2489
17	2015-10-05	23:10:00	243	9.64359								11	04:28:00	532	1.98241								7	02:05:00	696	14.579
19	2015-12-05	00:57:00	243	13.6497								12	05:14:00	532	1.17706								11	00:57:00	696	13.3606
21	2015-07-05	02:31:00	243	11.9358								12	06:22:00	533	4.93537								30	05:48:00	696	8.15679
21	2015-10-05	01:55:00	243	9.56099								26	23:58:00	533	11.1924								11	23:12:00	697	14.3725
23	2015-07-05	06:12:00	243	12.3901								11	23:56:00	534	7.45468								11	01:11:00	697	14.4551
21	2015-11-05	23:15:00	244	14.166								11	05:02:00	534	1.92046								13	06:27:00	697	10.7793
4	2015-09-05	20:32:00	244	13.2161								12	02:07:00	534	2.23021								15	01:55:00	697	15.2398
16	2015-11-05	00:01:00	244	9.62294								25	19:53:00	536	8.42524								11	02:36:00	699	11.9358
18	2015-07-05	22:55:00	244	15.2811								14	05:48:00	538	8.69369								12	23:10:00	700	11.9564
19	2015-11-05	05:41:00	244	10.6554								10	22:02:00	539	5.05927								15	20:08:00	700	14.5377
20	2015-06-05	22:16:00	245	11.1717								12	22:09:00	539	3.73767								25	20:54:00	700	15.1985
24	2015-09-05	04:23:00	245	12.5553								11	02:17:00	540	6.38088								11	22:26:00	701	12.865
24	2015-09-05	23:22:00	245	13.1748								7	20:22:00	541	9.49904								13	02:00:00	701	10.3044
4	2015-06-05	21:08:00	245	9.23059								11	00:35:00	541	9.04474								13	03:49:00	702	9.62294
16	2015-09-05	22:14:00	245	9.58164								9	20:44:00	542	10.1185								25	02:46:00	702	14.8268
21	2015-06-05	21:25:00	245	12.514								9	00:20:00	546	2.37476								26	03:08:00	702	13.3606
4	2015-07-05	20:22:00	246	7.55793								14	20:39:00	549	5.63748								30	19:02:00	702	12.4727
16	2015-12-05	02:39:00	246	8.92084								9	02:19:00	550	1.56941								11	04:11:00	703	10.7587
18	2015-09-05	06:39:00	246	13.691								9	04:18:00	550	9.25124								14	02:17:00	703	12.3281
21	2015-07-05	20:22:00	246	12.1423								14	19:51:00	556	5.92658								26	22:38:00	703	11.5021
21	2015-11-05	20:25:00	246	11.2543								30	21:01:00	556	6.15373								12	02:53:00	704	11.3369
16	2015-11-05	06:32:00	247	11.9151								11	21:50:00	557	5.47228								15	23:15:00	705	17.6971
24	2015-08-05	20:44:00	247	14.8474								30	05:43:00	559	2.49866								11	01:38:00	707	14.579
21	2015-08-05	22:09:00	247	15.405								9	19:34:00	562	9.49904								25	01:14:00	707	12.514
23	2015-09-05	22:14:00	247	11.5847								11	05:19:00	563	1.92046								13	00:57:00	708	10.5728
19	2015-10-05	02:46:00	248	12.4933								12	20:20:00	564	10.6761								14	02:51:00	708	12.2042
21	2015-07-05	20:56:00	248	13.1748								26	23:22:00	565	7.66119								25	20:32:00	708	15.1778
21	2015-12-05	06:54:00	248	14.5996								11	23:39:00	569	5.16252								7	21:16:00	709	14.8474
23	2015-12-05	06:37:00	248	12.9063								12	02:36:00	570	5.49293								14	02:07:00	709	11.3782
24	2015-07-05	21:13:00	248	10.0359								12	03:59:00	570	8.81759								30	06:00:00	710	10.6554
23	2015-11-05	06:32:00	248	12.8237								9	00:03:00	572	2.82906								13	06:12:00	712	6.87648
16	2015-11-05	23:15:00	249	13.4019								11	19:34:00	572	7.14493								8	06:12:00	713	12.5759
20	2015-09-05	19:58:00	249	8.77629								10	02:17:00	573	7.88834								30	00:37:00	713	9.68489
18	2015-08-05	06:17:00	249	14.3312								11	19:58:00	573	7.49598								14	22:55:00	714	6.93843
18	2015-09-05	20:15:00	249	17.3254								11	00:13:00	575	7.37208								15	19:46:00	714	14.9713
23	2015-07-05	22:04:00	249	14.2692								7	01:06:00	576	7.02103								30	19:46:00	714	12.6172
23	2015-10-05	03:37:00	250	13.5465								30	19:12:00	577	10.1805								15	03:25:00	715	13.3606
24	2015-09-05	20:32:00	250	8.85889								11	06:10:00	581	3.71702								25	22:26:00	715	10.9859
4	2015-10-05	05:53:00	250	14.7855								13	01:43:00	581	5.98853								25	20:20:00	715	17.6352
16	2015-08-05	00:20:00	250	13.9388								8	05:46:00	582	10.5109								26	23:58:00	715	10.1598
16	2015-08-05	23:00:00	250	9.64359								26	19:46:00	583	10.0359								7	01:55:00	716	10.4902
16	2015-09-05	01:33:00	250	11.3576								11	04:45:00	585	1.94111								13	19:36:00	716	9.18929
21	2015-10-05	20:03:00	250	11.4608								9	21:42:00	586	9.12734								9	03:25:00	717	15.9212
23	2015-07-05	19:48:00	250	8.77629								11	22:41:00	587	4.97667								25	19:41:00	717	15.3017
24	2015-12-05	05:46:00	250	8.67304								14	01:57:00	593	4.21262								26	22:02:00	717	13.6084
18	2015-08-05	03:44:00	251	8.26004								11	04:33:00	594	4.58432								9	22:41:00	718	11.9358
20	2015-07-05	03:22:00	252	6.75258								10	21:45:00	595	5.53423								11	06:39:00	718	10.8207
21	2015-10-05	20:03:00	252	8.96214								10	06:10:00	596	6.42218								15	19:31:00	718	12.2042
4	2015-08-05	05:26:00	252	12.101								25	19:12:00	597	10.1598								15	19:36:00	718	14.5583
18	2015-08-05	20:10:00	252	13.5258								12	04:52:00	602	10.325								15	19:51:00	718	15.7354
21	2015-07-05	05:04:00	252	13.1128								13	05:12:00	603	6.52543								25	02:24:00	720	12.2455
23	2015-11-05	23:32:00	252	14.517								14	23:05:00	603	5.98853								9	23:15:00	721	14.3725
18	2015-06-05	21:59:00	253	9.31319								11	21:40:00	611	11.8532								14	01:31:00	721	8.42524
24	2015-08-05	04:01:00	253	13.3606								26	23:32:00	611	7.51663								13	01:38:00	722	11.5847
4	2015-11-05	19:17:00	253	10.6554								9	20:54:00	616	9.74685								15	23:27:00	722	15.1365
4	2015-12-05	04:55:00	253	12.2455								12	00:32:00	623	9.58164								14	04:04:00	723	8.65239
21	2015-08-05	03:10:00	253	11.1924								26	21:08:00	623	9.74685								8	20:59:00	726	16.3962
21	2015-11-05	21:33:00	253	10.1598								26	20:56:00	626	9.08604								26	20:20:00	726	14.0421
16	2015-10-05	22:36:00	254	8.65239								25	20:10:00	628	6.95908								8	22:55:00	728	14.8681
23	2015-11-05	05:41:00	254	9.8088								7	20:51:00	629	9.43709								13	03:13:00	729	11.8325
4	2015-08-05	04:01:00	254	12.3488								26	06:46:00	629	4.04742								15	19:17:00	729	13.4432
16	2015-09-05	22:31:00	254	14.2899								25	22:21:00	632	7.41338								11	04:21:00	730	13.4845
16	2015-12-05	01:48:00	254	10.2011	265.24	0.568201	11.5521	0.23485				10	22:19:00	636	4.83212	735.33	7.14197	7.9379	0.215356				15	22:55:00	730	10.4696	762.47	2.11247	12.1193	0.262519
19	2015-08-05	00:03:00	254	13.7943								13	19:12:00	636	6.50478								10	22:36:00	731	11.0065
23	2015-08-05	06:51:00	254	6.81453								14	19:29:00	637	6.60803								12	19:19:00	732	14.4551
3	2015-12-05	03:13:00	255	7.16558								30	20:39:00	637	8.56979								12	03:15:00	732	13.2161
18	2015-08-05	19:53:00	255	9.47839								7	22:26:00	638	7.12428								13	04:18:00	732	8.67304
19	2015-10-05	03:20:00	255	9.9327								10	23:10:00	639	5.18317								26	01:38:00	732	13.6084
21	2015-11-05	19:51:00	255	11.1304								7	00:03:00	640	9.16864								10	00:32:00	734	10.7174
21	2015-06-05	21:42:00	256	15.2604								7	04:23:00	640	9.23059								14	00:23:00	734	8.65239
3	2015-09-05	23:39:00	257	16.1484								11	20:59:00	640	6.44283								26	19:51:00	734	13.8356
17	2015-08-05	21:35:00	257	10.387								11	03:13:00	640	1.59006								12	00:03:00	735	12.5346
20	2015-12-05	04:21:00	258	8.81759								25	21:42:00	640	7.53728								30	20:37:00	735	10.3663
19	2015-07-05	01:40:00	258	8.42524								7	23:49:00	641	11.626								13	19:48:00	736	9.00344
19	2015-10-05	21:45:00	259	10.6554								30	19:43:00	642	9.45774								8	01:45:00	737	13.34
23	2015-09-05	21:06:00	259	13.3606								30	06:32:00	642	10.5728								10	02:41:00	737	10.5728
24	2015-10-05	20:20:00	259	10.0979								26	23:15:00	648	10.0566								15	05:38:00	737	9.29254
17	2015-12-05	02:05:00	259	8.50784								30	21:47:00	649	7.31013								15	21:40:00	737	15.9419
18	2015-08-05	22:43:00	259	15.1365								9	19:26:00	651	9.18929								15	23:10:00	737	14.9507
19	2015-06-05	22:50:00	259	11.8738								26	20:20:00	653	8.44589								15	05:41:00	737	10.1392
3	2015-10-05	22:02:00	260	14.0421								12	01:55:00	656	8.32199								15	20:49:00	738	16.0038
21	2015-07-05	22:38:00	260	10.6761								7	19:29:00	658	8.21874								12	19:41:00	740	16.9744
3	2015-10-05	22:53:00	260	12.9063								30	20:32:00	659	5.84398								30	21:50:00	742	10.0359
3	2015-11-05	22:41:00	260	13.9182								26	20:27:00	662	9.33384								15	01:06:00	743	6.73193
16	2015-10-05	21:45:00	260	12.2662								14	01:45:00	665	4.50172								25	00:13:00	745	14.4757
23	2015-11-05	22:58:00	260	14.1866								30	21:50:00	668	7.45468								26	00:32:00	745	9.70554
24	2015-07-05	23:12:00	260	9.64359								7	06:39:00	669	4.58432								11	19:24:00	746	14.7235
17	2015-09-05	02:41:00	261	6.42218								25	00:49:00	672	6.85583								12	02:22:00	746	12.4107
18	2015-12-05	04:38:00	261	15.6115								9	01:23:00	676	7.80574								25	22:41:00	746	11.1924
18	2015-12-05	05:29:00	261	12.7618								7	00:57:00	677	9.16864								11	03:42:00	747	12.5553
16	2015-08-05	19:36:00	262	12.8857								10	04:16:00	680	8.98279								25	05:02:00	747	14.5583
16	2015-11-05	03:25:00	262	9.68489								9	22:16:00	685	8.07419								15	06:39:00	748	12.3901
19	2015-11-05	05:41:00	262	10.0359								30	19:19:00	689	10.2631								10	03:56:00	749	9.8501
23	2015-11-05	22:24:00	262	15.7354								11	03:15:00	692	7.51663								13	22:58:00	749	7.53728
24	2015-10-05	03:03:00	262	8.96214								30	22:04:00	692	6.36023								26	19:07:00	749	14.7855
3	2015-12-05	03:30:00	262	9.9327								25	23:56:00	697	8.96214								26	21:57:00	749	13.691
16	2015-06-05	22:50:00	262	7.74379								14	01:23:00	698	8.63174								26	21:50:00	749	12.9476
16	2015-07-05	03:39:00	262	9.51969								10	20:20:00	699	9.95335								11	04:04:00	750	12.927
18	2015-11-05	03:59:00	262	12.7618								14	20:37:00	699	10.6761								12	02:17:00	750	10.1392
17	2015-10-05	23:27:00	263	9.08604								8	03:30:00	702	15.7354								13	23:17:00	750	9.56099
18	2015-09-05	22:48:00	263	13.278								12	20:15:00	705	10.7793								8	05:02:00	751	22.3847
23	2015-08-05	21:52:00	263	13.1335								30	20:51:00	709	6.48413								10	04:40:00	751	10.325
21	2015-09-05	02:24:00	264	14.6409								10	00:40:00	714	6.44283								8	22:07:00	752	15.9006
16	2015-10-05	03:54:00	265	11.8325								11	20:32:00	714	7.12428								25	20:27:00	754	12.3281
19	2015-09-05	21:57:00	265	12.5759								25	20:49:00	714	7.39273								25	20:59:00	754	12.9683
24	2015-09-05	20:49:00	265	13.0715								10	21:16:00	725	7.78509								10	23:10:00	756	8.87954
4	2015-09-05	03:15:00	265	9.12734								14	20:08:00	725	7.00038								10	04:21:00	757	11.5847
4	2015-09-05	22:31:00	265	9.66424								30	22:58:00	726	9.04474								26	22:50:00	758	7.14493
17	2015-10-05	03:20:00	265	9.31319								25	03:44:00	727	6.21568								15	20:37:00	759	16.1277
16	2015-09-05	04:57:00	266	12.3694								15	00:52:00	730	9.10669								12	19:09:00	760	11.6054
19	2015-09-05	00:25:00	266	12.8237								10	06:03:00	731	4.89407								13	19:02:00	761	9.78815
21	2015-08-05	22:09:00	266	8.73499								26	20:39:00	732	9.27189								25	04:33:00	761	14.0008
4	2015-11-05	03:08:00	266	11.9771								25	03:54:00	733	9.06539								30	04:33:00	761	11.8945
17	2015-09-05	19:07:00	266	8.85889								11	05:36:00	739	1.89981								10	23:24:00	762	7.74379
18	2015-11-05	21:16:00	266	13.6704								9	21:28:00	742	10.3044								13	19:09:00	762	6.19503
23	2015-08-05	05:43:00	266	13.4845								15	20:59:00	742	9.60229								15	04:35:00	762	9.51969
23	2015-10-05	03:37:00	266	16.0864								30	23:24:00	743	6.07113								13	19:41:00	764	11.4195
23	2015-11-05	00:35:00	266	12.0597								14	02:53:00	746	5.55488								26	04:16:00	764	13.6084
16	2015-09-05	05:14:00	267	12.101								14	00:01:00	746	8.46654								26	00:42:00	765	12.6172
18	2015-07-05	20:56:00	267	13.5052								7	19:19:00	747	8.61109								10	01:16:00	766	10.1392
4	2015-09-05	02:24:00	267	11.8532								9	20:42:00	749	9.29254								10	06:49:00	766	13.0715
23	2015-08-05	00:37:00	267	12.9683								12	06:32:00	749	7.64054								15	01:11:00	766	11.1511
20	2015-08-05	05:09:00	268	13.0509								25	19:17:00	753	8.94149								12	06:39:00	767	13.6291
21	2015-11-05	04:50:00	268	13.6704								7	22:16:00	755	9.49904								26	04:21:00	767	13.0509
21	2015-11-05	05:58:00	268	14.3725								11	20:25:00	756	6.00918								15	02:12:00	768	16.7059
23	2015-09-05	03:32:00	268	13.7117								12	02:19:00	756	8.07419								14	06:51:00	769	6.42218
3	2015-07-05	06:12:00	268	6.29828								25	00:32:00	757	5.82333								10	23:44:00	770	11.7293
4	2015-07-05	23:12:00	268	12.6792								26	20:00:00	757	9.82945								15	00:15:00	770	7.59924
4	2015-10-05	00:47:00	268	9.14799								30	20:34:00	757	9.43709								8	19:48:00	771	15.8593
16	2015-12-05	06:20:00	268	11.1098								25	19:02:00	761	10.4489								8	02:39:00	772	16.4788
19	2015-10-05	04:28:00	269	12.6998								30	21:42:00	763	9.47839								9	22:24:00	773	14.7442
24	2015-11-05	03:59:00	269	9.39579								10	19:41:00	764	5.24512								13	21:57:00	775	10.5522
[truncated: 2,147 more rows]

## Sheet: Day aver
MVT	MVT SE	AL TEE	AL TEE SE	CR WR TEE	CR WR TEE SE	POST CR TEE	POST CR TEE SE
[truncated: 83 more rows]

[truncated: 6 more sheets: Night aver, Torpor period, torpor Period Average, Torpor  by 100, Pre-torpor night, Pretorpor night average]
